# Supplementary material for: Transcriptomic dynamics changes related to anthocyanin accumulation in the fleshy roots of carmine radish (Raphanus sativus L.) characterized using RNA-Seq
Source: PeerJ. 2021 Apr 7;9:e10978. doi: 10.7717/peerj.10978 (PMC8035900; doi:10.7717/peerj.10978)
Supplement: Supplemental Information 1 [file peerj-09-10978-s001.xlsx]

## Sheet: Table S1
Table S1: List of primers for qRT-PCR analysis of 11 candidate DEGs involved in the dynamics growing stages of flesh roots in carmine radish
Primer Sequences	Gene ID	Description	Amplicon size of each candidate gene
F: 5’- TTACCGCGCTCTCTCCTATC -3’	Cluster_13775	RsDFR	129 bp
R: 5’-GTCCCTTGGCAACAGTTTGT -3’
F: 5’- GCCGTCGTCTTGAGAAACTC -3’	Cluster_9270	RsF3GGT1	164 bp
R: 5’-GCCTCGTCAAGGAGATCGTA -3’
F: 5’- CGAGGAACTCGAAGAGACGA -3’	Cluster_46827	Rs3AT2	157 bp
R: 5’- AAAGCAGGAGGGATCACGAA -3’
F: 5’- TGTCGGTTAGTCCAGGCAAT -3’	Cluster_28373	RsMYB	136 bp
R: 5’- GGGAGAAAGTACGCAAAGCC -3’
F: 5’-TACCGGACAGAATCCCGATG -3’	Cluster_7186	RsRZFP	167 bp
R: 5’- AACTAGAAGGTGCACACGGA -3’
F: 5’-TTAGGGACTTCGACCACCAC -3’	Cluster_39833	RaCHS	133 bp
R: 5’-GCGACAAGTCGACGATAAGG -3’
F: 5’- GGCTTGATCGTTTGCGTACT -3’	Cluster_3903	RaANS	172 bp
R: 5’- TGCATGGAGGAGCTCAAGAA -3’
F: 5’-TCACAGCTCTCTGATGCGAT -3’	Cluster_4431	RaF3'H	115 bp
R: 5’- GACGTGGAAGGCCCATTAAC -3’
F: 5’-GAATCCGCACGTGTGAAAGA -3’	Cluster_11854	RaUFGT78D2-like	162 bp
R: 5’- ACGAGGTAAAGCAAGACCCA -3’
F: 5’-CTTGACCAGAACGTCGTCAC-3’	Cluster_24268	RaGST-F12	178 bp
R: 5’-GATCAAGTACGCGGACCAAG-3’
F: 5’-TGGAGCATCGAATCTAGCGT -3’	Cluster_2378	RaUDGT-75C1-like	160 bp
R: 5’- CAGTCCTCGACGGAGAATGA -3’
F: 5’- TATGAGCAAAGAGATCACAGCACT -3’		Actin	183 bp
R: 5’- TGAGGGAAGCAAGAATGGAA -3’

## Sheet: Table S2
Table S2: The abundance of global expression genes identified using FRKM in the dynamics development of different fleshy root types in carmine radish.
GeneID	SS_root	IE_root	FE_root	BS_root	IFS_root	FBS_root	PS_root
Cluster_80416	16967.6	95427.9	92597.4	92069.3	99984.9	276718	202230
Cluster_13500	5091.06	34007	46274.2	37762.5	102134	71095.9	92815.6
Cluster_7	3506.38	36823.1	55765.5	46852.4	115606	64187.2	67538.2
Cluster_9823	907.45	22338.7	9097.73	8022.52	16122.2	14334.2	56287.7
Cluster_26302	2324.06	645.39	459.67	335.76	1688.38	7732.01	727.22
Cluster_105791	7.01	238.84	43.75	737.6	3523.79	7571.17	18187.6
Cluster_42098	2065.82	952.79	1746.97	4903.54	3281.3	7370.64	1429.15
Cluster_112577	21811.1	3248.78	1535.3	17530.2	10448.9	7131.1	160.09
Cluster_35239	14200.4	898.96	1333.29	390.86	5521.51	6706.17	513.38
Cluster_9401	505.62	609.86	9883.67	2218.28	365.77	5804.2	3107.1
Cluster_24507	203.49	646.88	6035.8	1127.93	17359.3	5780.57	1271.49
Cluster_29200	1.31	58.53	1310.47	1091.59	4443.53	5612.14	2251.06
Cluster_55516	280.15	1901.66	26379.5	5831.16	85204.8	5191.99	3308.92
Cluster_63426	0.8	42.7	1004.98	1517.12	3148.67	5058.21	2167.14
Cluster_1017	655.31	1705.37	67720.9	7734.07	9455.77	4683.84	20027.5
Cluster_35074	16362.2	7135.37	2372.3	2727.99	6256.63	4534.22	4382.76
Cluster_5012	729.57	3156.88	20331.8	4139.52	2167.7	4287.04	6234.07
Cluster_11562	10338.3	5241.02	33746.4	4551.8	2054.68	4236.65	2356.4
Cluster_13775	0.65	43.43	885.32	850.73	3133.4	4145.52	1406.03
Cluster_79906	237.21	1296.41	38455.1	2902.36	34830.8	4087.38	3360.9
Cluster_2564	4610.3	5888.86	900.92	1485.42	5982.94	4083.1	22.32
Cluster_38988	722.86	60.9	1201.6	5697.78	12982.6	3727.75	95.83
Cluster_30360	264.2	715.79	247.83	378.64	12166.9	3608.3	439.64
Cluster_24128	1567.85	3419.63	44540.2	5608.6	11640.6	3079.3	12299.7
Cluster_63151	2569.36	9106.89	2115.6	4579.12	7551.07	2761.83	8527.01
Cluster_0	188.67	732.02	5177.06	1175.66	3058.87	2706.46	3243.46
Cluster_87710	4771.97	2462.61	757.22	9226.39	4041.56	2687.82	8233.33
Cluster_41665	1148.62	854.03	989.6	1024.37	404.97	2658.12	2354.1
Cluster_75320	331.18	1053.87	1182.43	722.05	1096.71	2526.8	1464.45
Cluster_13377	617.2	813.28	999.07	1430.75	730.21	2511.65	618.31
Cluster_22235	456.12	1479.02	9016.05	2567.86	1371.12	2398.24	4231.53
Cluster_53657	396.01	198.17	166.18	1077.65	317.12	2379.03	428.72
Cluster_40157	0.51	104.63	18445	655	740	2375.42	1781.12
Cluster_47750	909.19	2995.09	1294.33	4670.13	8731.53	2354.15	5883.34
Cluster_20194	255.82	335.28	1528.04	1192.87	896.56	2271.13	649.67
Cluster_63280	716.5	626.74	18985.1	1141.62	1527.48	2266.84	2961.33
Cluster_100100	127.7	1413.75	3762.37	5815.5	1199.39	2252.9	3354.23
Cluster_28232	2290.26	967.43	470.27	437.49	2203.3	2223.25	764.21
Cluster_56695	0.67	36.13	223.95	406.78	1693.06	2146.59	1050.55
Cluster_19859	847.69	1229.45	1772.36	1347.42	2101.51	2088.16	20802.4
Cluster_87708	1404.06	2103.26	462.62	1057.19	4665.48	2001.11	4444.74
Cluster_102063	13.76	4096.32	908.96	2163.14	3500.85	1904.88	1626.71
Cluster_102406	5317.33	2878.05	719.82	917.76	2658.71	1893.59	2156.52
Cluster_29414	4505.91	1797.74	598.34	7068.52	2629.9	1845.55	4938.97
Cluster_28368	245.06	1378.94	10609.2	1905.56	7160.93	1841.89	3072.58
Cluster_87092	437.98	1191.73	6886.24	1940.82	1163.2	1834.3	1885.22
Cluster_75322	596.47	488.77	46607.2	1001.32	1675.85	1820.99	2154.33
Cluster_50084	39.88	188.72	322.83	555.01	334.15	1816.29	413.25
Cluster_42341	3712.52	172.19	2056.81	1627.02	2509.75	1694.57	1353.13
Cluster_2	124.93	431.6	1677.12	2424.67	1986.84	1680.2	1379.33
Cluster_72990	2253.13	2044.51	826.95	254.72	2953.68	1668.71	1419.47
Cluster_55177	5771.29	2187.42	7548.01	205.66	2536.63	1616.01	9745.13
Cluster_20704	0.61	20.38	269.94	538.26	1008.29	1596.16	452.53
Cluster_21623	707.95	478.6	418.19	125.7	891.65	1572.41	112.15
Cluster_14610	18506	9054.05	10533.8	3709.97	2105.05	1530.21	19158
Cluster_54062	1231.52	1562.06	655.17	417.04	794.34	1508.81	334.87
Cluster_3903	1.71	54.98	706.49	168.74	1341.74	1471.48	949.72
Cluster_43598	511.03	879	652.31	400.48	2835.57	1470.78	471.86
Cluster_19764	250.75	533.14	1559.01	137.23	1159.4	1466.45	288.6
Cluster_23927	755.95	24.46	17.52	2431.46	773.83	1432.37	16.32
Cluster_101130	0.58	10.53	23.08	1412.18	4420.29	1395.29	1.78
Cluster_110026	658.67	850.31	1034.31	616.11	693.86	1353.62	691.37
Cluster_111439	31.74	4.52	1004.65	3.5	17.89	1350.83	0
Cluster_14358	223.02	225.75	288.07	157.28	1836.98	1328.58	870.14
Cluster_2556	69.61	358.69	25652.1	1696.55	1595.95	1253.67	2181.9
Cluster_57610	400.2	3048.05	769.53	935.53	2171.59	1210.92	1112.3
Cluster_62445	2080.46	4040.87	1908.45	258.15	3701.64	1152.01	3080.44
Cluster_23793	0.59	17.49	103.77	232.51	480.19	1142.22	957.19
Cluster_42577	4086.97	3758.03	2658.75	346.81	4086.38	1131.96	2611.96
Cluster_44978	269.52	1015.71	22036.1	2328.62	1414.01	1118.69	6076.71
Cluster_71642	1904.2	1120.82	774.83	616.53	916.16	1100.15	849.06
Cluster_26281	5.46	2718.04	1691.48	1307.05	16.12	1093.14	1642.21
Cluster_14857	0.69	28.66	436.77	353.6	956.02	1089.38	946.67
Cluster_49978	998.76	904.25	207.66	260.52	122.88	1076.27	22.31
Cluster_58085	240.79	460.15	675.83	473.55	252.63	1073.89	569.22
Cluster_10294	278.85	1550.15	547.8	608.62	1073.36	1067.14	746.96
Cluster_19707	123.7	112.63	499.77	91.6	78.43	1057.48	202.86
Cluster_38752	180.42	360.94	935.45	551.11	414.8	1048.48	1076.2
Cluster_100806	1820.68	5265.69	1758.76	614.28	3797.63	1045.79	3464.27
Cluster_57493	1781.32	253.85	366.77	904.54	424.2	1027.33	480.84
Cluster_5115	15.88	52.06	113.31	124.87	652.18	1015.87	329.65
Cluster_28533	35.95	1531.9	206.24	252.81	3508.93	999.83	411.55
Cluster_39833	0.06	14.1	177.07	112.26	735.25	990.25	764.71
Cluster_47097	0.26	6.63	28.86	271.78	876.13	984.81	657.08
Cluster_103263	94.44	246.72	48.01	43.79	519.24	979.53	373.44
Cluster_17701	1298.84	1147.53	445.53	60.96	638.53	977.53	253.29
Cluster_19587	332.97	442.64	174.48	323.07	429.81	963.86	553.84
Cluster_2552	203.49	707.15	3448.7	4.77	1644.05	963.42	2661.94
Cluster_26185	1.72	4.92	1537.72	2.58	165.33	959.33	0
Cluster_1539	24.98	143.6	630.53	1398.06	753.92	944.98	4721.41
Cluster_86178	791.9	532.34	194.54	402.3	729.77	925.27	396.58
Cluster_62710	2063.31	170.88	308.59	1205.78	885.66	906.74	248.69
Cluster_63266	343.78	399.39	2807.69	1978.62	3535.29	900.59	1515.26
Cluster_8875	418.68	495.17	758.41	72.57	888.88	900.38	462.66
Cluster_120148	1214.94	482.78	324.74	1384.58	1971.51	897.26	162.26
Cluster_49669	0.7	11.55	545.28	314.19	1111.53	880.96	197.41
Cluster_5048	3.58	24.3	524.29	303.07	801.66	878.72	231.6
Cluster_71599	266.79	233.31	292.49	46.67	154.84	864.7	370.56
Cluster_68777	268.62	441.4	288.64	9010.17	718.49	861.98	442.19
Cluster_116574	9.27	104.68	4.63	171.09	130.07	851.32	30.55
Cluster_18	246.12	924.32	5074.62	964751	1047.29	840.99	189.89
Cluster_75387	0.32	7.26	95.94	152.7	408.48	816.46	427.91
Cluster_3988	53.2	339.37	17614.9	3008.6	1898.71	810.59	824.24
Cluster_19785	1176.36	1218.77	720.22	132.64	819.96	808.89	1010.96
Cluster_87621	0	20.66	2.47	86.27	364.04	802.8	30.31
Cluster_56476	332.03	771.98	16682.2	915.4	566.01	798	1636.61
Cluster_29798	158.31	222.89	855.73	836.85	718.47	797.43	1006.88
Cluster_8362	10.35	7.93	120.93	125.59	759.63	795.31	430.43
Cluster_81252	1179.57	816.01	112.42	449.58	763.22	787.1	797.67
Cluster_79320	2071.12	1457.76	415.39	85.19	351.94	784.15	398.99
Cluster_96419	399.38	1429.78	6879.31	1203.93	3330.72	771.47	4212.28
Cluster_59765	112.83	315.17	345.68	295.19	350.27	769.54	611.17
Cluster_8072	213	160.05	602.93	129.44	880.52	768.93	1058.72
Cluster_10770	10.29	370.88	801.51	2168.93	763.81	768.52	1500.76
Cluster_97908	440.87	1377.87	234.87	2836.32	1793.25	763.06	1716.81
Cluster_73841	127.09	468.61	44.33	191.85	1058.91	760.67	822.07
Cluster_10336	244.65	93.79	528.4	114.83	256.56	751.15	297.47
Cluster_43585	138.62	23.59	64.99	50.26	33.53	745.94	404.2
Cluster_102822	7.29	298.56	993.18	646.09	945.4	738.46	548.91
Cluster_7807	67.55	32.76	104.41	611.79	463.14	735.7	180.92
Cluster_4907	46.38	17.95	17.18	14.73	98.09	734.93	20.07
Cluster_21124	376.59	60.04	58.72	120.07	445.55	727.43	275.77
Cluster_81228	3458.29	2372.89	432.74	14.3	1449.13	725.95	1126.8
Cluster_34018	654.39	338.22	95.54	1.51	34.41	722.24	1594.6
Cluster_111043	59.52	5.72	403.48	6.68	44.84	718.2	92.99
Cluster_46926	577.93	98.76	857.55	403.01	341.65	709.9	227.02
Cluster_89925	2.07	51.32	90.45	292.53	253.54	691.59	275.58
Cluster_58598	252.31	298.29	130.86	142.41	600.95	690.82	445.64
Cluster_24268	0.23	68.7	197.77	213.23	398.28	682.82	284.65
Cluster_16397	322.59	43.89	40.01	590.99	701.44	681.15	224.15
Cluster_19232	1773.54	1749.79	333.61	349.43	928	678.49	1292.52
Cluster_93980	312.21	1123.13	10085.6	1246.35	3325.92	678.28	3787.03
Cluster_22520	344.95	314.08	304.2	26.19	237.94	672.51	346.25
Cluster_69144	226.7	260.15	121.5	162.54	157.62	663.16	364.44
Cluster_111611	0	4.97	819.76	39.7	425.22	663.12	103.33
Cluster_66970	1895.69	620.03	464.46	13.25	943.63	656.49	703.36
Cluster_68877	286.64	250.54	7509.07	515.21	662.36	655.52	779.89
Cluster_70831	80.94	283.48	1462.12	584.22	306.84	654.11	169.53
Cluster_111064	302.29	8.41	182.58	8.24	1180.51	642.99	76.38
Cluster_115066	2.63	241.4	173.82	1431.06	231.83	641.57	508.47
Cluster_2736	0.23	142.06	261.99	118.98	791.97	639.51	523.54
Cluster_96093	800.5	1.34	536.99	361.92	335.4	638.3	552.55
Cluster_19403	35.77	39.9	20.63	151.1	96.96	628.46	23.83
Cluster_84418	0	19.84	4.05	76.21	247.07	627.72	18.42
Cluster_43789	1606.58	909.69	487.33	311.27	406.5	626.81	637.75
Cluster_66077	43	365.26	52.54	474.91	92.38	617.09	3791.73
Cluster_33970	0.58	8.84	114.71	59.65	182.2	612.84	58.03
Cluster_64002	427.01	541.45	19755.4	201.81	369.38	610.69	411.82
Cluster_13604	150.35	197.26	1536.53	155.44	535.48	601.94	508.1
Cluster_42756	237.82	321.18	333.84	452.86	195.26	600.14	165.38
Cluster_54505	470.79	1215.04	889.08	433.24	1281.54	599.77	417.21
Cluster_11854	2.98	22.04	142.12	53.11	442.22	597.77	360.29
Cluster_108625	230.86	213.15	239.25	196.68	680.74	595.69	466.47
Cluster_76140	54.95	130.63	3184.4	211.97	510.38	593.43	457.85
Cluster_75271	684.55	129.71	405.46	355.56	403.09	593.17	195.39
Cluster_4124	16.31	110.44	7.97	284.11	561.58	584.96	86.24
Cluster_41671	1213.1	1419.17	628.24	816.78	1807.44	584.85	1449.57
Cluster_45696	1.14	10	104.62	623.87	1909.36	575.88	1.37
Cluster_4220	2291.26	11071.8	1593.45	3785.65	3223.93	572.11	3894.61
Cluster_27349	329.46	100.16	135.99	167.19	86	552.77	82.6
Cluster_23511	354.05	112.09	155.5	53.58	271.79	548.94	159.49
Cluster_11688	506.04	85.18	149.16	56.66	184.91	544.76	79.24
Cluster_12678	6.42	448.31	66.14	206.31	214.49	542.13	0
Cluster_23147	172.44	705.21	285.97	119.16	650.93	542.12	350.67
Cluster_87366	231.98	346.66	2022.59	102.13	618.44	542.11	443.06
Cluster_9270	0.25	170.45	235.14	106.65	425.69	540.4	414.34
Cluster_76401	258.69	120.77	101.22	159.58	262.44	540.37	135.01
Cluster_83786	474.71	141.22	1039.2	180.62	528.82	536.33	399.5
Cluster_1418	21.07	109.73	87.29	544.76	127.51	535.97	120.61
Cluster_38448	370.3	322.93	80.11	119.45	690.32	534.71	156.94
Cluster_107655	627.3	354.04	12002.1	927.11	738.85	533.96	1578.1
Cluster_96817	13.83	362.9	147.21	117.52	778.71	530.82	303.66
Cluster_51518	383.88	76.71	35.69	154.85	299.41	529.36	133.29
Cluster_76173	326.01	643.85	807.87	239.2	288.86	519.59	1300.73
Cluster_99676	0	208.46	218.16	317.55	2.97	516.46	239.5
Cluster_82474	380.24	130.59	3129.21	419.58	187.5	515.85	354.8
Cluster_40294	431.01	238.98	259	305.6	440.48	515.83	369.96
Cluster_7545	194.58	181.27	831.06	330.21	472.51	515.57	405.78
Cluster_40821	615.26	375.23	381.43	163.49	1308.63	515.17	281.43
Cluster_33005	410.81	155.89	160.59	122.68	316.13	504.93	108.57
Cluster_39433	153.54	76.48	77.87	57.5	104.27	502.92	63.42
Cluster_104465	1254.35	97.03	702.28	266.2	329.44	502.68	242.19
Cluster_48231	415.13	62.07	454.24	192.55	242.79	501.13	404.4
Cluster_6088	0.13	9.45	216.67	64.07	398.69	499.29	315.4
Cluster_36336	464.59	115.66	45.47	31.63	168.79	498.72	51.42
Cluster_115	88.65	275.78	1283.16	212.84	752.33	494.51	1571.08
Cluster_56936	773.48	222.73	1275.54	985.27	655.77	491.28	886.07
Cluster_26775	221.53	219.86	113.08	440.59	251.39	489.86	122.3
Cluster_10444	214.28	195.8	1642.29	143	423.41	478.16	427.21
Cluster_84224	660.54	195.84	459.97	293.58	140.83	474.64	517.59
Cluster_68512	76.87	139.39	1956.21	143.01	247.6	470.15	279.39
Cluster_82814	402.69	455.49	71.53	105.18	328.87	464.47	195.08
Cluster_65708	916.97	742.87	257.73	122.99	431.4	463.42	529.37
Cluster_103678	366.71	474.07	779.97	644.59	746.69	463.2	730.59
Cluster_30900	641.96	436.55	440.59	302.38	227.21	462.1	274.87
Cluster_86130	70.36	78.82	45.15	122.84	3958.7	459.31	47.22
Cluster_41367	171.2	243	202.63	89.7	892.96	458.17	89.46
Cluster_59497	478.89	268.3	337.45	332.24	585.9	458.01	266.61
Cluster_20911	179.86	128.33	114.82	81.54	131.66	455.63	160.66
Cluster_71440	276.08	1078.97	245.92	227.03	937.65	452.55	523.87
Cluster_6853	841.03	568.81	713.58	1619.88	317.99	449.95	466.49
Cluster_28798	34.38	60.04	893.67	506.91	584.79	448.47	293
Cluster_45598	1561.55	380.55	448.98	64.32	168.11	447	202.64
Cluster_49902	316.57	121.8	729.46	50.7	315.82	446.18	219.47
Cluster_5488	154	225.58	109.92	299.37	172.15	441.04	196.03
Cluster_19425	78.51	316.7	71.59	332.26	1076.61	440.96	724.11
Cluster_47561	103.13	237.87	1035.51	287.35	488.81	439.67	604.75
Cluster_73221	51.32	23.11	10935.9	713.15	532.09	439.46	198.37
Cluster_59254	105.37	95.94	3396.4	218.89	296.17	437.29	493.41
Cluster_92806	1212.51	602.11	314.26	62.71	797.61	434.27	232.53
Cluster_19747	404.55	72.06	46.76	38.22	276.34	434.07	71.65
Cluster_29753	1939.54	1272.38	33.71	51.45	1073.67	433.29	529.05
Cluster_104964	104.29	165.12	75.16	305.23	222.93	431.78	287.86
Cluster_60041	1254.45	1166.64	137.1	260.35	661.52	426.36	1039.51
Cluster_25942	1234.67	511.87	1231.09	129.76	375.13	424.24	823.21
Cluster_57538	591.45	191.61	592.34	149.28	159.73	424.17	670.43
Cluster_113926	410.24	389.01	780.23	355.53	133.77	423.29	39.9
Cluster_71559	445.5	167.06	1412.24	2414.76	291.83	422.77	707.74
Cluster_60641	828.16	414.35	1444.78	987.33	498.37	414.88	2974.9
Cluster_12830	18.41	46.29	109.35	106.79	89.87	410.19	38.75
Cluster_90933	727.21	256.52	7549.15	301.01	1533.35	408.49	789.32
Cluster_26095	313.41	178.09	94.98	194.84	329.78	407.5	197.48
Cluster_33037	15.93	114.19	211.99	74.98	48.06	407.41	66.43
Cluster_21889	8.07	16.8	9.26	138.82	280.68	403.29	39.92
Cluster_90921	87.14	100.1	2607.59	705.98	179.79	402.67	239.65
Cluster_31172	420.58	820.68	23.08	108.68	322.05	402.02	5.33
Cluster_65170	666.36	207.57	146.91	140.89	356.35	399.11	339.74
Cluster_120141	463.74	77.38	222.45	323.17	215.55	398.71	188.42
Cluster_20800	566.23	424.18	86.34	51.21	384.88	396.21	128.66
Cluster_28501	212.71	545.2	329.7	322.97	250.08	393.62	270.32
Cluster_19687	54.99	33.24	34.33	74.35	481.75	391.69	378.15
Cluster_37239	35.3	138.39	721.24	249.96	155.29	389.13	207.29
Cluster_20316	562.37	815.94	107.13	306.84	637.33	387.56	395.52
Cluster_29737	493.2	180.18	114.24	0	7.44	385.95	6.45
Cluster_40952	1520.96	562.42	93.92	353.06	628.02	385.38	665.69
Cluster_59748	320.56	74.17	173.02	151.38	90.58	380.8	63.02
Cluster_101270	2243	92.89	9514.37	2007.37	473.85	374.78	1231.93
Cluster_114887	333.07	164.31	2143.3	532.07	646.03	374.48	494.22
Cluster_118041	260.92	116.97	6074.48	187.86	370	373.72	479.49
Cluster_55325	267.92	288.02	116.83	183.58	390.8	372.34	162.95
Cluster_55901	5.92	17.41	21.19	76.73	59.67	372.2	60.6
Cluster_3141	211.38	289.56	167.73	131.77	286.73	369.48	81.88
Cluster_3025	117.41	94.1	113.19	106.55	415.81	369.06	259.34
Cluster_15454	282.77	129.96	81.64	53.5	480.49	366.99	122.91
Cluster_79410	717.18	468.84	117.75	180.82	484.37	365.95	432.03
Cluster_93635	72.44	97.08	351.37	383.68	244.6	364.74	359.56
Cluster_17684	722.27	3.76	3.47	1695.87	314.68	357.85	225.05
Cluster_36705	72.79	157.09	147.11	69.42	437.88	357.39	271.66
Cluster_120057	0	0	0	4.39	7.01	355.67	3.04
Cluster_8873	207.22	65.8	109.08	156.61	218.5	354.96	105.71
Cluster_95015	1143.03	939.64	153.84	232.82	522.15	353.69	926.06
Cluster_37175	136.05	83.48	1375.72	67.65	151.62	353.07	77.75
Cluster_10044	21.56	192.75	285.58	192.5	200.39	349.7	88.21
Cluster_76146	1294.51	1283.88	13.98	1032.81	419.55	348.58	1032.41
Cluster_50246	211.61	54.69	65.35	71.23	23.33	344	124.33
Cluster_111590	159.95	177.36	1.31	117.11	111.29	340.96	0
Cluster_61939	966.23	818.4	132.66	207.08	510.15	340.64	551.18
Cluster_42838	288.47	131.25	263.87	112.86	224.24	340.24	107.33
Cluster_27262	0	2.51	36.47	37.64	84.9	338.52	128.46
Cluster_66228	748.21	2211.3	936.66	118.42	1161.63	337.38	1440.42
Cluster_72614	2857.58	152.57	1890.76	695.05	346.22	336.26	253.61
Cluster_28704	152.94	6.07	89.67	2.09	644.59	336.07	43.3
Cluster_23844	71.67	5.58	10.63	6.74	6.56	335.67	26.56
Cluster_34129	151.44	149.07	66.34	106.4	317.83	335.51	202.74
Cluster_31232	64.84	149.63	179.96	106.19	243.59	335.19	169.89
Cluster_68022	1033.16	553.88	630.32	1393.7	674.95	334.57	607.85
Cluster_24175	0.43	1.22	101.09	123.49	396.02	334.28	210.53
Cluster_47473	387.88	142.65	54.95	123.47	200.2	332.97	143.5
Cluster_4978	13.95	32.97	23.18	56.43	169.15	332.93	46.96
Cluster_23889	163.56	331.55	76.14	561.99	729.75	331.53	371.7
Cluster_110022	232.29	158.93	171.18	0.83	2.08	326.6	105.49
Cluster_10013	24.89	75.56	91.82	117.25	165.04	325.81	114.81
Cluster_40913	88.8	232.7	93.77	187.5	213.61	323.85	240.55
Cluster_118030	789.13	1590.09	781.6	99.94	1233.49	321.74	1328.22
Cluster_13304	82.46	190.55	109.22	67.16	443.85	319.64	248.54
Cluster_52928	348.07	871.62	577.08	180.78	774.5	315.72	765.08
Cluster_96072	415.53	99.56	254.84	8.04	229.88	313.63	93.13
Cluster_18494	0.28	1.59	0.73	65.31	19.03	312.56	3.22
Cluster_8260	138.84	267.92	99.79	168.5	226.47	312.33	191.18
Cluster_102027	365.44	2.17	337.55	79.29	132.98	309.59	276.82
Cluster_11257	0.23	4.4	676.84	58.75	226.38	309.39	116.38
Cluster_34810	119.49	89.14	1585.76	308.13	364.03	308.96	177.77
Cluster_28192	133.04	319.71	138.3	206.76	317.68	306.02	74.55
Cluster_52495	210.67	38.26	397.24	121.48	185.27	305.94	322.63
Cluster_8292	53.1	90.56	57.13	20.69	50.92	305.83	97.62
Cluster_44905	537.77	179.99	144.16	169.81	294.71	305.77	280.78
Cluster_23287	37.03	539.02	50.88	24.23	348.67	302.56	492.91
Cluster_74969	11.29	21.32	22.79	36.82	56.38	302.38	20.84
Cluster_44141	54.46	77.56	23.39	189.84	4694.27	302.17	184.68
Cluster_89949	453.18	263.47	1198.37	121.01	184.43	301.31	111.17
Cluster_14194	46.79	21.86	51.01	30.61	315.68	300.56	371.05
Cluster_40655	126.35	192.65	110.19	75.94	247.04	300.32	125.38
Cluster_33003	16.45	24.91	14.17	30.92	64.31	299.13	49.71
Cluster_47351	53.79	75.22	46.38	186.28	133.32	298.55	119.59
Cluster_101606	1.6	0.43	97.88	0.24	0.64	298.24	0
Cluster_73192	609.01	540.27	263.22	29.39	390.67	297.57	225.89
Cluster_38737	85.83	228.06	70.68	63.26	141.02	296.51	80.46
Cluster_46024	149.98	73.31	2595.18	192.4	283.67	294.76	500.84
Cluster_14106	176.48	502.61	64.65	127.48	340.97	294.46	52.62
Cluster_1865	254.02	75.75	83.5	21.84	322.79	294.39	56.24
Cluster_23250	0.38	4.73	1052.03	4.71	6.08	293.87	6.01
Cluster_5133	9.6	7.2	68.34	16.38	38.32	293.84	8.87
Cluster_51900	350.86	220.15	243.5	40.33	346.43	292.42	58.74
Cluster_40552	84.65	85	1448.9	107.64	228.31	290.94	239.2
Cluster_109417	13.49	48.9	50.24	46.17	127.66	290.77	2.65
Cluster_439	23.04	456.47	111.64	113.9	1739.13	290.64	243.31
Cluster_34626	876.42	760.87	695.86	691.32	1070.32	287.51	661.51
Cluster_6106	28.61	98.73	79.72	30.19	74.69	286.98	64.96
Cluster_62229	309.05	99.46	512.74	207.97	79.09	286.58	154.74
Cluster_26320	0.49	6.18	2.95	74.79	59.8	284.63	255.81
Cluster_6794	0.65	5.25	49.95	49.48	143.73	283.21	70.37
Cluster_108122	302.91	2.97	172.08	250.82	223.77	281.7	15.4
Cluster_50920	114.45	104.76	892.44	242.58	265.02	281.47	85.47
Cluster_24637	55.15	30.29	265.84	140.91	103.98	280.26	271.8
Cluster_32467	162.25	216.28	160.56	209.36	137.44	280.09	267.36
Cluster_78430	82.56	102.93	184.72	65.47	252.41	279.44	232.91
Cluster_12769	91.53	108.97	740.67	116.41	179.36	277.81	304.42
Cluster_68664	969.76	551.1	179.51	225.15	330.89	276.89	1057.17
Cluster_4219	325.76	47.09	967.18	23.63	141.53	275.03	78.1
Cluster_19404	10.65	55.53	11.89	27.48	133.11	274.6	50.59
Cluster_119601	839.9	112.86	119.05	76.35	119.84	272.17	222.4
Cluster_68869	238.19	30.3	398.34	126.75	140.28	269.61	203.17
Cluster_65000	77.53	50.62	55.19	158.4	93.06	268.39	111.15
Cluster_18097	128.74	375.82	82.79	12.61	125.25	267.32	89.89
Cluster_34315	549.72	87.86	356.02	2846.44	226.89	265.29	197.29
Cluster_88604	56.69	299.08	244.03	125.31	143.73	264.18	4.37
Cluster_53814	222.87	1116.73	410.35	809.07	451.77	264.15	335.34
Cluster_51462	789.62	708.72	194.24	35.55	218.74	262.6	258.88
Cluster_33221	12.18	40.47	2.55	121.28	97.19	261.43	306.34
Cluster_62456	452.13	226.88	34.76	349.77	421.87	260.57	586.47
Cluster_75309	87.71	42.63	198.99	183.77	510.75	260.56	43.42
Cluster_31556	86.01	216.42	155.66	295.02	295.55	260.35	258.32
Cluster_70475	54.09	47.66	14.45	100.5	91.32	259.4	45.71
Cluster_90541	37.59	123.46	32.62	73.25	227.76	258.23	130.68
Cluster_27906	191.39	60.59	78.67	60.91	87.74	257.04	47.36
Cluster_3142	194.44	182.14	82.27	26.84	148.74	254.28	50.18
Cluster_72427	124.85	212.3	2329.36	291.37	252.54	253.09	451.69
Cluster_80694	164.43	48.07	40.21	105.92	83.56	253.09	90.33
Cluster_71038	42.48	136.76	88.82	130.15	28.11	252.76	75.81
Cluster_2167	133.83	151.2	97.77	131.19	201.43	251.7	133.63
Cluster_33440	731.86	779.27	179.92	7.65	582.99	251.06	459.66
Cluster_39946	165.63	48.8	69.3	51.48	72.72	250.72	62.23
Cluster_27969	1.88	6.37	65.36	39.44	125.07	250.63	109.19
Cluster_22193	57.96	230.04	602.37	208.48	284.8	250.53	22.89
Cluster_96791	22.51	326.38	85.63	106.45	137.9	250.23	110.12
Cluster_11606	567.37	397.85	64.52	42.8	155.06	249.12	163.95
Cluster_21117	57.52	93.76	38.73	67.89	70.28	248.95	52.84
Cluster_20374	43.91	44.96	266	117.81	120.76	248.83	18.44
Cluster_27418	397.68	146.28	45.47	31.88	110.22	247.03	116.28
Cluster_3133	367.69	797.92	127.35	183.2	799.72	246.71	126
Cluster_57225	113.69	817.72	102.52	592.85	528.46	244.31	860.39
Cluster_43084	62.79	61.5	94.24	35.62	120.79	243.35	70.01
Cluster_20465	778.47	151.58	126.04	206.7	190.74	243.03	252.15
Cluster_52916	308.68	99.17	115.11	69.97	156.05	242.71	57.2
Cluster_51066	0	82.26	38.3	0.18	0.24	241.69	0
Cluster_105618	0	237.74	4.87	16.22	220.11	241.54	2.69
Cluster_79392	332.19	617.57	53.4	64.86	146.96	241.1	48.15
Cluster_90537	149.59	235.95	342.73	330.81	301.97	240.84	269.75
Cluster_14427	54.59	195.64	125.17	49.66	271.33	240.69	172.12
Cluster_22158	30.84	95.21	470.46	313.48	182.88	240.58	131.66
Cluster_110554	72.57	73.85	802.62	1.17	29.97	240.16	42.42
Cluster_77744	457	71.67	632.6	493.37	1.08	240.1	388.22
Cluster_8228	0.04	0.4	198.71	5.2	0.54	239.48	22.43
Cluster_25956	151.36	121.74	170.13	323.43	172.73	237.39	173.53
Cluster_116071	119.02	11.61	104.34	48.15	77.85	236.47	12.2
Cluster_42692	372.86	24.29	665.65	54.82	69.5	236.2	21.57
Cluster_82790	0	129.69	0.93	22.65	0.66	235.7	0
Cluster_88588	1151.65	323.89	114.82	206.11	214.63	235.65	203.17
Cluster_50958	274.97	207.47	870.33	165.87	76.33	234.51	72.81
Cluster_106814	0.31	38.7	0.77	1.03	139.55	234.34	0
Cluster_25011	97.28	290.95	173.97	24.05	197.84	233.6	87.65
Cluster_24539	0.15	0.57	51.93	0.75	0.71	233.2	255.67
Cluster_102946	295.46	100.32	264.02	141.45	307.38	233.04	371.99
Cluster_59883	655.38	343.12	3009.13	124.17	31.36	232.56	1200.63
Cluster_20770	155.25	357.46	128.2	128.74	140.07	232.07	236.35
Cluster_22050	0	0	3.9	25.27	79.9	232.03	69.04
Cluster_74567	19.38	24.11	38.48	69.38	46.93	231.4	38.68
Cluster_4599	374.53	118.18	133.62	208.63	100.78	230.7	189.42
Cluster_41416	143.76	66.96	81.9	52.64	191.68	230.64	68.15
Cluster_51191	98.58	117.17	1618.43	303.68	428.49	228.37	335
Cluster_15769	93.9	33.7	16.85	21.78	95.35	228.02	20.82
Cluster_115102	42.53	455.87	184.14	759.14	6516.85	227.79	189.5
Cluster_7122	100.08	394.6	434.14	51.65	387.47	227.56	585.27
Cluster_15529	128.14	72.1	461.25	52.64	84.48	223.97	33.5
Cluster_113548	4.26	157.03	296.76	80.26	266.1	223.73	284.54
Cluster_11392	82.29	536.72	53.89	139.46	1861.72	222.96	215.76
Cluster_1020	81.74	73.78	21.6	94.31	155.81	220.71	33.07
Cluster_14680	169.04	157.18	202.68	58.88	168.16	218.9	145.8
Cluster_2995	249.1	84.66	602.99	995.72	339.77	218.7	299.06
Cluster_51756	11.01	58.25	15.13	95.18	63.6	217.61	70.11
Cluster_52044	58.76	199.57	97.92	214.55	177.37	217.5	270.32
Cluster_83319	69.27	11.15	10.49	93.65	376.76	217.35	65.42
Cluster_36881	22.72	7.16	4.63	7.38	23.64	217.07	9.32
Cluster_93256	123.23	25.74	28.85	50.7	154.54	217.06	47.37
Cluster_19173	97.23	307.44	266.43	221.16	362.96	216.63	142.83
Cluster_38921	89.55	31.35	106.77	52.88	26.05	216	66.26
Cluster_102858	355.67	605.57	1066.9	133.95	846.99	215.57	379.38
Cluster_110075	120.36	23.59	13.04	4.59	51.11	214.98	63.06
Cluster_1144	0.55	292.52	2474.45	3.65	254.37	214.91	705.41
Cluster_90496	0	0	423.94	135.37	0	214.23	0
Cluster_48599	126.71	241.02	587.4	127.69	178.56	213.59	186.58
Cluster_71446	102.04	464.91	140.7	31.26	153.92	213.12	122.88
Cluster_12212	12.35	13.8	1.7	31.34	18.15	212.98	7.65
Cluster_43808	388.01	115.12	231.15	38.71	86.72	212.21	35.68
Cluster_1189	20.86	40.64	35.82	66.22	58.12	210.82	16.6
Cluster_78014	0	25.97	27.24	17.24	35.73	210.75	24.58
Cluster_15541	62.6	60.64	192.71	68.61	243.4	210.05	157.01
Cluster_44447	867.88	212.69	218.03	191.96	182.47	209.53	97.66
Cluster_21850	440.64	434.08	80.28	106.22	135.41	209.43	58.26
Cluster_14266	1.35	146.13	236.38	82.77	159.72	209.2	343.83
Cluster_119557	314.05	795.48	195.88	511.5	579.8	207.36	490.23
Cluster_8066	774.48	61.31	1.75	259.94	68.5	206.21	110.24
Cluster_60160	87.21	5.1	3.49	12.76	102.75	205.74	8.09
Cluster_34522	126.93	61.89	49.63	139.6	190.7	205.64	79.97
Cluster_18462	4.16	8.78	7.11	303.06	60.32	205.33	37.51
Cluster_46156	218.36	105.59	35.32	111.19	175.6	205.08	114.61
Cluster_83368	133.11	19.91	31.17	19.83	115.78	204.14	16.84
Cluster_16111	54.31	86.11	159.82	101.44	130.45	203.41	114.96
Cluster_48505	79.64	42.87	83.56	70.56	105.54	202.03	87.7
Cluster_81694	61.35	44.6	15.89	92.03	84.97	201.56	16.1
Cluster_45227	73.01	42.91	10.66	34.58	26.09	201.37	20.51
Cluster_32140	169.57	71.9	99.75	89.42	155.52	201.23	65.37
Cluster_25268	209.96	64.34	113.53	118.05	129.99	201.22	72.29
Cluster_46211	186.69	2.31	89.26	132.23	162.41	200.41	110.36
Cluster_7260	22.01	81.21	464.54	326.77	321.16	200.33	235.93
Cluster_118042	1.36	20.26	24.05	111.77	82.85	199.8	69.01
Cluster_85152	0	0.18	21.46	31.74	60.45	199.68	110.03
Cluster_65919	145.28	430.25	201.18	33.35	178.35	199.41	123.35
Cluster_94782	190.61	301.79	14.73	172.11	166.46	198.84	107.72
Cluster_8767	46.44	178.55	88.34	48.16	58.8	198.82	43.66
Cluster_39541	338.03	230.49	150.57	97.39	51.91	198.6	36.92
Cluster_67002	73.59	175.67	212.9	152.71	415.83	198.34	32.82
Cluster_28370	124.25	16.46	78.33	41.93	312.98	197.63	93.3
Cluster_13315	130.57	261.68	32.18	65.27	179.42	197.62	76.95
Cluster_90894	0.22	8.51	2.11	47.69	26.62	197.6	4.74
Cluster_115099	85.8	52.83	2526.43	93.37	164.46	197.54	150.7
Cluster_36767	244.81	139.01	161.26	187.07	51.26	197.42	21.24
Cluster_59495	158.74	180.26	42.02	63.48	39.94	197.04	133.97
Cluster_17703	5.2	23.42	6.43	45.13	55.75	196.61	11.53
Cluster_35770	50.9	218.35	2788.52	214.44	92.26	196.6	119.48
Cluster_62714	0	0.5	56.28	0	0.41	196.5	47.59
Cluster_68311	535.32	464.02	139.46	26.8	70.62	195.4	201.6
Cluster_103308	20.72	178.17	205.29	129.88	156.34	194.98	138.47
Cluster_59372	92.42	366.7	60.61	33.41	567.17	194.85	158.57
Cluster_97165	57.9	5.96	2.09	34.64	61.26	194.71	4.51
Cluster_10955	2.03	271.91	29.13	48.69	127.89	194.35	21.25
Cluster_7684	42.07	134.81	24.15	57.46	2463.61	194.13	121.44
Cluster_112447	0.89	1.31	4.96	82.76	0	193.82	0
Cluster_50236	24.31	54.56	660.68	48.49	50.77	193.8	136.16
Cluster_11840	71.51	80.04	346.06	75.69	165.81	193.38	193.48
Cluster_61103	0.58	347.18	54.77	110.65	357.67	193.08	34.04
Cluster_17314	0.45	1.14	0.91	8.19	1.52	193.08	0.09
Cluster_73647	259.91	74.63	148.66	148.36	169.14	192.88	105.96
Cluster_16678	56.69	3.47	5.97	12.76	63.01	191.79	11.77
Cluster_84994	425.91	547.71	161.36	28.69	258.18	191.1	304.46
Cluster_69897	42.23	146	5615.92	35541.6	214.99	191.09	28.89
Cluster_5404	127.38	156.93	108.31	79.95	87.61	190.82	118
Cluster_34669	76.5	281.36	36.7	147.19	179.38	190.57	97.02
Cluster_38763	70.19	102.02	570.48	213.63	243.14	189.94	1104.22
Cluster_32437	124.16	86.16	102.12	194.03	148.71	189.11	67.62
Cluster_109122	435.91	842.69	364.85	121.74	595.32	188.86	407.9
Cluster_15670	58.81	83.46	40.02	73.46	54.57	187.93	18.91
Cluster_77303	94.75	61.86	11.27	15.96	105.09	187.4	23.69
Cluster_86484	4400.42	1764.94	12781.1	360.82	792.16	187.04	53.54
Cluster_3031	36	316.53	433.91	218.56	222.61	186.18	399.35
Cluster_74237	173.22	123.24	141.64	61.76	339.79	185.98	299.77
Cluster_10089	53.08	123.74	67.63	53.92	116.96	185.91	88.75
Cluster_18510	9.05	37.34	24.6	21.74	91.7	182.85	29.72
Cluster_45754	25.42	49.11	11.55	89.92	53.71	182.66	12.55
Cluster_13220	28.11	74.03	50.19	15.27	97.64	181.89	65.78
Cluster_21899	21.45	22.86	793.97	31.62	90.38	181.01	75.14
Cluster_10428	32.17	8.86	173.88	93.57	37.1	180.96	3.59
Cluster_56350	33.03	15.47	16.96	9.3	31.8	180.08	15.56
Cluster_43057	154.7	114.47	148.6	164.04	124.84	179.92	306.29
Cluster_119548	1.25	47.82	2.42	69.21	0	179.05	43.35
Cluster_19443	2.49	2.14	13.55	20.82	124.98	178.63	124.39
Cluster_55895	60.77	108.37	510.77	3.02	24.28	177.67	61.3
Cluster_54431	336.48	121.08	60.68	64.13	160.36	177.18	105.63
Cluster_39725	713.88	113.36	297.28	155.08	146.31	176.91	178.4
Cluster_3588	58.93	322.67	27.89	61.29	96.02	176.45	71.57
Cluster_25223	453.35	387	236.29	239.37	235.91	176.12	198.69
Cluster_24703	32.01	7.62	7.12	14.74	0.53	175.58	0.95
Cluster_108601	233.04	91.28	84.35	100	145.76	175.03	39.51
Cluster_20921	20.54	30.81	59.69	84.41	73.01	174.98	20.36
Cluster_85501	231.51	604.41	165.02	95.31	435.26	174.42	521.62
Cluster_10817	43.37	41.14	367.62	34.07	5.82	174.27	112.18
Cluster_14716	38.79	67.58	166.42	280.55	133.92	173.7	567.82
Cluster_87542	136.72	66.12	24.5	80.77	114.79	173.21	37.95
Cluster_80712	251.94	30.92	109.15	106.37	209.81	171.96	115.67
Cluster_87373	1.04	0.49	101.61	0.49	0.34	171.42	9.07
Cluster_109109	2.95	219.22	103.04	331.95	267.61	171.13	149.04
Cluster_81500	132	159.53	88.26	28.12	212.45	171.1	201.39
Cluster_27581	51.57	38.36	30.63	22.79	20.2	170.9	40.63
Cluster_8399	228.83	142.31	154.44	85.77	313.63	170.34	114.32
Cluster_24709	81.66	116.97	396.1	32.13	22	170.09	51.39
Cluster_14436	31.11	187.23	114.95	110.57	201.06	170	156
Cluster_29205	0.08	24.34	49.45	16.13	112.16	169.16	93.71
Cluster_27553	334.68	344.42	907.86	4.72	1.51	168.4	190.55
Cluster_19918	91.53	0.99	2.8	34.75	4.36	168.22	14.87
Cluster_26430	456.67	192.62	125.94	102.87	195.97	168.13	211.17
Cluster_5503	0	3.85	25.05	89.03	207.19	168.06	85.2
Cluster_46036	0.39	51.22	104.47	65.66	57.1	168.02	62.25
Cluster_14627	3.82	64.85	22.76	24.55	43.42	167.87	20.48
Cluster_64997	495.08	223.32	140.05	31.36	87.31	166.96	125.8
Cluster_19082	0.33	188.36	85.82	202.77	293.56	166.41	80.26
Cluster_9971	40.33	236.79	54.85	256.9	128.02	165.96	130.49
Cluster_41257	220.16	36.35	56.33	44.17	140.68	165.39	93.39
Cluster_63585	92.91	43.06	1124.35	61.53	82.12	165.23	170.63
Cluster_17717	76.51	415.41	85.09	61.22	530.83	165.12	367
Cluster_25188	0	30	529.43	172.54	61.78	164.11	87.47
Cluster_3130	189.25	257.76	64.05	78.33	70.12	163.29	45.25
Cluster_80958	16.37	60.78	124.8	28.28	181.83	162.95	100.42
Cluster_11244	46.89	144.48	54.96	233.53	133.7	161.38	60.95
Cluster_2378	0.32	20.84	76.47	69.34	224.08	161.16	96.93
Cluster_27153	209.05	158.97	0.61	9.95	18.85	160.46	0
Cluster_84907	0	4.26	72.59	108.39	395.39	160.32	238.05
Cluster_55721	160.1	40.59	204.36	178.39	0.66	159.84	155.9
Cluster_16976	0.08	0.73	6.93	173.32	1.44	159.35	0.9
Cluster_60518	47.64	189.32	312	220.36	168.47	159.02	188.72
Cluster_114579	1065.69	885.67	169.71	5.26	490.26	158.4	290.98
Cluster_58312	2.15	25.25	420.2	67.63	302.05	158.11	145.38
Cluster_29351	252.42	81.3	76.1	153.21	81.02	158.11	115.94
Cluster_79230	452.7	108.24	4825.85	109.19	23.05	158.11	576.68
Cluster_99351	251.36	131.61	2951.04	215.85	710.21	157.71	288.87
Cluster_104129	17.06	35.44	66.66	41.6	132.76	157.39	63.11
Cluster_13111	843.05	383.89	508.3	123.07	74.55	156.93	446.73
Cluster_19050	31.31	65.92	22.07	87.13	68.4	156.73	89.74
Cluster_65874	105.34	67.18	50.85	186.52	116.63	156.56	36.48
Cluster_9942	72.11	174.52	185.26	72.63	430.69	156.43	154.91
Cluster_2865	8.71	8.03	16.06	55.19	63.29	155.45	43.33
Cluster_36351	239.18	33.51	68.8	108.8	114.66	155.45	65.12
Cluster_2881	12.73	46.75	22.78	14.69	59.08	155.28	44.31
Cluster_21601	99.02	124.25	109.66	119.02	369.71	155.2	200.23
Cluster_43427	45.27	48.72	1517.66	352.85	118.1	154.74	115.81
Cluster_58223	651.63	570.43	164.5	17.36	88.05	154.5	273.81
Cluster_83114	0	16.04	2.34	162.71	0.27	154.07	52.12
Cluster_20548	167.64	192.83	167.66	93.02	71.63	153.77	144.77
Cluster_108660	0.97	7.94	93.48	60.79	155.33	153.65	208.69
Cluster_46769	4.46	78.89	184.44	30.2	10.23	153.39	72.58
Cluster_9552	73.06	44.01	18.96	49.31	183.25	152.38	66.52
Cluster_31441	45.2	6.37	0.71	0.42	28.87	152.36	3.93
Cluster_64805	0.12	2.81	2.32	18.39	86.07	152.04	2.63
Cluster_10784	284.65	64.68	180.63	33.05	65.19	151.24	91.22
Cluster_61088	172.04	49.37	0.74	19.85	3.54	150.82	84.49
Cluster_1859	30.34	166.46	136.44	137.16	262.74	150.6	684.65
Cluster_48890	45.3	24.54	29.98	89.08	36.27	150.44	53.32
Cluster_92627	126.6	43.87	40.2	11.17	52.71	149.91	16.39
Cluster_22698	13.37	4.73	47.25	60.74	46.8	149.19	22.15
Cluster_60226	23.48	5.41	17.19	3.49	7.97	149.01	27.3
Cluster_14161	14.05	116.01	10.56	28.19	114.24	148.19	75.72
Cluster_35180	65.9	111.92	32.04	97.56	60.64	147.97	35.41
Cluster_8055	183.29	201.8	71.64	54.47	69.53	147.85	72.36
Cluster_7154	52.57	46.91	17.98	8.23	37.98	147.82	8.61
Cluster_5309	28.72	41.51	24.9	50.7	30.04	147.32	4.7
Cluster_1045	104.32	5.43	1.69	18.49	90.75	146.94	9.22
Cluster_24099	166.98	104.51	115.75	98.99	88.24	146.79	77.92
Cluster_15405	0.28	0.82	9.07	2.78	1.25	146.41	1.35
Cluster_60723	172.45	33.06	51.32	45.63	197.26	146.39	86.36
Cluster_13830	0.85	26.92	388.58	117.86	21.43	145.82	20.98
Cluster_15089	59.01	108.02	66.37	71.76	158.68	145.64	171.11
Cluster_24881	7.7	2.77	3.44	47.98	6.17	145.51	9.83
Cluster_4633	5.66	25.76	1.03	84.75	97.71	145.05	93.48
Cluster_16178	111.35	72.38	63.57	44.36	102.38	144.97	115.74
Cluster_12904	91.41	184.5	47.8	40.96	120.79	144.64	212.02
Cluster_87047	36.37	51.89	100.14	77.24	64.65	144.61	82.32
Cluster_93988	0	0	1.69	0.59	3.19	144.55	0
Cluster_50761	32.69	112.73	7.5	130.95	36.23	144.22	49.83
Cluster_84816	112.68	74.37	298.01	175.92	261.09	144.02	109.76
Cluster_7410	180.12	220.03	52.84	31.43	396.18	143.88	164.48
Cluster_34301	94.67	197	33.92	55.05	464.43	143.84	137.84
Cluster_37230	54.82	106.43	60.96	140.57	275.91	143.83	106.57
Cluster_3424	34.98	52.36	229.15	43.12	90.56	143.77	52.54
Cluster_43149	144.56	97.76	1.27	61.75	0.88	143.14	54.24
Cluster_29270	26.14	12.72	13.1	2.94	28.76	143.13	16.53
Cluster_56383	48.77	42.47	25.47	24.26	285.08	142.9	76.37
Cluster_112580	35.06	26.05	3137.07	84.63	99.14	142.54	45.59
Cluster_70849	131.97	21.13	17.56	70.31	61.79	142.53	42.38
Cluster_17507	91.37	92.46	327.69	86.43	51.17	142.42	266.41
Cluster_14848	2.09	40.39	18.33	10.08	1220.31	142.25	98.27
Cluster_62412	19.27	94.74	24.24	834.16	261.84	142.2	145.62
Cluster_57262	24.01	34.79	217.61	53.25	86.51	141.73	133.06
Cluster_34476	32.55	70.12	490.5	58.99	121.3	141.68	37.11
Cluster_4922	74.97	17.66	233.3	102.6	111.01	141.41	96.13
Cluster_39458	69.54	86.81	50.47	22.37	92.94	141.3	23.94
Cluster_7202	162.1	236.71	302.47	33.1	265.92	141.19	269.02
Cluster_40598	83.02	268.97	126.01	109.1	19.52	140.83	70.47
Cluster_64028	1.13	56.38	18.69	36.06	98.2	140.74	56.3
Cluster_9839	0.2	140.01	1.07	0.6	114.68	140.69	8.13
Cluster_100106	10.21	66.67	1378.7	172.38	134.2	140.4	155.6
Cluster_5794	0.21	1.94	1.43	31.08	31.43	140.4	5.94
Cluster_25461	0	0.11	4.42	22.68	5.08	140.38	14.39
Cluster_103665	349.18	281.06	122.91	43.41	132.54	140.34	283.3
Cluster_5605	2.82	30.08	87.73	51.01	49.99	140.2	31.17
Cluster_55630	52.74	33.41	137.95	108.59	54.77	139	94.75
Cluster_22156	67.13	29.69	46.22	47.72	18.05	138.98	19.06
Cluster_39943	77.78	149.04	212.48	52.7	136.5	138.47	478.29
Cluster_56270	90.72	55.22	12.79	19.4	16.81	138.18	19.73
Cluster_101217	110.37	111.03	6.94	15.4	89.24	138.03	101.32
Cluster_52646	100.8	198.46	21.22	69.88	58.94	138.02	13.28
Cluster_76280	522.4	146.98	142.11	343.92	41.79	137.97	218.92
Cluster_31680	55.9	99.86	983.27	301.57	167.49	137.84	379.66
Cluster_24505	166.26	345.98	31.68	103.5	42.85	137.73	123.21
Cluster_45258	50.72	111.67	35.5	124.03	142.12	137.17	23.61
Cluster_16357	27.42	97.56	85.25	27.71	42.85	136.9	54.83
Cluster_19726	159.75	58.78	162.16	1.25	13.84	136.77	12.61
Cluster_61270	171.06	42.29	59.75	57.84	68.05	136.72	61.52
Cluster_20572	121.52	100.01	84.19	0.69	122.73	136.49	88.77
Cluster_44971	93.8	26.44	40.28	23.89	39.66	136.43	12.83
Cluster_59056	1.49	0.17	96.14	1.48	0.77	136.3	9.8
Cluster_39382	18.64	39.23	554.73	126.35	79.04	136.07	90.46
Cluster_105250	92.5	17.58	10.93	37.96	34.78	135.71	25.72
Cluster_45260	0	3.6	1.66	16.68	67.34	135.64	3.97
Cluster_97572	125.35	127.61	360.38	5011.97	120.11	135.61	128.35
Cluster_50314	37.88	342.51	151.79	40.92	78.84	135.53	189.92
Cluster_8145	14.24	33.93	68.15	36.74	30.77	135.43	18
Cluster_22492	36.92	7	6.04	4.57	4.77	135.15	20.38
Cluster_25286	326.52	322.52	120.74	14.69	132.8	135.06	1.7
Cluster_15607	3.83	70.86	165.79	285.11	136.43	134.81	507.56
Cluster_28827	57.62	89.71	75.17	162.9	86.77	134.76	118.59
Cluster_26773	149.37	430.66	44.68	102.36	193.84	134.58	213.31
Cluster_40007	1194.63	103.17	1.63	222.78	147.15	134.25	27.9
Cluster_54841	4.13	30.58	47.95	105.73	131.15	134.16	1.36
Cluster_13598	491.35	755.57	2211.27	120.47	569.4	133.8	1400.81
Cluster_26342	0.11	73.75	0.25	0.32	107.12	133.76	106.04
Cluster_89107	127.24	77.09	6.63	9.41	28.7	133.6	6.11
Cluster_39311	182.96	133.69	54.03	155.19	78.44	133.46	131.41
Cluster_76135	4.2	97.79	48.28	39.76	38.19	133.02	56.13
Cluster_25061	8.62	47.72	11.61	18.05	19.47	132.63	15.05
Cluster_79937	339.05	61.64	509.42	137.25	94.5	132.52	168.44
Cluster_40029	2.67	24.91	39.23	146.81	101.59	132.51	25.75
Cluster_98240	96.05	108.61	26.46	18.7	276.97	132.4	287.2
Cluster_47523	0.09	0.88	163.26	32.59	32.22	132.13	22.99
Cluster_12113	116	128.4	277.42	97.41	105.47	132.11	65.05
Cluster_78628	134.58	56.57	23.72	34.47	71.95	132	33.08
Cluster_67107	26.54	36.32	78.6	46.66	89.41	131.86	36.33
Cluster_17036	103.63	405.62	308.53	129.95	146.97	131.74	228.04
Cluster_5180	178.9	126.87	33.3	112.08	299.43	131.56	123.55
Cluster_9670	168.1	179.72	294.65	42.83	194.14	131.56	263.79
Cluster_88852	240.61	58.35	1000.9	1563.12	931.87	131.47	195.57
Cluster_28614	2.38	77.75	118.39	92.58	216.55	130.87	69.43
Cluster_35468	118.02	180.08	48.85	30.71	168.98	130.81	93.69
Cluster_22366	10.5	92.36	122.84	106.15	106.82	130.74	127.91
Cluster_37970	349.76	198.88	40.42	174.67	38.49	129.91	145.32
Cluster_54316	104.4	309.98	304.57	148.76	343.57	129.85	212.82
Cluster_98111	169.11	9.75	4.52	11.18	30.99	129.75	8.33
Cluster_49697	186.72	327.36	96.71	12.15	138.51	129.65	249.12
Cluster_52747	0.17	0.64	1.66	4.24	1.57	129.6	1.24
Cluster_96785	160.11	83.99	1.2	1.87	0.85	129.47	1.79
Cluster_36246	100.92	71.36	514.98	80.53	75.04	129.26	38.58
Cluster_59779	292.82	46.83	83.77	72.97	76.07	129.13	29.78
Cluster_84504	25.63	17.18	11.84	13.98	67.85	128.99	9.04
Cluster_48590	146.21	173.05	115.34	124.43	406.7	128.92	41.25
Cluster_21864	41.92	69.01	160.95	16.7	88.57	128.89	16.05
Cluster_24961	65.84	40.79	18.35	31.16	85.81	128.43	24.61
Cluster_48495	0	1.04	2.9	0	3.28	128.42	0
Cluster_18182	6.76	6.75	4.46	94.15	102.84	128.37	23.15
Cluster_113915	108	25.71	59.08	29.51	92.4	128.18	84.16
Cluster_26028	44.72	134.05	57.94	63.49	119.6	127.62	21.85
Cluster_1217	56.05	47.96	0	8.91	131.08	127.33	20.37
Cluster_82550	413.08	181.96	152.71	190.55	438.7	127.12	325.24
Cluster_60628	126.44	68.38	69.72	47.88	134.71	127.03	76.54
Cluster_98259	7.78	8.52	2.24	43.13	145.01	126.79	12.03
Cluster_59544	52.79	71.96	62.87	106.47	76.54	126.58	62.46
Cluster_419	60.53	109.71	288.04	33.86	33.12	126.39	72.01
Cluster_44057	87.17	53.12	39.11	80.48	83.92	125.43	32.95
Cluster_26580	15.4	6.51	2.47	17.99	33.55	124.9	11.18
Cluster_61050	13.39	35.82	279.56	259.99	138.74	124.81	137.99
Cluster_5469	0.75	1.39	3.48	94.43	29.85	124.39	5.72
Cluster_14134	45.5	0	130.16	93.58	4.68	124.24	71.99
Cluster_1493	27.57	70.91	40.25	34.81	85.11	124.18	70.5
Cluster_14523	128.02	82.81	21.3	188.54	52.04	123.87	103.44
Cluster_31703	237.46	167.1	140.44	62.35	195.9	123.86	116.68
Cluster_89341	281.96	64.57	557.49	1248.53	647.01	123.51	155.89
Cluster_28682	108.78	195.2	12.2	106.18	87.06	123.42	38.03
Cluster_22374	140.7	25.07	15.99	35.78	68.1	123.32	47.47
Cluster_1036	12.32	15.69	55.86	31.98	33.13	123.31	25.23
Cluster_36938	0.78	220.11	396.32	122.42	195.42	122.99	175.96
Cluster_86663	0.81	3.33	73.07	25.29	105.24	122.94	36.26
Cluster_30899	0.05	99.32	2.89	86.37	171.03	122.41	130.99
Cluster_72625	1.23	34.48	83.04	95.45	130.76	122.27	69.95
Cluster_7514	73.57	66.92	87.6	12.67	72.16	122.25	59.15
Cluster_46827	0.07	16.68	36.23	9.77	253.32	122.16	81.89
Cluster_45296	137.56	40.21	11.16	119.15	12.27	122.16	159.22
Cluster_5049	208.61	385.92	32.75	43.97	61.74	121.92	51.93
Cluster_65213	10.65	6.98	11.77	12.97	21.35	121.77	15.89
Cluster_85579	12.61	55.17	17.36	85.06	60.02	121.74	45.54
Cluster_58579	102.14	26.31	14.85	11.82	44.56	121.7	83.46
Cluster_33601	165.47	0.71	65.04	1.68	161.9	121.51	1.29
Cluster_61975	703.42	97.09	132.49	39.15	42.83	121.39	91.91
Cluster_12206	35.55	52.31	114.41	9.03	16.61	121.39	9.68
Cluster_16137	168.32	98.91	31	76.9	278.64	121.14	44.99
Cluster_57959	51.75	185.57	365.5	193.96	119.36	121.09	24.87
Cluster_72447	0	64.9	54.13	0.49	214.21	120.1	56.4
Cluster_22575	427.71	560.26	73.66	101.1	30.71	120.04	147.16
Cluster_30308	0.11	116.97	2.78	100.53	0.64	119.85	1.07
Cluster_30734	19.43	6.81	0	1.81	48.88	119.84	14.27
Cluster_2864	70.56	19.71	58.1	11.11	43.84	119.79	29.81
Cluster_37610	123.9	35.6	18.84	73.25	61.9	119.69	39.87
Cluster_5654	33.83	29.9	7.97	10.23	11.28	119.54	7.06
Cluster_35088	267.08	158.43	55.25	81.95	107.84	119.22	1023.13
Cluster_51189	314.69	73.06	59.23	85.65	195.43	119.08	123.89
Cluster_11527	9.16	90.12	159.63	146.44	66.34	118.95	93.85
Cluster_72233	45.41	77.99	211.04	16.29	18.18	118.82	13.43
Cluster_42584	131.26	128.05	42.57	34.88	38.42	118.73	33.49
Cluster_25427	18.02	7.82	35.8	2.76	35.73	118.61	36.19
Cluster_19160	301.96	164.39	70.57	82.79	82.1	118.6	85.01
Cluster_25533	19.1	127.78	62.61	3.57	61.67	118.53	62.57
Cluster_29980	351.38	69.96	225.38	161	59.97	118.27	47.78
Cluster_22632	15.43	41.79	48.54	58.43	31.15	118.26	45.87
Cluster_34492	24.43	229.91	3.23	128.2	1.06	118.26	249.68
Cluster_100894	4.62	46.41	35.56	39.72	52.03	118.24	33.46
Cluster_25414	109.99	331.65	164.14	100	368.2	118.12	69.88
Cluster_29303	170.98	166.65	56.86	69.14	89.25	117.75	74.36
Cluster_63985	1.62	39.89	7	6.56	42.96	117.09	5.83
Cluster_11101	129.01	108.36	58.34	39.04	125.87	117.05	64.27
Cluster_15598	430.82	477.94	105.75	127.44	296.89	117.02	180.86
Cluster_20126	6.17	100.57	80.03	13.1	305.33	116.99	6.5
Cluster_10483	44.35	81.63	106.44	122.37	146.22	116.7	18.37
Cluster_34759	44.97	112.97	91.31	32.84	77.47	116.6	170.89
Cluster_44541	86.85	32.42	4.85	35.42	132.63	116.56	30.26
Cluster_28373	0	4.99	49.42	18.94	93.22	116.03	37.86
Cluster_32282	77	107.06	37.94	70.81	106.91	115.97	40.02
Cluster_98899	57.77	34.81	22.39	6.71	31.64	115.96	8.54
Cluster_59868	31.58	45.65	68.82	72.49	11.09	115.88	39.77
Cluster_132	1.97	53.56	147.12	51.09	141.95	115.88	88.96
Cluster_69170	33.71	37.5	131.09	27.77	163.42	115.85	191.06
Cluster_12588	1.1	1.23	3.12	2.47	2.21	115.47	2.64
Cluster_22644	80.53	53.46	34.29	23.04	113.22	115.44	68.56
Cluster_99276	5.53	0.35	2.66	1.14	4.71	115.38	1.04
Cluster_4431	0.25	11.81	155.52	49.87	163.01	115.35	52.18
Cluster_27883	231.37	176.66	30.26	37.04	212.8	115.35	62.61
Cluster_65593	222.89	30.24	134.82	102.5	30.08	115.25	209.21
Cluster_23190	3.87	2.49	32.68	8.4	2.98	115.16	6.93
Cluster_27318	132.85	0.06	0.52	0.06	0.07	115.08	0.39
Cluster_49055	109.83	98	91.21	136.25	69.77	114.83	18.66
Cluster_84737	368.12	255.15	64.73	94.19	143.89	114.78	307.7
Cluster_49140	13.24	10.44	23.41	29.5	35.39	114.7	8.47
Cluster_64846	97.26	46.28	33.58	81.46	36.78	114.28	82.22
Cluster_59031	745.19	42.92	196.59	149.67	53.75	114.18	193.49
Cluster_32062	125.52	29.62	36.07	49.72	139.71	114.15	67.41
Cluster_35190	88.9	8.91	79.27	116.96	33.26	114.03	32.36
Cluster_16652	59.59	420.64	92.76	2.18	73.37	113.98	120.93
Cluster_10076	111.63	188.45	81.35	111.03	607.27	113.96	191.47
Cluster_3638	215.42	81.96	444.76	29.9	49.76	113.09	49.04
Cluster_87997	267.17	163.22	53.57	189.51	105.98	112.86	18.88
Cluster_22398	54.33	72.26	729.3	86.85	91.63	112.84	79.29
Cluster_88910	5.26	2.55	92.39	5.71	1.87	112.77	61.97
Cluster_82286	44.24	47.69	15.28	80.03	95.83	112.62	21.44
Cluster_36870	43.47	46.39	670.67	200.52	222.28	112.39	209.06
Cluster_8581	89.99	216.98	48.53	221.07	111.83	112.09	253.88
Cluster_5540	38.42	29.39	8.67	45.24	82.83	111.9	28.77
Cluster_44215	10.27	52.87	4.02	5.1	57.07	111.87	36.14
Cluster_34580	36.52	127.4	260.06	42.01	237.6	111.49	258.52
Cluster_44487	1941.3	472.65	21156.3	160.68	280.85	111.47	1379.33
Cluster_5507	49.53	29.15	11.11	86.44	24.09	111.46	25.8
Cluster_63143	102.08	61.79	3.5	85.97	16.89	111.44	56.99
Cluster_111104	456.31	45.89	1460.94	329.39	178.95	111.36	102.16
Cluster_7577	166.77	58.87	35.4	10.76	24.35	110.99	31.46
Cluster_35417	20.48	7.79	0.12	5.08	59	110.95	61.06
Cluster_92854	326.3	268.74	98.94	14.3	43.33	110.8	169.45
Cluster_53635	7.07	9.33	13.72	3.64	143.02	110.68	74.85
Cluster_47289	201.98	104.33	95.76	8.92	143.64	110.52	69.99
Cluster_35463	438.38	660.34	130.92	60.52	146.59	110.23	144.27
Cluster_31892	5.37	84.84	75.15	137.1	87.7	109.32	66.44
Cluster_109575	16.48	21.17	175.22	513.56	316.1	108.48	335.9
Cluster_89396	35.31	79.85	531.24	149.89	127.97	108.45	25.88
Cluster_3571	270.52	54.68	36.88	7.75	8.69	108.44	11.68
Cluster_51751	259.1	96.84	182.07	160.67	389.61	108.05	238.18
Cluster_28072	0	0.37	64.84	65.38	159.49	107.86	0
Cluster_35432	173.58	127.45	22.94	18.45	22.56	107.64	77.83
Cluster_109448	0.33	31.66	23.78	66.44	73.72	107.57	0
Cluster_100849	17.79	18.89	471.45	326.22	1575.8	107.32	177.56
Cluster_19628	62.09	78.94	56.36	5.59	8.9	107.24	15.44
Cluster_93919	0.1	0.66	207.78	86.1	154.28	107	8.82
Cluster_52643	0.34	0.14	70.16	0.5	0.39	106.75	9.01
Cluster_50161	74.55	23.02	38.84	38.33	98.77	106.65	108.47
Cluster_99957	37.86	100.92	17.57	161.82	0.34	106.56	9.04
Cluster_71420	318.54	0.77	199.63	63.39	112.62	106.55	16.91
Cluster_11949	48.65	47.52	183.71	26.01	68.46	106.51	72.8
Cluster_58243	5.63	50.93	240.32	79.4	121.5	106.5	163.65
Cluster_27383	218.75	448.09	26.51	116.17	298.58	106.4	119.45
Cluster_2775	34.86	44.76	191.28	148.73	402.62	106.36	153.35
Cluster_39163	63.1	25.08	65.45	73.71	79.54	106.15	53.45
Cluster_82736	339.83	188.72	47.66	0.5	143.06	105.92	126.05
Cluster_44390	4.48	19	432.98	81.22	37.54	105.85	70.51
Cluster_47867	26.59	0.3	0	20.59	0.17	105.76	0
Cluster_3174	4.97	50.72	203.62	345.24	139.59	105.31	249.28
Cluster_34385	58.15	173.37	0.35	10.2	23.43	105.31	73.78
Cluster_22803	59.16	45.27	26.83	70.39	150.15	105.27	88.93
Cluster_17288	15.63	42.19	24.96	40.02	75.3	105.25	25.95
Cluster_8536	10.93	9.68	33.28	7.96	26.25	105.01	8.06
Cluster_52459	0.18	0.6	58.96	0.53	0.2	104.89	2.56
Cluster_31046	227.6	69.99	34.3	122.89	89.29	104.77	79.33
Cluster_32190	35.6	12.01	78.13	61.36	35	104.63	105.16
Cluster_49879	80.01	32.7	31.27	8.32	104.83	104.63	283.25
Cluster_33550	21.92	67.08	7.03	17.3	51.46	104.59	10.96
Cluster_99202	2.14	10.15	6.47	26.62	78.5	104.59	85.13
Cluster_73510	29.21	9.36	28.15	28.46	12.56	103.84	11.43
Cluster_17327	99.48	20.32	16.93	53.25	157.37	103.84	43.4
Cluster_110060	35.31	139.23	3.75	50.6	6.46	103.79	4.79
Cluster_37896	7.01	3.94	2.77	0.13	5.9	103.68	5.12
Cluster_72445	18.07	16.16	7.38	11.24	62.41	103.28	7.09
Cluster_93622	111.03	117.69	8.07	29.15	152.97	103.25	30.59
Cluster_14874	3.95	57.8	51.96	62.05	131.95	103.12	44.64
Cluster_42842	0.79	27.49	27.34	12.11	14.26	102.8	15.95
Cluster_4723	6.68	58.01	491.87	1731.52	229.84	102.59	221.84
Cluster_67426	36.64	36.61	258.74	74.97	135.17	102.47	212.66
Cluster_12836	107.25	117.97	89.8	4.31	105.17	102.37	81.01
Cluster_6647	60.19	85.15	63.7	0	97.5	102.35	72.77
Cluster_24414	93.74	284.35	19.01	174.47	619.18	102.32	248.18
Cluster_28163	28.65	28.58	39.65	55.44	54.92	102.12	46.91
Cluster_6627	0.03	2.94	76.01	61.83	205.74	102.03	26.4
Cluster_87555	117.39	438.54	213.35	107.37	45.54	101.71	265.39
Cluster_17021	630.75	19.57	14.09	16.24	24.05	101.69	14.49
Cluster_63273	0	54.96	106.25	40.45	24.52	101.51	30.25
Cluster_55052	49	49.76	39.03	10.98	62.86	101.45	144.7
Cluster_104013	6.55	9.66	222.87	6.88	20.11	101.39	6.33
Cluster_14461	23.13	103.35	180.01	60.61	63.1	101.32	68.27
Cluster_9449	138.28	254.72	42.45	112.43	357.24	101.22	60.67
Cluster_18238	58.57	86.01	74.99	67.36	158.14	101.06	20.53
Cluster_19329	0.6	0.69	1.17	14.38	1.27	100.87	1.86
Cluster_40506	80.05	15.74	34.29	52	62.79	100.8	40.96
Cluster_35730	0	65.61	11.72	58.77	0.61	100.51	7.73
Cluster_32427	2.75	147.43	0	0.95	0.52	100.49	0
Cluster_69181	670.62	31.99	188.22	50.18	2.02	100.23	36.76
Cluster_54413	115.01	0.54	83.19	65.78	78.69	100.13	2.06
Cluster_17467	48.63	37.23	26.23	47.48	44.4	100.08	24.71
Cluster_26865	28.82	40.02	23.57	33.68	55.48	99.99	9.84
Cluster_73560	114.2	19.97	13.46	49.68	7.77	99.88	43.4
Cluster_44952	56.71	54.91	42.06	47.65	111.98	99.87	50.18
Cluster_11867	35.01	24.13	20.25	8.36	43.51	99.81	43.14
Cluster_21662	25.2	21.28	361.59	179.49	86.47	99.35	129.41
Cluster_25506	147.5	123.49	21.11	39.4	46.65	99.18	85.73
Cluster_18281	225.07	619.43	76.23	57.11	50.18	99.18	176.68
Cluster_25690	38.43	128.34	50.66	102.2	44.3	99.01	75.22
Cluster_10554	67.46	78.53	32.34	40.07	41.83	98.92	41.05
Cluster_5124	56.51	110.2	35.85	67.63	86.52	98.59	83.46
Cluster_33169	79.6	121.93	30.54	42.36	53.06	98.39	184.15
Cluster_87715	37.52	26.45	1302.22	45.18	74	98.24	44.36
Cluster_40511	21.23	50.38	193.57	42.65	78.01	98.15	83
Cluster_2158	0.12	28.71	0.76	29.68	0.32	98.11	23.77
Cluster_69699	2.43	51.41	57.31	35.83	75.75	98.04	36.65
Cluster_94796	0.72	59.51	294.01	96.8	120.17	97.98	88.12
Cluster_14432	0	8.66	2.87	22.3	0.51	97.85	0
Cluster_21188	41.73	73.13	38.16	12.31	112.53	97.71	34.16
Cluster_4274	39.32	99.48	36.07	20.61	120.35	97.52	16.21
Cluster_13046	106.72	171.38	137.25	55.04	101.72	97.51	111.36
Cluster_25363	58.51	68.24	54.06	99.97	54.81	97.24	40.03
Cluster_49561	106.12	159	30.52	71.03	126.86	97.21	82.63
Cluster_11629	43.74	4.53	43.57	4.89	61.86	96.96	14.07
Cluster_25875	0.55	459.38	1.69	183.31	1.17	96.76	256.35
Cluster_114075	6.09	9.89	27.37	130.87	23.38	96.67	32.55
Cluster_72058	177.94	90.02	134.81	62.58	26.81	96.44	175.66
Cluster_32688	80.33	22.88	18.31	20.92	34.48	96.41	12.61
Cluster_83646	80.1	40.31	0	22.48	0.55	96.2	31.18
Cluster_19252	65.53	74.07	63.76	7.88	88.43	95.84	54.74
Cluster_23624	0.1	7.46	8.73	6.83	35.26	95.53	5.99
Cluster_25682	4	1.64	23.08	0.98	3.4	95.52	0.99
Cluster_15958	91.02	133.38	101.61	77.98	56.5	95.38	241.97
Cluster_58485	0.53	76.61	2.36	71.56	78.86	95.25	22.51
Cluster_44956	128.19	59.61	36.96	28.81	62.63	94.97	13.81
Cluster_5118	64.33	97.05	32.1	20.02	83.55	94.75	58.28
Cluster_46144	16.7	24.35	621.14	22.56	131.71	94.66	86.88
Cluster_46218	96.74	112.75	15.78	59.66	43.02	94.29	0.49
Cluster_7894	14.04	40.31	156.67	16.02	159.27	94.11	82.19
Cluster_48973	165.17	170.71	41.38	68.15	86.75	94.09	315.66
Cluster_76026	0.64	38.54	0.67	24.43	40.26	94.08	1.14
Cluster_100298	6.57	0.34	14.48	30.39	45.52	93.91	2.11
Cluster_9374	29.6	101.71	51.26	45.63	146.31	93.89	63.25
Cluster_43021	94.25	38.84	14.89	15.05	46.12	93.76	31.89
Cluster_91912	10.93	410.55	124.75	335.68	27.14	93.75	23.09
Cluster_13892	9.7	13.1	4.45	29.83	43.87	93.5	29.31
Cluster_88107	2.49	39.89	0.5	0.52	69.86	93.39	64.74
Cluster_51970	15.78	33.06	39.47	31.02	73.14	93.38	28.11
Cluster_59989	279.51	92.77	19.34	120.1	20	93.35	93.06
Cluster_69043	117.43	94.98	129.98	10.15	34.6	93.09	40.31
Cluster_85219	88.45	56.75	0.62	34.63	29.85	92.95	2.81
Cluster_44221	3.89	67.25	34.84	62.89	157.21	92.83	186.05
Cluster_1439	2.59	14.54	62.2	24.61	54.62	92.81	17.79
Cluster_16367	163.09	431.9	136.18	47.92	183.71	92.76	303.74
Cluster_39178	125.79	284.45	259.69	47.24	2.55	92.71	224.33
Cluster_52919	155.74	10.11	61.26	61.35	14.75	92.6	9.97
Cluster_23675	6.1	19.42	1.32	5.28	10.18	92.58	4.87
Cluster_8196	245.01	212.06	70.2	36.59	23.35	92.52	66.59
Cluster_53579	60.87	10.08	24.47	47.63	42.36	92.12	27.43
Cluster_111827	1.87	15.36	142.18	748.54	32.5	92.07	55.81
Cluster_33476	124.73	216.71	34.18	35.08	361.99	92.01	212.59
Cluster_20173	2.92	4.68	50.2	25.31	45.26	91.81	7.98
Cluster_23515	4.33	13.21	34.29	23.1	75.9	91.68	33.5
Cluster_7443	33.19	65.29	83.28	6.48	80.24	91.54	40.85
Cluster_89394	9.49	14.57	446.3	37.03	31.46	91.39	29.48
Cluster_28016	13.64	1.01	118.61	0.37	0.3	91.37	8.57
Cluster_29788	5.63	1.6	1.33	11.51	10.41	91.16	9.84
Cluster_5203	88.72	57.81	43.98	36.19	14.81	90.87	50.07
Cluster_84769	80.01	17.77	0.74	123.3	121.07	90.83	0
Cluster_17126	26.01	0.52	6.09	0.45	7.16	90.62	4.08
Cluster_48820	56.73	33.58	0	63.51	0	90.52	14.6
Cluster_28475	18.33	47.75	42.58	33.92	223.98	90.28	74.16
Cluster_313	50.9	81.25	47.89	52.02	11.92	90.25	1.92
Cluster_100466	51.14	49.02	0	32.15	13.63	90.19	12.82
Cluster_55987	1.14	79	22.03	71.34	83.23	90.06	84.6
Cluster_4608	152.9	83.96	34.72	33.56	76.05	90.02	46.85
Cluster_82563	91.28	25.23	21.69	29.73	34.54	89.91	42.3
Cluster_13073	14.36	29.58	22.92	7.5	64.85	89.86	36.47
Cluster_12377	10.67	37.24	4.49	39.89	29.36	89.83	36.31
Cluster_28155	1.5	3.66	26.82	6.14	4.37	89.11	4.17
Cluster_11853	28.6	23.65	27.93	25.3	116.93	89.1	30.48
Cluster_117072	109.25	39.86	87.53	47.76	12.86	88.61	15.46
Cluster_103927	0.29	6.28	664.4	1.22	1.98	88.59	1.05
Cluster_31833	154.33	127.42	140.53	40.03	41	88.49	23.85
Cluster_41441	53.08	35.59	61.35	1.87	74.24	88.48	32.48
Cluster_22582	11.55	13.32	31.58	10.78	113.21	88.15	118.77
Cluster_27070	1.33	0.8	3.79	8.78	35.12	88.14	19.83
Cluster_18144	122.36	114.31	23.59	65.7	215.25	87.75	63.31
Cluster_18948	68.14	110.57	1328.58	98.47	270.18	87.63	387.45
Cluster_54716	137.81	29.9	971.8	56.15	56.66	87.6	38.12
Cluster_36530	71.06	50.7	294.31	15.24	66.19	87.48	75.27
Cluster_45942	6.03	6.5	18.57	1.18	3.64	87.38	24.16
Cluster_11473	5.48	3.79	0.5	49.54	80.02	87.32	3.81
Cluster_29081	158.6	61.31	101.88	18.13	25.13	87.27	23.29
Cluster_47595	96.58	36.03	48.41	32.05	61.92	87.15	27.24
Cluster_56186	9.37	3.22	39.82	6.92	10.92	87.07	76.09
Cluster_5295	89.26	38.3	17.99	103.85	44.17	87.01	39.11
Cluster_5348	63.16	110.79	5.53	7.44	56.12	86.99	22.2
Cluster_48744	0	104.82	160.13	38233	111	86.98	0
Cluster_95776	54.48	31.32	5.39	18.64	50.74	86.96	33.51
Cluster_2962	0.92	80.99	4.08	13.71	10.31	86.89	0.94
Cluster_61518	112.74	44.91	25.65	18.98	66.43	86.77	15.04
Cluster_41410	6.37	29.09	33.79	63.28	81.62	86.75	58.54
Cluster_1376	0	104.15	86.19	95.51	71.55	86.65	56.14
Cluster_28742	1.2	11.61	0	1.57	55.82	86.54	0.82
Cluster_19439	154	39.83	12.96	3.38	4.01	86.43	8.03
Cluster_10289	28.35	54.72	56.64	30.61	13.86	86.33	16.46
Cluster_66370	111.12	136.79	244.83	393.06	306.15	86.29	51.11
Cluster_43242	65.73	40.65	107.23	8.46	11.61	86.28	15.26
Cluster_9722	233.19	132.65	41.2	65.97	68.07	86.17	20.73
Cluster_68509	0.13	1.43	1.28	20.95	14.4	85.92	0.96
Cluster_5146	91.67	22.98	46.53	6.98	85.16	85.85	31.02
Cluster_24412	445.6	174.76	98.71	62.9	775.26	85.83	112.61
Cluster_32081	4.04	0.14	6.8	0.11	0.05	85.71	0
Cluster_52973	744.14	52.58	72.24	5.91	47.98	85.7	32.42
Cluster_85578	206.39	102.1	183.41	65.13	13.41	85.51	38.95
Cluster_28602	0.05	0	19.11	13.61	14.92	85.48	13.52
Cluster_84244	0	0.16	0	41.21	0.22	85.48	0
Cluster_12545	2.37	8.19	0.63	7.24	17.47	85.45	9.37
Cluster_21718	24.3	15.55	69.98	36.9	21.28	85.39	18.07
Cluster_64499	0.12	0.5	105.85	0.2	0.55	85.17	3.04
Cluster_22025	249.3	34.53	33.06	21.33	77.19	85.08	12.92
Cluster_32555	19.72	28.7	340.61	29.14	23.82	84.95	38.02
Cluster_61355	29.56	78.77	208.34	17.49	16.43	84.9	44.43
Cluster_8020	43.49	193.44	70.89	17.07	202.27	84.76	127.04
Cluster_56368	64.58	281.57	35.58	100.43	134.91	84.57	159.5
Cluster_26793	22.93	36.26	38.12	29.24	54.67	84.54	12.86
Cluster_59068	17.99	3.96	8.58	28.75	118.17	84.41	22.47
Cluster_60568	0	0	0	0	0	84.35	52.02
Cluster_31514	221.42	26.01	111.91	26.48	36.52	84.34	24.35
Cluster_21186	50.07	78.12	34.1	42.56	424.17	84.27	117.11
Cluster_25478	4.53	8.56	11.29	8.7	4.75	84.18	15.65
Cluster_94882	203.76	95.3	35512.8	145.24	1165.64	84.17	1607.6
Cluster_22008	21.58	22.12	157.42	20.44	55.88	84.08	8.14
Cluster_105834	643.68	117.01	335.46	265.06	143.46	84.08	174.65
Cluster_36757	20.74	14.62	71.51	20.94	40.69	84.07	142.48
Cluster_104810	123.04	59.48	3.61	0.5	35.25	84.01	19.4
Cluster_72396	1777.25	0.3	141.28	0	83.74	83.91	7.86
Cluster_13958	478.93	178.53	130.18	1.11	158.85	83.57	235.55
Cluster_50142	33.72	47.04	25.02	11.08	148.25	83.56	57.92
Cluster_1125	63.83	50.62	152.16	46.03	86.06	83.23	105.87
Cluster_90309	0	0.54	0	0	0.25	83.02	0.78
Cluster_71617	94.54	22.28	30.55	37.31	52.05	83	37.28
Cluster_47615	291.31	398.32	222.04	21.64	62.36	82.83	35.49
Cluster_63715	72.91	70.14	44.63	18.43	14.77	82.69	17.42
Cluster_51735	267.84	33.04	62.26	40.5	58.46	82.58	57.98
Cluster_74262	0	0.38	0	0	0	82.58	0
Cluster_10746	28.53	105.14	29.05	38.07	17.94	82.56	55.69
Cluster_26597	50.54	47.19	7.9	6.28	58.98	82.46	37.86
Cluster_5335	36.88	41.77	10.23	98.98	67.75	82.12	26.07
Cluster_25575	0.27	0.52	0.49	6.33	1.8	81.93	1.12
Cluster_10510	3.44	7.37	55.3	55.22	100.62	81.77	93.16
Cluster_26064	157.05	58.97	41.31	26.06	103.93	81.67	46.75
Cluster_48787	82.76	36.15	1611.29	87.24	157.68	81.59	49.56
Cluster_5150	22.85	12.06	40.88	47.78	118.35	81.32	15.85
Cluster_10111	38.97	22.45	18.36	23.69	23.17	81.23	20.31
Cluster_29514	5.84	31.12	0.2	26.54	83.99	81.22	59.75
Cluster_62422	3.21	0.28	0	3.05	3.89	81.11	0
Cluster_48086	20.47	61.42	36.13	72.42	104.59	81.05	115.35
Cluster_11397	59.52	35.73	11.25	26.4	21.53	81.03	30.64
Cluster_49519	46.5	46.51	74.11	75.66	125.15	81	9.06
Cluster_113774	7.28	21.88	193.97	38.61	26.88	80.89	30.63
Cluster_5888	2.78	3.44	4.97	16.55	8.44	80.88	0.43
Cluster_19680	58.32	33.7	40.94	52.25	58.7	80.84	18.54
Cluster_115588	226.6	213.93	25.33	17.92	8.98	80.8	24.33
Cluster_16697	15.7	38.15	19.19	16.17	16.78	80.6	22.81
Cluster_64443	0.27	25.26	17.07	31.38	100.96	80.46	5.42
Cluster_41315	32.64	48.27	350.57	29.15	86.59	80.44	21.15
Cluster_4337	15.84	27.12	494.61	25.9	30.88	80.4	9.94
Cluster_100470	0	0	0	0	0	80.32	57.42
Cluster_20811	9.81	96.1	818.84	41.99	46.3	80.01	53.62
Cluster_11890	79.53	38.11	88.18	50.31	64.94	79.96	11.29
Cluster_45223	75.89	23.67	133.43	51.95	30.35	79.93	0
Cluster_11321	0.14	3.27	17.17	2.49	18.29	79.92	7.49
Cluster_15760	784.34	90.57	40.38	1.23	65.07	79.77	112.76
Cluster_37850	131.49	246.32	330.05	97.33	125.55	79.71	160.4
Cluster_16292	39.6	42.12	47.06	17.64	91.36	79.64	32.96
Cluster_118452	6.16	33.31	35.41	11.1	36.25	79.57	4.45
Cluster_37222	0.11	81.67	8.97	5.46	119.71	79.54	146.49
Cluster_33220	1.58	40.19	50.55	65.18	70.6	79.51	4.2
Cluster_27961	773.53	507	98.21	497.07	181.34	79.37	336.46
Cluster_103291	17.43	28.15	255.33	81.55	93.56	79.26	20.43
Cluster_65595	155.04	0.18	55.71	56.33	66.75	79.26	41.97
Cluster_45870	138.16	158.25	104.36	63.3	23.11	79.14	89.31
Cluster_30383	251.71	792.26	220.94	95.75	156.64	79.12	438.9
Cluster_8222	81.25	2.12	0.14	0.23	23.64	78.7	1.4
Cluster_28284	108.57	7.39	51.26	123.33	47.38	78.48	27.67
Cluster_5900	0	0.3	101.96	0.34	245.36	78.45	41.4
Cluster_51988	210.1	58.83	383.61	132	274.99	78.45	116.57
Cluster_13984	67.32	73.27	101.06	14.17	130.08	78.33	50.37
Cluster_31976	5.45	103.76	134.2	49.6	125.54	78.33	228.72
Cluster_72998	25.16	25.45	1.78	9.4	43.78	78.23	20.31
Cluster_1878	191.4	301.46	24.21	36.8	101.48	78.16	144.57
Cluster_9660	45.09	69.73	53.47	55.8	141.2	78.04	62.27
Cluster_88412	71.57	34.19	48.18	9.02	58.56	78.03	30.48
Cluster_48406	166.21	55.53	106.33	97.52	62.42	78.02	108.44
Cluster_19761	123.43	51.87	130.04	37.86	97.97	78.02	95.82
Cluster_19432	28.64	128.45	103.56	59.44	176.61	78.01	135.27
Cluster_17655	92.42	177.52	24.25	71.79	111.29	77.87	104.98
Cluster_60531	34.33	79.75	13.67	15.94	118.24	77.81	38.84
Cluster_38929	31.68	46.28	15.58	58.83	0.47	77.8	35.61
Cluster_51573	29.51	18.48	96.55	22.88	91.27	77.64	10.76
Cluster_32852	110.48	70.54	240.57	68.51	50.82	77.42	25.19
Cluster_12970	39.34	53.65	18.91	31.6	52.58	77.32	0
Cluster_57933	340.36	72.87	109.28	33.12	137.62	77.31	49.33
Cluster_41610	109.38	30.75	52.71	92.19	43.98	77.31	22.25
Cluster_103720	0	0.71	5.63	138.1	1.12	77.27	0
Cluster_18662	0.1	0.26	1.26	1.01	0.89	77.22	0.94
Cluster_88671	33.04	39.39	772.07	127.05	53.09	77.19	49.99
Cluster_21564	52.38	173.87	5.26	24.24	22.55	77.17	17.02
Cluster_7264	44.79	65.55	64.82	18.03	62.93	77.15	103.65
Cluster_4409	11.62	16.99	14.22	55.78	69.02	77.05	37.75
Cluster_5961	13.15	28.74	17.08	13.89	67.96	76.99	22.75
Cluster_59334	477.94	0.78	133.58	0.36	83.74	76.87	185.75
Cluster_22298	390.73	0.33	112.98	0.41	0.35	76.66	3.4
Cluster_36619	10.38	10.48	1138.44	120.79	31.76	76.58	40.8
Cluster_84081	33.37	8.81	110.93	39.14	33.24	76.29	46.4
Cluster_44237	31.39	16.76	2.69	11.85	20.79	76.25	20.21
Cluster_36701	419.77	127.56	67.21	83.15	93.78	76.23	46.16
Cluster_21851	167.38	198.28	38	23.18	111.16	76.08	39.78
Cluster_99722	5.86	2.48	1.28	2.22	32.33	75.95	60.28
Cluster_34598	20.91	92.26	27.76	15.5	54.64	75.93	5.07
Cluster_69457	374.47	36.85	86.39	84.88	105.27	75.68	51.4
Cluster_63673	26.06	19.55	227.77	62.28	185.69	75.62	142.62
Cluster_84232	56.97	4.03	2.04	6.39	3.36	75.61	2.17
Cluster_40509	128.27	34.27	24.02	30.55	79.74	75.59	17.76
Cluster_63097	78.82	45.58	51.59	33.13	77.59	75.43	42.56
Cluster_7311	104.22	65.63	1.18	24.97	33.44	75.16	33.06
Cluster_15950	11.64	64.41	101.87	24.66	65.19	75.02	96.33
Cluster_51994	58.95	43.19	635.07	73.47	68.98	74.99	205.64
Cluster_48258	1.31	0.67	0.39	13.78	36.89	74.84	0
Cluster_35649	3.58	13.57	63.16	69.11	83.96	74.83	56.21
Cluster_37054	12.11	42.33	147.23	23.79	53.24	74.76	55.41
Cluster_113072	5.01	2.15	72.71	2.08	2.21	74.49	1.28
Cluster_11931	92.65	44.09	18.92	62.69	0.25	74.43	26.52
Cluster_65187	283.29	219.81	60.07	44.84	136.79	74.21	202.74
Cluster_28247	17.87	41.65	44.74	12.64	79.89	74.11	38.85
Cluster_51583	89.94	0	0	0.07	0.38	73.81	0.9
Cluster_57593	1197.22	199.14	868.26	211.12	120.37	73.79	176.99
Cluster_25382	13.25	42.29	43.67	39.38	62.13	73.67	57.47
Cluster_91574	8.81	3.25	85.88	57.62	78.9	73.64	12.35
Cluster_192	26.52	33.31	45.21	98.11	36.66	73.53	36.68
Cluster_42059	0.62	28.16	43.58	58.09	12.83	73.49	28.44
Cluster_21357	60.24	39.54	842.88	123.46	90.81	73.48	196.9
Cluster_87979	185.53	162.6	193.25	23.69	33.18	73.42	25.95
Cluster_16675	119.92	149.31	94.62	74.12	74.7	73.41	85.86
Cluster_68546	5.12	6.81	8.6	57.28	6.25	73.31	59.15
Cluster_33202	51.5	10.26	33.73	65.06	42.78	73.1	46.84
Cluster_32420	0.08	41.79	30.85	22.31	43.17	73.06	66.06
Cluster_59504	23.86	3.48	13.93	33.72	17.12	73	39.27
Cluster_42259	432.58	413.24	100.82	39.36	407.63	72.98	402.26
Cluster_18098	11.04	0.52	3.28	7.12	5.11	72.8	8.79
Cluster_43675	8	38.53	30.59	25.12	0.41	72.62	34.87
Cluster_26866	0.34	1.33	37.15	46.38	10.01	72.57	43.99
Cluster_14111	210.59	94.73	374.75	10.06	76.55	72.55	77.94
Cluster_36277	146.37	38.38	9.92	41.36	25.18	72.53	26.14
Cluster_72954	0.59	0.73	0.36	43.16	33.22	72.51	2.14
Cluster_50041	16.69	15.69	8.13	23.5	12.45	72.47	10.64
Cluster_17119	28.02	87.51	32.32	57.47	64.9	72.44	54.54
Cluster_8447	15.85	17.88	19.39	6.6	52.7	72.44	54.93
Cluster_6754	5.2	8.5	3.39	1.72	68.71	72.36	31.88
Cluster_5459	11.1	27.74	135.74	9.2	33.1	72.24	40.69
Cluster_67831	107.81	36.85	569.29	42.55	156.44	72.12	68.32
Cluster_20011	0	7.88	11.34	7.62	30.2	72.09	7.8
Cluster_48253	29.13	0.44	379.16	0.66	0.18	72.04	57.17
Cluster_10161	119.63	106.3	10.34	41.39	28.35	72	73.62
Cluster_15534	57	107.84	123.85	22.43	63.44	71.96	69.2
Cluster_5280	13.52	240.86	15.19	106.54	73.34	71.95	69.16
Cluster_47962	143.59	35.72	41.81	46.88	38.64	71.63	45.87
Cluster_38498	41.95	47.55	21.84	23.99	50.12	71.63	9.68
Cluster_40863	38.25	39.04	7.28	14.79	68.57	71.46	77.51
Cluster_42810	106.02	91.49	57.24	9.41	43.63	71.34	31.01
Cluster_114033	64.38	37.88	12.65	62.55	68.02	71.3	6.54
Cluster_30805	179.54	339.66	68.62	209.74	157.99	71.11	361.8
Cluster_35959	54.84	61.54	64.09	94.74	23.1	71.09	29.22
Cluster_40859	6.15	1.22	95.06	1.67	1.18	70.97	43.74
Cluster_48368	5.99	0.57	111.51	2.33	154.55	70.8	22.22
Cluster_22310	76.08	192.18	34.7	11.93	8.7	70.77	21.66
Cluster_64568	218.19	23.83	69.03	46.18	34.61	70.76	56.57
Cluster_9139	51.81	66.04	31.69	32.17	76.3	70.54	19.89
Cluster_112910	16.64	5.16	23.14	75.71	45.12	70.4	25.46
Cluster_40355	19.69	56.49	3.68	5.28	52.36	70.16	42.82
Cluster_6382	11.02	24.25	669.12	226.22	196.02	69.98	36.88
Cluster_34474	52	31.59	36	33.06	64.44	69.92	47.75
Cluster_2826	0	17.22	43.64	14.29	118.07	69.87	67.22
Cluster_13380	158.33	193.24	60.48	60.78	462.12	69.81	105.18
Cluster_97156	0	0.62	24.7	143.03	0.87	69.77	0
Cluster_12749	21.46	24.72	43.62	14.76	56.99	69.71	44.76
Cluster_13064	85.34	84.67	32.42	73.87	140.75	69.65	93.4
Cluster_24700	202.58	30.37	19.11	0.79	4.34	69.61	44.84
Cluster_7186	9.12	9.63	30.2	31.14	36.2	69.35	42.81
Cluster_46737	195.11	114.93	83.04	83.93	16.04	69.31	66.33
Cluster_23113	2.32	55.84	6.45	26.4	39.58	69.2	1.21
Cluster_48676	28.64	72.62	87.09	14.82	97.86	69.16	49.15
Cluster_23195	20.26	12.64	11.52	30.55	39.05	69.13	41.38
Cluster_20072	16.31	13.48	51.42	32.97	10.66	69.1	28.23
Cluster_46921	77.78	15.35	40.99	45.44	53.89	69.04	49
Cluster_60384	64.29	30.36	92.27	30.99	67.73	69.01	75.8
Cluster_30837	78.47	35.59	58.06	27.37	51.25	68.95	28.35
Cluster_49568	66.54	112.77	266.86	87.23	59.38	68.9	78.13
Cluster_92929	13.25	38.08	191.77	13.14	34.04	68.87	2.79
Cluster_83125	0	4.97	2.85	2.04	33.79	68.83	7.77
Cluster_47426	16.25	20.97	33.57	36.04	8.13	68.77	14.46
Cluster_87698	80.61	34.34	2.02	20.23	78.7	68.49	3.06
Cluster_46822	0	43.06	591.75	146.78	3	68.47	121.36
Cluster_39028	40.3	13.84	137.4	89.59	72.64	68.47	91.08
Cluster_24762	0	2.26	10.15	59.72	17.41	68.43	2.55
Cluster_19763	0.07	56.03	154.89	34.7	45.08	68.43	61.46
Cluster_82376	65.2	58.23	26.22	3.85	32.31	68.41	15.85
Cluster_28701	103.36	117.93	97.36	167.21	33.58	68.35	79.42
Cluster_21995	104.67	119.37	0	27.22	45.2	68.22	0
Cluster_1354	47.69	23.54	12.06	17.26	75.4	68.06	2.41
Cluster_35100	59.87	21.16	6.22	4.1	10.81	68.04	34.64
Cluster_30995	14.14	35.8	31.93	11.35	42.66	67.98	96.01
Cluster_5136	61.58	98.8	12.42	28.21	24.33	67.79	35.6
Cluster_46199	24.02	8.69	23.43	25.13	82.98	67.7	16.37
Cluster_30617	0	0.05	1.72	59.25	35.05	67.69	0
Cluster_9078	23.97	71.4	15.14	98.66	47.21	67.65	44.89
Cluster_4373	30.8	73.85	62.01	19.01	53.13	67.63	60.46
Cluster_96795	6.92	0	46.92	9.11	0.75	67.63	0
Cluster_36882	39	34.39	10.46	6.39	34.73	67.61	5.48
Cluster_28936	0.32	2.11	20.98	13.65	29.47	67.61	77.16
Cluster_15924	40.69	91.35	10.5	25.21	64.9	67.49	28.08
Cluster_36884	81.94	24.22	8.09	20.65	49.3	67.44	13.54
Cluster_23818	16.25	23.08	5.88	25.28	80.69	67.32	45.13
Cluster_68612	0	0.37	1.43	78	1.66	67.26	0
Cluster_49195	80.46	56.39	8.86	3.14	93.67	67.21	71.74
Cluster_21023	14.37	3.63	9.1	3.07	28.09	67.16	25.57
Cluster_35740	229.89	79.16	54.65	19.2	54.01	67.03	40.08
Cluster_49062	56.96	12.93	48.34	5.45	41.81	67	1.45
Cluster_31802	19.89	18.66	39.29	37.75	56.62	66.94	29.44
Cluster_61122	72.78	45.49	55.98	76.73	56.48	66.93	112.84
Cluster_47705	197.53	85.06	178.18	19.8	89.54	66.86	105.4
Cluster_11441	32.19	18.62	16.75	74.18	66.98	66.63	27.41
Cluster_38317	26.51	34.51	46.04	6.38	63.4	66.6	31.13
Cluster_41059	0	2.03	0.55	0.72	0.47	66.49	1.27
Cluster_33958	34.61	61.61	22.66	31.07	56.46	66.48	33.42
Cluster_57391	9.17	34.95	44.88	0.51	129.14	66.3	55.27
Cluster_68426	42.92	1.85	3.11	2.96	0	66.25	0
Cluster_56161	0	41.57	114.45	101.13	0.61	66.18	0
Cluster_90935	53.45	46.01	31.66	18.87	44.4	65.98	25.3
Cluster_20133	41.07	45.23	61.96	31.48	52.74	65.95	58.75
Cluster_42462	44.63	19.88	70.79	54.66	60.66	65.91	55.38
Cluster_7429	0.05	2.08	7.91	3.72	51.82	65.85	32.99
Cluster_96252	50	27.19	141.69	39.32	80.23	65.66	39.71
Cluster_40604	5.02	73.07	4.41	0.81	56.84	65.62	41.6
Cluster_21764	29.07	28.34	17.86	9.92	43.6	65.61	35.24
Cluster_31254	82.06	17.97	795.92	28.38	32.81	65.6	69.88
Cluster_67325	20.44	108.06	141.96	19.21	121.02	65.59	85.49
Cluster_49224	26.37	8.84	8.49	2.84	6.55	65.49	27.83
Cluster_12649	98.9	137.91	35.74	33.99	153.17	65.49	54.7
Cluster_88618	327.97	147.27	137.51	18.62	231.54	65.44	192.34
Cluster_11989	35.97	30.23	15.24	2.13	18.95	65.43	24.04
Cluster_75703	42.58	20.93	109	106.25	37.74	65.41	23.45
Cluster_71995	31.16	10.98	6.64	41.83	18.25	65.38	8.09
Cluster_1786	80	77.88	147.77	17.3	57.51	65.38	42.65
Cluster_47087	0.77	0.36	67.62	0.36	0.12	65.34	4.39
Cluster_84563	6.67	16.16	30.17	45.77	98.24	65.33	21.54
Cluster_12555	135.18	96.42	43.04	42.52	48.7	65.29	45.75
Cluster_70063	2.78	33.89	187.28	98.09	67.22	65.26	99.87
Cluster_11584	0.08	62.91	5	14.81	2.54	65.26	24.06
Cluster_25019	1.48	6.55	10.34	7.02	47.26	65.24	3.95
Cluster_89280	0.51	89.01	72.1	68.18	129.28	65.01	76.78
Cluster_43732	43.02	23.37	134.57	34.02	28.61	64.88	12.64
Cluster_20260	144.69	110.6	102.43	55.63	158.2	64.88	96.34
Cluster_27905	0.65	142.14	13.25	7.44	19.77	64.8	0.76
Cluster_46678	3.09	85.1	78.76	150.07	44.74	64.75	224.02
Cluster_58831	53.51	43.45	26.84	71.1	33.85	64.68	6.8
Cluster_19256	87.46	70.24	25.8	27.31	23.64	64.6	24.22
Cluster_82530	482.13	0	88	57.97	62.52	64.56	66.26
Cluster_26753	38.77	18.77	0	17.65	24.05	64.56	35.99
Cluster_57272	85.58	38.37	21.75	39.16	5.4	64.55	28.41
Cluster_14514	3.27	6.76	4.24	16.17	54.39	64.48	10.91
Cluster_26394	0.04	0	0.34	0.13	0.32	64.44	0
Cluster_33031	182.24	0.47	13.94	62.7	63.74	64.42	50.71
Cluster_64055	0	0	0	0	17.36	64.42	0
Cluster_11055	5.98	23.09	68.38	3.68	30.64	64.39	4.37
Cluster_13077	228.45	118.5	32.06	38.6	33.78	64.35	165.12
Cluster_44974	0.07	76.15	215.37	15.79	0.46	64.28	0
Cluster_30986	294.23	95.27	60.8	51.13	74.37	64.27	56.6
Cluster_18601	4.72	21.52	22.71	35.03	34.22	64.26	36.54
Cluster_92883	2.32	2.51	1.65	20.24	3.64	64.05	7.43
Cluster_27144	91.49	119.01	243.14	3.66	199.99	64.04	69.08
Cluster_21980	0	0.13	2.77	11.79	15.04	63.91	3.09
Cluster_44527	8.45	9.03	41	10.54	7.66	63.89	12.86
Cluster_7837	23.51	38.26	27.6	10.3	54.16	63.84	21.35
Cluster_39131	24.02	46.36	8.98	7.55	45.41	63.77	51.09
Cluster_37121	1.04	36.51	38.3	13.94	40.17	63.71	32.3
Cluster_19837	0	0	0.4	12.12	18.6	63.59	13.61
Cluster_46054	101.58	39.06	110.18	23.79	88.36	63.59	4
Cluster_13711	87.34	53.13	14.51	4.53	73.98	63.55	18.07
Cluster_82713	186.63	57.27	4109.77	329.38	147.66	63.42	396.52
Cluster_26972	29.23	36.46	14.89	22.29	93.15	63.4	28.5
Cluster_34184	21.93	87.3	56.18	23.13	148.55	63.39	115.63
Cluster_64427	8.87	14.1	3.1	34.97	16.69	63.35	20.73
Cluster_70827	99.66	44.8	154.33	41.94	45.7	63.35	17.28
Cluster_18057	136.79	109.69	179.81	98.11	87.28	63.32	211.91
Cluster_75055	34.51	38.86	112.11	69.32	31.61	63.3	50.73
Cluster_36369	0	0.24	17.91	0.27	58.42	63.28	0
Cluster_49366	27.3	34.84	121.2	71.69	107.79	63.23	95.12
Cluster_87570	15.27	3.33	55.2	199.57	145.97	63.13	135.19
Cluster_38206	8.74	7.82	4.59	4.73	14.46	63.12	1.97
Cluster_23242	3.39	3.84	28.87	25.7	74.34	63.08	17.07
Cluster_64045	0	1.46	0.29	1.69	6.09	63.07	3.85
Cluster_35737	0.17	11.2	43.41	36.5	27.71	62.99	24.06
Cluster_59860	752.11	401.62	911.97	39.23	138.5	62.97	240.75
Cluster_12724	61.01	28.06	12.52	5.48	43.28	62.97	10.89
Cluster_85865	26.34	23.53	623.15	65.53	53.71	62.87	76.1
Cluster_26465	176.52	34.62	0.34	28.19	66	62.83	1.39
Cluster_14621	52.48	80.48	25.16	66.72	68.35	62.77	59.52
Cluster_3060	29.76	110.83	25.37	33.02	57.43	62.76	25.85
Cluster_5741	22.15	43.14	61.4	26.66	126.25	62.72	37.83
Cluster_14957	40.2	20.13	14.73	13.56	33.38	62.7	32.37
Cluster_38034	49.38	20.54	178.71	57.39	70.55	62.54	79.25
Cluster_73734	98.25	30.74	48.33	90.81	101.33	62.52	53.91
Cluster_51143	7.3	2.97	0	0.14	0.28	62.48	5.01
Cluster_87186	244.3	2.77	145.65	15.85	309.93	62.43	60.17
Cluster_28536	17.4	14.97	3.98	11.1	40.28	62.37	26.3
Cluster_81784	81.58	94.66	27.85	5.07	58.2	62.36	3.94
Cluster_106666	4.15	0.13	23.12	3.37	0.35	62.32	0
Cluster_1593	75.22	19.02	147.38	17.63	30.03	62.24	35.33
Cluster_83397	5.97	0.72	199.64	46.31	91.96	62.2	47.13
Cluster_3287	111.04	72.93	161.21	109.65	68.11	62.09	108.34
Cluster_8582	140.97	83.79	13.75	64.36	10.61	61.99	32.39
Cluster_45165	106.44	82.92	221.94	25.06	16.31	61.98	30.59
Cluster_29381	35.11	57.47	8.03	3.26	48.2	61.95	24.08
Cluster_34611	38.78	159.56	282.12	184.4	297.47	61.88	53.39
Cluster_25873	37.19	24.49	97.39	6.44	0.16	61.79	32.58
Cluster_29667	212.68	101.8	67.55	1.11	3.8	61.75	33.42
Cluster_107169	75.56	29.96	230.07	60.18	81.09	61.74	10.97
Cluster_2448	16.83	0.25	179.65	31.21	19.76	61.69	41.3
Cluster_41603	0.55	5.31	7.47	32.63	1.98	61.68	0.21
Cluster_19930	49.67	51.26	137.45	13.96	10.63	61.66	66.6
Cluster_17419	14.54	59.57	100.85	32.55	61.46	61.48	217.16
Cluster_48132	0.6	28.13	6.99	22.2	58.15	61.46	5.91
Cluster_44689	69.25	57.67	22.6	64.39	63.13	61.43	58.97
Cluster_97421	146.32	13.7	1.23	8.75	19.41	61.4	10.1
Cluster_14305	8.99	3.73	6.89	23.02	35.25	61.37	11.18
Cluster_24739	14.31	4.24	10.94	17.27	12.5	61.29	7.59
Cluster_43429	89.11	138.66	17.61	35.05	156.93	61.24	71.79
Cluster_28831	35.78	14.91	29.62	14.29	22.51	61.14	43.03
Cluster_51268	6.46	43.88	47.66	12.71	113.59	61.09	85.08
Cluster_40808	12.02	28.98	7.66	10.26	7.01	61.07	12.58
Cluster_66951	191.46	200.52	6.17	6.98	161.79	61.01	64.81
Cluster_65958	228.09	32.44	578.6	832.61	387.25	60.97	46.73
Cluster_16402	27.11	2.69	1.61	2.22	5.88	60.97	1.52
Cluster_60450	79.81	46.22	62.07	59.96	25.16	60.93	21.16
Cluster_35244	145.97	26.4	71.94	97.63	53.09	60.9	37.49
Cluster_14756	30.53	36.76	6.96	66.92	121.1	60.85	60.93
Cluster_14865	22.29	35.47	51.16	13.75	56.38	60.85	41.13
Cluster_40074	0.25	0.59	0.34	34.03	18.3	60.84	62.14
Cluster_73998	723.88	113.92	354.5	147.28	52.73	60.81	56.69
Cluster_32913	37.05	8.15	28.05	49.91	34.56	60.81	25.04
Cluster_16344	311.73	172.79	144.25	85.51	86.52	60.63	126.53
Cluster_45072	0	0.55	1.31	133.91	0.23	60.54	0
Cluster_38618	48.24	11.52	21.31	24.22	38.18	60.52	46.97
Cluster_5878	251.02	113.66	127.92	8.58	49.9	60.48	89.97
Cluster_15941	0	2.02	30.64	5.82	70.3	60.41	25.54
Cluster_20565	2.43	3.18	1.67	22.61	14.53	60.38	4.23
Cluster_33404	69.49	7.96	32.69	27.27	5.54	60.37	12.66
Cluster_24984	70.01	47.64	40.24	43.55	7.63	60.35	20.22
Cluster_35512	60.51	78.36	54.95	27.08	25.35	60.29	36.96
Cluster_5085	25.01	86.42	13.78	40.11	96.23	60.24	50.53
Cluster_43838	0.6	0.27	90.87	0.98	0.39	60.23	5.12
Cluster_34621	2.87	21.98	5.3	31.51	14.49	60.19	12.33
Cluster_82600	5.2	0.76	1.77	1.31	1.46	60.16	1.32
Cluster_31770	0.14	77.27	1.13	0.46	50.64	60.11	0.32
Cluster_74336	20.03	32.04	72.92	54.5	427.37	60.03	30.73
Cluster_27836	211.96	162.7	2.5	28.21	109.31	60.01	98.97
Cluster_25190	11.7	40.8	13.88	14.26	4.35	59.89	1.66
Cluster_28951	6.9	15.66	0	0.27	9.99	59.89	0.34
Cluster_3047	111.23	119.26	200.64	35.36	211.2	59.88	101.95
Cluster_90751	0	1.67	18.24	17.01	116.51	59.87	39.5
Cluster_16650	31.83	49.63	74.49	17.76	34.09	59.81	32.76
Cluster_54726	236.35	83.29	56.83	17.78	62.24	59.78	79.71
Cluster_25145	0	52.03	0.08	12.16	0.15	59.77	0
Cluster_10744	0.14	5.23	1.44	20.36	31.48	59.73	17.98
Cluster_36472	134.24	194.43	23.8	55.75	306.68	59.73	123.77
Cluster_63195	6.26	26.75	15.8	20.7	34.53	59.66	28.13
Cluster_18728	83.72	70.04	102.26	43.3	18.24	59.61	20.71
Cluster_51350	36.66	41.52	28.87	31.98	10.7	59.55	170.71
Cluster_38199	16.08	17.74	4.42	23.78	23.59	59.52	18.92
Cluster_7327	30.49	7.8	31.96	9.6	4.7	59.47	38.88
Cluster_101147	16.6	323.34	123.51	37.37	30.01	59.45	70.29
Cluster_11610	25.84	148.87	116.11	51.37	38.05	59.32	116.89
Cluster_23353	68.3	213.22	7.29	50.43	134.84	59.07	148.05
Cluster_16971	7.76	27.16	36.45	13.03	51.81	58.9	57.76
Cluster_10204	38.85	23.37	25.36	50.83	106.69	58.83	186.89
Cluster_47260	126.46	13.04	22.87	4.85	75.14	58.68	339.01
Cluster_55519	125.33	21.45	24.25	32.93	50.6	58.6	27.62
Cluster_63581	139.59	31	12.24	16.47	39.04	58.6	43.3
Cluster_10506	35.96	53.53	14.15	32.73	27.2	58.56	16.61
Cluster_17361	23.82	15.68	45.35	3.47	1.49	58.49	4.94
Cluster_70982	18.24	2.26	25.94	45.23	61.81	58.4	8.68
Cluster_49982	41.97	41.68	15.17	6.42	7.27	58.35	32.74
Cluster_52019	5.32	71.32	120.33	72.02	71.73	58.29	27.55
Cluster_54963	0.74	28.21	7.75	18.25	25.14	58.28	32.36
Cluster_38254	211.43	146.36	146.93	121.77	82.14	58.22	124.95
Cluster_35445	26.26	37.27	53.16	48.26	28.52	58.22	26.5
Cluster_17881	28.25	12.12	24.13	30.64	58.82	58.03	47.54
Cluster_40458	0	0.23	17.37	0.29	0.19	58.02	12.21
Cluster_92714	22.24	22.32	122.02	36.59	32.21	58.02	24.06
Cluster_6511	44.75	59.68	39.66	11.57	43.78	57.99	57.71
Cluster_32324	146.39	140.21	27.86	7.61	36.73	57.98	32.23
Cluster_101189	0	0.15	55.55	0.5	0.34	57.94	0
Cluster_9527	25.42	4.7	9.1	14.36	44.56	57.91	4.14
Cluster_30793	67.39	813.9	51.76	143.73	382.48	57.75	24.14
Cluster_29642	0.04	0.23	17.95	12.09	15.01	57.72	23.93
Cluster_83837	45.09	59.99	134.25	141.13	43.14	57.72	18.83
Cluster_13091	60.89	17.37	1.51	5.92	35.48	57.69	13.3
Cluster_25960	240.7	18.66	305.1	41.75	0.55	57.63	56.89
Cluster_75099	17.45	9.31	103.7	21.61	31.36	57.54	16.71
Cluster_11157	16.57	74.3	46.08	67.76	26.05	57.48	37.89
Cluster_9498	47.46	12.98	24.61	49.62	19.97	57.48	29.16
Cluster_928	9.87	19.85	21.02	15.56	49.35	57.46	15.95
Cluster_19415	97.33	59.16	52.75	14.77	61.1	57.42	59.6
Cluster_116060	0	25.29	2.58	1.73	41.8	57.34	23.35
Cluster_30149	60.45	41.27	30.83	58.54	29.42	57.32	44.53
Cluster_33412	9.61	51.65	109.64	135.95	46.3	57.14	75.1
Cluster_17477	33.71	94.04	14.99	15.91	22.35	57	10.73
Cluster_102851	7.77	8.38	166.23	11.02	13.68	56.98	10.33
Cluster_69656	119.09	14.85	831.52	594.45	80.83	56.97	18.83
Cluster_20341	33.28	8.19	36.76	6.29	62.52	56.97	79.85
Cluster_58799	66.65	27.97	26.67	38.72	144.12	56.96	278.03
Cluster_49834	12.67	24.09	3.38	19.31	10.71	56.9	3.16
Cluster_45609	0.86	3.19	3.07	54.63	95.97	56.88	6.21
Cluster_52557	1.73	0.09	0	0	0.74	56.87	0.38
Cluster_2165	80.76	15.92	51.37	0.11	2.46	56.82	11.73
Cluster_86478	376.42	163.31	61.62	92.47	105.19	56.75	365.89
Cluster_27239	138.74	64.56	183.65	42.42	52.25	56.75	42.85
Cluster_19549	36.66	12.74	36.13	6.8	15.22	56.74	3.75
Cluster_11925	85.77	41.15	97.77	12.89	66.41	56.74	16.85
Cluster_3180	8.62	31.42	4.6	13.86	22.37	56.73	0.64
Cluster_4897	81.75	65.01	33.98	34.28	55.98	56.71	76.31
Cluster_55298	1.8	5.31	0.22	0.93	4.98	56.68	5.04
Cluster_58957	4.16	27.28	74.13	26.86	1.41	56.66	86.23
Cluster_45079	6.51	39.59	217.67	16.78	8.06	56.65	15
Cluster_12245	96.14	34.09	49.44	23.99	40	56.6	50.55
Cluster_30774	25.08	77.33	82.34	61.86	35.38	56.57	44.93
Cluster_51648	0.6	58.33	1.01	73.79	0.28	56.55	46.49
Cluster_68916	134.77	19.53	1320.37	65.03	24.27	56.48	12.01
Cluster_83933	54.31	5.2	31.41	9.69	12.44	56.45	16.5
Cluster_8080	163.58	7.37	3.67	2.13	12.92	56.45	49.83
Cluster_116027	114.99	33.44	290	0.37	27.03	56.39	42.09
Cluster_96797	634.43	91.63	339.39	89.77	44.46	56.38	168.72
Cluster_56355	0.93	23.32	17.73	32.54	0.68	56.32	49.64
Cluster_25723	47.67	3.73	6.34	47.01	63.52	56.28	95.35
Cluster_24794	2.86	2.08	3.83	12.42	20.6	56.27	12.65
Cluster_44029	274.14	119.61	85.95	105.62	148.67	56.26	246.61
Cluster_75534	11.61	467.06	229.84	92.45	4.35	56.15	808.51
Cluster_45866	64.56	46.59	11.6	42.81	12.12	56.11	4.71
Cluster_41275	185.35	83.67	0.57	48.89	67.9	56.04	73.59
Cluster_4174	54.98	47.61	32.62	13.38	43.63	56	1.49
Cluster_40788	53.25	0.2	28.06	44.85	0.14	55.97	10.14
Cluster_38712	13.12	1.7	0	3.32	2.16	55.96	0
Cluster_36886	11.34	12.85	2.04	21.32	18.01	55.75	23.02
Cluster_44624	2.29	27.33	4.22	39.78	43.48	55.73	37.06
Cluster_31094	0.28	1.71	0.92	0.12	1.46	55.73	0.45
Cluster_7989	58.62	32.32	10.46	15.74	30.45	55.61	133.49
Cluster_19671	51.89	38.26	45.67	29.22	0.16	55.59	20.13
Cluster_21484	0	12.3	30.2	10.5	143.14	55.55	85.68
Cluster_85997	47.21	25.63	16.1	1.7	4.81	55.52	16.14
Cluster_17687	42.69	19.41	4.12	0.26	0.96	55.41	21.83
Cluster_82003	77.21	36.09	123.66	57.72	21.13	55.39	20.38
Cluster_84663	76.48	186.97	31.06	19.98	54.84	55.38	16.38
Cluster_74895	9.75	97.69	3.31	24.12	91.08	55.14	7.11
Cluster_33091	31.68	55.65	37.03	22.95	78.03	55.14	20.81
Cluster_10954	35.27	57.58	21.56	35.06	179.9	55.1	16.37
Cluster_23811	166.97	53.99	127.89	22.54	23.52	55.09	93.11
Cluster_29098	19.37	55.45	8.1	21.05	34.06	54.96	30.98
Cluster_16940	14.28	84.26	10.16	59.75	125.42	54.92	98.17
Cluster_4483	13.42	34.07	3.67	3.37	17.89	54.88	6.62
Cluster_58268	57.22	59.33	4.87	32.73	129.24	54.88	68.83
Cluster_8667	3.26	99.86	1.65	2.02	0.6	54.87	0.45
Cluster_19607	27.18	6.49	38.73	38.52	26.33	54.79	34.26
Cluster_7685	11.36	9.32	8.9	17.4	3.65	54.77	4.5
Cluster_8894	28.22	71.82	50.15	31.58	22.26	54.76	37.29
Cluster_49120	244.8	28.69	8.28	10.76	94.42	54.76	47.32
Cluster_46334	12.16	40.85	2.11	45.93	37.35	54.57	37.61
Cluster_7563	8.55	1.96	0	7.83	25.15	54.49	5.69
Cluster_7691	103.53	24.29	61.48	40.24	57.03	54.48	22.05
Cluster_36540	11.84	13.35	16.57	65.63	26.01	54.47	15.52
Cluster_1014	43.93	41.69	125.86	66.84	23.02	54.45	55.24
Cluster_48413	181.29	318.37	22.61	51.67	347.43	54.37	92.71
Cluster_85022	34.98	96.84	12.12	123.89	146.37	54.37	24.45
Cluster_85467	40.31	14.09	13.6	24.75	27.62	54.34	14.15
Cluster_103503	1849.04	524.38	215.21	1444.91	71.2	54.26	195.54
Cluster_10935	0.06	18.01	24.81	68.92	22.78	54.15	40.02
Cluster_42092	0	0	28.77	0	0	54.14	0
Cluster_12766	36.62	40.44	5.74	20.34	43.5	54.13	48.12
Cluster_6126	3.47	1.11	16.08	21.24	30.08	54.09	13.87
Cluster_10921	149.89	76.23	41.78	57.19	33.71	54.01	46.97
Cluster_10406	6.56	18.21	8	34.47	51.64	53.98	22.21
Cluster_57625	74.49	72.84	179.66	51.24	59.46	53.88	265.49
Cluster_16953	0	0.1	0	33.68	0	53.88	0
Cluster_12069	24.34	8.83	16.73	8.42	39.99	53.87	10.47
Cluster_52999	49.25	36.52	38.45	17.65	18.95	53.72	42.93
Cluster_56811	103.15	30.12	28.13	31.8	55.8	53.69	20.49
Cluster_46105	0	46.34	0	0.1	0.35	53.67	0
Cluster_13199	10.89	22.58	17.94	9.72	39.09	53.66	18.64
Cluster_45159	52.39	93.29	30.82	7.15	58	53.6	34.72
Cluster_12215	13.04	16.82	15.12	22.11	30.12	53.59	22.67
Cluster_38637	8.43	12.01	59.88	37.23	30.57	53.59	13.67
Cluster_58802	0	19.87	0.57	54.13	0.32	53.58	23.3
Cluster_84495	55.33	67.66	22.1	34.88	67.49	53.55	39.88
Cluster_11183	58.02	61.92	34.14	66.01	114.1	53.48	32.46
Cluster_44695	24.03	19.19	6.47	23.6	47.09	53.37	11.35
Cluster_32022	4.57	6.31	18.74	9.46	1.05	53.34	7.63
Cluster_14115	43.45	26.33	28.37	77.15	44.68	53.15	53.6
Cluster_15554	0.35	0.16	8.66	0.22	63.69	53.09	6.36
Cluster_15212	108.88	169.41	16.98	72.23	32.65	52.92	28.85
Cluster_55294	11.46	0.69	1.12	27.03	5.19	52.89	26.2
Cluster_21602	26.73	44.26	91.47	19.67	34.48	52.79	1.04
Cluster_94242	0	0.97	0	14.98	7.77	52.75	19.54
Cluster_33671	60.51	29.55	28.89	32.3	47.09	52.73	23.82
Cluster_77527	0.16	9.78	6.73	10.87	5.43	52.69	15.42
Cluster_50307	22.55	24.73	22.5	9.14	37.03	52.64	47.21
Cluster_14059	10.81	20.42	27.31	4.21	47.48	52.59	41.65
Cluster_34809	101.5	39.37	439.14	17.4	24.64	52.46	30.16
Cluster_10714	69.51	399.59	60.65	80.64	296.34	52.37	193.76
Cluster_54430	7.92	49.56	16.7	13.43	59.75	52.36	53.1
Cluster_747	8.24	31.77	127.92	61.75	139.5	52.34	10.07
Cluster_74752	4.66	15.93	6.28	14.36	17.84	52.34	9.04
Cluster_106588	5.28	5.37	12.66	17.84	15.44	52.29	11.16
Cluster_62566	49.28	104.75	18.89	31.29	321.89	52.2	26.55
Cluster_46102	10.73	17.51	69.74	47.74	60.21	52.19	4.61
Cluster_27535	13.18	37.74	14.29	30.81	63.78	52.18	46.31
Cluster_36671	0.2	77.5	31.82	22.62	51.67	52.16	64.34
Cluster_73506	69.79	24.57	35.34	57.2	35.3	52.1	20.41
Cluster_99001	0	0	4.8	0	0	52.02	0
Cluster_112367	21.72	17.1	103.09	10.64	96.76	51.99	22.77
Cluster_89273	13.42	5.23	8.04	29.3	41	51.92	8.35
Cluster_15383	20.97	31.82	4.1	36.81	33.24	51.91	28.23
Cluster_53223	204.49	21.38	59.38	123.15	51.52	51.9	7.32
Cluster_30952	30.25	34.03	24.6	11.58	15.92	51.88	19.91
Cluster_31595	137.83	86.34	111.44	59.77	118.91	51.83	65.02
Cluster_34712	172.7	20.07	9.72	27.67	27.85	51.83	21.01
Cluster_4062	190.82	384.25	27.83	71.01	146.13	51.76	198.99
Cluster_72824	44.48	59.75	9.67	33.02	9.44	51.76	19.38
Cluster_36532	60.57	62.04	23.93	138.07	14.18	51.74	42.4
Cluster_106162	77.18	13.95	38.44	98.97	54.5	51.71	6.88
Cluster_1141	11.87	33.27	4.53	12.62	10.18	51.68	10.81
Cluster_6108	209.27	312.13	36.94	114.66	81.85	51.63	49.25
Cluster_35366	19.68	36.91	40.61	0	31.16	51.44	1.08
Cluster_57739	0	54.81	0.72	0.42	74.02	51.29	0
Cluster_17733	41.28	54.55	24.19	6.33	27.7	51.25	27.29
Cluster_60123	123.85	93.26	258.53	85.87	233.04	51.14	117
Cluster_8333	18.74	29.29	7.8	14.16	36.42	51.09	10.38
Cluster_9916	141.4	46.08	26.03	19.24	20.83	51.05	20.14
Cluster_25128	27.46	47.52	23.38	60.44	34.04	51.01	20.44
Cluster_51103	5.81	1.44	0.42	5.84	13.18	51	1.77
Cluster_77286	0	26.53	1199.36	0	123.95	51	55.99
Cluster_49007	31.95	4.59	27.94	22.6	16.72	50.99	8.95
Cluster_42519	1.91	2.24	4.16	3.04	16.28	50.98	2
Cluster_9685	105.92	34.7	62.81	32	142.51	50.93	21.43
Cluster_3983	205.62	97.13	369	59.21	45.34	50.87	170.99
Cluster_13094	0.21	0.55	20.48	6.5	21.9	50.86	52.15
Cluster_25832	0.32	33.5	0.73	23.21	34.19	50.85	0
Cluster_19321	334.46	310.49	91.13	16.36	57.6	50.76	80.52
Cluster_39858	1.07	43.29	94.54	22.88	96.51	50.76	29.43
Cluster_52314	48.93	56.9	7.36	19.3	36.73	50.69	197.67
Cluster_5458	32.7	20.46	25.15	46.84	29.55	50.67	26.45
Cluster_25449	38.9	15.1	46.58	15.88	69.19	50.57	22.45
Cluster_29167	52.97	54.73	3.33	24.88	41.54	50.56	47.43
Cluster_48977	5.6	11.06	92	47.76	44.17	50.56	19.56
Cluster_2478	137.11	115.7	9.07	44.15	17.14	50.54	56.9
Cluster_4032	64.87	95.74	98.36	6.57	52.03	50.48	48.06
Cluster_24269	18.62	11.15	30.06	6.99	5.77	50.46	9.88
Cluster_71219	30.52	44.04	279.9	99.41	53.41	50.46	28.24
Cluster_3741	52.04	72.66	0.7	24.62	21.54	50.44	0
Cluster_3755	78.94	143.97	65.9	123.83	27.89	50.36	53.32
Cluster_70450	67.13	2.2	0.86	6.19	12.31	50.3	2.55
Cluster_19433	0.11	0.09	0.27	14.21	23.9	50.29	4.24
Cluster_5025	1.31	154.36	1.02	78.21	86.44	50.28	56.88
Cluster_70097	62.47	22.33	2.39	19.71	19.71	50.27	16.03
Cluster_4233	80.37	90.9	30.56	22.66	58.17	50.26	30.72
Cluster_2512	34.62	162.51	126.45	92.54	5.71	50.25	60.45
Cluster_57955	104.71	46.16	62.43	2.1	22.39	50.23	16.68
Cluster_79583	84.83	37.6	52.62	68.47	36.62	50.23	33.13
Cluster_38043	17.99	69.85	2.84	7.75	9.32	50.11	17.22
Cluster_11751	103.9	105.23	57.62	5.2	84.71	50.1	88.26
Cluster_28223	65.7	9.21	12.08	2.4	2.27	49.91	1.12
Cluster_73400	2.25	1.99	22.34	20.29	13.54	49.9	0
Cluster_99698	106.25	26.81	1482.57	166.01	116.07	49.89	82.26
Cluster_15975	75.61	52.14	28.94	12.48	33.51	49.78	36.86
Cluster_7760	9.89	23.93	12.72	6.64	16.45	49.72	42.29
Cluster_30301	29.77	41.25	9.96	11.4	28.24	49.66	36.5
Cluster_15281	0.64	37.58	21.87	22.36	41.7	49.61	31.67
Cluster_11785	9.09	1.7	3.73	33.76	49.11	49.61	52.73
Cluster_31210	7.24	11.75	7.39	15.27	12.4	49.6	5.98
Cluster_38260	21.84	4.49	17.17	31.02	14.14	49.58	28.8
Cluster_40303	0	1.29	6.51	16.43	51.59	49.56	9.42
Cluster_98568	9.48	37.39	1027.36	81.12	78.44	49.5	107.44
Cluster_13343	7.73	13.27	13.48	16.1	20.92	49.28	5.99
Cluster_84208	0.84	1.57	1.73	0.35	2.3	49.26	3.97
Cluster_4827	61.6	72.24	28.26	25.8	26.95	49.22	27.99
Cluster_47105	163.84	53.15	63.72	40.22	89.84	49.16	63.28
Cluster_40710	21.91	10.82	68.87	11.87	6.33	49.11	15.46
Cluster_27593	180.26	22.96	53.94	4.56	15.04	48.98	12.02
Cluster_22724	7.51	8.7	24.43	32.57	26.33	48.97	34.21
Cluster_11592	69.55	62.59	103.75	10.42	6.97	48.94	22.75
Cluster_53174	88.58	39.96	23.63	30.67	141.06	48.9	26.42
Cluster_65739	16.91	16.96	40.39	10.82	22.55	48.88	15.23
Cluster_29542	44.71	6.89	34.39	5.84	48.8	48.82	38.38
Cluster_81476	86.27	47.17	63.4	5.01	39.89	48.75	16.81
Cluster_48292	135.95	19.1	53	42.64	26.48	48.73	18.67
Cluster_16345	3.5	12.98	34.08	32.06	65.8	48.7	45.39
Cluster_59870	26.98	12.73	3.33	5.6	3.63	48.64	6.13
Cluster_37149	0.13	173.37	45.4	102.76	0.63	48.63	96.71
Cluster_23109	13.85	6.93	27.11	2.81	10.92	48.54	7.08
Cluster_21561	46.33	2.33	110.59	6.45	16.28	48.51	11.08
Cluster_15966	45.76	1.02	39.16	0.78	1.13	48.49	43.84
Cluster_59266	416.68	19.77	95.56	74.57	75.95	48.4	42.93
Cluster_23712	12.61	32.15	5.99	29.22	93.88	48.38	432.66
Cluster_11430	41.85	24.38	0.93	18.79	4.29	48.3	4.52
Cluster_33528	42.94	32.2	54.8	49.53	18.62	48.27	12.2
Cluster_28217	116.81	29.52	67.45	32.12	21.99	48.26	26.13
Cluster_39568	2.17	1.84	155.28	4.36	2.14	48.26	4.02
Cluster_5987	180.79	51.71	20.06	34.66	20.69	48.23	42.63
Cluster_43289	10.18	9.84	6.48	0.27	1.44	48.21	1.6
Cluster_102880	38.8	1.39	2.07	5.23	3.53	48.2	4.1
Cluster_26397	1191.89	245.36	88.62	30.41	66.14	48.2	100.76
Cluster_56000	53.29	35.84	190.29	37.8	48.04	48.15	29.96
Cluster_17050	92.56	80.77	42.21	43.48	93.34	48.13	74.76
Cluster_10839	129.47	50.86	45.07	7.72	20.51	48.08	17.75
Cluster_7262	23.02	31.86	16.13	5.21	26.52	48.07	20.39
Cluster_91867	11.8	8.69	179.95	19.67	52.34	48.04	76.71
Cluster_22319	9.39	9.08	71.25	8.95	5.04	47.95	25.43
Cluster_18644	52.89	67.68	50.05	21.33	8.24	47.92	98.42
Cluster_55424	302.24	67.75	87.14	18.09	1.14	47.87	38.08
Cluster_93576	124.94	113.81	740.01	91.52	174.52	47.85	82.77
Cluster_120076	0.84	9.04	48.62	6.44	63.71	47.81	7.59
Cluster_45654	224.82	1.91	30.82	8.59	149.53	47.67	57.79
Cluster_30194	49.49	49.82	13.02	94.63	20.17	47.66	17.99
Cluster_12241	135.22	53.08	3.46	42.39	26.53	47.61	29.29
Cluster_73	17.45	14.57	0.38	0	22.24	47.58	1.69
Cluster_5884	11.75	21.88	18.21	10.77	15.94	47.53	10.6
Cluster_42506	47.55	25.93	23.05	19.66	32.48	47.52	29.8
Cluster_4355	16.73	36.77	22.05	6.5	44.47	47.52	14.52
Cluster_15381	7	73.31	28.52	35.76	58.09	47.49	86.7
Cluster_37957	0.63	0.3	9.24	0.13	0.72	47.47	0
Cluster_4868	141.8	108.07	20.92	55.79	40.77	47.46	22.63
Cluster_30343	59.23	54.79	147.72	209.68	62.86	47.45	78.45
Cluster_34179	10.21	36.59	9	4.64	6.77	47.45	37.9
Cluster_5389	20.05	98.82	39.3	26.41	72.25	47.39	38.37
Cluster_77295	207.69	173.57	983.57	35.31	26.64	47.34	108.42
Cluster_52150	13.13	18.69	25.6	12.25	0.3	47.32	16.74
Cluster_12372	5.57	15.04	12.88	16.63	55.58	47.28	17.39
Cluster_7586	19.56	25.04	9.63	27.13	49	47.18	17.76
Cluster_6505	35.87	89.53	38.3	36.24	8.06	47.14	55.46
Cluster_20343	31.33	28.23	41.29	19.66	41.78	47.11	30.58
Cluster_92763	1.86	76.7	9.29	23.21	229.35	47.07	46.15
Cluster_67330	249.82	102.29	202.28	9.03	77.54	47.06	73.4
Cluster_24063	91.95	112.65	29.17	15.4	8.95	47.03	26.24
Cluster_83508	66.04	0.62	23.13	7.57	13.91	47.02	0.68
Cluster_25973	87.96	10.58	8.22	5.08	13.5	47	12.32
Cluster_9130	62.74	9.73	20.96	3.82	2.31	47	7.87
Cluster_31774	68.53	12.65	8.01	5.35	24.75	46.98	22.86
Cluster_32439	72.62	10.74	2.37	22.75	11.77	46.98	0.85
Cluster_32760	95.72	26.26	0.21	0.26	33.33	46.96	15.13
Cluster_10558	103.12	15.7	9.2	3.83	26.1	46.94	19.38
Cluster_67127	46.17	25.86	10.58	20.88	21.83	46.93	1.93
Cluster_63418	25.95	0.33	51.49	25.83	25.06	46.89	41.09
Cluster_4095	7.64	54	63.91	92.15	43.71	46.83	244.72
Cluster_24126	45.98	28.19	23.95	35.35	31.6	46.83	22.88
Cluster_80989	0.71	0	0	0.15	0.81	46.75	0.64
Cluster_5851	29.78	29.27	59.3	17.31	53.93	46.71	38.9
Cluster_22624	14.82	19.97	8.96	7.02	3.56	46.61	8.51
Cluster_39119	30.15	0.09	22.86	0.14	0	46.57	32.22
Cluster_112932	9.98	83.12	61.52	8.39	107.75	46.57	206.91
Cluster_92760	0	51.6	5.98	17.02	0.26	46.54	0
Cluster_26676	4.73	11.47	17.83	36.71	51	46.51	37.9
Cluster_66408	1.52	1.36	3.36	8.14	9.63	46.5	8.2
Cluster_16442	14.83	0.99	0.56	24.94	30.84	46.5	5.73
Cluster_18826	11.91	36.1	48.75	67.16	83.28	46.43	272
Cluster_76029	12.76	17.91	13.33	35.78	95.36	46.42	115.33
Cluster_5991	17	77.08	10.41	26.98	107.09	46.42	15.11
Cluster_9636	13.69	21.28	26.28	30.44	33.58	46.35	38.61
Cluster_117601	3.44	8.16	0	5.17	209.15	46.29	16.19
Cluster_22920	21.84	12.11	5.94	3.22	159.73	46.27	17.01
Cluster_13923	16.49	12.31	16.55	8.67	28.89	46.27	19.82
Cluster_22175	0.08	1.17	27.91	0	33.11	46.2	0
Cluster_15846	72.86	125.94	19.81	38.22	520.39	46.18	51.35
Cluster_33189	96.14	206.2	63.66	34.74	149.76	46.11	61.77
Cluster_34686	17.45	24.31	67.71	8.66	46.43	46.09	16.47
Cluster_1953	10.75	25.51	112.53	15.24	51.74	46.07	31.26
Cluster_9051	13.08	36.64	44.98	8.94	113.99	46.06	33.03
Cluster_36398	45.14	24.32	122.92	29	28.43	46.04	78.66
Cluster_75292	19.23	21.84	324.59	87.83	75.11	46.04	88.7
Cluster_12258	0.04	0.1	0	0.12	23.27	46	69.5
Cluster_18134	13.9	26.12	32.29	35.8	50.04	45.93	0.11
Cluster_10394	9.8	149.11	81.67	47.7	12.97	45.89	85.25
Cluster_1343	31.95	29.37	77.4	14.43	30.62	45.83	17.95
Cluster_28859	41.07	19.32	68.81	17.14	120.37	45.83	34.94
Cluster_75755	214.42	26.67	10.18	20.03	12.45	45.81	49.08
Cluster_6704	43.28	16.3	16.9	13.95	25.84	45.8	13.54
Cluster_88585	15.28	60.83	1.51	1.86	45.44	45.8	18.1
Cluster_49703	4.87	16.76	150.28	35.83	1.34	45.79	93.05
Cluster_11910	0.1	59.64	45.89	21.45	34.08	45.69	44.2
Cluster_40455	107.25	70.29	407.4	27.03	213.59	45.69	107.86
Cluster_49008	1.26	14.03	8.31	14.73	93.49	45.68	48.15
Cluster_93634	212.01	2.73	5.67	25.56	0.79	45.66	17.58
Cluster_20990	39.39	24.1	37.24	10.3	22.02	45.61	28.23
Cluster_33769	93.91	87.65	20.52	13.34	10.01	45.55	12.92
Cluster_19194	11.15	84.86	3.97	16.16	25.68	45.54	16.86
Cluster_96000	204.83	15.31	132.48	72.32	53.58	45.53	30.27
Cluster_17664	5.46	25.28	29.19	6.71	25.21	45.46	12.36
Cluster_30037	0.48	1.54	0.49	25.82	26.27	45.44	5.65
Cluster_22842	0.54	0.35	28.13	54.44	0.18	45.35	21.25
Cluster_24978	0.23	79.03	89.62	68.77	64.02	45.22	25.37
Cluster_38572	4.89	0	1.16	16.48	4.23	45.21	0
Cluster_38367	167.02	15.88	8.76	20.2	36.85	45.2	23.89
Cluster_88862	2.98	11.34	7.21	22.06	1221.84	45.1	9.63
Cluster_23180	175.59	111.8	34	9.28	125.94	45.09	60.87
Cluster_69492	7.4	13.99	14.32	1.97	60.7	45.08	0.49
Cluster_63694	142.47	100.24	59.06	20.51	179.31	45.03	55.15
Cluster_1337	157.89	68.67	14.44	38.37	52	44.97	29.21
Cluster_11586	4.26	6.18	1.3	17.93	26.98	44.96	3.8
Cluster_15320	58.66	179.72	62.26	36.61	195.95	44.91	75.7
Cluster_84762	41.18	80.67	16.13	30.7	43.63	44.86	22.55
Cluster_42697	23.23	13.95	14.91	34.89	42.99	44.83	133.21
Cluster_41222	294.82	343.65	86.2	19.41	301.71	44.75	278.4
Cluster_23785	90.46	71.1	18.64	3.76	8.29	44.74	32.3
Cluster_65612	0.84	14.19	10.61	39.35	43.11	44.74	42.46
Cluster_11742	0.06	95.13	80.2	29.53	0.28	44.72	40.72
Cluster_15655	14.08	58.1	1026.6	18.77	6.66	44.72	9.74
Cluster_34558	14.96	10.75	2.27	13.41	14.3	44.71	9.45
Cluster_33082	17.12	94.51	224.79	14.95	120.04	44.65	107.69
Cluster_18823	50.9	82.49	125.42	35.09	104.23	44.65	37.68
Cluster_32315	19.67	67.15	86.68	88.59	74.53	44.62	29.68
Cluster_39748	225.06	34.6	17.41	26.05	60.08	44.58	28.25
Cluster_15277	43.19	14.51	472.76	89.32	150.26	44.54	81.41
Cluster_6953	53.95	73.09	23.18	59.56	12.99	44.54	35.67
Cluster_39018	22.91	8.62	2.09	0	14.49	44.53	13.72
Cluster_39189	0.83	1.36	0.79	17.42	7.58	44.52	1.79
Cluster_92559	0.23	10.53	0	0.76	16.73	44.45	0
Cluster_29377	0	0.07	0	0.07	0	44.35	0
Cluster_37246	12.61	8.99	8.28	36.59	12.85	44.3	5
Cluster_87296	34.36	235.12	1540.11	501.98	7433.74	44.28	409.32
Cluster_81379	662.15	0.15	114.93	48.43	146	44.28	15.78
Cluster_27938	87.4	61.93	17.65	19.72	80.9	44.27	68.02
Cluster_27773	0.26	26.2	38.65	20.22	17.27	44.23	42.91
Cluster_28352	1.33	11.4	9.8	4.81	20.66	44.23	14.71
Cluster_48774	74.68	69.2	120.38	16.98	17.4	44.23	33.48
Cluster_37176	4.56	18.01	3.28	0.09	1.22	44.15	4.04
Cluster_74040	6.96	21.63	64.65	5.47	6.39	44.08	2.74
Cluster_28448	38.57	72.49	73.56	27.8	15.1	44.06	74.27
Cluster_6730	174.39	144.44	26.9	27.3	118.69	44.04	70.38
Cluster_9189	0.85	59.07	0.48	22.95	11.33	44.01	16.33
Cluster_22605	191.39	78.97	157.78	201.31	207.13	43.97	189.71
Cluster_22667	0	0.15	0	4.98	28.7	43.96	15.67
Cluster_27712	7.39	17.7	0.87	7.04	4.69	43.93	0.64
Cluster_33300	0.56	1.29	44.01	0	0.15	43.91	0.54
Cluster_72190	312.27	262.91	10.85	4.14	171.35	43.9	178.92
Cluster_32323	26.19	24.73	6.68	11.3	39.34	43.9	6.85
Cluster_11716	79.39	74.73	92.69	16.2	34.54	43.89	74.61
Cluster_29439	160.69	278.61	10.24	20.33	78.87	43.89	43.75
Cluster_39780	0.45	0.97	1.4	17.79	2.51	43.87	0.63
Cluster_90065	0	38.31	90.21	22.56	45.84	43.87	10.21
Cluster_33290	31.32	16.87	37.47	49.79	24.46	43.81	13.03
Cluster_21319	49.87	68.96	39.65	30.03	52.32	43.8	61.07
Cluster_9406	100.77	13.96	14.11	21.42	35.22	43.78	25.45
Cluster_3870	20.95	47.15	10.28	29.48	122.71	43.68	42.81
Cluster_289	58.55	3.52	1.62	334.62	30.98	43.63	16.32
Cluster_12634	36.64	18.68	0.16	30.07	0.04	43.61	0
Cluster_5275	1.2	0.86	4.65	2.68	41.07	43.57	13.27
Cluster_69319	57.17	38.11	35.35	6.12	65.96	43.55	46.13
Cluster_43618	11.12	0.74	10.33	30.54	12.75	43.43	4.16
Cluster_13519	32.07	38.06	23.63	18.89	99.63	43.36	72.37
Cluster_22035	457.58	353.3	110.69	31.78	213.45	43.33	64.43
Cluster_116625	5.54	8.85	10.61	85.69	38.81	43.32	8.4
Cluster_14539	6.32	19.78	53.82	10.12	22.23	43.17	2.21
Cluster_19478	5.07	25.06	4.45	4.62	4.64	43.04	5.17
Cluster_13335	36.03	4.21	6.6	4.38	13.62	43.01	1.56
Cluster_59752	133.4	19.7	20.4	25.35	5.17	42.95	31.67
Cluster_19688	143.88	426.33	31.34	2.37	840.42	42.94	123.44
Cluster_19048	17.67	4.31	7.11	9.1	30.33	42.94	4.36
Cluster_32647	0	0.2	21.32	1.33	1.05	42.93	8.93
Cluster_37330	26.01	21.62	28.38	54.98	52.47	42.91	27.08
Cluster_69719	7.16	3.97	110.66	21.01	33.11	42.87	8.91
Cluster_31297	8.51	12.03	15.94	17.3	60.27	42.86	5.71
Cluster_13634	18.93	73.9	19.22	23.19	4.41	42.85	4.8
Cluster_44041	15.52	20.49	53.05	56.86	29.32	42.83	23.75
Cluster_42110	0	0	0	0	0.24	42.76	6
Cluster_91886	44.68	0.77	16.47	5.97	8.47	42.68	3.35
Cluster_1013	31.49	104.35	54.41	36.22	86.36	42.68	48.27
Cluster_5508	27.83	40.47	13.49	33.01	73.54	42.57	28.34
Cluster_13249	29.72	14.75	20.72	24.64	28.94	42.48	23.32
Cluster_211	3.47	58.49	56.08	60.54	54.02	42.46	151.46
Cluster_90264	23.86	14.47	127.5	42.51	18.21	42.45	9.36
Cluster_15842	360.29	195.82	214.26	17.44	24.09	42.45	59.34
Cluster_89748	33.64	2.87	2.51	5.51	48.5	42.31	20.14
Cluster_100276	7.3	6.48	7.79	21.58	1.69	42.3	14.02
Cluster_101641	99.57	33.56	105.62	77.31	34.81	42.26	25.47
Cluster_15441	225.18	193.9	148.16	16.75	37.1	42.23	257.47
Cluster_17163	32.26	5.65	22.83	2.52	31.17	42.16	33.04
Cluster_62237	0	18.16	59.74	17.31	33.18	42.16	3.32
Cluster_33381	65.43	28.63	33.13	8.28	49.32	42.13	16.56
Cluster_46399	81.4	16.17	5.23	0.18	16.81	42.12	12.65
Cluster_20258	3.67	7.78	1.61	20.12	24.07	42.09	15.5
Cluster_37258	20.64	57.67	27.09	66.22	3.9	42	28.34
Cluster_69705	58.91	38.95	50.54	3.62	58.07	41.97	83.48
Cluster_49597	48.28	20.89	13.1	19.27	22.61	41.95	8.84
Cluster_61115	15.26	26.06	30.97	38.01	25.41	41.91	14.28
Cluster_27931	215.35	137.44	74.49	71.37	118.37	41.89	117.66
Cluster_19058	0.18	3.18	0.42	17.59	30.57	41.88	5.11
Cluster_51361	203.4	281.44	584.05	148.54	191.83	41.87	660.14
Cluster_30703	31.91	72.12	50.29	10.89	20.04	41.86	8.86
Cluster_114795	0	12.12	25.32	14.48	23.55	41.84	9.47
Cluster_18428	97.42	85.83	32.44	23.67	36.43	41.77	25.68
Cluster_14958	0.46	0.74	7.29	29.21	0.55	41.77	10.18
Cluster_35832	49.07	2.44	28.13	0.95	9.13	41.76	14.34
Cluster_7554	24.95	110.68	347.63	72.1	136.44	41.76	185.59
Cluster_83953	279.14	65.95	146.87	135.83	33.94	41.73	58.51
Cluster_36706	90.12	123.32	49.41	10.59	62.35	41.72	0.36
Cluster_24638	0	27.85	45.92	22.66	51.97	41.7	0
Cluster_10572	43.61	21.72	7.22	8.63	5.82	41.69	4.23
Cluster_67978	0.79	74.32	17.76	4.08	530.17	41.6	134.7
Cluster_30537	0.57	27.54	92.46	20.74	24.1	41.59	16.74
Cluster_93623	57.96	26.13	227.08	46.29	35.6	41.57	16.74
Cluster_48312	13.09	17.93	163.56	25.41	0.31	41.47	118.91
Cluster_87099	22.33	38.62	13.64	19.13	122.27	41.42	14.6
Cluster_24125	2.34	26.75	1.33	15.85	28.66	41.41	6.91
Cluster_33350	37.9	36.83	7.96	25.1	39.18	41.36	8.71
Cluster_29363	64.21	84.24	7.59	38.84	24.01	41.35	37.68
Cluster_943	15.55	5.79	6.52	11.14	5.33	41.35	2.86
Cluster_23848	0.03	2.01	11.17	9.02	5.43	41.34	9.73
Cluster_28199	0	8.64	12.41	0.06	0	41.34	0
Cluster_24374	2.13	2.27	4.38	2.53	7.44	41.33	3.13
Cluster_18666	0.48	0.2	0	3.41	0.87	41.33	0
Cluster_41997	1.51	12.04	2.12	19.26	15.69	41.31	7.68
Cluster_50430	6.75	1.66	14.6	1.54	0.73	41.31	3.44
Cluster_46104	17.05	4.74	10.92	11.64	28.74	41.27	12.84
Cluster_32384	179.03	36.97	13.35	28.99	52.47	41.25	24.58
Cluster_83233	0.35	6.24	14.31	27.2	19.78	41.22	6.15
Cluster_51926	11.75	62.42	8.78	10.61	32.06	41.22	20.07
Cluster_12268	14.67	14	152.53	18.38	3.93	41.2	82.55
Cluster_14213	65.09	18.4	28.11	2.5	11.13	41.18	24.04
Cluster_33859	75.45	51	43.96	14.48	10.99	41.17	13.14
Cluster_12523	41.58	30.5	22.96	23	36.83	41.14	78.81
Cluster_60087	36.61	82.09	5.67	23.26	25.19	41.07	16.6
Cluster_39876	1.41	29.29	22.07	32.81	79.05	41.04	25.78
Cluster_24753	0.1	0.96	0.8	4.29	0.08	41	1.67
Cluster_41149	0.08	3.97	15.46	18.77	21.39	40.92	0.9
Cluster_34466	0	23.26	23.97	52.12	30.52	40.86	34.96
Cluster_115456	30.09	14.46	354.84	32.32	12.46	40.84	8.28
Cluster_65118	0	0	0.29	0.1	6.16	40.83	0.51
Cluster_9203	12.01	13.8	10.37	7.68	6.85	40.82	7.26
Cluster_64010	18.04	30.9	7.15	14.48	62.83	40.82	7.59
Cluster_119418	23.97	1	0.91	24.05	0.26	40.8	5.22
Cluster_30687	122.99	49.34	52.38	21.1	20.75	40.79	34.8
Cluster_2994	14.37	8.3	24.04	9.83	20.94	40.72	14.26
Cluster_117587	40.94	24.97	1122.69	23.53	62.21	40.72	55.19
Cluster_49345	12.06	4.38	18.64	19.99	25.67	40.72	25.18
Cluster_23077	62.02	58.15	24.9	14.75	33.74	40.71	64.44
Cluster_13640	119.95	37.98	58.71	65.32	338.64	40.7	25.12
Cluster_2568	131.78	33.18	19.64	19.08	34.87	40.7	5.38
Cluster_4316	77.56	35.47	64.19	7.97	52.49	40.68	40.47
Cluster_32259	44.57	52.32	20.01	13.82	12.01	40.67	19.05
Cluster_84449	0	0	0	0	0.87	40.67	0
Cluster_63250	3.28	16.17	93.36	32.16	35.66	40.64	7.57
Cluster_37860	2.01	4.56	2.64	43.29	3.7	40.61	0
Cluster_4436	74.43	42.62	59.01	53.78	16.03	40.6	45.26
Cluster_24232	462.69	287.34	409.36	32.35	288.54	40.58	140.11
Cluster_9417	4.83	70.66	0	65.45	43.68	40.54	54.09
Cluster_66980	53.65	22.48	84.9	7.43	12.56	40.53	5.09
Cluster_67653	13.21	9.88	20.3	0	9.3	40.52	10.2
Cluster_16447	65.18	50.87	47.69	15.48	11.41	40.5	113.59
Cluster_59747	2.63	29.32	0.25	7.64	27.29	40.49	2.75
Cluster_28110	16.71	35.19	8.36	13.75	25.35	40.48	10.67
Cluster_31773	84.67	27.9	4.13	5	35.12	40.45	7.34
Cluster_55462	250.1	256.54	60.9	39.58	88.98	40.42	81.61
Cluster_73198	1.75	2.02	418.05	5.09	2.76	40.4	45.72
Cluster_62531	6.99	4.73	1.1	53.66	18.87	40.4	3.71
Cluster_71004	0	1.44	150	115.28	192.81	40.4	62.63
Cluster_87057	78.47	346.94	10760.6	591.82	104.23	40.36	1138.72
Cluster_49911	45.63	41.6	0.71	32.11	38.38	40.36	7.27
Cluster_9532	47.34	44.76	27.06	39.08	12.45	40.32	26
Cluster_3921	0.05	0.17	33.15	10.22	0.15	40.3	7.37
Cluster_5318	0.88	2.2	1.9	10.89	1.89	40.29	3.53
Cluster_7382	30.49	29.77	7.93	20.92	37.13	40.29	22.91
Cluster_25370	2.83	1.51	5.66	18.32	0.82	40.26	1.6
Cluster_62555	17.46	13.86	10.79	16.32	99.49	40.25	22.92
Cluster_31772	7.35	90.37	96.7	11	41.27	40.24	26.44
Cluster_14372	205.17	84.67	8.41	1.95	104.05	40.23	50.4
Cluster_16700	329.32	47.8	53.6	39.06	38.67	40.17	82.76
Cluster_4268	58.32	15.69	10.61	5.47	19.44	40.04	8.68
Cluster_39116	6.57	75.82	0	0.64	11.37	40	0
Cluster_62427	5.53	18.36	1.61	5.33	3.46	40	0.83
Cluster_26103	0	0.13	34.14	0.4	2.81	39.97	4.33
Cluster_53313	49.39	55.17	107.11	244.21	186.91	39.96	389.44
Cluster_7232	44.28	10.45	254.3	97.14	211.68	39.95	17.56
Cluster_19969	120.97	10.92	45.42	32.71	37.52	39.92	0.46
Cluster_110042	1.67	11.7	0.71	0	0	39.88	0
Cluster_97190	40.12	149.11	49.37	42.04	440.87	39.87	209.83
Cluster_199	13.07	55.6	49.71	23.35	2.26	39.85	28.01
Cluster_2958	39.57	45.32	24.19	28.29	2.14	39.81	42.25
Cluster_4543	19.89	37.57	72.65	30.2	11.98	39.73	10.78
Cluster_29850	64.93	53.59	0.71	31.05	31.57	39.73	0.44
Cluster_56290	34.07	64.29	11.8	8.74	2.76	39.71	4.67
Cluster_87884	40.9	8.72	7.49	22.5	0.44	39.7	22.67
Cluster_108638	0.33	45.58	1.57	0.29	1.11	39.68	0
Cluster_106812	38.33	29.18	14.85	7.24	22.19	39.65	1.12
Cluster_40806	26.24	24.41	13.22	41.32	33.09	39.63	47.19
Cluster_62824	258.21	10.42	14.48	23.86	11.81	39.62	17.16
Cluster_34684	0	0.04	0.43	10.81	10.96	39.59	0
Cluster_119015	71.36	62.41	47.14	22.21	6.52	39.59	51.75
Cluster_67834	0.16	31.9	0	0	0	39.53	7.13
Cluster_98997	4.23	55.24	0.63	34.42	5.86	39.53	11.11
Cluster_25236	0.84	97.96	52.02	53.61	74.07	39.43	94.55
Cluster_69580	0	0.23	51.97	0	8.86	39.36	3.45
Cluster_47885	0.15	5	14.36	14.56	2.69	39.35	10.11
Cluster_23349	12.28	7.8	12.97	18.04	7.84	39.33	34.16
Cluster_13017	0.04	75	2.68	0.88	0.2	39.31	4.08
Cluster_17389	0.13	47.35	16.95	71.62	40.44	39.31	25.16
Cluster_67797	89.29	207.92	55.55	76.47	135.13	39.3	173.83
Cluster_110258	4.13	0	16	0.35	24.19	39.27	10.22
Cluster_11221	30.1	32.52	2.72	18.79	26.38	39.24	29.52
Cluster_4664	52.88	78.74	51.85	3.1	29.64	39.23	30.96
Cluster_76642	0.16	0.13	0	18.33	0	39.2	0
Cluster_33695	61.53	51.04	67.47	20.15	85.79	39.19	32.13
Cluster_24486	8.27	39.17	36.46	38.41	45.62	39.11	124.03
Cluster_9626	1.33	35.07	1.3	10.94	1.53	39.08	0.64
Cluster_51345	41.29	33.8	9.89	14.74	206.37	39.06	30.75
Cluster_27730	0	0	0	0.12	0	39.05	0
Cluster_19538	15.22	36.77	24.07	11.84	36.61	39.03	35.68
Cluster_26435	97.14	89.2	109.9	8.54	26.72	39	42.45
Cluster_35895	109.75	46.42	0.12	22.32	13.31	38.99	26.83
Cluster_12301	39.04	0.37	1.18	0.16	0.05	38.98	23.25
Cluster_22745	5.15	35.55	57.18	34.73	56.07	38.96	40.37
Cluster_42127	30.45	1.98	2.21	8.35	0.98	38.94	0
Cluster_57712	50.9	74.89	26.59	16.03	69.35	38.9	37.88
Cluster_73619	124.27	56.57	61.02	11.82	183.82	38.88	64.24
Cluster_9164	11.19	38.81	33.37	28.83	17.03	38.88	6.93
Cluster_33388	18.85	7.67	16.48	19.45	15.19	38.84	59.12
Cluster_16978	14.68	0.14	0	0.21	19.59	38.83	0.81
Cluster_33651	3.67	15	16.19	31.89	25.44	38.76	10.26
Cluster_20302	51.06	10.11	2.07	9.71	33.13	38.76	8.02
Cluster_79727	3.21	15.64	448.85	27.2	48.67	38.68	31.1
Cluster_17516	81.62	0.17	1.1	15.7	0.09	38.61	0.37
Cluster_74825	0.75	0	37.41	0.39	0.18	38.57	2.23
Cluster_2757	1.27	0.18	0.78	1.81	0.63	38.54	0.42
Cluster_43826	26.59	146.44	112.61	30.64	52.62	38.45	7.82
Cluster_3479	13.07	10.59	20.76	1.46	7.78	38.44	16.52
Cluster_39607	0.28	19.6	0.54	0	8.49	38.43	10.26
Cluster_53501	36	38.31	37.35	6.5	6.22	38.43	34.03
Cluster_58950	32.49	4.76	50.32	1.83	7.09	38.42	2.92
Cluster_46040	0.35	3.37	0.33	0.75	1.97	38.42	1.5
Cluster_45085	69.51	45.92	27.73	34.21	19.98	38.37	13.48
Cluster_27602	13.3	8.76	6.48	2.5	11.75	38.34	7
Cluster_31429	12.82	24.38	21.09	19.37	31.13	38.33	20.89
Cluster_29524	11.77	2.2	4.23	30.79	5.96	38.32	2.11
Cluster_3806	13.9	22.83	13.9	10.71	30.65	38.32	16.62
Cluster_24907	47.53	69.38	96.46	45.61	13.88	38.31	37.07
Cluster_65653	29.67	16.46	3.29	1.15	1.13	38.25	8.04
Cluster_19045	74.23	73.35	7.66	38.28	25.41	38.25	46.41
Cluster_8665	73.97	19.68	91.82	29.03	125.84	38.24	38.88
Cluster_47353	4.67	68.81	20.29	56.42	51.18	38.18	108.93
Cluster_34832	98.95	70.02	104.14	42.12	78.02	38.17	59.74
Cluster_91455	23.86	21.68	8.03	12.62	14.07	38.16	20.05
Cluster_39213	31.55	62.02	2.26	50.55	20.04	38.15	18.76
Cluster_40668	121.33	18.57	64.07	11.15	42.85	38.15	12.04
Cluster_62596	12.94	26.67	0.27	4.93	10.41	38.11	0.84
Cluster_23045	109.59	51.57	8.65	25.99	4.31	38.02	24.5
Cluster_33471	179.46	73.31	51.62	10.69	11.6	37.95	69.11
Cluster_29561	0	0.26	0.09	30.06	1.42	37.95	0
Cluster_15419	197.86	138.43	30.48	47.06	32.43	37.93	119.4
Cluster_17822	14.09	24.15	85.28	19.04	43.48	37.91	17.88
Cluster_52228	112.87	227.49	1.3	99.3	77.84	37.9	95.47
Cluster_77318	0.79	13.65	10.67	6.15	33.56	37.9	10.62
Cluster_21047	0.64	4.7	6.93	22.03	28.25	37.86	7.55
Cluster_94984	0.59	0.97	28.7	0.93	0.27	37.79	0
Cluster_44544	16.45	10.76	5.71	17.76	19.26	37.77	17.11
Cluster_34573	1.47	2.99	0.34	4.11	4.73	37.76	2.26
Cluster_29150	8.67	3.98	5.4	11.45	10.82	37.73	9.9
Cluster_1788	11.39	20.32	262.72	20.33	55.6	37.72	46.67
Cluster_56661	64.65	41.5	123	155.71	167.47	37.69	93.65
Cluster_27867	0	0.12	0.27	22.02	0.08	37.67	0
Cluster_72760	61.31	7.19	124.85	125.04	21.24	37.67	44.69
Cluster_98123	23.4	27.13	315.29	43.28	25.29	37.57	21.83
Cluster_24884	12.03	27.05	19.94	10.97	19.76	37.56	9.49
Cluster_79404	17.75	7.83	89.9	67.93	8.56	37.48	11.89
Cluster_118984	82.45	13.67	194.16	385.17	50.93	37.45	69.82
Cluster_112105	0	0	0	0	34.34	37.43	30.86
Cluster_39443	1.06	0.5	1.2	7.41	3.32	37.41	3.77
Cluster_48830	13.53	32.3	8.49	5.25	15.66	37.39	1.92
Cluster_52330	20.75	5.46	0	19.45	0	37.35	0.09
Cluster_103100	0	2.37	557.4	33.62	2.95	37.34	9.32
Cluster_23334	1.24	2.54	6.5	20.11	1.4	37.31	0.16
Cluster_20279	18.89	54.42	14.48	6.05	42.16	37.28	58.64
Cluster_34159	62.06	16.37	24.74	7.29	21.07	37.25	17.94
Cluster_11162	14.23	13.36	4.85	71.86	9.81	37.22	13.15
Cluster_25931	0.05	0.75	27.65	13.78	6.81	37.18	15.51
Cluster_2110	129.93	78.35	24.7	38.87	48.68	37.17	34.03
Cluster_77558	20.67	7.34	19.69	7.84	94.89	37.17	51.95
Cluster_46740	70.31	103.75	19.22	21.09	34.24	37.14	2.85
Cluster_16997	21.16	6.03	8.26	23.34	14.5	37.14	23.72
Cluster_29739	41.31	43.98	45.12	13.74	7.69	37.13	10.93
Cluster_6497	57.29	68.95	21.09	36.15	53.02	37.12	9.82
Cluster_48717	6.77	19.8	14.11	133.79	27.23	37.07	12
Cluster_21349	0.23	2.89	15.91	12.76	8.52	37.07	6
Cluster_13012	8.14	1.91	3.33	12.69	18.6	37.07	8.91
Cluster_45397	3.27	37.81	6.05	29.99	97.88	37.01	37.95
Cluster_24806	12.94	9.12	30.25	5.35	4.68	36.97	9.33
Cluster_4955	23.12	18.86	5.24	14.84	13.67	36.96	11.39
Cluster_24608	0	46.92	0.16	34.48	43.36	36.95	0
Cluster_65163	24.15	5.36	64.78	121.62	24.92	36.93	35.26
Cluster_117843	1.2	24.1	9.51	21.38	22.31	36.92	24.5
Cluster_1781	40.37	47.99	15.7	27.19	12.58	36.92	15.99
Cluster_95672	0.46	37.2	0	0	32.81	36.92	47.26
Cluster_17071	359.46	215.39	781.31	10.71	27.82	36.89	180.05
Cluster_31029	0.07	30.73	13.1	12.94	0.35	36.88	28.52
Cluster_14889	62.01	75.21	41.84	28.65	39.38	36.82	32.94
Cluster_117534	57.75	44.82	673.98	100.83	1069.4	36.77	90.67
Cluster_45815	12.84	51.61	726.49	66.51	63.58	36.75	30.51
Cluster_84770	44.42	54.32	22.34	28.45	260.18	36.72	45.98
Cluster_60535	52.1	18.41	216.97	42.85	44.6	36.71	78.16
Cluster_36164	0.05	77.32	56.14	76.88	36.52	36.6	38.42
Cluster_29969	0	0	0.76	0.07	0.41	36.58	0.57
Cluster_50754	217.52	66.62	108.86	99.85	75.57	36.57	309.87
Cluster_32682	340.27	117.98	70.82	49.74	41.24	36.56	91.64
Cluster_26594	64.3	0.43	8.86	20.62	39.61	36.52	13.13
Cluster_52752	0	0	100.43	0.22	7.6	36.51	23.75
Cluster_15991	35.72	45.32	13.96	4.23	29.37	36.49	30.93
Cluster_79859	7.17	10.13	1005.88	70.02	99.91	36.44	55.55
Cluster_335	6.77	30.38	47.6	34.29	62.38	36.41	85.19
Cluster_104259	8.41	10.57	57.76	19.9	16.72	36.4	3.79
Cluster_26261	12.71	23.36	106.74	18.39	70.07	36.39	124.92
Cluster_25246	5.05	53.12	2.86	8.5	2.32	36.38	33.26
Cluster_73904	25.71	14.27	25.64	10.02	10.1	36.36	6.04
Cluster_70403	1.5	0.12	0.95	9.04	18.59	36.28	14.45
Cluster_80133	314.77	61.12	46.69	60.92	152.53	36.2	381.03
Cluster_49740	45.56	0	15.05	16.13	19.04	36.2	12.05
Cluster_42337	0.16	57.95	0.8	24.98	13.21	36.19	0
Cluster_14611	5.63	5.69	2.13	13.15	9.8	36.19	1.71
Cluster_33865	11.11	44.78	1.66	27.49	26.95	36.18	31.36
Cluster_29921	12.5	34.07	18.01	12.03	23.51	36.14	45.25
Cluster_109889	0	3.59	3.11	13.18	16.9	36.12	10.7
Cluster_69618	11.72	3.03	135.44	29.74	8.55	36.08	15.35
Cluster_29518	12.69	33.91	45.31	35.07	47.42	36.08	95.53
Cluster_81519	493.99	530.57	131.84	684.41	280.32	36.07	291.9
Cluster_25984	140.05	128.57	51.7	4.02	39.65	36.06	118.59
Cluster_18653	34.9	14.13	17.95	8.62	19.99	36.04	24.12
Cluster_7125	0	44.57	0.47	0.05	0.11	36.03	0
Cluster_26727	48.53	45.14	83	14.53	18.53	36.03	9.21
Cluster_27891	0	40.29	0.09	0.09	61.91	36.03	0
Cluster_30698	37.15	34.57	6.08	30.81	18.54	36.02	15.87
Cluster_77268	28.52	18.47	27.68	23.36	27.48	35.98	13.05
Cluster_95346	194.12	7.16	25.41	13.18	27.69	35.96	4.02
Cluster_38273	87.91	6.37	38.38	40.5	34.99	35.95	35.13
Cluster_33557	17.27	12.82	20.61	31.25	19.29	35.89	24.44
Cluster_36027	112.39	21.41	16.27	0.46	32.67	35.88	12.94
Cluster_21988	96.92	95.41	114.47	48.57	0.47	35.88	126.17
Cluster_10729	12.79	14.36	21.37	3.56	24.01	35.88	10.53
Cluster_72666	20.48	0.49	1.06	11.42	34.88	35.86	1.59
Cluster_77733	17.44	9.86	10.77	1.76	7.72	35.86	7.75
Cluster_120118	36.09	3.83	12.16	17.96	15.33	35.86	12.14
Cluster_20680	134.66	122.51	11.68	14.16	40.49	35.86	50.39
Cluster_45367	4.27	7.78	28.04	50.27	19.5	35.78	27.85
Cluster_95740	82.19	58.74	24.5	31.99	62.32	35.78	0
Cluster_83034	76.14	14.54	224.95	244.59	40.46	35.71	86.61
Cluster_12126	5.7	14.63	16.34	11.35	35.3	35.68	12.57
Cluster_44696	8.11	27.33	5.09	4.61	144.65	35.63	8.3
Cluster_120664	9.32	3.51	54.48	26.34	14.08	35.62	4.61
Cluster_25318	93.62	130.32	36.41	6.98	69.21	35.61	53.78
Cluster_17534	25.99	40.72	0.96	5.82	8.87	35.6	12.86
Cluster_105102	178.56	14.56	68.4	14.31	39.05	35.54	15.18
Cluster_27817	9.03	11.39	8.56	15.66	11.49	35.49	17.96
Cluster_86755	182.57	38.21	251.59	23.44	32.95	35.48	17
Cluster_47682	81.91	398.78	20.99	52.82	5.85	35.48	34.58
Cluster_46259	17.57	11.2	12.42	6.48	22.51	35.44	14.17
Cluster_36357	73.81	91.31	59.29	10.47	31.42	35.43	65.17
[truncated: 15,217 more rows]

## Sheet: Table S3
Table S3: Expression levels of co-modulated DEGs identified in the dynamics development of different fleshy root types.
Common DEGs	IE_root_Vs_SS_root	FE_root_Vs_SS_root	BS_root_Vs_SS_root	IFS_root_Vs_SS_root	FBS_root_Vs_SS_root	PS_root_Vs_SS_root	Gene Description
Cluster_36164	10.8857	11.7687	10.8212	10.079	10.2352	10.2143	#N/A
Cluster_33825	10.4823	10.4951	10.4123	8.4818	9.14211	9.38424	uncharacterized protein LOC106378286 [Brassica napus]
Cluster_42779	10.4467	9.8585	9.35364	7.44202	7.31721	10.2298	#N/A
Cluster_28999	10.2033	9.88214	11.0896	10.5298	9.48714	11.1105	#N/A
Cluster_9982	9.96867	10.053	8.14805	7.90355	9.26858	9.15987	pentatricopeptide repeat-containing protein At2g30100, chloroplastic [Brassica oleracea var. oleracea]
Cluster_19763	9.93884	10.2152	10.2355	9.97059	10.4058	10.0668	#N/A
Cluster_187	9.92432	10.3896	10.6913	10.4924	11.47	10.4892	BnaA09g11880D [Brassica napus]
Cluster_22977	9.70822	9.98998	8.6251	9.21877	9.46842	9.86457	#N/A
Cluster_9270	9.57768	9.79242	10.4382	11.1734	11.671	11.1926	anthocyanidin 3-O-glucoside 2'''-O-xylosyltransferase [Brassica napus]
Cluster_2736	9.49795	10.1333	10.7772	12.2522	12.0971	11.7132	UDP-glycosyltransferase 75C1-like [Brassica napus]
Cluster_11910	9.47492	8.89102	9.49319	8.94251	9.51919	9.37591	serine/threonine-protein kinase BRI1-like 2 [Brassica rapa]
Cluster_124	9.43463	10.0703	9.67669	9.95976	11.602	9.27961	uncharacterized protein LOC106447810 [Brassica napus]
Cluster_61103	9.31439	8.55662	7.04712	9.63279	8.89685	6.30073	AAF79822.1|AC026875_2 T6D22.2 [Arabidopsis thaliana]
Cluster_32420	9.18982	9.17595	9.14805	9.5134	10.4247	10.1839	phosphopantothenoylcysteine decarboxylase subunit VHS3-like [Brassica napus]_x0001_
Cluster_3785	9.1472	10.3975	7.18653	9.75656	9.58968	10.0686	uncharacterized protein LOC106298224 isoform X1 [Brassica oleracea var. oleracea]
Cluster_36671	8.86341	7.98063	7.97752	8.55395	8.72087	8.93111	#N/A
Cluster_19347	8.74371	8.02117	7.17382	7.56563	8.70763	8.06429	putative protease Do-like 14 isoform X2 [Brassica napus]
Cluster_24978	8.67797	9.36859	9.25537	8.649	8.30147	7.37318	uncharacterized protein LOC106338849 [Brassica oleracea var. oleracea]
Cluster_22242	8.64836	6.8458	6.71996	8.43741	7.94343	6.31741	probable U3 small nucleolar RNA-associated protein 7 [Brassica napus]
Cluster_32957	8.61471	7.98384	8.56796	8.78136	7.28007	9.41827	protein BRICK 1 [Arabidopsis thaliana]_x0001_
Cluster_10935	8.54561	11.3645	9.40349	9.16043	10.5622	10.0293	pentatricopeptide repeat-containing protein At1g02370, mitochondrial [Brassica napus]
Cluster_28373	8.49586	11.8358	12.1806	14.2287	14.6854	13.2383	myb-like transcription factor 2
Cluster_102063	8.47135	8.44132	6.69562	8.52003	7.79551	7.47289	#N/A
Cluster_11671	8.42347	7.87495	7.36486	7.1964	8.48448	8.26679	BnaC03g66250D [Brassica napus]
Cluster_19082	8.3966	9.03156	7.29027	9.20049	8.49244	7.45943	RB1-inducible coiled-coil protein 1-like [Brassica napus]
Cluster_36	8.37764	8.0135	8.69882	8.90187	8.21226	7.91886	uncharacterized protein LOC104799765 [Tarenaya hassleriana]
Cluster_36938	8.35783	8.40252	9.6026	8.46148	7.94681	8.36932	#N/A
Cluster_34919	8.31402	7.10884	7.26053	8.17576	7.433	6.54689	uncharacterized protein LOC106410592 isoform X2 [Brassica napus]
Cluster_10660	8.29002	9.48281	9.224	8.14636	9.02438	9.50383	#N/A
Cluster_24268	8.26033	10.0305	10.5714	10.9755	11.8459	10.6511	glutathione S-transferase F12 [Brassica napus]_x0001_
Cluster_1008	8.23182	9.26672	7.95374	9.10055	7.07051	8.29042
Cluster_3028	8.21755	8.77953	9.302	8.66178	8.89285	8.90238	BnaA10g22610D [Brassica napus]
Cluster_39833	8.13443	11.7507	12.2205	14.1138	14.465	13.9991	chalcone synthase [Raphanus sativus]
Cluster_46827	8.12412	8.23109	9.6251	11.408	12.3229	10.7356	coumaroyl-CoA:anthocyanidin 3-O-glucoside-6''-O-coumaroyltransferase 1-like [Brassica oleracea var. oleracea]_x0001_
Cluster_39504	8.08746	8.20378	10.8243	9.44087	7.45761	9.02929	mitogen-activated protein kinase 6-like [Brassica napus]
Cluster_20880	8.07414	7.74205	9.09342	8.60115	8.30018	8.30492	PREDICTED: protein kinase 2A, chloroplastic-like [Brassica napus]
Cluster_6343	7.94251	7.8399	7.19913	6.9002	7.02682	6.73245	uncharacterized protein LOC106413133 [Brassica napus]
Cluster_7186	7.91289	8.2871	9.40892	10.3784	11.2129	10.2668	Zinc finger, RING-type protein
Cluster_7191	7.83289	6.30638	7.7606	7.24928	7.46225	7.9421	random slug protein 5 [Brassica oleracea var. oleracea]
Cluster_685	7.82382	6.53644	8.52785	6.9876	6.48372	7.06147	uncharacterized protein LOC106453451 [Brassica napus]
Cluster_89280	7.7879	8.07407	8.01542	8.62875	7.90218	7.68825	#N/A
Cluster_17389	7.73606	9.27636	6.59395	7	7.71521	7.77413	dnaJ protein ERDJ2B-like [Brassica napus]
Cluster_25425	7.69813	8.94075	8.34799	6.99121	8.58058	8.60239	#N/A
Cluster_31988	7.66888	8.53487	8.07815	8.42347	8.46842	9.57837	#N/A
Cluster_42889	7.65105	8.07909	8.92159	6.51833	7.30922	7.91886	probable receptor-like protein kinase At5g15080 [Brassica rapa]
Cluster_10955	7.33744	6.09867	4.92999	6.90625	7.56204	4.72533	BnaC04g41220D [Brassica napus]
Cluster_4020	7.25424	5.99663	6.18653	5.49185	5.45641	6.58413	aspartate carbamoyltransferase, chloroplastic [Brassica oleracea var. oleracea]
Cluster_46036	7.22239	8.47141	8.64596	7.65384	9.36426	7.84025	myosin-9 [Brassica oleracea var. oleracea]
Cluster_25236	7.14037	7.16164	6.62342	7.01272	6.25633	7.42291	cysteine proteinase inhibitor 1-like [Brassica napus]_x0001_
Cluster_13775	7.05799	11.5821	11.6364	13.1382	13.6362	12.0672	dihydroflavonol 4-reductase [Raphanus sativus]
Cluster_14266	7.04275	7.11406	8.1327	7.44616	7.98892	8.61053	V-type proton ATPase catalytic subunit A-like [Brassica napus]
Cluster_30540	6.97728	9.39399	7.6597	7.96097	8.36233	9.07782	#N/A
Cluster_29444	6.97154	9.60787	8.53851	9.4023	8.30621	8.58871	#N/A
Cluster_21214	6.97154	7.15709	10.5404	8.2127	8.32119	8.10329	BnaC06g15150D [Brassica napus]
Cluster_13909	6.94837	8.70141	7.47776	5.95936	8.21718	6.50383	lactoylglutathione lyase-like [Brassica napus]
Cluster_27773	6.94251	7.45936	7.89943	6.61961	8.12636	7.98747	BnaC03g16850D [Brassica napus]
Cluster_15428	6.8413	6.64613	9.40076	7.26053	7.8258	7.48918	uncharacterized protein LOC106427357 isoform X1 [Brassica napus]_x0001_
Cluster_6627	6.82655	12.107	11.9101	13.2257	12.3672	10.3236	LOW QUALITY PROTEIN: aluminum-activated malate transporter 6-like [Brassica oleracea var. oleracea]
Cluster_35785	6.78136	7.11471	6.53553	7.49985	7.05768	6.89239	BnaA09g56490D [Brassica napus]
Cluster_38335	6.74147	8.397	8.11851	7.23681	8.30621	8.24079	acanthoscurrin-2-like [Brassica napus]
Cluster_94796	6.65344	8.24306	9.35082	7.93991	7.79751	7.54689	#N/A
Cluster_115066	6.62022	10.0785	6.54593	6.83763	8.45897	8.02929	#N/A
Cluster_25088	6.55612	7.11276	7.34799	5.35755	6.77389	6.48623	ethylene-responsive transcription factor ERF070 [Brassica oleracea var. oleracea]
Cluster_2666	6.33327	6.99439	6.17851	7.23555	7.69162	5.91194	sugar transporter ERD6-like 15 [Brassica rapa]_x0001_
Cluster_2378	6.27922	8.90408	8.55036	9.98046	9.6583	8.82983	UDP-glycosyltransferase 75C1-like [Brassica napus]
Cluster_63426	6.18322	12.0398	11.146	12.6813	13.3107	11.9976	BnaA03g04590D [Brassica napus]
Cluster_30537	6.16993	6.67924	8.44639	6.27391	7.24603	5.8809	cysteine-rich receptor-like protein kinase 40 isoform X2 [Brassica napus]_x0001_
Cluster_35737	6.05528	8.64556	8.37739	7.61348	8.98541	7.49285	#N/A
Cluster_35939	6.04985	6.31004	7.02606	7.36267	7.94922	6.93517	hypothetical protein EUTSA_v10021368mg [Eutrema salsugineum]_x0001_
Cluster_28614	5.99417	7.25303	7.06522	7.94201	7.21549	6.19523	#N/A
Cluster_15281	5.83018	5.87989	5.31612	6.22308	6.62702	5.89525	uncharacterized protein LOC106310008 [Brassica oleracea var. oleracea]
Cluster_56695	5.82443	10.3977	8.85746	11.6057	12.3475	11.2326	BnaA03g04590D [Brassica napus]
Cluster_4431	5.806	8.7121	9.92009	9.85754	9.52154	8.28028	flavonoid 3'-monooxygenase [Brassica oleracea var. oleracea]
Cluster_20704	5.7879	11.7165	10.284	12.4881	12.7337	11.2293	BnaA10g25120D [Brassica napus]
Cluster_102822	5.71768	7.6194	7.58366	7.44547	7.45987	6.81111	#N/A
Cluster_7429	5.68182	7.40635	8.00469	10.5908	11.0897	9.99859	TT8 [Brassica oleracea var. botrytis]
Cluster_1765	5.67391	5.65841	6.18653	5.82219	6.42002	7.42825	ccmFC (mitochondrion) [Brassica rapa subsp. oleifera]_x0001_
Cluster_29200	5.65605	10.2501	10.061	11.8894	12.4154	11.3184	chalcone synthase [Brassica oleracea var. oleracea]
Cluster_39858	5.61626	5.58901	7.13982	7.04746	6.27334	5.39141	calnexin homolog 1-like [Brassica napus]_x0001_
Cluster_14857	5.57913	10.0299	9.842	10.9189	11.244	10.9877	flavanone 3-hydroxylase 1 [Brassica napus]
Cluster_28735	5.54689	6.7079	5.74595	6.49408	5.231	6.9725	coiled-coil domain-containing protein 97 [Brassica rapa]
Cluster_113548	5.46489	5.39029	6.7799	6.50073	6.40421	6.65583	3-isopropylmalate dehydratase small subunit 3-like [Brassica oleracea var. oleracea]
Cluster_132	5.34456	6.31092	7.28067	7.12295	6.99314	6.53467	BnaA05g09140D [Brassica napus]
Cluster_13830	5.24793	8.26964	9.49574	5.19471	8.11411	5.22388	ras-related protein RABB1c [Brassica rapa]_x0001_
Cluster_23793	5.12494	9.7477	8.08942	10.1782	11.5816	11.2316	probable chalcone--flavonone isomerase 3 [Brassica rapa]
Cluster_72625	5.08746	7.49413	6.75238	7.28193	7.33749	6.43671	60S ribosomal protein L27a-2 [Brassica napus]_x0001_
Cluster_46678	5.04836	6.7575	5.33404	4.39648	5.08245	6.77808	#N/A
Cluster_11854	5.02536	6.818	7.86165	9.6641	10.1938	9.3201	UDP-glycosyltransferase 78D2-like [Brassica oleracea var. oleracea]_x0001_
Cluster_89925	4.98995	8.27354	6.21989	7.52704	9.01949	7.6989	uncharacterized protein LOC106386033 [Brassica napus]
Cluster_19935	4.88613	5.80917	7.52356	5.59495	5.83338	7.05296	CcmB (mitochondrion) [Raphanus sativus]_x0001_
Cluster_6432	4.84435	5.84548	5.61257	4.44846	4.64126	6.65964	ribosomal protein L2 (mitochondrion) [Raphanus sativus]
Cluster_31976	4.53057	4.35701	5.29812	5.08066	4.55354	6.00441	LOW QUALITY PROTEIN: disease resistance protein TAO1-like [Brassica napus]
Cluster_15607	4.49027	7.38959	6.11248	5.71057	5.84671	7.66406	hypothetical protein NitaMp137 [Nicotiana tabacum]_x0001_
Cluster_3903	4.3122	7.42612	8.51926	9.30733	9.75295	8.8115	leucoanthocyanidin dioxygenase [Brassica oleracea var. oleracea]
Cluster_1074	4.30634	9.43282	5.52596	4.29155	4.30344	6.24551	NADH dehydrogenase subunit 7 [Brassica napus]_x0001_
Cluster_10764	4.30378	5.31749	4.79035	5.29251	4.73995	5.96524	cytochrome c biogenesis Fn (mitochondrion) [Oryza sativa Japonica Group]
Cluster_1502	4.27702	5.23806	5.7055	5.10018	4.76781	6.18823	BnaCnng12950D [Brassica napus]
Cluster_18240	4.11502	6.96498	6.54411	5.21774	5.00492	5.16532	BnaCnng12550D [Brassica napus]
Cluster_40610	4.07682	5.79384	5.84148	4.83148	4.94922	6.71367	ribosomal protein S4 [Brassica napus]
Cluster_10770	4.0683	7.26967	6.14951	5.23151	5.48024	6.83626	cytochrome c oxidase subunit 1 [Arabidopsis thaliana]_x0001_
Cluster_4723	3.83853	8.4601	6.87558	5.91069	4.98704	6.61404	cytochrome c biogenesis ccmF [Brassica napus]_x0001_
Cluster_100100	3.74814	6.67946	5.55603	3.78613	4.84889	5.32824	hypothetical protein G7K_1410-t1 [Saitoella complicata NRRL Y-17804]
Cluster_20045	3.64155	5.24354	4.97891	3.96553	4.32326	6.97713	ATP synthase subunit 6 (mitochondrion) [Raphanus sativus]_x0001_
Cluster_3174	3.56689	6.15462	5.88368	4.93425	4.779	6.26206	cytochrome c oxidase subunit 3 (mitochondrion) (mitochondrion) [Brassica juncea var. tumida]
Cluster_36662	2.60756	-6.03558	-5.22854	-5.6459	-6.93473	-7.29267	#N/A
Cluster_51879	-2.74963	-8.60069	-5.85756	-5.50985	-7.79718	-4.51935	Metallothionein-like protein type 2, MT2-4/MT2-25 [Brassica juncea]_x0001_
Cluster_8132	-2.8434	-6.00102	-7.46635	-4.06402	-5.13562	-5.19549	myrosinase binding protein [Brassica napus]
Cluster_21331	-3.21968	-4.23651	-5.89158	-8.3156	-6.42785	-5.59314	serine/arginine-rich splicing factor SR45a isoform X2 [Brassica oleracea var. oleracea]
Cluster_12674	-4.12472	-9.5239	-6.68711	-6.4107	-6.60447	-5.45007	uncharacterized acetyltransferase At3g50280-like isoform X2 [Brassica rapa]
Cluster_8888	-4.85701	-6.16084	-7.59083	-3.90982	-4.63525	-6.07	protein TRANSPARENT TESTA 12 [Brassica rapa]
Cluster_22101	-5.471	-10.4687	-9.43929	-10.471	-8.04482	-6.78917	MLP-like protein 43 [Brassica oleracea var. oleracea]
Cluster_16102	-5.58095	-7.35628	-5.32685	-5.81227	-5.97003	-6.29144	uncharacterized protein LOC106322953 [Brassica oleracea var. oleracea]
Cluster_102696	-5.77217	-11.238	-8.62364	-5.57735	-7.83798	-8.10281	Metallothionein-like protein type 2, MT2-4/MT2-25 [Brassica juncea]_x0001_gi|2243128|emb|CAA71802.1| metallothionein-like protein type 2 [Brassica juncea]_x0001_gi|2243134|emb|CAA71805.1| metallothionein-like protein type 2 [Brassica juncea]
Cluster_92213	-5.97245	-9.31122	-6.47442	-8.16148	-5.6086	-5.76095	Defensin-like protein 2; AltName: Full=MTI-2; AltName: Full=Trypsin inhibitor 2;
Cluster_67582	-6.03386	-5.01367	-5.73912	-6.77083	-3.98999	-5.41093	#N/A
Cluster_41990	-6.05769	-4.23099	-5.58858	-6.6833	-3.87109	-4.68072	uncharacterized protein LOC106421024 [Brassica napus]_x0001_
Cluster_1747	-6.51232	-4.76665	-8.38107	-6.56478	-5.88172	-7.18217	dihydrolipoyl dehydrogenase 1, chloroplastic [Brassica oleracea var. oleracea]
Cluster_41440	-6.78338	-6.25272	-6.54522	-6.28742	-7.08149	-6.02438	#N/A
Cluster_8463	-6.96613	-6.93144	-6.75	-6.75	-10.0232	-6.74374	BnaC04g38600D [Brassica napus]
Cluster_28793	-7.12584	-9.80164	-7.77221	-8.38888	-9.30848	-5.66641	LON peptidase N-terminal domain and RING finger protein 1-like [Brassica oleracea var. oleracea]_x0001_
Cluster_16277	-7.42626	-8.5171	-5.68031	-9.6893	-7.70201	-7.96683	BnaA07g32140D [Brassica napus]
Cluster_14435	-7.57678	-11.7969	-9.76746	-3.9691	-6.13381	-4.03718	1-aminocyclopropane-1-carboxylate oxidase homolog 5-like [Brassica rapa]
Cluster_18143	-7.71331	-11.6868	-8.65736	-4.876	-5.12754	-4.64467	methionine aminotransferase BCAT4-like [Brassica napus]
Cluster_31405	-7.8009	-5.72947	-6.44726	-11.4563	-5.93291	-8.73379	uncharacterized protein LOC103873216
Cluster_14909	-9.67516	-9.6285	-7.25114	-8.0122	-9.89432	-6.32821	#N/A
Cluster_25166	-11.272	-6.27542	-8.33345	-6.28715	-8.54779	-6.22765	BnaC03g32170D [Brassica napus]

## Sheet: Table S4
Table S4: GO annotation of Co-modulated DEGs in carmine radish.
Module	GO	GO_IDs	number	p_value	-LOG(p_vaule,10)
IE_root_Vs_SS_root	glycosinolate biosynthetic process	GO:0019758	55	2.08e-09	8.68194
IE_root_Vs_SS_root	glucosinolate biosynthetic process	GO:0019758	55	2.08e-09	8.68194
IE_root_Vs_SS_root	S-glycoside biosynthetic process	GO:0016144	55	2.08e-09	8.68194
IE_root_Vs_SS_root	secondary metabolite biosynthetic process	GO:0044550	79	1.51e-06	5.82102
IE_root_Vs_SS_root	anthocyanin-containing compound biosynthetic process	GO:0009718	24	8.55e-06	5.06803
IE_root_Vs_SS_root	indoleacetic acid biosynthetic process	GO:0009684	47	8.23e-06	5.0846
IE_root_Vs_SS_root	glycosinolate metabolic process	GO:0019757	59	7.33e-06	5.1349
IE_root_Vs_SS_root	glucosinolate metabolic process	GO:0019757	59	7.33e-06	5.1349
IE_root_Vs_SS_root	S-glycoside metabolic process	GO:0016143	59	7.33e-06	5.1349
FE_root_Vs_SS_root	anthocyanin-containing compound biosynthetic process	GO:0009718	29	5.62e-13	12.2501
FE_root_Vs_SS_root	anthocyanin-containing compound metabolic process	GO:0046283	29	1.46e-08	7.83516
FE_root_Vs_SS_root	negative regulation of proteolysis	GO:0045861	19	3.8e-07	6.41986
FE_root_Vs_SS_root	negative regulation of endopeptidase activity	GO:0010951	17	5.79e-07	6.23732
FE_root_Vs_SS_root	regulation of endopeptidase activity	GO:0052548	17	5.79e-07	6.23732
FE_root_Vs_SS_root	negative regulation of peptidase activity	GO:0010466	17	7.23e-07	6.14063
FE_root_Vs_SS_root	regulation of peptidase activity	GO:0052547	17	7.23e-07	6.14063
FE_root_Vs_SS_root	negative regulation of hydrolase activity	GO:0051346	17	1.25e-06	5.90478
BS_root_Vs_SS_root	anthocyanin-containing compound biosynthetic process	GO:0009718	31	1.86e-11	10.731
BS_root_Vs_SS_root	nucleic acid-protein covalent cross-linking	GO:0018143	15	1.89e-08	7.72403
BS_root_Vs_SS_root	RNA-protein covalent cross-linking	GO:0018144	15	1.89e-08	7.72403
BS_root_Vs_SS_root	multi-organism metabolic process	GO:0044033	16	1.65e-08	7.78332
BS_root_Vs_SS_root	anthocyanin-containing compound metabolic process	GO:0046283	31	6.09e-07	6.21535
IFS_root_Vs_SS_root	anthocyanin-containing compound biosynthetic process	GO:0009718	41	3.31e-12	11.4801
IFS_root_Vs_SS_root	anthocyanin-containing compound metabolic process	GO:0046283	46	9.93e-13	12.003
IFS_root_Vs_SS_root	flavonoid metabolic process	GO:0009812	95	1.16e-09	8.93709
IFS_root_Vs_SS_root	flavonoid biosynthetic process	GO:0009813	89	1.45e-09	8.83977
IFS_root_Vs_SS_root	pigment biosynthetic process	GO:0046148	58	1.64e-06	5.78509
IFS_root_Vs_SS_root	pigment metabolic process	GO:0042440	75	3.51e-06	5.45531
FBS_root_Vs_SS_root	anthocyanin-containing compound biosynthetic process	GO:0009718	42	9.4e-13	12.0271
FBS_root_Vs_SS_root	anthocyanin-containing compound metabolic process	GO:0046283	43	6.26e-13	12.2032
FBS_root_Vs_SS_root	pigment biosynthetic process	GO:0046148	69	1.33e-09	8.87549
FBS_root_Vs_SS_root	flavonoid biosynthetic process	GO:0009813	93	3.9e-09	8.40842
FBS_root_Vs_SS_root	flavonoid metabolic process	GO:0009812	96	3.17e-08	7.49957
FBS_root_Vs_SS_root	response to water	GO:0009415	124	1.46e-07	6.83491
FBS_root_Vs_SS_root	response to water deprivation	GO:0009414	122	2.84e-07	6.54611
FBS_root_Vs_SS_root	pigment metabolic process	GO:0042440	81	8.37e-07	6.07748
PS_root_Vs_SS_root	anthocyanin-containing compound biosynthetic process	GO:0009718	33	6.66e-15	14.1764
PS_root_Vs_SS_root	anthocyanin-containing compound metabolic process	GO:0046283	33	6.66e-13	12.1764
PS_root_Vs_SS_root	flavonoid biosynthetic process	GO:0009813	63	4.26e-08	7.37063
PS_root_Vs_SS_root	flavonoid metabolic process	GO:0009812	63	8.3e-07	6.08078

## Sheet: Table S5
Table S5: KEGG pathway enrichment of Co-modulted DEGs in carmine radish.
KEGG_pathway_IDs	IE_root_Vs_SS_root	FE_root_Vs_SS_root	BS_root_Vs_SS_root	IFS_root_Vs_SS_root	FBS_root_Vs_SS_root	PS_root_Vs_SS_root
Glucosinolate biosynthesis	4.05774	1.54097	2.08454	3.07918	2.28736	3.28073
Diterpenoid biosynthesis	3.44551	3.51222	3.91269	3.63903	5.21339	5.5389
Betalain biosynthesis	2.79268	1.54097	2.86931	2.66862	4.46035	4.26495
Mismatch repair	2.77252	2.47334	2.95218	2.60118	3.05944	2.92542
Flavone and flavonol biosynthesis	2.56471	1.47179	3.80623	4.08462	4.09624	3.9168
Anthocyanin biosynthesis	2.51341	2.52411	3.15624	3.20234	4.90638	3.83846
Sulfur relay system	2.50625	1.84917	2.57502	2.39492	3.43104	3.28073
C5-Branched dibasic acid metabolism	2.49346	1.56777	1.02475	1.42962	0.796491	2.2848
DNA replication	2.48342	2.17805	2.64785	2.28355	2.76901	2.57615
Benzoxazinoid biosynthesis	2.42842	1.56777	3.11881	3.48081	3.87856	3.70866
2-Oxocarboxylic acid metabolism	2.3357	0.98342	1.19989	1.94081	1.45975	2.09371
Lipoic acid metabolism	2.32723	2.00326	0.79703	2.22385	1.23899	3.55413
Valine, leucine and isoleucine biosynthesis	2.12487	0.391943	1.09158	1.59537	0.969641	2.31791
Homologous recombination	2.1201	1.88789	2.21583	1.99099	2.33526	2.06549
Flavonoid biosynthesis	2.11859	2.73549	4.05661	3.40479	5.07557	4.11789
ABC transporters	2.09855	2.29275	1.82442	1.69681	2.06259	2.46529
Membrane transport	2.09855	2.29275	1.82442	1.69681	2.06259	2.46529
Nucleotide excision repair	2.00465	1.69583	2.05965	1.81651	2.2633	2.05858
Monoterpenoid biosynthesis	1.99477	2.57562	2.45941	1.52493	3.18596	2.43712
Other glycan degradation	1.98062	2.04589	1.52623	1.89264	2.05619	2.87355
Tropane, piperidine and pyridine alkaloid biosynthesis	1.95488	1.44235	1.86505	2.66862	3.34526	4.69145
Sesquiterpenoid and triterpenoid biosynthesis	1.82131	3.13554	2.49505	2.32054	3.87856	3.70866
Selenocompound metabolism	1.79529	2.31806	2.25446	1.71554	3.18596	2.43712
Biosynthesis of other secondary metabolites	1.76939	1.8848	2.30272	2.18393	2.33144	2.40945

## Sheet: Table S6
Table S6.RNA-seq expression data and qRT-PCR data for each candidate DEGs involved in the dynamics growing stages of flesh roots in carmine radish
sample	gene_name	gene_id	qRT-PCR			RNAseq
			Rep1(log2(FC)	Rep2(log2(FC)	Rep3(log2(FC)	log2FC
SS_root	UDP-glycosyltransferase 75C1-like	Cluster_2736	0.0270125	0.0411028	0.0127832	0
IE_root	UDP-glycosyltransferase 75C1-like	Cluster_2736	2.47393	2.39593	2.55639	-2.47393
FE_root	UDP-glycosyltransferase 75C1-like	Cluster_2736	4.42358	4.44029	4.40667	4.42358
BS_root	UDP-glycosyltransferase 75C1-like	Cluster_2736	4.98823	5.01346	4.96255	4.98823
IFS_root	UDP-glycosyltransferase 75C1-like	Cluster_2736	5.91767	5.97613	5.85674	5.91767
FBS_root	UDP-glycosyltransferase 75C1-like	Cluster_2736	7.64155	7.68075	7.60125	7.64155
PS_root	UDP-glycosyltransferase 75C1-like	Cluster_2736	6.78175	6.83958	6.72151	6.78175
SS_root	UDP-glycosyltransferase 78D2-like	Cluster_11854	3.49697	3.51602	3.47768	3.49697
IE_root	UDP-glycosyltransferase 78D2-like	Cluster_11854	4.41414	4.43162	4.39643	4.41414
FE_root	UDP-glycosyltransferase 78D2-like	Cluster_11854	4.51033	4.52669	4.49378	4.51033
BS_root	UDP-glycosyltransferase 78D2-like	Cluster_11854	5.20242	5.21994	5.18468	5.20242
IFS_root	UDP-glycosyltransferase 78D2-like	Cluster_11854	5.81711	5.83618	5.79779	5.81711
FBS_root	UDP-glycosyltransferase 78D2-like	Cluster_11854	8.24022	8.27557	8.20398	8.24022
PS_root	UDP-glycosyltransferase 78D2-like	Cluster_11854	4.38128	4.39917	4.36317	4.38128
SS_root	dihydroflavonol 4-reductase	Cluster_13775	0.621488	0.599462	0.643856	-0.621488
IE_root	dihydroflavonol 4-reductase	Cluster_13775	5.44062	5.46271	5.41819	5.44062
FE_root	dihydroflavonol 4-reductase	Cluster_13775	9.42063	9.4529	9.38763	9.42063
BS_root	dihydroflavonol 4-reductase	Cluster_13775	9.73256	9.77517	9.68865	9.73256
IFS_root	dihydroflavonol 4-reductase	Cluster_13775	11.6135	11.6366	11.5901	11.6135
FBS_root	dihydroflavonol 4-reductase	Cluster_13775	12.0173	12.0417	11.9926	12.0173
PS_root	dihydroflavonol 4-reductase	Cluster_13775	10.4574	10.5456	10.3635	10.4574
SS_root	flavonoid 3'-monooxygenase	Cluster_4431	0.910733	0.925999	0.895303	0.910733
IE_root	flavonoid 3'-monooxygenase	Cluster_4431	2.67129	2.70708	2.63459	2.67129
FE_root	flavonoid 3'-monooxygenase	Cluster_4431	4.66448	4.68426	4.64443	4.66448
BS_root	flavonoid 3'-monooxygenase	Cluster_4431	5.30159	5.32121	5.2817	5.30159
IFS_root	flavonoid 3'-monooxygenase	Cluster_4431	6.96659	6.97865	6.95443	6.96659
FBS_root	flavonoid 3'-monooxygenase	Cluster_4431	7.96942	7.99509	7.94328	7.96942
PS_root	flavonoid 3'-monooxygenase	Cluster_4431	6.7707	6.7845	6.75676	6.7707
SS_root	leucoanthocyanidin dioxygenase	Cluster_3903	3.77505	3.77716	3.77294	3.77505
IE_root	leucoanthocyanidin dioxygenase	Cluster_3903	4.41143	4.42761	4.39506	4.41143
FE_root	leucoanthocyanidin dioxygenase	Cluster_3903	4.71589	4.7301	4.70155	4.71589
BS_root	leucoanthocyanidin dioxygenase	Cluster_3903	4.9279	4.94251	4.91313	4.9279
IFS_root	leucoanthocyanidin dioxygenase	Cluster_3903	5.06953	5.08364	5.05528	5.06953
FBS_root	leucoanthocyanidin dioxygenase	Cluster_3903	5.5345	5.55182	5.51696	5.5345
PS_root	leucoanthocyanidin dioxygenase	Cluster_3903	5.2709	5.28651	5.25512	5.2709
SS_root	anthocyanidin 3-O-glucoside 2'''-O-xylosyltransferase	Cluster_9270	1.63749	1.65134	1.62352	1.63749
IE_root	anthocyanidin 3-O-glucoside 2'''-O-xylosyltransferase	Cluster_9270	3.23955	3.24869	3.23036	3.23955
FE_root	anthocyanidin 3-O-glucoside 2'''-O-xylosyltransferase	Cluster_9270	6.52074	6.57849	6.46058	6.52074
BS_root	anthocyanidin 3-O-glucoside 2'''-O-xylosyltransferase	Cluster_9270	6.87344	6.93322	6.81109	6.87344
IFS_root	anthocyanidin 3-O-glucoside 2'''-O-xylosyltransferase	Cluster_9270	7.36667	7.42316	7.30788	7.36667
FBS_root	anthocyanidin 3-O-glucoside 2'''-O-xylosyltransferase	Cluster_9270	8.34789	8.38539	8.30939	8.34789
PS_root	anthocyanidin 3-O-glucoside 2'''-O-xylosyltransferase	Cluster_9270	6.8431	6.88728	6.79753	6.8431
SS_root	glutathione S-transferase F12	Cluster_24268	0.23	0.24	0.22	-2.12029
IE_root	glutathione S-transferase F12	Cluster_24268	6.10224	6.15522	6.04723	6.10224
FE_root	glutathione S-transferase F12	Cluster_24268	7.62768	7.66789	7.58631	7.62768
BS_root	glutathione S-transferase F12	Cluster_24268	7.73627	7.7654	7.70653	7.73627
IFS_root	glutathione S-transferase F12	Cluster_24268	8.63764	8.65882	8.61614	8.63764
FBS_root	glutathione S-transferase F12	Cluster_24268	9.41536	9.43417	9.39631	9.41536
PS_root	glutathione S-transferase F12	Cluster_24268	8.15305	8.18597	8.11936	8.15305
SS_root	coumaroyl-CoA:anthocyanidin 3-O-glucoside-6''-O-coumaroyltransferase 1-like	Cluster_5115	3.98914	4.09677	3.87283	3.98914
IE_root	coumaroyl-CoA:anthocyanidin 3-O-glucoside-6''-O-coumaroyltransferase 1-like	Cluster_5115	5.7021	5.78947	5.6091	5.7021
FE_root	coumaroyl-CoA:anthocyanidin 3-O-glucoside-6''-O-coumaroyltransferase 1-like	Cluster_5115	6.82413	6.88105	6.76487	6.82413
BS_root	coumaroyl-CoA:anthocyanidin 3-O-glucoside-6''-O-coumaroyltransferase 1-like	Cluster_5115	6.96428	7.0197	6.90665	6.96428
IFS_root	coumaroyl-CoA:anthocyanidin 3-O-glucoside-6''-O-coumaroyltransferase 1-like	Cluster_5115	9.34913	9.36886	9.32912	9.34913
FBS_root	coumaroyl-CoA:anthocyanidin 3-O-glucoside-6''-O-coumaroyltransferase 1-like	Cluster_5115	9.9885	10.0103	9.96632	9.9885
PS_root	coumaroyl-CoA:anthocyanidin 3-O-glucoside-6''-O-coumaroyltransferase 1-like	Cluster_5115	8.36479	8.38892	8.34025	8.36479
SS_root	myb-like transcription factor 2	Cluster_28373	0	0.0143553	-0.0144996	0
IE_root	myb-like transcription factor 2	Cluster_28373	2.31904	2.33342	2.30451	2.31904
FE_root	myb-like transcription factor 2	Cluster_28373	4.24336	4.35755	4.11936	4.24336
BS_root	myb-like transcription factor 2	Cluster_28373	5.62702	5.75515	5.48639	5.62702
IFS_root	myb-like transcription factor 2	Cluster_28373	6.54257	6.64386	6.43363	6.54257
FBS_root	myb-like transcription factor 2	Cluster_28373	6.85835	6.95327	6.75676	6.85835
PS_root	myb-like transcription factor 2	Cluster_28373	5.2426	5.36842	5.10476	5.2426
SS_root	Zinc finger, RING-type protein	Cluster_7186	3.18903	3.27501	3.09761	3.18903
IE_root	Zinc finger, RING-type protein	Cluster_7186	3.26754	3.33485	3.19692	3.26754
FE_root	Zinc finger, RING-type protein	Cluster_7186	4.91648	5.02414	4.80012	4.91648
BS_root	Zinc finger, RING-type protein	Cluster_7186	4.9607	5.11061	4.79338	4.9607
IFS_root	Zinc finger, RING-type protein	Cluster_7186	5.17792	5.31615	5.02503	5.17792
FBS_root	Zinc finger, RING-type protein	Cluster_7186	6.11582	6.22863	5.99345	6.11582
PS_root	Zinc finger, RING-type protein	Cluster_7186	5.41988	5.55582	5.26978	5.41988
SS_root	Chalcone synthase	Cluster_39833	0.61	0.63	0.59	-0.713119
IE_root	Chalcone synthase	Cluster_39833	4.34908	4.49889	4.1819	4.34908
FE_root	Chalcone synthase	Cluster_39833	8.07649	8.14665	8.00276	8.07649
BS_root	Chalcone synthase	Cluster_39833	9.07216	9.11322	9.02989	9.07216
IFS_root	Chalcone synthase	Cluster_39833	9.97769	10.0277	9.9259	9.97769
FBS_root	Chalcone synthase	Cluster_39833	10.6404	10.6819	10.5976	10.6404
PS_root	Chalcone synthase	Cluster_39833	8.82187	8.89476	8.7451	8.82187
