# Supplementary material for: Transcriptomic dynamics changes related to anthocyanin accumulation in the fleshy roots of carmine radish (Raphanus sativus L.) characterized using RNA-Seq
Source: PeerJ. 2021 Apr 7;9:e10978. doi: 10.7717/peerj.10978 (PMC8035900; doi:10.7717/peerj.10978)
Supplement: Supplemental Information 3 [file peerj-09-10978-s003.zip › Unigenes.fa]

>Cluster_92037
AAGCACGAGGATGCGCCGGAGAGCGAGTGGAAGAGGTGGAACTGGAGGTCATCTGGTGAT
TTGTTGCTAAACGGTGCGTTTTTTACTAAGTCTGGTGGTGCTGCGTCGTCTAGCTATGCC
AAGGCCTCGAGTCTTGGGGCTAAGCCATCTTCTCTGGTTGGACCGTTGACGGTGGGTTCT
GGTGCACTGAATTGCCGTAAGGGTTCTCGTTGCTGATTCTGGTCTTAAGTGGTCACTTAA
GGTTTTTTTTTAGTTCAATTATTAGTA
>Cluster_81853
AATATATTAAAGAAGCACCGCGTGCTGTCGATGTCCCAGTACCACTGCTTCTAACTTATA
GGCCGGATGATGGACTTCCTGGCGATGAGACTGAACAGTCGCATGAAGAACGTGAAGTTG
TGCTGTCTTCGGATGATGTCGTTCTTGTATCTGAAGAGACTGAATTTTCTCCTCCGCGTC
CTCCTTCAGCCAACACTCAGTCTCAGAACATCATTGATACAGATGATCTACTGGGTCTGA
ACACTGCTGCTCCTGATGCATCAGCGATTGAGGACCAAAATGCACTTGCTTTAGCCATAA
T
>Cluster_95132
GTGCGGCTGTCTAGATGAGCTAACAACTTTTGTGGTGTCTGATGAACGATGATTCCGGCA
CCTTAACTCTACGTTCGGTTCATCCCGCATCGCCAGTTCTGCTTACCAAAAGTGGCCCAC
TAGAAACTCTTATTCACATGCCCGTCGTCCAATTAAGCGACAAGGGCCTCCGACACATTT
AAAGTTTGAGAATAGGTTAAGGCTGTTTCAGCCCCAAGGCCTCTAATCATTCGCTTTACC
TCATCGAACTAATGTGAG
>Cluster_113774
CTTCCTCTGTTTTGCTCTCTTCCTCAACAACCGCTGGAGTTTCCTCTGTCTTTGTTTCCT
ATGCGTTATCAATAACCATCTCACATCAACCACACAATCTATCATCATCATATCTCATGT
AAGACAGTCTCTCTGTCAGCGACTAACAATAAAAAAATAACACAAGTTTTCCTAAACTGG
AATATTGCACATGGTCACACGGAACGCAACAATT
>Cluster_79747
TACCAAATAGACCATTTGTAACCTTACCCATTGAGCGAAGAGAAGAGAAGATGTTGCGAG
TTGCAGGGAGGAGGCTTTTGTCTCTTCAGCAGAGATCTTCCACTGCCACCTCCTTCCTCC
TTTCCCGAGATCATACCATCTCCAAAGAAGGCGACGAAGACTCTACCAGATCTGCTCCCT
CTGCAGATCTTTCTTGTTTCAATTCTTACCACCGGAGCCTTTTAAGAGGTTTCTCTTCTC
AAGTCATTGCACAAGGAAATGAGATTGGTTTCGCTTCTGAAGTCCCAGCCACCGTCGAGG
CCGTCAAGA
>Cluster_93739
TGTTGTTGTTACTTGTTATATGATAGGGGGACATGTATTCACATTATTTAAAAAAATGTT
TCATGAAAAGTGATTCTTTAGTAGTAGTTGTTATAAACAATTTTGAATTTGCATTGCATG
CAATAATGGAAAAAAGAAGTATTGACGGTTAAGAAGATTGTGGCTAATGTATAAGTTGAA
TTTACTGCAAAATGGAGTAGAGAATGCAGTCATAAACAAACTCTCTCCATAATTTCTTGC
TCCAACCTCTCTCTTCCATGTG
>Cluster_113775
GGAGGCTGTCTCAGGGAGCCTTAGCTAAGTGAGAGGATCGGATCTTAGTACAAAATAGAT
AAGCAATGGTTTCTTGTAGAAAAAAAAAATGATCGTTGTTACATCATGTTAATGTGTTTC
CTTCCATTCATGTTTACCGTGCCGACGGCATCAAACTATTTCTGGGCACCATCATCATCA
GTGTACCAATTTGTTCCGAGCAAAACTGAATTTA
>Cluster_55920
ACACCATCCATGCTCACTTTCACATATCCTAACCCCACTTTTGTCGTCGACGCTTCCTTA
CAGTTATTCTTCCTCCGGTAAGAACAAACCGGCGGCCATCCCACCACCTGACTTTTCGCC
GCGGGTGACTCATTAATTTTCTCCACGTCACCACCTGATGAAACGACACCGCTTTCATCA
CTGTTACTTCCAGAAGACGTCATTATCATCTCCGTGAAGCCTCTCTTCTTCAGCATCTTC
TCCGTCACATCTCTACCCGGAAGACCCAATCTCAGCTCCGTTATCTCATGCTCAAATCCA
CCTTTTTCCATTTTTTACCTTCTATTTTTATTATACGTTATAATATAACTTGGATATATG
AGAACTTTCTTCTCATACACACTTCTATTGTTGTAACCTCTTCACGCATCCGCTTCGCTT
TCTCCTCCAGCTCTAGCTCTCTCTGTCTTTGCTTTTCAG
>Cluster_4977
GCAGATAGAGATGTTAACAGCTCATAACACTCTTGTTTAGTACTTATATTAGTTAATATA
TCACAATATCGGTTCTATAATCTCCCTTCCCTATTACAAGACCTTTTTTTTTATCTCAGT
GTGTTTTGGTCGCACCCCTTAAAGACCTCAGAGAGTGAAACCGCCTTCCTCTTGGCTCGA
TCTGTACCCGTGAGCTGAAGCTGACGCGTCAAGACCGCAAGAGCCGGTGTTTTCACAACC
TTCTCAGTCACAACCGCTCCACCTGCTGTGCAGAGTTGTAAGAGTGTCGCAATCGCTTTC
TCTTTGCCGCTAGGTGTTCCACATCTCATCAGTTCCATGAGCCCATTCACAGCTGATTCC
TCTCTCCCTATAGTCTCTGCTCCCAAAGATTGAGTCGCCACCAGACCCAACACTTTCGCA
ACTTTCTCCGCTACAGCCTCATCCGCCAAAGCTCCCACGAGAGCAGACACTCCTCCCCCT
TTCACCATCAAGCTGCAGTTATCCGGATGCAAGCATAGGTTATACAAAGCGTAGACAGCA
TCTTTCTTCCCTCTAACCGTTCCGTTTCGCAGCATCAGTGCCAGCGACTCCATGCAGCCG
TCAGCGTTAGCGATTGTTTTCTTGTAATCATGTACACTGGAAAGAGTGTACAACGTGGCT
GCTGCTATCTCCTTAGCTTCCATCGTAAGACCAGAGACGAGAATGCTCATTATCGGCTCG
AGACAGTCGTGTTCTTCCATGATAAGACTCTTGTTTCCTTCGTCGATGGACAAGTTAAAG
ATGGATGCAACTGCGTTCTCTTGCGCAACAGCGTTTTTAGACTCGAGGAGACCACGCAGA
TACGGGATCGCACCAGCTTCAACGATCAACGCACGTGTTTCCTTTACTGTTCTAGTGAGA
ACACGGATCTCTCCTGCAGCTAACTCTGACCCGTGTGCTAGGTTCTGCACAAGAATCGAT
ATAGTCGCTTTGTTCGCTTCCATAGAAGCTCTTGTTTGCGACACCTTAGGGAGAGAAGAC
TCTTTAGGTGGTGGCAAACCGTTTACTTGGCACCAAAGCTTCGTCAAGTGTCTCAAAGCT
AGATTGGGAACAAAAGACAAGTCCGCAAGCTTCTGTCCTGTTTTGGGACAAGTAGAGCGA
CCTTCTTGATGAATCCACCTAGCTATGGAGCTTCGGTCGTACGTCTGTCCGGTGGAGACG
ATCACAGGATCGTTCATGATGCTGAGAGAGATGGAGCAGATGAAATCCTTTGGAAGCGTT
GCGAAAGTGTTCTTAATCTCCTCAGAGATCAAACTTCTCCTCTGTTTCTTAACGTCTCGG
GACCCATCTTGGATCTTGAACAAGAGAAACATAACGTACCGTGTGATATCCACGAACCCG
TTGATCACTGACCTTGTTGGCTCCAAGTCATTACCGTAGCTTTTGATCTGTTCTTGAAGA
AACTCTATCTCGTTTCTGTAGCTTATAGGATCTTTGATCCCGAGTTTCTCAAAGAAGAAG
AAGCTTAGCTCGTCTGAGTTCGGTACGCTCCCGTTCTCGAACTCGTCTAGAAATGAATAG
AGTCTGTTACGCAGCGTCTCGTCGCTGTTATCGTCAACGCAGCGGTGCTGCTTGTGCAAG
AGCTCGACTTGCTCTCTAACGTCGTCGTTTAGGCAGAGACTATCGGCGTGGAGGAGAACG
TCCAAGAGGGTGGAATAGTCTCTGCTCAGATCGTGGAAGAAGCTCGAGAGAGACGGGGTT
TGCAGCAAGAGCCATAGCTTGGAGGAGCGAGCGCAGTAGCGGAGGAGGAACTTGGAGTGG
TGGAGGAGGAGGTAGAGCTCCTTGAAGCAGAGCACAGCCGTGGGATCCAAGGTTGGCTCG
GGTGCGAGGTGGTGTTGGAGTAAAGCGGAGATGACTTGGAGTCTACGTATCAGGGAGCGT
GAGTTTCTGCGTTGGAAGGAGAAATGTACGTCGCTGAAGGAAGAGATGATTTCTGATGAT
AGGGAAGATAGTGTTTGAAGGAGAGGGACGTCGGAGAGATCAACGGGTGATAGAAACGCC
TCCAGCGACGGAGATTGCCTCCGCCGTGAGGATGCGAACATCGCTGACTCGGTGGCCATG
ATCAAAGTACACTAAAGATGTCTGTGTGACATGTGTTTGGGTAGGAACATCAATGACGAG
ATAATTTTAGGTATTTATAAATGTTTTTTACTGACGAGTGATTCATCTTTGTATGATAAG
TCTGTTAAAAAAAAAGGAAAGTTCCTATACCTTTCTTTCTACAATGGAGTATGGAGATTA
GAAGTCAAAGTGTAAAGCATGTAACGTTTGTGTACCATACGGATCTCAATGACCATCCTC
TATATTTGCTGGTAGTTGAAGACTTTTAGACA
>Cluster_75380
CGAGGGAAAAATCTAGATGGAGCCTAGAAGGCATGGCTGCTCTTGTCACCGGTGGCTCCA
AAGGCCTCGGGTCAGTGCAAATTCCTCATACTTAATTAATATGCTATACTAACTACTCAG
TATGGAATCTGATTTGATTTCTTATTTCAATGATTGGTTTGTATATACGGTCTTTGACTA
TATAGATAATTATCAAAAGTGTAAAGCTTAATAATGTATAAATTGATATTGCATGTGTCC
TGGCTGTGAATAGGAAGGCTGTGGTGGAGGAACTAGCCATGTTGGGAGCAAGAGTCCACG
CATGTGCCAGAGACGAAACTCAGCTTCA
>Cluster_41323
AATTAAAAATAACAAAGATATCAACAAATAGAAAATTATATTGAAATCATTAAATATTTA
TTACAAAAACGTAAATTTACATAAAATCACTAAATATTTATTTCAAAAATGTAGATACAA
CACAAAATCATTAAATATTACAAAAACGTAAATTTGACATAAGAATATAATAAACTAATT
TATCTTGGCAGTGAGAAGATTTACGGTTGAGCGGTGGTCGAAGAAACGGCGACGGCATAG
AAGAAACGGTGAGGGTGGTGGCTGTGGAATGAACGGTAAGGATGGTGGCCGTGGAATAAG
CGGTAAGGATGGTGGCCGTGGATCTGGAAGAAACGGGGATGATGGTGGCTGTGGAAGAAA
CTGTGGCAGTGGTCGTGAAGAAACGGCGGTGTTAGTGGACGTGGAGAATTGTCGTCGTCA
AAGATGGCCGTCTAAAAGAGTTGAGTTGTCTTTTCCATAAAAATAACAGATCTGAAAAAG
AAAGAAGAACAGATCTAACTAAAGAGACCTGAAAAAGAAAGAAGAACAAATCTGAGAAAG
AAAGAAAAACAGACTAAGGGAAAAAGAAACTAGAGAGAAGATTGGAAAAATTAAAGAATA
AATCAAAGAAGAAGAAAGAATATGGATGGAGAGAAGTAAAGGAAAGGAAATAGGTAAAA
>Cluster_119832
GTCAACTAACCAGAGGGTCTCTCGCCGTATTCTCAAAGCAAAAGTCTCTGGATGATCCAG
AGGGTCGCTCGCCGTATTTGGCGGAACGTTCTCTTTAACATCGTCACTGACGCTTAATTA
AAAAACAGATCGCCAAAAAAAAAAAAGAAAAAAAAAATCCACGCCGAGAAAAAAATGGAG
GATCTATGGAAGAGGGCGAAAT
>Cluster_76926
GCTAGAGGAGACTGCTTGGTTTCGTCCCACAAGTCTCGAGGACTCGGACAAGACTCACCA
TGTTTAAGTCTATCTCTCTTCTCTCTTTCCGTTTGTTGTACTTTCTGATGTGTAATGTTG
TAATAAATCTCGAAGTAGACAAACTGTATCTCAAGCAACGTCCTGGAAAACTAAATTAAA
CCAAAACCAAAGTGAGCTGAAACTAACCGGTTTTTGGGAAACACGGATAAGTAAATACTA
TTATACTCCCTATATAAAGTCCTAATCAATTTAGATATAAAAATGATAGTAGAGGTGGGC
AAAAAACCCGAACCGAATCGA
>Cluster_25623
TGGACAGACCTCCACAAAGGGTTTCTTCAAAATCCGATATTGTAGATTACTATGTCGAGA
TTCTTGCCAAAGTGTTGCGAAACGAAAAGGATGCGCAGATGAGTATATACGATGCTTCCT
TTGATACCCGTTTCGGGTTTTGTTGTCATATCGACGAAGATGCTTCACGCCATCTCGCTT
GCTTGCCTGAAGTACTATCTGTTAGACCTGAAGCTGATTACAGTTCCGGGAATAAGAATT
ATGGCATTGGGAACCAGACAGGTGTTTCCTTGTTTGATCATGGGACAGTGAAACACTGGA
TGGTCCGGATAGACAAGCCAGGAGTTTGGATTGTTACTAAAGCACAGATGGTTGATCATT
GTGTTCAGTTGTTATCCAAGGTTTTATGGAATGAAAAGGATGCACAGATGTGTCTTTATC
ATGTTTCTTGGGAGTCCGAATACGGTTTTTGCTGTGATCTGGATGAAAAATGCGCCGAAG
AGTTAGCTGGTGTACCTGGTGTTCTTGCTGTTGTTCCGGATAACAATTTTGAGTCACTAA
ACAAAGACTATGAAGGTGATAATAGTAGACAAGATTCAAGGGAAAGTTCAGAGTCTCCTC
CTGTTAAGACGAAGAAGCTGTTTATAACAGGACTGTCTTTCTACACATCTGAGAAGACAT
TGCGTGCAGCATTTGAAGGATTCGGTGAACTAGTGGAAGTAAAAATAATAATGGACAAGA
TATCAAAGAGATCAAAAGGTTATGCCTTTATAGAGTACACAACAGAGGAAGCTGCAAGCG
TTGCACTAAAAGAGATGAATGGAAAGATTATTAACGGGTGGATGATAGTGGTAGATGTAG
CCAAGACCAAACCGTTCAGACACAACAGAAGAGAGACGAGTTCTTCTGAGTTCTAGAAAC
TAGTTGAAAAGTGTGACAAAGCTGATACTTTTTTGTTCATCCATGTCTCTGAGATGATGT
ATAATTTAGAATTTGCTGCTTGTAAAGACTCGTTCTTGGAAAAGTCAATTTCCACACTAT
TTACATATATGCCCCAGCGGTGAATAAATTATA
>Cluster_28033
GAAATATTAGCGATGATCTTCCGAGAAACCAATATTTTTAAATAAAAAAAAACAAATAAT
GAAATACAGATAAAACTCACAATAATATTAAAATTATCAAATATATATTACAAATAAACA
AATTAAAAATAAATAAAAGTTCTATAAATTAAACGAAACAAAAATAAAATTTATAATATA
ATAACTGTTGAGATGCGATGGTGTTGGTGTAGGATGCGAAGGTCGCCGTGATGGTGGAGG
TGATTCACCTCAGGTGAAGTAGCAGCAATGGCGGTAGAGGGAGTTTCGGCGGTGATGGTG
GCAGTGAAGGAGTTGAGGCGGCGGTGGTGGCAGTTCAAAGAAAAAAAACAAATTTGAAAG
CATTAAAATAAACAGAGGAACTAGAAGAAGGAAAGAGGAGAAAAAGAGAAAAACGAATTT
ATTAGAAAGAGGCAAAGAGCACACTAACCGGGACCATACTGGAAAAATCAGTACCAGCTG
CAGAAGCAGAATCACCTCCTCCAATTCCCAGCCGGAAACAAGAACTAAACCCCACAAACC
AGCGGCAGAGATCACTAGATAGAAGGATTGCGAGGAGGCTAGCCGAATCCAGAACAAGCT
CGTGAAGATATTGCTTTACACCGTTGTGCACCAGAAGATCAACTCTTTAAGACTTTAACA
GAGATTGAAGAAAAAAAGTATAGAGGAGAAGATAAGGAATGAAAAGATATGTGGACAGGA
GAGAAATAGAAATATTAGTTAGTGCGTTATCTTCTTTTCTTTTTTATTATATTCACGAAA
AGTTTATATCTCTGCATCCAGACCCTTCTTTTTCTTTAATCGACGCATCTAGTTTGGCCA
CGTGTTACAACTTTGTATAATCTCTGGAGATATCAAGAGAAATCGAACAGGGAGAATAGA
GACTTGGGATCACAACGAAAACGATTAATGTTTACAAATGGCTGTAATGAGTTTACTTCC
AGATTCGTAATTGTTA
>Cluster_29403
AATCTGTTTTTAGACTTTTTAGTAATTAATTTTTCGTACTGGTTGACTTTTGATGAATTG
AGGAAGAAGAAGCAAACCACATTTCCGGTTTTCTGAAAATAGAGTTTTAAAATCGAATAT
ACATACTGTTTATGGGTTTTATAATCCAGTTTTGTTGGTGAAAGCGAACAGATACATAGG
CGTAGAACACAATGAAGGAACTAACTACAACGTGATGACAATAATGCGATTTAACAACTC
CAGACTCCAAAGAGGTGAAGGAAGCTCTCTTGGTTTCGGAATTCTTTAACCCGACTTGAA
GAGCAGCACAGCTTTTTGGTCGAGGTAAAAGTAAACGAAATGGTTTGTCTCGTGAGTTAC
GTAAGAACCAAAGTTGCGACCAACAATGCAATGCCAAGTAGCACCATGTTTCTTGTCAAA
CTCCTTTTTTATATTCTCAGCTATATCCTTCTCCACACTGTTATTCTCAAATGCGGCGAT
AGCGATATCGATAGCCTCCTTCTGCATATCCTCTTTCATATCAGCACTCTTTACTACAGC
TCGCTTCCCCGCCGCCGCTGCTTGAGAAGGTTCAACACTAGATCTCCGATCATCGGGATT
CGTTTGCGCCGGTGCTCCTCCGTTCACACTCTTCTTTATCCTCCCCTCGCTCATTCTTTT
TTCTATCTTCGGTGATTTTTTTTTTAATTTCTCTTGAAATCAGATTTGCTGAAGATATAA
GCAAAAAAAGAAAAGGGAAAGACTAAAGAAGAAGACGAGGAAGCTGTAAAGCACGGCGAT
GATGAGTGTGTGTGTGATGGGGGAGTGAAAAGTACAATCAGTATATATGCTCTAGTCACT
GCAGTATTGCACTTTTATACGACGTCGTTTTTTGTTGATTGGGTCCGGTCAAATCTGTTA
GTGGATTTTCATATTCGTTCACTCAGACCCATTATTA
>Cluster_106482
CTATTCCTGAATGGTGTTTTCTTTTCTCTATACAGTTTCTTCTTGCAACTGTGATAAAAA
CCTAACTCCCCTTCGCTCTATATCCATCTGGTCTCTCTTCTGTGTCTTTGTTACCATGCA
GTGTTTTATTTTATATTGAAAATGTCCCCGAGGTTTGTGCTGTGTGTTGGATCCTATTGT
GTAAAGATGTTTCCTTTAAGCGTTTGCTGTCTTTGTTACCGTGTGGATG
>Cluster_106010
ATTTTTTTTTTTTTTTGAGTTGAAAACAGTAGTTATATTATTACCACATTACCATATCAT
CATGCCAAAGATTTCTCAAAACCACACATATAACATAAAAACAAGGTTTTCGAGTCCTGA
TAAAGGATAGCAAAAGCAAGTTTTTTTTTTAAGTTAAAACAACATCTTCTTTTTCTTCTT
GCTCACTTTCTTTTTCTTCTTGCTCACTTTCTTTTTCTTCTTGCTCACTT
>Cluster_101377
TTCAGCGGAGACGGAGATCTCGTTTGCCTTCTCCTCAGCCTCTTGGCGGATGAATCTCAC
CATCTGCTGGATCTGAATCGACACATCGGCGTCGTTCATCTTTGCCGGAGATCGTTGACG
ATCGGAGGATTGGAGAGATTTCGAGAAATCTGTGGCGCAGAGGGAGATTGGAGAGAGGGA
CGACGTAGATCGGGTTCTCGCAACGTGGAGACTAGTTATTTGAACTTGTTTGTTTGTAGC
G
>Cluster_13943
GAAAATGATCAAAACTGTAGTCAACTCAAAACTCAATCGGAAGAAGAAGGAAGAAAAACA
ATGGCGGAAGAGAAGAAAAGCGGGAAGAAGCAGGTGATGGTGGCGATCGACGAAAGCGAT
TGCAGCAAACACGCTCTCCGATGGACGCTCGCGTATCTCAAAGACAGCCTCGCCGATTCC
GATATCATCCTCTTCACCGCTCAGCCTCAGCTCGATCTCAGCTCCGTCTACGCTTCCTCT
TACGGCGCCGCTCCGATAGAGCTGATAAACTCAATGCAGCAGAACTACAAAAACGCAGCG
TTGAATCGGATTGATGAAGGGACCAAGATTTGCGCTGAGAGCGGGGTTACTACACCAAAG
AAGGTGATGGAGTTTGGAAACCCTAAAGAAGCGATCTGTGATGCTGTTGAGAAGCTTGGT
GTTGATTTGCTTATCGTTGGGAGCCATGGTAAAGGGGCACTAGAAAGGACTTTCCTTGGG
AGTGTTAGCAATTACTGTGTTAACAAGGCTAAGTGCCCTGTTCTTGTGGTGAGGACTAAG
GCTTGAGGACCCTTCCCTCAGACAATGTTCAAGAACTGTATGTGTGTTGTGTAAAACATA
TTGAGAATAATGCTTTGCTTGTATACTACTATGTTTGAAGAAACTTTGTGAAAGCAAATA
AATATATTATTAGTTTGATTGATAACGAGCTTTGCTGTGCTCTTCTCTTTGTTCCAATGT
TTAGTTTTTAAGACGGTAACAATCAAATGCTAATAAACTCAGCTTCCGCCGAAGATCTTG
TTAAGTGTAGCTGCTAGTCTCACCCCTCCCTGTGCTAAGCGCTGATACACTATTGGCAGG
CGTGAGTAAAAGTATTCATCTTCTAGAGTATCTCCATCCGTTACTCCTTTATATGCCCAG
TCACAAGCTGCTTTGATTCCCTCGGATGCATAGATGTCTGGGCATGCTGTCTTCCTTGTG
CAACTCTCCCACCTACTGACTTGATCTGCCCATTCTGTCGTGATATTCTTGTTGATTGCA
TCCACCATGCCATCTAGCTCGGAGTTATAAAAATCTGCTTCAGCGGTCTGGATAATACTG
GAATCCCAAATATGGTGAAGGTTAGCTTTTCTCGTGTACCAATGCACTTCGATGGTGTTC
CCTCCTTTGTCCGAAGCAAAACTCACATGTAGAGGCTGCATATTTTGTAACTATGCTATT
TAGACACACACCCCAGATACCAAACTGTGGTTATCTGGATCGAGTTTATGGTTTATACCT
GATGGATATCACCCATGAAATGAGACAGGAAGAGCAGGGCCTCTGTTAAGTTGTCTGAAA
ACAAAAAAAGAAAAAGGAAGAGAAAACATGTGAGGGAGATGGGAGATGAGGGAACTGGTG
TGGATAAGTTTCGAAGGTACATTGTGGCGTCGATGCAGCTGCAGTGTTGTAACTAAGAAG
CTGTGTGGTGTAATTGTAGATGGCTCCTGCAACGCATCTTCCGTTCACTCCATCTTCGTC
CTTGCAGTCCCCTTTAAGACCCCAAAAACAAACAAAGCCCCATAAGAAAATGTGGTT
>Cluster_39178
GGTGTAGATAAGGCGGCAGCTCCTAGTCCTCCTCCACCGGCTGCTCCCAAAGAGAGCTCG
GTGGCTTTAAAGATCAGACTTCATTGCGAGGGATGTATTCAGAAAATCAAGAAAATAATA
CTGAAAATCAAAGGCGTCCAAATGGTGGCTATTGATGCAGCCAAAGACATGGTGACTGTG
AAAGGAACGATGGACGTTAAAGAACTTGTGCCTCTACTCACTAAAAGGCTCAAACGAACC
GTCGAGCCTCTTCTCCCAGCCAAAAAAGATGACGGTGCCGCCCCTCCCGCCTCAAAGAAA
GAAGTCCCAGCCGCTGCAGCTAACGAAGCAAAGAAGGAAGGAAGTGAAGTCGTAGAGAAG
AAGAAAGAGAGTGGCGATAATAAGAAAGAAGAGGCTGCAGACGGTGGAGAGAAGAAGAAA
GAGGCTGGAGACGCCGGAGAAAAGAAGAAAGAGACTGGTGATGGTGGAGAGAAGAAGAAA
GAGGTTGGAGACGGTGAGAAGAAGGAAAGTGGCGGCGTAGGAGGAGGAGGTGCGCCGGTG
GCAATGGTGAATAAAATGGATTATTATGGTTACTCATATCCAACGGCTCCAATGTATTGG
CAAGAAGGACACACGTATGGCCAGAGTTACTCGATTGAAGGACAGACTTATCCGGTGGGT
GGTCAGAGTTATCCAGGTTCAGGATACAATTACTCGAGTGA
>Cluster_54459
TCTGGTGGTGGATATGATGGTTACCGTAGTGAAGCTGCGCCCGCCATTGGAGATACGGCT
CAGTTCCCATCTCTTGGGGGCAAGTAAGAACCATCCATGGAAACTCCTGCTGCCTCCTTC
AGTTTTCTTCAAGACTGAAGTATTCCACGCGAAGGGTTTGGCGGTCTGTTGTTTTCAGGT
GTAATTGTTAGTTTATGTCCGTTTTTAGAGTTTCTGCTGTTGTTAAAAAAAAAAAGAGTT
TCTGCAAACTTATGCCTGACCGGTCTTTTTTTTTTTAACTTTTGAAACAATAATACCCTT
TTTTTTATGGTTTAGGATTTAAGTCTTTATAGTTGTTTGTTGTTTACTTATTTATGAAAA
GACAGACAAGTTCTAATGATGTTATCTGCTTTTGAGTCTTCTTTGAGTTCACTCTTACAT
ACTCTCTCTGTTTTTTAAAAATAGATGTTTTAGAAAAATAAATTGTTTCACAAA
>Cluster_95503
TTCTACTACACCACGGTGTCTCGTCGGCGCTAAGCTCCTGGCGGATAACTCGATTTCAAG
ATTCACTTATTCAGGAAAAACTAAACAGTAATACCAAATTAAGATTAAACACGGTTTTAA
AAATCTAAAAGAGTACATTGACAGATCAAGCATGATTAAAAATCCATTAAAAAGAAAAAA
TTAAAAACAAACTGAGATCGGGAGACGATTCTATTTCAAGAAATAGGTTTCCGGCAGAGA
ATCATATGCATCGGAGA
>Cluster_58510
TTGAGTTTGCGCTTTGATTTAAGCAAGTGAAAGAAAGTGAAAGTTGTTGTGATGAATCGC
AGTAAAAAGTAAAACATACACGTATTGAATCACAATCCAATAACAACAAGTAAATCACTT
AAAGAACAAACCTTTTAGTGGTTGGGATGTAAAATAAGCTAAGTACATGATATTCATAAT
CACACCTCGTTATTACTAGATCAATGGAATTATATACTGCGGAATGTAAGTAGCATATGT
AAATGTAGTGGCAATTGTATACCAGTAATAAGAGATCAGTGTTTGCGCTTGGACTTCAAG
GAAGTGAGGGAATGAGAGTTACTGTGCCAGTTCCTCTTGCGTTGATTAATGAACCAGTTG
TTGATTTGCTTCAACTGTAATCCTGTCTCCTCCACCAATTTTGCCTTGTCGTCTTCAGTA
GGGTAAGGCCATTTG
>Cluster_57076
ACAAAGGGCAGGGACGTAATCAGCACGGTCTAGTGAACCGTACTTACTAGAAATTCCTCG
TTTAAGATAAATAATTTCAATCATCTATTCCGGTTAAGAGTGTCGAAATTAGGGATTTGC
AAAGACCATGTCTGATAAGCAAACCCTCTCACTCTTCCATTGTAGCGCGCGTGCGGCCCA
GAACATCTAAGGGCATCACAGACCTGTTATTGCCTTTCTTCCAATAGTTTTCACTAGTAG
TCCCTCTAAGAAGCATACACCATGTCACACAAGCTTCCATCAAACCAGCAGTTAACGATT
GCTCGCCACTTGCCAGTAAGACTTCAACCATAAAGCATGCACAGTGCACTATTTAGCAGG
ATAAGGTCTCGTTCGTTATCGCAATTAAGCAGACAAATCAATCCACCAACTAAGAACGGC
CATGCACCACCACCCACAAAATCTTGAA
>Cluster_65653
CACACCTGTTGGTGTCACTAGTGCACCTTTCAAATCTACGCACGGATACCACATCATCTT
GTCGGAAGGAAGGAAAAACTGACAGATTACATCTCTGTTCTGCTCTGGTCTAGTCTTGTG
GATGTCACTTGCTAGTTGTTACTGTAACCTATATATAAAAACACACAGCCTTTGTTGTTC
TGGCCAAAATGTTTGCTACAAGTTGTTAACAAATCTTCTCTGTTGTTTTGAATAATGAAT
TCCTGAAGGCTGTGAGATGCGTTTATTTAAGTGTTTATTTCTGCATAAGTAAACGCTCAT
CTCTGAACTGATTCTGAGAGGCTATATATCTAGCTCGTCTATTTGTTGGAAGAGTGATCA
TATTCTTACCTATCTGAATAG
>Cluster_104652
GTGAAGCGTATGGAGTCTCAAAGTTAAAGGTCGAACTCAAACTCTCTCTATTACTCTGTT
TAACGTTTCTCTTTTTTCTCTCTCACTCTTTGTTCTTTGTACTTTGTTTTGTCTAAATTG
TATTAATTAATGAAGTTACTTTTTTAAATATTTCTTTGAAGCTCTCTTTCTCTTTCTGCG
TTACGTTAGAGAGACTTCAAATATTTTAGATGAGTTCTTCCTCTTTTTTTTTT
>Cluster_80009
GGTTGCAAACAAAAAGAAGAAAAAGACTTGTATGGTTTTTTTGATAGCTACACTTAACAA
CAACAGAGAAAGGATCAACCTTTTTGTTTTTTTTTGTTTCTTACTTGATAAAATCATCCT
CTGTACCATTTACTTACGAAGCTTGAGAGCTTTAATACTTCAAACAAAAACAAAAAAAAA
GATCTGGTCTTTGATTCTGTTTTTTGGTTCTTCAGTAGCCCCGTAGGTATCATATTATTA
TATGGTCAATAAAGTAGCAAAGATACACTCGTTTATACAATTAGTATGTACAAGGAAGTA
AATTATTC
>Cluster_49694
GATGTTCCTGCTAAATTTCCTCACATCTTTGAATAATATAACCAAGTTTAACATTAATCA
AATAACAAATCGTGTTTATTGCCTAACAAGCTATTAATTATATACACCAATCAAACATAA
TAAAAAAAAACAAGAGAAGCTACAAGAAAAATAGACAAAGATAACTATTAGCGCATCATA
AGAGCAAACTCATCGAAGCTTAAGACACCATCATCATTGAGATCAAAAGCACGAATCATA
ACTCTACAATCATCAGTCGTTCTTGATTCACCTAGCTTCTTAAGCATCATCTTCAAGCTT
CTAGGAGTAATACACTCTTCACCTTCAGCTATATACATTTTGAACGCTTCCTTAAGCTCC
ATCTTCTTCTCTTCCTCTGAACATTTATCATCTCCCTTAATCAACTGAGCAAACTCATCA
AAATCCAACATCCCATCTCCGTCTGTATCAGACAACCTAACCGCAGCTTCGGCTTCTTCG
TCAGATAGTTGCTCTCCTAGTGTCATGAAACTCTTTTGAAGCTCGTGTGG
>Cluster_26887
AAAATAGTAGACGACATTGTTTATTCTAGATTTCGTTTTCTACTAACCCATTTTGTCTAG
AATACGAATTCTACTTTTAGTAGAATGTAAATTAAAAATTTGAGTTATCAAGTTTTTCAA
TAAAAAAAAATATGTGGCTGTGTATATTAATGTTTTATTATTTGTTTATATTTTTAATAA
TTTTTTTAATTCATAAAACTATTTTTTTCATTAAATTTCAGAAATGGAAAGGATAAAAGA
GGAAAAAAATGAACAAAGTTAGATTTATACTATAGGGACAACTTTAGTGTTTTTTTGTTC
TATTTTGGCAATTTTCCCTTAGAATAAAAGGAAAAGGAAAACTTAACTGCTCTTTTGTTT
GGTAATTGGGACTGCCATTTTTGACATCAGAAAAAGGACACTTTACATTCTCAGTAGAAA
AAACCTTTTGAAACTCCAAAATCTTGACACTACGTTAAAAAAAAAACCCCAAGTTTTATT
TAAACCAATTTACTTTTGTGAAAGTTGTTTTTTGTAATTTTGTTTTATATGCGAAAAGTC
AACTTAAAACTCAGAACGCAAAACAATTTTGTCTACGACTACAAGCAAGAGTCGTCTAGA
CATGCAAGAATCAATTAAGTGATCGAGAAAAGAACCACATACAGAATAGAAAGCCACTAG
AGGAGGATATGTTGAGGAGTTGCAATAGTGGATAAGATATCTATATCAGTTGCTTTAGTC
CTTATCGTCTTGATTCTTGGTTTGTGGATCTTTCTGAAGAGGAAGGTCAATGGAAGTTTT
TGAAGATTGGGAGGTGCAGTTTGCATATATGATATAGAAGCATGTCTGGATGGAAATTTT
TTGGGCAGAGTTTAGGTTATAAATCCAGCACCAACAGAATATGGGGACACTAACTAATGA
TCTTTCTTCTTTCATGTTAAAATGTGGAGACTGTCCAATGAATCAATGAAGTAAGGTTGT
TTGTATATTAACATAAAACATAACTTTTATTCGGTAAATAATCTTTTATAT
>Cluster_110779
AGAGAGCATCCGTATTGTAAACCGGTGAAGATCAACACGAGGACGCTGGTATGCGTGGCG
GAGATGGATGTGCTGATGGATAGAGAGATGGAGATGTGCGATGGTAGTGAGAAAATGATC
AAGCGCGTGGTGTACCAAGGCGTTGGTCATGCGTTTCAGATTCTTGGAAAGTCCCAGCTT
GCTCACACGATGACTCAAGAGATGTTATGCCACATCGACG
>Cluster_15499
ATTTAGTTTAGTTTCATTTTTTTTAAAATACAGTTTAGTTTCAATTATTGTTAGTATTGA
TGAAAAATGCAAAGTGGAAATATTTCCAACCTCACCCGTCTCTATCACCTCCATTATATA
TCCTCCGACTATGTAACCCCCCAAACACATCAATATCCAAAACTCTATTACAAGATCCAT
CTCTCTCTGTACAACTATCTATAAATTAAAATCTCTCTTTGTGTCACAAATCAGCAGAAA
ACACCTAAAATCGGAGAAAATGGGAGCAACCACATTGACCCATGTGATGACCATTGACCC
TAATAACACCAACATTCATGGACCGGTCGTAGACGAAGTAGAAGGCCTTATTAGAGTTTA
CAAAGACGGCCACGTGGAACGATCTCAACTCGTGCCGTGTGTGGGTCCCTCACTACCCCT
GGAGCTCGGCGTGGCTTGCTCGGATGTTTACATAGACAAGTTGACCAACGTATGGGCACG
TCTCTATATCCCGGTAGATACCAACTCTAAGCTCCCTTTGCTAGTCTACTTCCACGGTGG
AGGTTTCTGTGTCGGCTCAGCTTCTTGGTCGTGTTACCACGAGTTCTTGGCAAGATTGTC
CGCTAGCTCACGTTGCATGGTCATGTCTGTAAATTACCGTTTAGCCCCTGAGAACCCTCT
CCCGGCGGCTTACGAAGATGGCGTCAATGTCATTCATTGGCTCGAGAAAAGAAGAAACGA
TAGCTTGTGGGCTAAGCTATGTGACTTGAGCCGAATATTCTTGGTCGGAGACAGCGCCGG
AGGCAACATCGCTCACCATGTCGCCGCAAGATTAGCAGCAGCTGCGGATGATCTAAAACC
ATTGAAGATAGAAGGAACCATCCTGATTCAGCCTTTCTTCGGCGGGGAGGCGCGTACGGA
GAGTGAGCTGCGCGTGGAGAACAACACAAAGAGCTCGATACTTACACTGGCTGCGTCGGA
CGCGTGGTGGAAGCTGGCTTTGCCACGTGGCGCAGACAGGGAGCATCAGTATTGTAAACC
GGTGAAGAAGATGGCGATGAGGACGCTGGTGTGTGTGGCTGAGATGGATGTGCTGATGGA
TAGAGAGATGGAGATGTGCGATGGTGATGAGGAAGTGATCAAGCGCGTGGTGTATAAAGG
CGTTGGTCACGCGTTTCAGATTCTTGGTAAGTCTCAGCTTGCTCAGACCACAACTGATGA
GATGGTGTGCCACATCGACTCTTTCATCCACCACTATGATCCCCTTTAAATTGGTTTCGT
GTTTGTATAAACTGTTTTTTTTTTTTCATTTTAATGCTGGCTTTTATAAGTTTGTAACTT
GAATATAAAATGTTCAAATAAGGTGTATGTTTTAGGACTAATATATATGAATTTCGCTTT
CTGAATTATTAATAAAATTAGTTTGATTAGAGCTTCAAACATGGTTGTTGAATTACTGAA
TTCTGAACAAAGAATTTTTATCGTGAGTTAAG
>Cluster_33710
TCGTCTTCCTAACCTTAACCCAAAAATCCTGACCACTGAACATGAAGAGCAACCATATGG
AGATCGATTCAGCTTACAATTTCTATTACAAAAAATCTAATTAGGGTTTTGAATCTGGAA
GTTGGTTTTCTGTACTCTCAGTTTCATAGACAAAATTTTATAATCTGGGAAACATTGTCT
CGATTGGGAGGAAAATTAACAAACCGAATATCCGTGACTTCCTCTGTATTTCATATGATA
TCTTCCTGCGCATGGGCAACCTACTCTGTGACGGTGAGTCTCTCTAAATTTTAACACTTA
TTGGTTTAACCAAAGTTGATTTCTTTTTTATTTTCTTACCAATTCCTTTCTTTGGTTATC
AAACTGAGATGGATACTTGTGGGGACGATAAAGATGGAGACTGCTTATTCGATTGCCCTG
ATAAAAATGTTATCCCAGGATCAAGTCACCATCTGAAGTCGGGACAGAATCAATTCATCA
AGAGTACCAAACAATTTTAGTTTATTTGTATATCGTTCTTTCTTTTCTTTCTTTCAGCCT
TTTATTTCTCATATTTTTCTGAATACAGATAGTTTGTTAGGCTATATGGGTTATTTTTGT
TCACGGGTCTGGTAAGAGCTTTGATTTTCTTTTCAAAGTCCAGTACTTTATCTGTTAGTT
GATCTGAATGATTGAAGTATTGATTGGTTCAAAGCTCATATTTTGTTTCACGTATTAGTT
GTGGTTGTGTATGTATAAGTCTATAAGAAACAATAGAATTCATGATGTAACGGATATAAA
AACATAAGCGTTCATTGTTTGTGTTCTAAAGCTGCTTCTTTTTG
>Cluster_70896
AAAATGGAAGAAGTAAAAAAAAACTAGTAAAGAAAAAAAAGTCAGAGGTTCCTTTCCTTG
GTTCATACACATATGATCCATGACACTTTGATTATTATTCGAGTCATCAATAAACAATTC
CTTTTTTTCCTAAAAATATCGTTATTTATTGAATGCATTTATTGAAGAATTAAATACTAT
ACAGAAACTGGTATCCACTGAGAGAAAAGCTTATAAAAATATAACACAAAACGCATTAAA
AAAAAACGAAACTGCAAAGAGAGAGAGACGAGTCGAAGAAGAAGAAGAAGAAGAAGAAGA
GGCGTTGTTGCTGCTAAGCTTTAACCAATCCCAAAACCTCTCTTCTTCAT
>Cluster_308
GAGATATGTTACTGTTTCTGGAGGCTCATGGATGGTTCTTCAAAATCAGAGTGCAAGATA
GGTGGAACACAAGATTTATCTACAGGCTTTATCGGTATTAAGTCTAGATTAAGGTACAAA
TCCGGATGTACCTTGATCAAATCAGTTTGGTAAAGGTTTGCTATCAGTTTGGTGTTCAAG
CACATTCAAGACAAGTAAGCTGTTGAAGTGAGATTCTTTACTCTAGGGGACGCCTTAGTT
TGAGGACTCTTTGGCTTATTTGAGAAATGGTTAAACGCTCTGTGGTTTTGAGAAGAAGAG
TATATGCTGTTATGAAGCAATGGTTTTCTGCAGATTGTTGGGTTGTGAAACCTTAGGAGG
ATCAAAGGTTTCAGGGTAAACGGTTACGATTTCAGGTTAAGTTTTCAGAGGTTTCAGTCG
CAGGATTATAAGTCAGATTCATTGGGTAATGAGAAGCTTCTGGTTGTAAGAAGAAAGTGT
AGGAGGCAGCCTGGGTTTGAGGTATCAGTCGTAAGTTCAAGGGATCAGACATGTGTGTCG
AGGTTGGTGTCATGCAGGTTTGATCAAGTCAGATATGGGCTGAGTACTGTCACGAAAAGT
GGTGCAGTAAGATGGTGAGCTTTCAGGGTATGAAACATGAAGAAGGTGTTACAGGAAGAG
CTTAAAGGAGTCAACCACAGTCTACACAAGATCAAAGAAAGGTTCAGGAGAAGAAGTTTC
AGAATCTAAAGAAATCTGAGAGGAACTTCAATAAAGGGTTTGCCAGAACGGTTTGATAAT
GAGAAAGCTACAAGTGAGAATGAGTGATGGCAGCGCAGCAAGTTGGAGTTCTCACAGGCC
ATGAGGGGATGAACGTCAAGGTACAAGGACAAGAGTCATGGCGCATACTGATGGTAGAAT
CAGTAGAAAAGAAATCAGTGGAGAAAAGGTTTTCTTCTGTTATTTTTCCACTAGTTCATG
AGTCAAGTAAACGGAAGCTTGGCTGGTGTTTAAGGATGACAGGAAAGACTCAAGACAGCA
AGGAGAAGTCACAGGATATTCATCTAGGGTAATTTTGCAGTATTGTTTACAAGGAAGATC
TTTATTTCTGCAAAAGGAGATGAGAAGTTTTGTAAAGGAAATTTCAGAGACTTCAAGTTC
TGAGTGGGTTCATCAGAAGGCACAGCAAGGAGAGTCAAGATGTCAGGGATTATCACAGTT
ACAGTCACCCAAAGGAAGGAATGGTCAGAACATTCAAAGCTGGCACGGTTGAGTGAAGCA
TGAAGAAAAGCAAGGCTTATGTCAGGTCCTTTGATGTAAAGACATATTTTGAAGTAGCTG
CAGCGAGAGGACCTGTGTGTATCATCAGTTAAAGTGCAGAAGGTTTAAGTTTTGAGAATG
GAAGCTAAGTGTGAGAATCAAAAGTGAAGTCTGAATGAGTTTTGCTTCAGGTGGAGTCTT
GTTACTACATGGTTTGTAGTGCACACCAGCAGGTGTTTTTGACTCCAGTGGGAGCTTGGT
TTATTCAGAAGGTCTCACAGGTTATTTCAGTTTGATGAGGACAGGATAATCAGTTTGCAA
GAGTTATGAAGATTCTGGTTGGTTCAGTGTGGTATGATGAACAAAGAGTCAAGTGCAGAC
AGTTGTCATCATCAGATTGAAAGCTCAGCGAGGTTATATGCAGATGAGTTCAGTGGTTAT
TGGATACTGAAGAGTGTGTAATCAGCCAGCCAGTGTGTTCATCACAGAAATGCTACAGAG
TCGTCAGTTCAGAGACGTCAAGGCAGGTATACTGAATATATTCTTAAACAGAACTAAAGT
TTTGTTTTGCAGGTTCTACAGAACAAAAGGATACTTAGTTCAAGGTGGAGCTGCTTCACA
GATGATCAAGTTCTATCAAGTTCAGATCCTCAAGACTAAGCTACAGCAAGAAGAAAAGAG
ACTATAGAAGTGGTTTGCAGAGTTCTTTGAAGGCAGAAACTGAAGGAGATGGAAAGCAGA
GTTTCGATAAGTTTTCTCAAGGGTAATACTTCAGTTTTAAAGGTCAGAGATTGTTTGCTT
GTAGTAAGGACAACTACAAAGGACTTCTGAGTTGTTTTAAGTGCATCATATGAAGGCTTG
GAGTAATCTTCTCAGTAAAGGCGCTTGGGTAAATCAAGTGAAGGTATAAAGATCAGAAGC
ATGGTAAAATGAAGCTGATGGACAGAGAGAGATTGCAGTGAAGTCTAGAAGAATCAGAGA
TGCAGGTACAGAGGTATTTTGGTGAAGTTTGCAGGCGGGTAAGAGCCATTGCAGGTCACT
GGATCAGAAGAAGTGTCTCAGGGGTATTGCGGTTTTGTGAGTTTGAGACAGGGATAAAGA
AGGCATCAAGTGGTTAGTTTTGGTTAGTTGAAGATTTGTTGATGCAGATCAGTTTGAGCA
GAATTTGAACAGAGATTATCTACATCGAAAGTCTTCTTATCCGAGTTGAGTTAGGCGGCG
TGTCCTGCTATCATCAGCAGCGGTGTAGTGTAATGTTCAAGTCCAGTAAGTTCAAGCAGG
CAGAGGTGTTCAGTTCTTCAAGAAGTCTCGAGCATTGGATTCACAGTTTTTGGCAGTATA
GTTGGTGATCTTCAGTTGCAGCAACAGTTAAAGGTGGAGCTTATGGTTTTATCTTGGTGG
TGTTGTAGAGTGGTCATCTAAGGTTCAGGTTATGGAGAATGCCAGAGGAGAATCAAGTTG
AGTATAACTCAAAGGTGTATGGCTCTTGTTTGCAACCTAATAAGACTTGAGATTTTTTTT
TTTTTTTAATAGCTCAAGATGGTGGTGTGGTTCATGTTACAGCTAGAGTTCAGTGAGTAT
GTCAAGTCTGTTTTGGGAGTTAATCAAGAGTTTGGAGGCTGAAGTTACTGAAGCACAGAG
GATCGGTTTAAAGGTTCTCAAAGGAAGCATCAAGGAGGTTTTCAGGTTGTATCAAGACAT
ATACTTAAGGGACGCTTGGAGAAATTTGAAGAAGCGTTGGAGTTGAGTGGTGAAGCTCAG
GTTGAGCAAGTTTGCTCAGAAGATAAGAAGCTGAATGAGTATTATTCAGGGAGATATCAA
GCTGGATGGGTTTTATTCAGGAAGATATAAAGCTGAGAAAGTAATATCTCAGGAAACTGC
AAGAAGATGCATAGGATGCGGGAAGATGCAGAGAATGCAAGGAGTTGCAGAGTAGTTGCA
AAGACGTTGCAGAGAAGTTGAGCGGGTTTGCTCCTAGAGTCGGAGGTTGAATCCGAGATG
ATCCACTAGAGAAGAAGCTGATGAAGGACAAGGTGGAGATTGTGAAGGATTGTGTCCGTA
ATCAGCAATTATCTCTTGGTATGCTTAACCAGAGAGTGAGGAAGCTGGTTTAGCCGGTTT
AGGTAATAACCAGGTCACATGTGTTGCACGTGTGTAGTCTTTGTAAACGACTAAGATAAC
GTCGTCTTCCTCCTCTTATCTTTGTGATCTTGATGAGTCTGTTGTAACAGAGCACAGAGA
GAGAGAGAGAGCACCATTGTAACCGATGAGAGCTCTAGTTTGAGTTACTCTAGTGGATTG
CTGGCTGAGCCAGCCCCGGTGAGTATAGCGGCTTTTCCACGTTGGAGGAGTGCGGTGAAC
ACCGGGTAAACAATCATGTGTCTCTTTCGTTTGTGCTTGTTCTTGATTGTTCTTAGATTG
ATCTCCAAATCCGAGTAGATTCATGGTAGGAATCTCACAAATTGGTATCAGAGCCTGGTT
TTAGCTATTCGTGGATTTGGTGACATCGCGAGCTTTGGTGATGTGGAATCGGCGATACGG
AATCGAAGGAAAAGATTCGGGTGAAACGAATCGCATCGTTGTGAAGAACAAGATCGTTAC
GGAGGAAGAGCAAGGAAGAATCAGAGGATCTAGATTCTCCAATCATCGCGACTCGAAGAG
TAAGATCGAAGATGAGTTCCGAGGTATGCGACGGTGTAACGCGAGGGAAGGTACGCGACT
GTGCAAGAAGACGGAAGGATGAAGATGATCTTGGAAACACTCGTCGAAGTTACAGAGAAG
ACGTCAAGCTCGATAGGAAGAACTCAATCAGATGATTTCAAGATTATGAAATCATGAAGC
AGTAAGTTAAACTCTCTACTCTCCGGTGATGAAGATGTATGTTATTGCGAGAAGAATATG
GAGCTTGCAGGTTCTTAAGACATCTCAAGTACAGAGAATAAGAATCAGAGTTTGAAGCAA
GCAGTATCAGGTTGAAAAGGAAGCTGCTACAACAGAATGAGATTGAAGAAGGAGATTGAT
AAGTGGTTGAAAGCTTGTTCAAATCTCGAGTTTAAATCTGCTGCAATCACAGAGATACTG
TGATGAGATATGTTACTGTTTCTGGAGGCTCATGGATGGTTCTTCAAAATCAGAGTGCAA
GATAGGTGGAACACAAGATTTATCTACAGGCTTTATCGGTATTAAGTCTAGATTAAGGTA
CAAATCCGGATGTACCTTGATCAAATCAGTTTGGTAAAGGTTTGCTATCAGTTTGGTGTT
CAAGCACATTCAAGACAAGTAAGCTGTTGAAGTGAGATTCTTTACTCTAGGGGACGCCTT
AGTTTGAGGACTCTTTGGCTTATTTGAGAAATGGTTAAACGCTCTGTGGTTTTGAGAAGA
AGAGTATATGCTGTTATGAAGCAATGGTTTTCTGCAGATTGTTGGGTTGTGAAACCTTAG
GAGGATCAAAGGTTTCAGGGTAAACGGTTACGATTTCAGGTTAAGTTTTCAGAGGTTTCA
GTCGCAGGATTATAAGTCAGATTCATTGGGTAATGAGAAGCTTCTGGTTGTAAGAAGAAA
GTGTAGGAGGCAGCCTGGGTTTGAGGTATCAGTCGTAAGTTCAAGGGATCAGACATGTGT
GTCGAGGTTGGTGTCATGCAGGTTTGATCAAGTCAGATATGGGCTGAGTACTGTCACGAA
AAGTGGTGCAGTAAGATGGTGAGCTTTCAGGGTATGAAACATGAAGAAGGTGTTACAGGA
AGAGCTTAAAGGAGTCAACCACAGTCTACACAAGATCAAAGAAAGGTTCAGGAGAAGAAG
TTTCAGAATCTAAAGAAATCTGAGAGGAACTTCAATAAAGGGTTTGCCAGAACGGTTTGA
TAATGAGAAAGCTACAAGTGAGAATGAGTGATGGCAGCGCAGCAAGTTGGAGTTCTCACA
GGCCATGAGG
>Cluster_94069
GAAGCACTTGCACTTGCTCCCCTTGACGACGTTGAGCCCGACTACTCTGTCCGTAACAAC
TCACTCTATTCCCGGTACTCTTCCTTTCCTTTTCTTTTCATTTGACTTTACTCTTCTCAC
AGTCTCCTACCTAACTAACTCACCCTTTTTGTTTGTTTGTTCAATTGCAGTCCCTTGCAT
GAGATCACCTTTTCCACACCAGACAAACCTAAACTCCTTTTTCAGGTATTTCCTCTCTTC
CTTTTTTCTGGCCAACCAATT
>Cluster_51683
GTTTGTGTGTTTGAAGATCTCTATACTTCTTCGCTAGTCCATAGTCAATGATGTAAACTT
GGTTTGCTTTGCGGCGAACACCCATCAAAAAGTTATCTGGCTTAATATCACGATGAAGAA
AGCCTCTCACATGCATATACTCCACTCTGTTTATCATCTGATCAGCGAGCATTAGAACGG
TCTTTAGAGAGAAAGATCGGCTGCAGTAGTTGAAAAACTCCTCCAGACTAGGACCAAGAA
GGTCGATCACCATACAGTTGTATTCACCCTCAACCCCAAACCATTTAAGGTGAGGTATAC
CAGATCCTCCTTGGAGAAACATATAAATCTTTGACTCGTAATGAAGCTGAGGATGCCTAC
TTCTAAGAGGTTCGAGCTTAACAGCAACTTCTTCTCCACTTTGTACATTCACCCCTAGAA
AGATTTCACCAAAGGATCCACTTCCAAGCTTTCGACCAAGCTTGAACTTGCCACCAACCA
CTCGATCCATAATCTCCAATCAAAAA
>Cluster_89390
GAAAGGCTTTAGGTGTGTGTTTGATGCTATCTTGTCCACAGAGGGAAGGAGAGTATCTTT
TTTTGTTTTGTTTTGTTTTGTTTTATTAAACCATGTATTTGTTTGGTTTGAGTGAGTCTT
TATAATCCTTATGGGAAACTGTAATGAGAAAAGCAAACTTTGTTTCACCATTTTTATATA
ATATAGGTTGATAGAATTTTTATTGATTGATAATTTGAAAACATCACAAGATAGTTTACC
AAATACTATCCAAAAAGGAGGAGAAGATGTTTTTT
>Cluster_37391
ACGTGGTTGCTTCGTGGGCTATGGTGGACTCATTTGGCTTTTCGTTACTCACTCATAATG
GTCTTCCCTTTTGGTTTGTGAGTCAAAGTCTTCTTCTCACCTTTTTCTCTGAGAATCTTG
AATTTCTTACTTAGAGATGCGTTTTGTGAATCGCTTGGAACTCTGTTGCTGTCAAGAACA
AAAGTTGACATGCAAGCAAAAAAGATGATCTTTCTGAAGATGGATGGAGAGGTGAGAAGA
GGAAATCTCTTGGGATCTTGACGACCGAGTTTGAGGATCATGAGGCAGTGTTTAGCGATG
GAGATTCCTATGCCCTGGAAGAACTCGTGGTTGAAGAAAGCAAATGTCCTCGTGTTCGAG
CTACTTCTTGGAGAAGGAAAGATTCTTCGTGGGATGAGACAAGGTTCAAGGTTTGTTCTC
GACAGCCATGAAAACCAATCCATGCAAGATTCTTTTGATTGTCTCAACAAAAGTTTGTGT
TGTGTGCGCGCACGCGTGTATATAGAGGAAACTGAGTAGGGATGCTTTTTTATAACTTTT
TAAAAAGTGGCGGGATTTGTCGTTAAGATGTGAGTGGTTTGTAGACAAGGAAGAGAGTGG
ACAATGAAAAGTGACCATCTGTGACGGTGTGGGGAAAGGAGCAAACACAATGGGATCTTA
TGGGTCACTTTTTTTTTTTTTTTGTAAGCTAAAGGCGTTTAACCAGAATCTATTAAAGAC
ACAGACCCTCTGAATGGA
>Cluster_52187
TTTTCTCCGCCGCTTGTATGTTCTCTTTTTTTTTTTCTTGTTCATGAGTTTTCTTAATGG
TTTTATTGGATTGTTGATTTTGAAGGTAATGATTTGATGGCAATGATGATTACTGCTTAA
TTTCTGACACCTCTTGTATGAGAAGAGCTTGATAAACTCTTCCTTGAGCACATTATGCAA
ATACTCTGAGCCTCTCTTTTTATATTTTTCTCTATAAATCTATTTGATGTTTTGGTATTT
CGTCCTTTTTTGTAGAATTGTTTTCCGAGTAATCTTCACTTCTAGTCGTTTTTAGTATAT
ATTTTCTTTTTTCGAAATGAATCTGGGAAATTGGGGTTAAGAGGATGCGATGATTGTAAA
AGTAATTCCTCGTACTGAATAGCCACTCGGCTTTGTAGACTCACATTACACCCATAGAAT
ATGAGCATCAAACGAGGAAAGGCTTACGGTGGATACCTAGGCACCCAGAGACGAGGAAGG
GCGTAGTAAGCGACGAAATG
>Cluster_107834
TCTGAGCCTTTTAGTTTTGTTTTCTTAATAGTTTTGGTTTTTACAAGTAGAATTTGGAAT
AGGGTTGTGGATTGCGATGATTGTAAAAGTAATTCCTCGTACTGAATAGCCATTGGCTTG
ATAGACTCACATTACACCCATAGAATATGAGCATCAAACGAGGAAAGGCTTACGGTGGAT
ACCTAGGCACCCAGAGACGAGGAAGGGCGTAGTAAGCGACGAAATG
>Cluster_96927
GGTATGTGGCATTTGCTGATGATATTGAGTTGCTAAAAGGTGCTTGTGGCAAATCTCTTG
CTTCGTTTCCTCAAGGTTTGTTTTAACATTGTATTTACGTTCAAGATTTTTAAGGACCTT
TACAAAGGTAGACTGGAACGATCAAAATGGTTGTGTGTGCTTTGCCTTGTAGGCTGTTTT
TACTCGACTGCGTTAGGTGGGCTAAGGAGCTTTGAGAACCCTAAGAACAAGATCACTGCC
ATTCCTGCTAAAG
>Cluster_17923
ACCATATTATCCCAAAACATCAGATTACCCTACACATAAACACACATAAAGGGCAGGAAG
ATGAGTTCTGTACAACAACTTCCTGTGCAGTTACGTAATGTTACCAACTCCAAGAAGGTT
ATTACAGAGAAGAGAAGGTCGGTCACAATTCCTTCAAACGGCAATAGTAAGCTAGAGAGC
AAGCCAACGATTCATGATCATGACGTGGACAAATGCGCAGAAGATTTCATCCAAAAGTTC
AGGCGACAACTTCTTCTTCAGGGCGATGATTGATATAATAACATATGTACATATAAAAGG
AGATAATGTCTCATGTGTGATTCCTTAACGCATCTACATTTGACCTAGCTAGATTTGCAT
ACTTCCAAGGTTTCAATTGTGCTATAAGTAACGTCATTTAAATAAACGAGCAAAAAAAAA
AAAAAGAGTTTGGTTTCTCAACTAAATGGCAGAGAGATAGAGAGGCTAGAGTGAAGCAAA
TGGTCATTTTCCCGGCTAATGGAACCACATCAACCTCAACAGAGAGTCTTATTACACGCA
AATATTTAACACATACAAGTGAAAGAGACAAATTAAAAATGTTACACGCAAGTTATTAAC
AAATTATTGACCAAACAGATTTTAGCTAGAGAGGGAGATGACAAGAGTCTAGGGGTGGAT
CTGAGGTGGCTGGACCAGCTGGTGGATATTGACACGAGAGCATGAACGAGCAATCTCTCC
TGCCAGAGGCACAACAGGGAGGCTATCGCAGTTGCAAATCTCAATCATAAAGCCATCAGG
ATCGTGGAAGAAGAGCTGGTCGACTTGGATTCCACCTTCTTCAACCACAGCTCTCACATA
CTCTATTTTCATTTCCTTGAGCTTTTTCTCTACCGCCCCCATGCTCTCACACTGGAAAGA
AATGTGATTATCCTTGGGATTGATCTCAGTTTTCTTGAGTAGTTTCTCAGGCTCTGTAGA
TTGCAGAAGATGAATCCCAACTCCATGACCAAACAACCTACTCTCACACACAAAAATATA
TTTAAAATTTTGAAAGTAATTTGAAAAGAAATATTGAAAGTAATATAAAAGATATGTACT
ACCAGGCGCCATCGAAATCAAAAGAGCCAGGTCTCCGGATGGGGAGAAAACCTAAAACGT
GCTGGTAAAAGCTCATGGACTCCTCCACGGATCGACATAGAAGAGATATGTGATTCAACG
ACTTGAGATGCAGAGGGTTTCCCGTATTTTCTTTCATTTCCTTCCCCACGGACAAGCAAT
GCAAAACCAAAACCAAAACCAAAGAAATGATCCAAAAGCAAAACAGAACACAAAGAGTTT
TCTTTCTCTTGAAATTTTAAATCCGGAATA
>Cluster_19909
ACCATATTATCCCAAAACATCAGATTACCCTACACATAAACACACATAAAGGGCAGGAAG
ATGAGTTCTGTACAACAACTTCCTGTGCAGTTACGTAATGTTACCAACTCCAAGAAGGTT
ATTACAGAGAAGAGAAGGTCGGTCACAATTCCTTCAAACGGCAATAGTAAGCTAGAGAGC
AAGCCAACGATTCATGATCATGACGTGGACAAATGCGCAGAAGATTTCATCCAAAAGTTC
AGGCGACAACTTCTTCTTCAGGGCGATGATTGATATAATAACATATGTACATATAAAAGG
AGATAATGTCTCATGTGTGATTCCTTAACGCATCTACATTTGACCTAGCTAGATTTGCAT
ACTTCCAAGGTTTCAATTGTGCTATAAGTAACGTCATTTAAATAAACGAGCAAAAAAAAA
AAAAAGAGTTTGGTTTCTCAACTAAATGGCAGAGAGATAGAGAGGCTAGAGTGAAGCAAA
TGGTCATTTTCCCGGCTAATGGAACCACATCAACCTCAACAGAGAGTCTTATTACACGCA
AATATTTAACACATACAAGTGAAAGAGACAAATTAAAAATGTTACACGCAAGTTATTAAC
AAATTATTGACCAAACAGATTTTAGCTAGAGAGGGAGATGACAAGAGTCTAGGGGTGGAT
CTGAGGTGGCTGGACCAGCTGGTGGATATTGACACGAGAGCATGAACGAGCAATCTCTCC
TGCCAGAGGCACAACAGGGAGGCTATCGCAGTTGCAAATCTCAATCATAAAGCCATCAGG
ATCGTGGAAGAAGAGCTGGTCGACTTGGATTCCACCTTCTTCAACCACAGCTCTCACATA
CTCTATTTTCATTTCCTTGAGCTTTTTCTCTACCGCCCCCATGCTCTCACACTGGAAAGA
AATGTGATTATCCTTGGGATTGATCTCAGTTTTCTTGAGTAGTTTCTCAGGCTCTGTAGA
TTGCAGAAGATGAATCCCAACTCCATGACCAAACAACCAGGCGCCATCGAAATCAAAAGA
GCCAGGTCTCCGGATGGGGAGAAAACCTAAAACGTGCTGGTAAAAGCTCATGGACTCCTC
CACGGATCGACATAGAAGAGATATGTGATTCAACGACTTGAGATGCAGAGGGTTTCCCGT
ATTTTCTTTCATTTCCTTCCCCACGGACAAGCAATGCAAAACCAAAACCAAAACCAAAGA
AATGATCCAAAAGCAAAACAGAACACAAAGAGTTTTCTTTCTCTTGAAATTTTAAATCCG
GAATA
>Cluster_101005
GCAGAGTCGCTTGAGGAACATAATATCTCTAGAGACGGTTGGTTGTCATCACTCTATAGA
ATGGTAGAAGGTAAAATAATCTACAAATGCTTACCTGAATATATATAATTCTATATGCAT
AATCTTAATCACAACAACTGGATACCTAAACATAACATAATCACTTGCAGGGCTTGCGGT
GATGAGCAGATTGGCGAGGAACAGAATGCAACAACCAGGTTACAATTTGGAAGGAAACTC
GT
>Cluster_66423
GCTGTGCCCGCCAACACATGAGCTTAAGAAGAAGCAACCATTTACGTTTAAAGATTTGAG
TGAGAAGAAGCAACCATATACGTTTTATGATTGAGTGAGAATAACGTGAAAAGCAGTGAA
GGACACATGAGCCTCGTCTGAAAATTTTGATTTCTCCGTTTAGGATGACACGAAACAAAG
CTTTTTTTTTTCATCCCCATTTAGAATCTACAAAGTAATTTATAAAACATAAAAGAGGGT
CTGGTCTACATGCTTTAAACGAGACAGCAGAAACCAACAAGGAGATCCTGAAGGTTTTTA
AGAAATTTTAAAAAGAATGAACAAAAGACACGTGACTAAACTCTCTCTTCATCACTCAAG
TCTCCTCCACACTAAA
>Cluster_14937
GAATATATATAAAAGAATACTTTGAAAATGAAAGCTAACCAAGTAAAAAAGTCTTCTTGC
TAAAAAGTCCTTTCTCTCTCCTTTCTCTCTCCCTTCTCTCTAAGTAAAAAAAAAAGAAAA
GAAAAGTTCTTCGCTCCGGCGTTCGGGGACACCGGCGGCAGTGCCGGTGTGCGTTAGCTC
CGACGCCGGAGGTGTCTCTTTCCCTGTCGCCTCCTTTTCTCTTTGCTTCTTCTCCACCAT
CTCTCTCGCCGTCAATATGTATGGTTCTGTGGGAAGTCTCTCGACGCCGGAACCCTAGAT
CTTCCCAGGAAGTAATAGATCTGGTGTTCGGGTTGCCTCCTGGAGAATCAACGAGGCGGT
TGGGGTTGTGGTGCGACGGAGTCGGTTTTTAAGATACAAACGCCGACGGATCTCATTTTC
CAATTTGCAGATCCTGTCGTGGTTTGTGGTTGTGTCGGCACGTGGGTTTCGAGTGAGACT
CTCTTCTCTGTTCTTCATCGGTTTATGCGACAGTGGTCGCGGGTGGAGAGGTTTTGAAGG
CTTTCTTTGTCCCTCGGCTTGGTGTCTCGTCTTGGGTTCAGGTTTCGCCGACGTCTCAAC
ATAGGCTTCTTTGGTTCTGAAGGCACGTCCCTGGTGATCTTTGTGGCTGTGTGGTCGCAG
TTTCTCTAGGAATTGTTGCGTGTGAAGCTTGAGTAGTCCGGAAGACTCTGTCGTCCATGG
CAGACTATCAAGTCTACAACGGCTTCTCTCTGTTTGTCTCATCTCACCACGAATCAGTAT
TCATGTGTCTCGGGCCTTGCGTGTGGCTCTGAGTAGCTTAAGTTTCGCTGTCTTGATTCT
TGTTGTGTCTCCAGCGATGGGTTTCTAGCAGCGCGTAGGAGACTGGTGTTGGGTTCTCCA
ACTCAGGCCAAGGCGTCGTTTAGGAGTTCGATTTGGTCAGTTGGACTTTTACCGGCGAGG
AGACTTGGTTGAAGATCGGTCATCCCGATGCTTTGGAGGCTGTTTGGCTTTCTAGGCAGG
CTTCGCCACTGGTGGGCGCACGAAGCTAGTGTCGTTATGATTGATTTGGAAAATTTTGTT
CGATTCAAAACTTGTATTCGAGACTTGAATTCCCGTTTATCGGGTAGTTTTAATAAATAG
TTTTAATTAAAAAAAAAAAAAAAGCTAACCAAGTAGTGTCGGAGAGGTGATGACTGATGA
GGATGAAGACGTGTCAGAAGTTCTCAGCCAAGTTGTTGAACCATCTTTTCCACGGTCATG
GTAACCAAAAATTCCCGACCTACTGAATCTTGAGAAGGTTGGCCGGTGAAAAAAAAACCA
GAATACTAGAGCTTGAAGGAGTACTACTACCACCTGGGTGACGAAATGTACTACTGCCAC
CTGTGTGGAATGGAACGGCATCGCTGTGCTGCATTTCCAGACCTAAAAAATTGTTTTTGA
ATATAAATTTTATTTATAATTTTAAAATGTGAGACTTTTTTTGAAAATTTGTAAAACATT
AATA
>Cluster_23207
TGAGACTTTTTTATTGATTTTCTTTTTAGGAGAATAAAAAAACAGAAGAAATAAAAGAAA
CACACTTCTCTCTTGTTCTTCTGATTCCGTTTACTGGTTCACCGTCTCATCGACTCCGGC
TGCTCACTCAAAGCCGGAGTCGGGATCTTTCTTTTTCTAAGTAAAACATGCATCATCTAG
TCAATCTTGCTTAGACTTTCAGTTCATCCAGATCGTCTTTGTTTTCGAATCCAGTAACTG
ATTGCAAAACATGCATGTTTGAATCCGAAGGCCTTTGGTTCATCTCAGTATCGATCTTCT
TCTTTCTCGGCTCTTCGAGATAGTTTGAATCTGAAGATGTTCTGTTTCGCTCCTTGTCAT
TAACTATTTGATCTGATCGAGATCTCCCTAGTCAAGCTTCTGGTTTTCTCAAGTCGGCCT
CTTGCCGTCATCACCGTTTCCGGTTGAAGACTTTCGAACATGAAGTGTTTTTGTCTTGCC
GTTGTTTGAAGCTTCGTTCTCAATCTGTTTGGGCTATTCACTATAGGAGGATTCGAAAGT
CATAGATTTGGCCATGATTGCTTCTATGATTTGTCTTTGTTCAAAGGCTCTTTGTTGATG
TCTCTTGCATGTTGGTTCTTGAAGTTTCTGGATTCATTTGATCTGTTTTTAGATTGTACT
AGTTATGGATGCTGTTTATACTATGTCTCTCCCATCTGTGGGGTTAAGTTTCCAGGGACT
TTGTGTTGTCCGCTGGCCGTTGTATTCCGGGATTGTTCATCGCCGGCCTCTGTGTAATCC
GTTTCATGTATAATAGAATTACCAGTGTTAAAAAAAAAACACACTTTTATGTTTTTCAGA
TTTCTAGATATCAAATAAAAAGAACAAAAATGAAATCAAATCAGTTCTTTTTTTGGAACT
TTCTTGTTTTACGTAGAACACAAAGAGCAAAAAAAAAAAATGATAAAGGATAGATAGAAG
AACCTGGATGGTAAAAGAGCCAAATGGATGTTCTTACACTGGTGGATAATGGGGATATGA
AAGTTTGTTGTACAACGCTCTATTCCAAATTCGGTGGATGAATGATGAAGTGAAGTGGTT
TGATGGAACCAAGCCAATTGGTCGTATAACTCTCTTTAGAATTTCTCAGTGGATG
>Cluster_43390
GGAACTACTCGAAGGTCTACAAGGTCCCTCGCCGTCCTTTCGAGTCGGCCCGTCTCGATG
CCGAGCTCAAGCTCGCTGGAGAGTACGGTCTCCGCAACAAGCGCGAGATCTGGCGCATCT
CGCTCATCCTCTCCAAGATCCGTCGTGCCGCTCGTGAGCTCCTCAAGCTCGACGAGAAGG
ACCCCAAGCGTCTCTTCGAGGGAAACGCCCTCATCCGTCGCTTGATCCGCATCGGTGTGC
TCGACGAGCAGCGCATGCGTCTCGATTACGTGCTCGCCCTCAAGGTCGAGGACTTCCTCG
AGCGCCGCCTCCAGACTCAGGTCTTCAAGTCGGGACTCGCCAAGTCGATCCACCACGCTC
GCGTCCTCATCCGCCAGCGCCACATCCGTGTCGGCAAGCAGATCGTCAACGTCCCTTCCT
TTGTCGTTCGTCTTGACTCGCAGAAGCACATCGACTTCTCCCTCACCTCGCCCTACGGAG
GAGGACGCGATGGCCGTGTCAAGCGCAAGCGCGCCAAGGCCGCCGCTGCCGGTTCGGGAG
ACGCCGAGGAGGAGGACGAGGAGTAAAAAGACCTGGTGTATCGTTACTAAAAGCGTGTCA
TCATCCCATTTTCACCGCCCCGT
>Cluster_92356
GAAGAGCTGCAACAGCTGGAAAAGGCCCTTGAAGCTGGTTTGTCGCGCGTGATTGGAACA
AAGGTTGTCTTTTACCTATTAATTGCTGATGTTAAAAGTAGTACAACAGTATGGTACAAT
GTACAAGATTTCTCTAAGCTTACGGATATGTAACTTACTATGACAAGATGTTGTTTTCAG
AGCGAGAAGATTATGAATGAGATCAGCGACCTTCAAAGAAAGGGAATGCAACTGATGGAT
GAGAACAAGCGGCTAAGGCAGCAAGG
>Cluster_107378
ACGACAGGAACAATCGATTTCATTACAAGCTCTGGTCTCATCACACCCATCGACGCTACA
CCGACCCCGCTCTTCGCTGTCCCGTACGCTGCTCCCATACCTGACAAAACGATCGGATCG
GATCGGATGAGATCAAAACCAAACCGTGGATTCAATTGTGAAAGAAGGAAGGATTTGATG
TTACAGGAGAAGACGAGAGCGGCGGCAGCGCCGAGGAATCCGAAGAA
>Cluster_16412
GTTCTTGTTTTTGTATCTTAAAGCTCCACCTCTCTTATCCATCCTCCTCCTCATTCTCTC
TCCTCTCCCCGGAGAAACCAACAGCTATGGCCACCGACTCGCCAATCCGAATCGGAGTAA
TGGGCTGCGCCGAAATCGCCCGCAAAGTCTCTCGCGCCATAAACCTCGCTCCAAACGCCA
CCATCGCCGCCGTCGCAAGCCGCTCCTTTGAGAAAGCTAAATCTTTCGCTACATCCAACG
GCTACCCTGAATCGACCAAAATCCACGGCTCTTACGAATCGATTCTCGAAGATCCGGAGG
TAGACGCGCTCTACGTTCCTCTACCCACTAGTCTCCACGTCGAGTGGGCCATACGCGCCG
CGGAGAAAGGGAAACACATCCTTCTTGAGAAGCCCGTCGCGTTGAATGTAGCTGAGTTTG
ATAAGATCGTTGCGGCTTGTGAAGCTAATGGTGTTCAGATTATGGATGGTACTATGTGGG
TTCATAATCCTAGAACTGCTAAGCTTAAGGAGTTTCTGTCTGATTCCGACCGCTTTGGTC
AGCTCAAAACCGTACAGAGTTGCTTCTCATTTGCTGGAGACGAAGATTTCCTCAAAAACG
ACATCCGTGTGAAGCCAGGTCTTGATGGGCTCGGTGCGCTCGGAGACGCTGGATGGTACG
CGATCAGAGCAACTCTCTTAGCCAACAACTTCGACCTCCCCAATACCGTCACGGCCTTTC
CCGGAGCTGTGCTTAACGAAGCAGGAGTGATTCTCTCATGTGGAGCTTCTCTGACTTGGG
AAGACGGACGAACCGCTACCATATACTGTTCCTTCTTGGCAAACTTGACAATGGAGATAA
ACGCCATTGGAACCAACGGCACGCTTAGTGTGCATGATTTCATTATCCCGTTTAAGGAGA
CCGAGGCATCTTTTACAACGAGCACTAAAGCTTGGTTCAATGAGTTCGTGACCGCGTGGG
TGAATCCCCCGAGCGAGCACACGGTTAAGACGGAGCTTCCGCAAGAGGCATGTATGGTGA
GAGAGTTTGCTCGATTGGTTGGTGAAATCAAGAACAAAGGTGCAAAGCCTGATGGGTTTT
GGCCGAGCATTAGCCGGAAGACCCAGCTAGTGGTTGATGCTGTTAAGGAGTCTGTTGATA
AAAACTGTGAACAGATTAGTCTCTCTGGTCGCTGAAGGGAAGGCCTAAAATTAGTAATGT
TGTCATGAGTCCTCTCATCTCTCTGTTTTCAAACTTTGATCATCCGTTAAGTGTTGTTAT
CCTTCTGCCCGGTTGTGCCTTGTATCCGTACTGTTGTATGTGTGTTGTTGCTACTAATAT
TTTGAGTTTAGTGTTGTTATACTATTTGTTACTCATTGTCACCTGTGTATTAGCACTTGT
GAATCTCTTAACTCCATAGTTCCATGTAATTTGAACTTTGACGAA
>Cluster_68758
CAAAGCTTCTAAAACCTCCACCAAGTGCGAGGATGGCCAAGACAGTGAAGAATCTTGAAT
CTCTAGCGGCAAGTAGGCTAAAATCGTCTCAAGATCTTCCCTTCTCTCCATTCCTCTGTT
TTCTTTATTTTCTTTCACCTTTTTCTTCTTGATTCTTGAGAGGTGAAGTTGCAGGTTTCT
CTCATAAAGATGTGGCCACAACATAAATATTTAATAGTCTCTACAGCTCACCAGCATGAT
TAATTAACCTAAGCACTTCTGACTAAAGAGATTATTAGTTTATTTTACACTTCCTTGCGC
ATCAAGAAACGTGGAAAGGATTATTCAGATAAATTCCATCACGCTGATGAATTAGTCAAC
GG
>Cluster_118845
TACACAGATGAACTTGTCAATGATATATGTGCCACGATCTACGATATTCACCCACAGACA
AGGTGAAGAAGGCTGAAAGAAAAAGGAAAACAAAAAGCTACAAAAAAGGAGAGGAGAAAG
ATAAGTCGAAGTTGAAGATTATGGTATGTATGTGTGTTTGTGATTACATGGAAGAAGATT
TGGACTAATATCTATTAAAGAAAT
>Cluster_70145
TTCTAATTAGTACTTGTCTTCAAATATTAGGGTTTTAATATATTTTTGGTCCCAAGCGTT
TTTACAATCACATCCGACTTGTGGAGTTTAAGAGAGCTGTGAGAGATTCTGAGCTTAGTT
TTTGTTCGAGTGGGTTCAAGCTTCGAAAGCAATGAAACACTGTTACAAAGACATAGAAGA
TCAAGCTGAAGACGATGAGAAAGAACAAAGTATCGGTCTCGGGGATGATGAAGAAGAAGG
AGATGATGGAGCTAACAGTATGGATCTAGAAGGAGATGTGGAAGAAGAAGAAGAAGAAGA
AGAAGAAGAAGAAGAAGAAGAAGAAGAAGAAGAAGAAGAAGAAGAAGAAGAAGA
>Cluster_14163
AATGAATGAATCCTCTAGTGTTTAAAAAAAAGAATAAAATGTGAGCAGCATCTCTAAAGG
TTTTAGATTAAACACACTTCCAGCAATGAGCACACTTTATCATTATTATTAAACACATAT
ATGACACTATTGGTGAATAAAATTGTATATGCTTTCTTTTTTGTAATTTAGGGTCGTAGT
ATGTTGCACAAAAAAAAAGGGTCGTCGTATATCCTATGACTTGTATGCACATTGACAATT
GCAATCTACAGAAAAGAAGACGAGTTCTCCACCAAAAACAAAAACAAAACCAAGTATATG
TCATGTCACGCAACTGGAATTATTGACAACACGAAAAAATAATTAAGAAAACATATCTTC
TCAGGTCTCACAAGTCGGACACTAAATCGCCGAGTAAAAGCCCACCCAATGCTCCTCCCA
AAAGCCCAGCTCCCATTCCAAGCCCAAGCCCAGGCTTATTATTCCTCGGCGGCGTTTGCG
TCGGTGGATGACCGTGCCCGTATCCCGGCGGCGGCGGATAACAATACCCATGCTGAGTCT
GTGGAGACGGGGGCCCATACCCGTGAAACGAGTGTGACGGCTGCATTTGGTGGTACGCAT
GACCCGGTTTATCAGGAGGCGGCGGCGCATACCCGTGAAACGAGTGTGACGGTTGCATTT
GGTGGTACGAATGACCCGGTTTATCGGGAGGCGGCGGATACACATTGAAATAATGCGGCG
GAGAACCACCGTAAGACGGCGGTGGGTACACGTTGGAATGATGCTGCGGAGAAGAACCGT
AAGACGGCGGCGGCGGATAGAGATTCGAGGTGGATGAAGACGGTGGGTAAGCGGTGACCG
GCTGCTGGTACGGGTACGGACACGGTGGCGCGGGATATACTTGCGGCTGAGACGACGGAG
GATATCCAATTGAAGATAGCGATGGATAGAAACCAGCTTCAGACGGCGGAGGATAGATCG
CCGGCGGCGGCGGAAGATCAGGCGTTGTATCAATCGGACTCGGTAGAACCGGTGGTACAG
GTAAATCCGGTTTAAACGAAGGCACATCGAACCGGTACGAGAAAGTTAAGGAACCTTGAC
CTTTCCCAGAGGGAGTTCTCACCTGATACGTTACAAATCTCATCCCTTGTCCGTTTCCGT
TTCCGTTACCATCGCCGTTAAATGACGGCGAAGTACTGAGCATTTCAAGAACCGGTACTT
GGACTTCTCCGAGATCTTTGCCGCCGAACATCCGATCGCATACCAGTTTCACGACGAGGG
TCAGGCGGTCTTCACGTGCTAACCTTTGATCGACGGAAAACTTGACGGCGTGATTCCACG
TATGCTCAGATCCTCCGGTTCGGTCAACGGCTGTTTTCTCCTTGCGGTTCTTCTGAGAAT
CATCGCCGTTGATCCAAACGACAGCGTATACGTCCATCTTGGTGATAAGGTTGACATTTT
CAAGATCCTTTGCAGAGTAGATGTTGAGCTCTAAGGTCAGATTCGCCATTGTGCAGAGAG
AGAAGAGAAGAGGAGTTTAAATTGTTGTTTTCGTCTAAAATGGA
>Cluster_113777
AAATAACCTTTATTTTCAAAATTACTTGATAAGAAAACAAACTCATGTGTTCACAGCTTG
CAGTACTTGTTGAACCAGACAGCAACGTTGAGAAAACTTTCATAATCCGTCTGCGGTCTG
TCTAGGGGATGATTGTCGTTGGGAAAGACAAGAACTTTAACCTCAACTCCTTTCTCCTTT
AACGCCCTCATGTATTGAAGTCCGTTTGAAATGG
>Cluster_31904
ATTAAAATACAGTACCAATTATTTTGTTCTGGTACACATGCATTCAATATTAAAACTATT
TTGTTTAGCTATAGCTTGATTTTTGCGAATTTGCATTGCATACACAAAACTTATTGCGTA
ATTAACAATCTGCCATTTGACACTATTACCAACTGTACATAAAAATTAATGACTCAAATA
CCCTTATCCCACATCCATCATCTTCCTCACCAAAAAAATTCTGCGTATCCTCATTCCTCT
CCCCTTCCTTCTCCTCAGCCAGTTTCCCCTATTCTTTTACCTTTTCTTTCCTCTGTTCGT
CTCTCCATTCCTTTCTCCTTTTTTCTCCTACGCCTTCTTCTCTTCTGCCGCACTCGCCAC
CGGATCTTACACATCACTGGCGAGCGTCTCCACCAAACGATCTGCTTCTGCAACGCCCAG
TTTCGATCCATCGTCGTCTCCCGCCACCCGGAGCTTCTCTTCTCCTCCGCCGCGGAGAGC
GTCTCCTCCACCGGATCTCCGCTTCTATGGTCGTACTCCTCTCTGGATCCCCCGCCTCCA
CCGCCGATCGACTCCACCAAGCGATCTGCCTCCTCAACGCACAACTCTACCACGATGTCA
TCCCGCCACCCCGAGCTACTCTCTCAACTCTCTTCCCTCTCCCACGCCAAGATCTTTCTC
TCCTCCCTCCACTCCTCCGTCAACGTCTCTGTCGTGTTACATATAGAATTTAAATCTTTG
TCCATGGATTTATTAATCTATGGGAGGTTAGGGTTTAGTTTTGATGAGAGGGGAAGATTT
GAGAGGAAAAGAAAAAATAAAGGCAATCAAGCTCATGGTTCAGGTGAAATTGAGAAGAGA
AAAAAGGGGAAGAGAAGAAAGCCTAAAG
>Cluster_106486
GTTTAGGATTGGGACGTAGTAGGAGGAATCTGTTTGTAATCTCACAATATATTTGTGGTT
TTAGAGAATTTAACCCTGTGGCTGACTATATGATTGAGCCATGTAAACGTTCCTGAGTCC
AGTCCACCTCCAAGGGGGTAATCAGACCCCCTTTGCGTTTGTATTCATAGCTGTAGATTC
CCTCCATGGTGCATGCTGAATATAAATTAATCTGGAGAAGGATAATCAT
>Cluster_84868
AACGGAGACTACGAAGGCTTCACTCATCTCAGCGTCTCTGAACATAATCAACAAGGCAAC
TTGTACTTCAACTCCCGCGATCTCCATCCCCGCCATTAGCAATAGCAAGTCCTCACAGTT
TTTTCATCAAAGCTGGTTTCTTTGCTGCCTATCTATCTAATAGACACTTGAATAATGTTA
ACTCTCCCTCACCAAAACCATCCTAAATAATAATAGTAAAAACATTTACATTCATTGCGA
TCCAAATTCAATAGTTAAATACAAGATTAAAAGGAGCAGATCCGATACTT
>Cluster_114795
TTTTTTTTTTTTTTACATGCAACAGTACCAACTTTCTCATATAATCAAGATGTTATAATA
CAGTGCCGCAATACAGTTAATGCTTATACATGAAAACTTTGGGTAATTAAACATTTTGGC
CTACAAAGATCCAAAGTAATTAAACCTTTGAAAAAACATTTTTTAGCTTTTTACCAAAAA
AAAAAGAAACATTTCTACCTTATTATTTCTTG
>Cluster_86588
CACCAAATTACGTACAATTTCCTCTTTGTGAGGACAAATATCGTTTAAGAACAAAATGGC
CCCAAAAGGTGTAACAAACATTATAGCTTTTGTCTTTGCACTGAGCAGTATCCTCTTCAT
CGGCCAAACCAATGCCCAAGGCCGGCCTAATCCCCGGTGGCCTCCACCTCCGCCATCATT
GGTGTGTCCACCATGTATTTGTCCAATATTATCACCACCTCCACCTCCACCTCCACCAAA
CACCCCACCGCCAACCCCTCAGACTTCACCAATAATACCAGTGG
>Cluster_41570
ATAATGAATGTCTTATGGTTATCTTATTGAAAGATAGAGCAGATTGTTAGGCCTTTTTCA
GGAAAAAAAAAGATAGAGCAGATTGTTTGTTGGTTTATTGTTATCTGATCTCAAAACTAA
TAATGGGCCAGCTTTAAGCCCAATGTCTGTAGGCTGAAGCGATGAAGACTCTAAACTCTA
ATTCGTAGACCGAGTATAGCATCACAATATACGTGTAAAATGTTATAACATCACAATTTA
TTTCTCTAGCAATCTTGAGCATAGAAATCAACGATCTCGACAACATCCATATCTGAAAAT
GTAGAGGCATCGTTATGAAGAAGCCACAGCAAGTGTTCAAACAAGATCGAGTCTACATGA
TCAAGCCAGACAACTCTACTGGTCTGGTTTAACCGGCTTTTAGTGCCATCCTTAGCCAAA
CCAATCAAGATTCTAAACGGTATCTCTTCGAGTACATACGGTTCGACCATGAACTCCTTC
TTCTCCTTCCCTACCACCACCCTTATGACCGTATCCTCCATATCGTCGTCAGTTAGATTC
CGGTACGCAAACCGCCGCGAATCAGCCGAGGATAGACGTCGGAGTTTCATTACTGGAGAA
ATCAAGCAAGCCATCTTAGAGAAGAATCAAAGTTTGTGAAGAGATAGTTTAACAA
>Cluster_73885
ACAAAATTTTGTTGACATCTTCATTTTCTCGCAGATGACGCACTGCCATTGCCCAATACG
ATAATTAACAAAAAGGTTTACTCTTTAAACCTCTTTTTCCACACCCCATTTCCATCCACA
TGTTCTTTTTCTGGCCGTTTCCGCCTCGCCGTTTCTGCCTCACCGTCATCTCACCCTCCT
CCCCTGTTTACAACTATGAACTCGCCGGAGATTTTATCGGAATCGTCTTGCTCGGAAATC
GAAGCCTTTTGGAAGAAGAAAATGCAAACACTTTAACTGTCTCTCTCTTCGTTTCTTTTT
TAATCGACAAACCAAGAAAAATAAATAAAATAATG
>Cluster_98011
GAAGAAGGCTTACGTTAGGCTTACACCAGACTACGATGCTTTAGATGTTGCTAACAAGAT
TGGCATCATCTAAGTTCGTCTACCTCTCCTATTATAAAAAGGACTTGTGGTTTTGTCTCT
AGTGGTCAAAACTTTGTTTTACAATACATTCGTGTTGCAGTTAATTGTTGAATTCAAATT
CTATGTTTTTGGCTTCTCAACAATCTTATCATATACCACTTTATAAACCTCTAAAAAAAA
AAAAAAAATG
>Cluster_94423
TTCCAGGTGATGAGCTTCTCTCTGACTCTTTCCCTTACAAGGAGATTGAGAATGGTATTC
TCTGGGAAGTTGAAGGAAAGGTCTGCTTTTTTTGCCACCATTGAACCTTTTTATATTCAT
CAAAGTTTCATCCTTTGTTCTGATTTTTTTATTATTTTTTATTGGTTTTATATTCAGTGG
ACTACCAAGGGATGCGTAGAGGTTAACATCGGTGCCAACCCATCTGCTGAAGAAGGTGGT
GAGGACGAGGGTGTTGACGA
>Cluster_106955
TTCTACATAATTGTTATCCTCACCCACTGGTTGCAGCAAACAAAAACAACATAAATATAT
GTGTGTGTGTGTGTGTGTGTGTTTGTGTGTGTGGATTGGCTAATTTAATGGTGTAGATAT
ACCCTCCTAATCGTCTGCCTTTGGTTTGATTCTACGTAAAACAGTAAGCCAAAGGCTAAA
GCTGATTGCAGCTAAACCAATTCATAAGCAAGTTTCCTTACTTTCAAT
>Cluster_21136
AATTGACAACCGAATCTAACCAGTACTATAACAAATTAATAACTCATAACCAAATCTGAA
CCAAAAATCAAAACATTCGATTTGGTTCAGCTGGTTCGGTCAAAATCCCAAGCCTAGTTA
TTAGGATATGTCATGTTATCATTCATATGAACTGCATAGCTTTTGAATAAAGTAACATGG
ATACACTTCAAGTTATTGCATTTTCCCTCGTTATCCAAATTTAAAGTAAAAACAAAACAT
GTTTGCCACATTGTTAAGATTCTATGCTTTGTTGTTGAAGGAACTCAAGATCCTTCATTT
GCATTTGAATAGCTTCTTTAGGCAGCCGTTTCGGCTCGGCCAGATTCTCTTCTTCTCCTC
CTTCTGCAACCCTCTTTGCCTTCTCTTTGATGATTCTATCTATCTCAGACTTGTCAACAG
AGGGGAAAACCGCGGTTAACATCACCAGAAGAAGCTTCTCATCTTCCTCCTCAATAACTC
CCCTCCGGAAGCAACAAGCATATATACCTTCAAGAGCCTTCTCGACTCTTAGTTCCATAG
GAATTGTTGGCGCTGCAACGTTCAACTTTGCCCTTCTCTGTCTAGCTTCAGTCATCAAAG
CAATAAAGTTCTGTTCTTCAAACTCGAGATCATTTGAAATGCTAACCCTCGTAACACCTT
CGAGGATCTCTTCAGATTTGAGAAGCCCTGCACCTACTGCAGCAACCCAACAGCAAAGAA
GCACATACAAAGGTTCTCCTGCCTTGCCTCTTCGCTGTTGAAACTCATAGAAAGCTCTAG
AATCACTAGGCGCGCATTTATTCCCGACTCGTTTCCTAAACTCGGCGAAGTCGACGAGGT
CTCTCCCGACGCCGCCTTCGTCGCTGAGGATCCTCGCGAGGAGTCCGATGACCGGGAGGG
AACCGATGACTGTGTTGGCGAAGCTTGAGATGGAGTTCGGTTTCTCTATGTACGCTCTGA
TCGACAACGCGAATCCTCCTCCTCCGCCGCCGCCGCCGCGTTTGGGGAGAGAGGAAGCGG
CGGGGATACTACGGAGGCGGAGGTGGAAGAAGGAAGGGGAGATTTGGTGGAAGGAAGTGG
AGAGGTGTGTGACGACCACCATGGCTGTGTGAAAAAAGGAATTGGTCTCTTTAAGGCGGT
GGATAATATTGACCTCGTGTTTATATACGTTATCTTCTTCTTCTCCGTAAGCTCTCTCTT
CAGAGTTCAGATTA
>Cluster_94424
AAAAGAGTTTCTAAGAGCACGTATCAGCAAATGGATAGAGGTGGATTTATTTATGTTTTT
TTTTGTTTTTTTCTTCCTCTCGTTCTTTTTTTCTTTTTTTCTTTGTCTTCTCCATCTTCT
CTCGTGAACTCCGCAGGAAGACGCCTCTAGTCCGTAACGAACGATGCCATCCTCCGCATC
AATCTCATCGCCTTCTTCTCTAGCTATTCTCTCAGCCCAAACTCGATCTCCACTCTCCTT
CTTCTCTAGTTTCTGGGTTT
>Cluster_104255
GCCAAAGGAACCGTTGTTCTAGCGGAGCATACTCCTTATTCTGGTAACTTTAGCACCATC
GCTGTTCAGTGTCTTCAGAAGCTTCCCGCTAATAGCAGCAAGTACACTTACTCTTGCGAC
GGTCACACTTTCAATTTCCTTGTCGACAACACTGGTTTTGGCCTATACTTAAGGAGCATA
TGCAGTATTGTATGAGCCATCCAGAAGAGATGAGTAAACTTTCAAAGTTGAAGG
>Cluster_30993
CAGTGCTCACGAGACCTTTGCAAAGCCATCTTGCCCATTATAGAGTGATAGTAAAATGTC
GTTGTAAGGTTTTTTTAATTCGTACATTTAACAAACAACATTGTCAACAATTTTGGTACT
CAACAACTCTAAGCGTTTCCACTCGCACAACAAAAGCTTTTTTGCTTATACAACATAACG
GTAGGTAACATAACGCCCAGCAGTTTCACTCGGACGTATGATCTTCACAACTTGTCCACG
TTTTAGCCCAAAGTATCTTGCGATTGGATCAGTCACTTGGATCCTTGGAAGCTGTGTCTC
CTTGACAGTGTATCTCTCAAGAAGAGTTTTCTTCTCCTCAGTGGTTAGAACTTGGTGCTC
CGGAACAAGAACATGTTCTTTAATGTTCACTAGCATTTCCGCCTCCTGGAAGACTTCCAA
ATGAAACTTAGAAGAGATCTCACTGATGCAAGTTCGAGCAAAAGGAGTCAAGTTCTGCTG
CACCACCAAGATAGCTCTGTAAACATTCTCTGACTTCATCCTGTTTGTGTACACCTTCAT
CGTCTTAACCCCAACTTTCGCCTCATCAGGGAAGAAGATATAGAGCTGGTCACTGCTGTC
GTTTCGCTTAGCTTTGAGAGTAACAAGATCTTCTCTTTTCATGTTGTCTCCGTACTTCCT
AACGAACTGCGATAAGCTCATGGTGATCTCAGAGTCGGCGATGAAGTAGCCACGGTCCTT
GAGCATCTGCATCAACGTCTTCTGGATCCTGTAAAGTCTTTTGATTTCTTCTTCCGTTAG
ACCCATATCTCGATTAAATGTTGATAGAGGGTAAAGAGAGAAGAGAGATGGCAAGCACAG
AACGACGAAGAAGACGGAGCGGCGTTTCAAAGAGCTTTCCTTTCAAGTAAAAA
>Cluster_49358
CAGTGCTCACGAGACCTTTGCAAAGCCATCTTGCCCATTATAGAGTGATAGTAAAATGTC
GTTGTAAGGTTTTTTTAATTCGTACATTTAACAAACAACATTGTCAACAATTTTGGTACT
CAACAACTCTAAGCGTTTCCACTCGCACAACAAAAGCTTTTTTGCTTATACAACATAACG
GTAGGTAACATAACGCCCAGCAGTTTCACTCGGACGTATGATCTTCACAACTTGTCCACG
TTTTAGCCCAAAGTATCTTGCGATTGGATCAGTCACTTGGATCCTTGGAAGCTGTGTCTC
CTTGACAGTGTATCTCTCAAGAAGAGTTTTCTTCTCCTCAGTGGTTAGAACTTGGTGCTC
CGGAACAAGAACATGTTCTTTAATGTTCACTAGCATTTCCGCCTCCTACACCACACCACA
CCACACCACACCACAACATGGTTTGATGATTGTGATGATGTTGAATACACATCACCAGAC
AGAAGAATTCAAAGAAAGTGTGTGTTTAGTACCTGGAAGACTTCCAAATGAAAC
>Cluster_53757
GGCGGTTCTCCAAAACACACCGCACACATCAGCGTGGCCCAGTCCGGTCTCTGTCCCGGC
GGTAACAACGGAAAGTGACCAACAAGAAGCTCCAACATCATCAAACCAAAACTCCAAATA
TCTCCAGCGTACACATCAGAGCTCCCTCCTCCTCCAGACTCCGAGTCAAACCTCTCGGGA
CTCATATAAGCACACGTCCCGACATAAGAGTTGCAAGAATCCAACGACCGGACAAGGATC
TTACTAACTCCAAAGTCAGCGATCTTGACCTCGTCCTTGGAGTTAAGCAGCAGATTCGCA
GGCTTAATGTCTCTATGCACGATCTTTAGACCGTGCAAGTAACTCAGACCTCTCAAGATC
TGTCCAGCGAACCCGGCGAGGCGTTTCTCCGTCACGGCGCCGCGGAGAGACTCTAGAGTC
CCGCCGTCCATGTACTCCATCAGAATCGACACTTCTCCTCCGACGTCGACGACGAGAGGC
TG
>Cluster_86285
ATGAAGCTGATTTGATCAACAAAGTTGCCTCAGATATCATGGCTGTGTTGGGTTTTACAC
CATCAAAAGACTTTGGTGACTTTGTTGGCATACAAGCTCGTATCATGGAGATAAAATCGA
ACTTCATACTACAATCAGGACAAGTGAAGGTGATTGGGATTTTGGGTCCTGCAGGGATTG
GGAAGACGACCACTGCCAGAGTTTTATACAACCAATTCTATCATGATTTTCAATTCAGCA
CGTTTTTGGAGAATATCAGAGGGAGTTATGAGAAGCCTTGTGGTA
>Cluster_59541
TGCTTTGCTTTTCCGCTTCTCTCTCTCTCTGCTTTCATTCATCTCCTCTCTCTCTCTCCG
ATGGTTTCAGCTACTTCAGTCATAGCCTGGGGCTCAGGAGAAGATGGGCAACTAGGAATT
GGTAGCAACGAAGAAAAGGAATGGGCTTGTGTCGTTGAAGCTCTCGAGCCTTACTCTGTT
TCCTCCGTTGTCTCTGGTAGCCGTAACTCCCTCGCCATTTGCCATGATGGCTCGATGTTT
ACATGGGGTTGGAATCAAAAAGGAACATTAGGACACCCACCGGAGACAAAGACAGAAAAT
GTTCCTAGTCGAGTTAAGGCTCTTGCCAATGTCAAGATCACTCAGGCAGCAATTGGTGGT
TGGCATTGTTTAGCTGTTGATGATCAAGGCCGAGCCTATGCGTGGGGTGGGAATGAATAT
GGACAG
>Cluster_54762
ACCTACCGACAAGAGCCAAGTAAAAAATTCAGACAAGAAACCTCAGCTGTTTGAACTGAA
CACCAAAACTCCCCCAAAACTCTTGTAGTAACTTTAACAAAAAAAAAGAAAAAAGAAAAA
CAGTGTGTCTAAAGGCGAATCTTCATCAACGGAGACTCAGATCTTGTCATAAAACGCAGA
GAGGATCTCTACGAAGAAGAAGATCAGAGAAAGATGATCGACAGGTGTTTAGGATCTCAC
AGGTGCCGGCGAATCCAAAGAGCTTTACACCACCTCAAGGTAACGGTTCTTTGCCTCGTT
CTCGCAGTAGTCGTCCTACTCCTACTTGGCACAATCGGCGCCGGTAAGCCTTGCACTCTT
GGACCCAAGGTATCCGACTGGGATGAGCAGATATCCGATTGGTTAGCTGAGAGAACCCTA
GCTTCCCCAACTTCATCGGACCAAACAAGCCACGCGTGAGAATCTTGTCGG
>Cluster_90703
AACTAGAACTGTCATATTGTACAGAATATGTTTCAATAAGTTTTCTTTCTTTCTTTTTCT
CCATATTATATTTAAATAATTTTGAAAATGTAAACAAAACACTACAGAAAAAAAGAATCG
TTTTATTGTTAAAAAATAAAGCTTTGCGAGTATGACTCCTATCCATAGCCACTCTCTTTG
ACTATCCGGTGCGGCCAGTTCTACGGACGTGCGGTGAACCATATCCATTAACACGGTTAT
TATGATCTGAATCACCACCGCTACGTTTACG
>Cluster_87185
AATCAGTAGCTCTACCTCTATGAAACTTAATATCCACGCTGTTCCTAAAAACATTTCGGG
GAGTACGAGCTATTTCCCAGTTTGATTAGCCTTTCACCCCTACCCACAGATCATCCGGAA
ACTTTTCAACGTTTATCGGTTCGGTCCTCCAGTACCTGTTACGGCACCTTCAACCTGCCC
ATGGGTAGATCACAAGGTTTCGCGTCTACCCCCTCTGACTATACGCCCTATTCAGACTCG
CTTTCGCTTCGGATCCGTGCCTGAAGCACTTAACCTTGCCAG
>Cluster_78306
TGAAACATTGACTATATATTGAGATTTCATTAGAGATGTAACTCTAATAAGCAACCGTAT
CAAAATTTTACTAGGGGTAGTTTCGGAGATTATAAAGAGCATTTAGATCATAACAAACAC
AGAGCTATCTTAAAAAAAAAAAGCTAAATGGTTTAATATTGAGCTGCAAAATCTCTCATT
ACACTCGCTTTTTCCATTACACGTAGAATCAGTAAGAAAAGAAAAACCATTTAAAACAAC
TTCGTTAACATTATAAGAGAAAACAAGAAAGAACATGCTTGAGATCCTTGCAGCGTCCTA
TATTATGCTACTAAA
>Cluster_76928
GTCTCATAACGAGATGCTAAGTTTTGCCGGTCTCGGGAATTGCATCAGTGGCGCTGCTTC
TGGTCAGCTTCATCCAAAGCCTTGGCAGGGTTAGTTAGTTAGTTAGTTGCTATGTTCATA
TACTTATGAATCTATCGATCTAAATTTTTATTATTAACATATATCATACACATCTAGTTT
TATATCTATATAGTCTCTTTTGTTTCCTTCTTTCGCTCTTTGTTTTATGAATTTTGTACG
CTGAAAGTTCACCAAAGGAGAATTTAAAATGATTCAGGTTTTATACATGCAGAAGAAATA
TTTGATTGAAAAAAAAAAAAA
>Cluster_101793
CATACCTATCGAGAACAAGAACAACCACCAGGCGTCCCATTATCCATTCCACTTCCTCTT
CCCCGTCCCTGAAGTCAAATCCCCATTTAATCAAGTTACAATCTTGTCAAACAACACTAA
TAATTCATTCAAAAATCTCAAAGCAAAACAAGGAACATATGACAAACCTGACTACCTGAG
ATGTGGTTGGTGTTAACTAAGACCATGAATATGCATCTGGAAAAGAAGAAGCATTGATAA
>Cluster_104655
TAGAATATGTTGATGGTTTTGTATTCATGAACGGTGGTTTAAGATTGATGATGGTTATGT
TGCATTCTTGAGATTTGATTCAGATATTTGACCCCCAATCTTTGTTAGAATATGTTGATG
GTTTTGTATTCATGAACGGTGGTTTAAGATTGATGATGGTTATGTTGCATTCTTGAGATT
TGATTCAGATATTTGACCCCCAATCTTTGTTAGAATATGTTGATGGTTTTGTA
>Cluster_81328
CGTAGACATGAAATAGATAACAGGGGTGAGTTACTGGTTGAGCTTGAGAGGCAGCTTCAA
TGGCCACCACTTGAATGACTTCTATGTTCTGGTGCTGAGAGGAAGCAACCGGAGATAATA
GGATCAGAGTTTTTTTAACACTTTTAAAGAAACCACAGCAGTTGATGTTGCATTCTAGAA
TATGTTGATGGTTTTGTATTCATGAACGGTGGTTTAAGATTGATGATGGTTATGTTGCAT
TCTTGAGATTTGATTCAGATATTTGACCCCCAATCTTTGTTAGAATATGTTGATGGTTTT
GTA
>Cluster_88397
AGAATGCAACATAACCATCATCAAATCTTAAACCGTTCACTAATACAAAACCCATCAACT
GCTGTGGTCTCTTTAAAAAACGCTCTGATCCTATTATCTCCGGTAGCTTCCTCTCAGAGC
GGTCTGTGAACCAGTACATAGAAGCCATTTAAAAGGTCATTGAAGCTGTGCCTCTCAAGC
TCGACCAAGTAACTAAACCTGTTATCTATTTCATGTCTACGAATACACCTTTCTTGAATT
TCTTGCATAGAGCCTGTACGGCTGAGTCAATCCGTGCA
>Cluster_49695
TTTTTTTCTCATTATCGCAGTTCTCCTTTCTCCTTCACCTTCACCTTCTACAAACACAAA
CCACCATTACCATAACCTCCTCCGCCATTACTTCTGCCTCAGCCAAAATGTTGTTAATCT
GTCTCAGTCACCATCACATCACCTTATCCGCCGCGAATACTATCTCCATAACCTCTGCTT
CCTCCTCCTTGATCTGGAAAAATGACGAAAGGGACGCACGCCAGAAGTGAAGGATGACAC
ATCGGAGACACGCCAGTGGTAGTGACGAACCTGACACAGAGGCGGAGGCAGATGCGGTTC
TGAGGTAGATGATTTGAGGCTGAGGAACGAAGCACGAGGAGGCGGAGGCACAAGTCACAA
GACGCTGAAGCTTGAGGAAGGCTGCACTTAGGTTTAGGTTTTGGTTAATTAGGTTGGTTT
AATGTGTTTAATTAATATTCGGTTTAAGATGTTCTGGTTTACTTATTTTTTTTTAACTTT
CGGTTAGTTTTGTAAAGCTGATTTATTTGAATAATCAAGTCCATGTAATG
>Cluster_89393
GCAAAAGCTTGGGTTATTACAAGCATCGAGTATGACGTTAATCTACTGAACATTGCAGGA
CCAACGATTTGCCATAGCTTCTTTGTCTCAGCCCAAACTCTCTTCTTCAATCCTCCACCA
TCTCCCTCCGCCGTGTTAGGGCTTTTCAAAAGCGACTCTGTTTCCTCTCCTCCACCTCTT
CCTCCCATCGCTAATCCTCCTTTCTTGTTCGTTTTTTCACTCTCTCTCCCTCTTCTTATC
TTTTTGGTTTTGGAATTATATGTAACAGAAAAAAT
>Cluster_89720
GCAAAAGCTTGGGTTATTACAAGCATCGAGTATGACGTTAATCTACTGAACATTGCAGGA
CCAACGATTTGCCATAGCTTCTTTGTCTCAGCCCAAACTCTCTTCTTCAATCCTCCACCA
TCTCCCTCCGCCGTGTTAGGGCTTTTCAAAAGTGACTCTGATTCCTCTCCTCCACCTCTT
CCTCCCATCGCTAATCCTCCTTTTTTGTTCGTTTTTTCACTCTCCCTCTCTCTCTCTCTC
TCTCTCTCTCTCTCTCTCTCTCTCTCTCTCTCTC
>Cluster_110242
TTCAATTTTTTTTTTTTTTTTAAGATGAACAAGTTCTGAACATTATGAGAGAAGTCTTCA
GCAATGATATTGATAATGGTTCTTGAGAGAAAAAGATAAAAGGACTAAAAACAGGACATT
GGTTTCAAAAGTAGTAGAAGAACTAAAAAAAACAAGATTCAGATCTTCAAATTTCAGCTG
CAATACGTCCAGCAACCTGGTCCAAATCCCGTTGACCACTG
>Cluster_80279
AAGCGGTAGCTGGTGGTAATAAGAAGAGAGACGAGTCCGAGATCGCAGACGCGGTGAAAC
GCGGTTACTTGGCCACAGACGCTGCGTTTCTCAACGAGAAAAACGTTAAAGGCGGTTCAT
GCTGCGTCACGGCTATGTTCGACGACGGGAACCTCGTGGTTGCCAATGCTGGCGATTGTC
GCGCCGTCATGAGCGTTGGAGGCGTCGCCGAGGCTCTTTCTTCCGACCACCGTCCGTGTA
GAGATGATGAACGGACAAGAATTGAAACCACGGGCGGATACGTTGATACGTTTCACGGTG
TTTGGAG
>Cluster_63183
AGAATTTGGAAAACCATGTTGATGTCAAGAATGTTCTTGTTGACATGGGAATCTACTTCC
AAGTGCAGATAGAAGAGTTTAGTTGCTATGTATTTCATAAGTGCTATTTGATGTCAGGAA
GTAATTCGTTATCTATTTGTGTTACAGAACTCAGGAAGCTTCTCCATTTGTTGCATCATG
TTCATTATGTCAGAATCCATAGAGAATTCCAAATACCCTGTTTGAACTTCTTGGGTGTTT
TGTGTTATAATGTTAGGTGCTCTGCTTTCAGTGTGAATAAACCAGCCTCCTTAAATTAAG
TTGTGATTATCTCTTTTATTTTGTTCTTGTTCTTTGCCAAAGCTTTCTTTTTCACAAGTA
TTAAAAACTCCAAATTGAAAAACACCATTGGACTTCAA
>Cluster_61925
AAGTCTTCCTCTGATTCAAGTATCGGCGATGTACCATCATCCTCCGTTTCTCAGGTTTTG
TCGTTTAAAAAAAAACTTCATTTTTGTATATAAAAATGATAGCTTTTTGGTTAAAATGAT
TATCTCTGTGTATTATAGTAGAGATTAGTGAAGCTTATTGGTGTGTTTTCGCTTTGTAGC
TGTCTGTTGTTCCTCATTGCTATTTGTTGAGCCTCTGAGATGTTTATTCTGTTCAAAGTT
CGCTCCTTTTTATCTTTTGAACCTGTTATGTACGCCTTCCACTTATGCTAATAATGAAAA
ATGATTTTTATGTCTATGATCTAGGGAGCTGCAAGTGCTTCTGTTCCTGCACCAAAGCAA
CTCGCCCGTGCACACAACCCCAATCCAACACCAAACCACTCAGCGCA
>Cluster_40215
TTGAGCGCTGGACAGTGTTGCAGGTTTGGTCTCCTGGTCCACTGGTGGTTAAGAGCCCTG
TTGCGAAATCTCAGACAAAGAAGCGAAGTTTCCAAGCGGTTGAAGCAGACAAGGGAAAAC
AACTGAAGAAAGGTATCAAGAAACCACCCGGTGGTGGTTTAACTACTGGAAGTAGTAGCT
CTAGTGGACGTTCTACAGCTGAAAAGGAAAAGCCTAAGACTAATGTGAGGAAGGCTTCCA
CGCTTGGTAAAGAGGTTTCGAGAAACGAGAATGATAAGTCTAACCAGAACTCGAGAAAAA
GCACAAGCGGTGTAAAGGAAGGGTCTTCGTCATTGGAGGTTAAGGACGAGAAGCCTAGAG
TTAGTCTCAAAAAGGCTACACTTTCCAATGGGCTAGAGAAACCTACTCGCAAATCTGCTG
AGAAGAAGAAAGAGATTGCAGATACAGTGCCTGGTGACAAGGTTTCAGCTCCTGTTGTTG
ATACTCCTGAAGAAGAGAAGGTTAAAGATAGCCCTGAAACAGTTTCGAAAGAGGCAGATC
TCGATAAAGATGAGCAAGATGAAGTCAAAACCGCAGAGGGAAATGACAAAGCTGAAGAAG
AGATCCAAGAGCCAGACGTGCAGATAAGCTCTGAGAATGGAAATGCTGGTTCTGAAAACA
CAAAGCCGAGCGATAGAAGAG
>Cluster_12791
TCAACTCTTATCTTTTAGCATGAAATTTAGTTGTATTCAGATATTCTTAAAATTTGATTC
GGATTTGGTTGAGCTTCCTCAAATTTGATTATATCAACACATCGCAAATCCGACTAAACC
TATTTTAAATTTAAGCATGGTTCTAATTCAGATTTTGAATATCCAGTTTTCATCTTTCCA
CCTCCCCGTAACTCTCTCTCAAGCCAACAAACTAATTCTAATCTTTCACCGGCGTCCGGC
GGCGCGTCCGAGCGCGTGCCGACGCCGGTGGCCCTCCTCATCCCTTACTTGTCTTCTCTT
TGCCTCTGCGTCACCTTATTCCTCTCCTCCGGTTATGCATGTGGCTCTGACTTAGGGTTC
CGCTCCGTTGACAGCTCCGCTCGAGAGGGGTTTGTCGCAGGTGGTGGTTCAGCTATCTCT
GGAGTCGCGGCGAGGTCGTAGTGGTTGCAGGTTGAAACAGTGGTCGGTTTTTAGGGTTTT
CGAGCAGATCTATTTTCCCCTTCGATCTCTCTCAGATCTCTTCGAGCGTGAGGGGAAGTG
ATGGTTGAATCTCAGCTCGGTTATGCGGCTTTCCTGCCGTTCGTCTGGTGGTTCTCCGGC
TGCGGCTATTGGTGTCTCCGGTTCTCTGCGCGTCGTTGAGAACAGGTCCCTCTTTTCCGT
AGTCTGGTGTGCTCCGGAGGTTTCTGTTAACTCGGTGGCGAGTCGTGGGTGGTAACGCGC
AGGCGGTGATGGTGTTCCGCTCAACTCCGGCTCGTGTAAGCGTCCAAGATGTTTTGACAG
AGGTCGTCTATGGCCCCTCGGTGGCTTCTTGCGGCGCTTCCTCACCACGAATCTCCTCTT
CACGGCTGCGTTCCTGTCTTTTCAAGAGAAGGTGTCGGCTTTCTCTTCGATCTTGTCTCT
CGATTGTAATTGTTCTGACTCCATTGACATTGGCGTCGGGTTCTCTCAGTCTGGTAAATT
AGCTTTCAGTTCTTGAAGGCGTCAAAGGGCGAGACGGTTCTCCGGTTGTCATTGACCGTC
TCGGTGTCTCCTTTGGTCCCGCTCACATCCCGGCACCACGGTGTTTCACTTGATTTCTGT
GGTGGTGTGTTGGACTTTACCGTGCAGGTTTTAGAGGCTGACGGGTTTGCAGCATCGATG
GTATCGGCCCGTTTCTTGCTTGGGTTAGCAGAGTCTTTGTGCTTTGCTTGGCTCGTTTGT
TTGTGTTTTTGTTGCGGTGGGATTTTTTCCTCTCTTAGCAGGGAAGTAGTCTCTTTACCG
GCTTGTTTTTATTTTATTGGAGGCTGCGCCTGGACTCTGGTCACAGAAGCTCTAAGGTAT
GTTTATCGGCCTTTTTGCTCTTCCGAGCTTCATGGACTACAAAGGCTTCAGTGAGGAGGA
GAGTGGGATGCTTTTAGCTCCTAACCGGATTAACCTGGGAAAGGTAGTGATGACGAAAGA
AACCGGAGTTGCGCCCACAACTTGGCTGTGTAGTTCGAATAGTTGGATCGGCTAATTTCA
GTGTTGTACCGAACTTTTGTTTGAATCTGAACTGTAACCTTTGTAATGATGCCCTTTAGG
GAAGAATTAATAAAGTTGAACAAAAAAAAAAAAAAAGAGAAAAAATCCAAAAAAAGTTAT
AGG
>Cluster_45646
GTGCCGTTGCCTTTGGCTAAGAGGGTTGAGTTTGTGAAGATGGTTGAGGAGATTGGAAGA
GAGCATTTTGTGGGTGAGAGAGATGTTCAGGCTCTTGATGATGATGACTTTATCCTTATT
GGTCGGTATTAAGAGCATAATATTATATACTTTCTTGGAGTTTTGGGTTTTACTTTTGTT
TGGTGTTTAATGAAAGAAGAGATGGTTTGGTTTATGTAGTTGAGGGATGAAACGCATTCA
TCATATTACTTGTTAAGAACTTGTGATTTGCTTTTACTATGTTTTAAGCTGTTTGTGATG
CGGTCGGAAGAGGAAGAGACTTTTGGTCCCACGTACCATTAAACAAAAGAACACACGTAC
ATAGATTATATGAGAGATGAAACTAAATAAAACACTAAAAAAAAGGATGTATACCAAGTA
ATACTAAACCCCTTTAGATAATAGGACTCGGGTATGTGTTTTAGAGCCCTTAGATTGGTG
TTTTTGTTTCATGGAACAGGGGAAACGTTTTTGGTCTGAAGCAGAGAGAAGAGAGCTTTG
TTTTCTTGGCGAAGAAGAAGAGCTTTCTTTCTGAGTTTCTCATTCTCT
>Cluster_87186
TCAATTTTTTTTTTTTTTTTAGCTCATGTGAATATGAATCCTTCCAAAATTATAACGATG
GTGCTCTCAATGTGTAAGATGTGCGTACAAGTGTATCCCTTAACTTCGTAATGAAACTTT
GAATGTCAATAAACTTAATCAAAATTAAAACATGAGTTAATAACTGAACACTAGCAGTAG
TTTCAAGCCTCTCTCTCTCTGATCACTCACTTGACAAAGTAGAGCTTGCCCATGACATGA
AGGACAGCGACAAAGGCAATGAAACCGATGCTCATGACAAGG
>Cluster_95137
ACCTGTAATTATCTACGAATGCTAACATTGAGCTGTCTCTTAAGTCGTTTAGTATGAAAA
TGGTTTTTAAATGATCTGCTCTTTGTGTTCCTGATAAAATTGAGGATTCATAGCCCTCTC
TTTAGTTGCTAAAGCTTAGACTCATTTAGGATGAACAAAAATGGGTTTGTTTTAGTTTCT
AACACCCAACGTTGTAATGGACAGGTGCTGCTATCGATCTGTTCTTTGTTAACCGATCCA
AACCCAGATCGGAAGAGC
>Cluster_53373
AGGCGTTGCACCTAGAGGCTTTATTTAGTGTTAGTGATAATAGTGATACAAGTTGTCTCG
TGTCTGTATCCATCGACGTGTTGATTTTTCTTTCCAAACGTTTAAAAAAACACACCGCGT
TGAGATGATAGAAATTCCCTAAAGTGATGAGAGTAAGTCCAATATTCAAACGAGCTTTTT
TTGACATTAATATTCAAAAATAACATAAAAACATAAATAATTATTAGATATCGAAATTGT
TCTTCTTGTTTTATATACAATCTGCCTAATCTAAATTAACTATTTACAATTATTTTAAAT
ATTGAAATTATAAATTGTTATTTAAACATATGTTTGAAAAATCATAAAAAGTTATTAATA
AATTTATTAAATGAATTAAAATACATAAACCGACAATACTTTTTCTTACTAATCTACTTA
CTAATTCCATGGTTTAGCTAATCCTTTTTTTTTTTTTTTGTCGTCTTCTCTCTGATTGAG
AAGATA
>Cluster_111794
GGTTTTGTACGGTTTAGAGGTTTTTTATTAAATTAAAAAGAGAAAAGGGGGTGGAAGCTT
TCTCCATCATCAACGAACCAAACCGAGATCGAACCACCACCGAAGAGAGAAAAAAAAAAA
GAAAAAAGAGAAGAAGGAAGAAGACGAGGAGTGGGAGCGATCTTCTACCTATCTCTCGCT
CGCTGCTGCTGCTGCTGCTGCTGAGGGACGTAATCGGA
>Cluster_64055
GTGAGACGAATCATCGACAGGGCTACAGGAAAATTGAGCATCCAAGGTGATTGCTGGATT
GCAGAAGAAGCAGCAAGGGTGGCTTTGGCTTCCACTTCGACTTCGGCAGCTTCTAAGAAG
GGATCCCGAAAGCGTAAGACTCGCTTAGGGAGTTCTTAAGCTGTGGAGGTTGTCTAGTCT
ATTATTACTTTGTGCTTTTGGTCTCTCTATTTATGCCTTTGGTCTCTCGCTTCTCTGTTT
AAGACAGGTGTGTATGGGATGGTAGTATTGAAAACTATGATGTTTATGTAATTTTGTGCT
TTTGGTCTCTTTTTTCTTTTTTTTTTTCTAAGTGTGTACTCTCATGTCCCCCTAATGCAA
TCAAGTTAATTTACTATTAAAAAAAAAAAAAA
>Cluster_87807
TTTTTTGGGCTCCATCTTCTTACACTACTCTATAACCCTATCCCTGCAAATCGGACAAGT
CGCGACTTTAACCAACCAGAAATCCACACACTTGCGGTGAAACACGTGTCCGCATCCAGG
TAACTTCCGACACCACTGTCCTCGTCTGAACCCGTCGATACAGACCACGCACTCGCTTAC
GGACAGCGTCTGCTCAGAGAACTTGAACTGGGGAAGGCTCTTCACGCATCTAGGAGACAA
CAACCCATCCGAGGATTCGCGACGGCGGTAGTTCCGGTGG
>Cluster_76248
GTGATACTTGTTACTTGCCCTGTATTTGCAAATAACAAAATTTAATGACTTGATACTTGA
TTTGGCAACGACGAGTACTTGAAAAAACGAAACGAGTACTGGTCAAGTAGCGAGTATAAG
ACAAGTAACGAGTATTGGTGCCTAGCCCTACCCTTAACAAACATAACAAACTCAAGCCAT
TCACCAACTAAACCTTTAAATTTAAGGTTCTTACTAATTACTATCTATGAAACTCATATC
TTTACCTCATCAGATGATGTGACAGTCTTCACCGTCTCTTCTTGCTCTTTCAGGTCAAGA
CTCGGTTCTCCAGATACATGTACT
>Cluster_61428
CTGTGACTGATGCACTCTTGCACCCGTACATGGCGGGTCTGTTTGATCCTGGATCTAACC
CACCTGCTCATGTCCCTATCGCTCTGGACATAGATGAGAACATGGAGGAAAGAATGATCA
GGGAGATGATGTGGGATGAAATGCTTTACTACCACCCTGAAGCTGAAACCGCAAACGCGT
GATTGTCATCGAGAGTTTTTTTTCGTACTCGAAAATGAAGCTTTGTTGTTATGTTATATA
GCGAGTCCACAAACGGCTCGAGTGTGTGAGTGAGTGAGTAGCAGTAAGAGAGTTTGAAGA
GCTAGCTGATAAGTATCTCTTTTCTGCTTTGTAAACGTGAATCTTGGAGACTGTTTGTTA
TTAAGTTAAGGTTTGTTCTTAAAAAAAAAAAAAAACAGCAGCCTTAACAGG
>Cluster_91362
GAGGGAGAAACGGTGGGAGTCGAGGACGGCGGAGAAGCCGAGAGGAGGGCGCGTGGAGAT
GATGGATTTGGAGGAGGGGACTGGTAGAAGGGAGGCGCGCGCGCGAGTTGCGGCGGCTCC
GGTGGACCTGAGGAGGGAGAAGGCGGGACTTGCGGCGACGGAAGCCATGTGGAGGTTGAA
GTATGATCAGGAGGAGATGAGACTGAGGAGAGAGTGTGCAATCATCACTCGCATACTCTC
TAAGCAACTCCATCTTCTTCTTCATCAAC
>Cluster_60799
CTCATAGCTTGTGTAAAGTGTATTTGTAGGTTGTGTAACTTGTATGATTACTCTTTTAGT
TTGTGAATTTGTATAAAAATGTTTGTGAAATGTGTATATAATCCAGGAGAAATGAAATGC
AGAAAAAGTTTAATTAAAACTTATTACAGCAGCAATTTCCGCTTAATACATTAATTGAAA
ACAAAGAATGATTCTAAGCCCAAGGGCTAATGGAAACACTCCCAGGAAAGCTTAGAGCAT
TATTAACCCCAGATTTTAGGGGGTTGCGTGCTATTATTTTAGTTTAAAAAAAGGAAAGGA
AAAGAGAAGAAGAAGAGCTTAAATAAGCTTCAATGTTGCTGTTGTTTGCACTGTTCTGCG
GGCTCCACTGACACGTGGTGACCCGTAAATGGTTCATCTATTAATTTTTTTTTTTT
>Cluster_81609
TTCATAGTACTTTTCTTTCTTTCTTTCGGCTTATCTTTAGTTTCTGTGTGTTTAGGCAGC
TCTTCTTCATTAAACACCACATTCCTACTTGTAACGCATTTGCTTTCCTCGGGTAACCAA
ACGCGGTATCCTTTAACTCCAAACGGGTATCCCATGAAAATGCCTTTTAAAGCTCTTGGA
CTTGTTTTCTCTTGAATCGTGTGGACATATGCAGAGCAACCAAATCGCCTAAGATGGTTT
AACTCGGGTCTCTTTCCTGTCCACATCTCTTCAGGAAGCCGGTAGTCAATGGCTGAGCTC
GG
>Cluster_103434
TTTATTAAACACTTTATCATGAACCATCGCCACATTGCTATAGAAACATTTGTTTCTCCC
TCCTCCATCTGGGAAACTAAGATGTTAAGTGCCGTTGCAGCCATAGAAACAGACGAGCAC
AGATCAAAAATACTTGCAAAAGCAAACCAACATTACCCTTCAGGACCGATTGAGCAAGCA
TAGGTTCTTAATATTTAATAAATAGGGACGAAAATAGTCATGAATTGCAAAGCGAA
>Cluster_60160
TTATAAGAACCAAAAAAAAAAACGAGGGAAAGGATGTTGTGGTGTCTGTCATGTCTTCAA
TGGGAGAGGAGCAGATCTGTGCCGTCAAGGAAGTTGGTGGAGGCAAGTAAACAAATTATC
ATTCTCTCTACACGGAGGATAAATCTTATTACCCCCAGTTGTTATAAGAACCAAAAAAAA
AAACATGTTTTTCCTTTTTTTCTAATTTTAGACCATTTGTGTGTGTTTTACTTGTTGCAA
GAGACGACCATTATCTATTGGTTTTGGATTGTTTAAAAATTTGGTGTTTTAATCATAGGA
AGTGGTTCCTATGGTATATTCTTAATCCCTTTGCTTATTATCATCACATTATCATCTTGT
GCTTGGTTATACTTTTTCACCATGCTTATGTTTAAGCAACTCGTTACCCCAAAAAAAAAA
A
>Cluster_103018
AAGCCCCATTTCCTCTCACCCAGTACAAACGCAAAGCGCCAAATCGACGACTCTTTTGGA
AGCTACTACAACAACTCAAGCCACACCACTCAGGACCATTGTGAGAATGAACGAGAACCC
CGTTGCTACAATGGTGCCCACAAGCTCCTCCAGCGAGCTGATCAACCATCTGGAGGAGGA
GAAACAGCAGATGGCTGTGGAAAGAGAGACGTATCAGCTTGATCTGATGAGTGCAGG
>Cluster_116257
GCTTTGACTTTACTAATGTAGTGTTGTGTACAATCTTCCGTTAAGCCACAACACTCGCAC
ATCCCGATTCAACGTCCATCATTAACTAATCTTTTGGTCAAAACCGCTCTTTAACTTATA
TTAGAACAATAGTATTTAACTGAGGAGAGATTGACAATGGAACAACAAAGCTAATTGTCT
GTTATATACACGTGAAAGTATACATTTTT
>Cluster_89394
AAAAAAAAAAAAAAAAGTGCTCGAGCGAATTACACATATTGTCTTAGTTAATAAGTTGTG
TTAATTTTAAAACATAAAAAAAGTTTAGGGATATTAAATTGGGGGATGTGGGAGGCCCGC
GCGAGTCGAGTTCTGCAAAAGTAAGCAGCGTCAACGACTCGGCCAGCCTATTTCCCTTCC
ATAAATTCTTGCGCCACTTTCTATGTTTTACTGTCAGCGCTGCGACCGGCTCTCACCGCT
CGCTTTGTTTTCCTTACTCATTAGTTTAAGGCATG
>Cluster_79243
GCCATTGATATCGCAATTTTCTTAGCTCCTTTCATGATCTTCCTCTCTTTTGGTCTATTT
TCATCTTCATCTGATGAATCTTCTTTTAGCTCAGCATCAGAGACATGCTTCCTCTTATTC
CCTTTAGTCTCTTCTTCTTCTTCTTGGCGTTGTATCTGATCAGATTAACATCGACCATGA
GCAAGCTCTCCACCACGCTTGACATTCCTAGCATCCCAGTATCTCAGCAGCCTAGCCTCG
ACAACCGATGAACACCTCCCGGACTTCAAATCAGAAAAAAACACCCTGGAGTAGCCATTG
AGGGAGTTGAG
>Cluster_65233
AGTAGAAAGAAGATGGTGGCAACGAAAAATGCCTGAGACCGAAGCAGCGCAAGACAGGGA
ATGTTTGAAAGAATACGGTGGAGATGTTGGCTTCAGTTTCTGTGCGCCTATGATATATCC
GTCGTTTTGTGTCAGAAGATGCCGTGCGGACAAGGGAGCTAAAGGTGGAGAATGCCGTTG
GGGAGAGGAGTTTAATGTCAAGTGCTTATGCGACTTCTGCGGCGACAAAGCTTATGATCA
GTTTCTAAAGTACTGGTATTTGATCAATCCTGCATGTATCATGGTTTGTCTAAAAATAAA
GGTGAAGATAGATCCAAGTAATAATGTAATGTCGTAATGAATATGTGAAATAAATAAAAA
AAGGCCGGCGGTTTCTAAGGCTCG
>Cluster_111315
AAAAAAAAAAAAAAGAGATTCGAGCTAATAAGCGAGTTTGTTATAAGCTATTACATGTTA
AACCCGTTCTCTATCTACCCAAATCCACCATCTTTTCTTCTTGCCTTAATCCCGCGATTC
AATTATGTCTTTACCTTTCTTGCATTTGTAACTAAATCTTTTATTTAAGTTTGTAAACTT
TTATTAAAAATTAAGATTGAAATCAAACCTTTATTTTTG
>Cluster_110244
TTTGTGGAGAAGCACGAGGAGGTGTTGCCTGAGTTGATCTCTATCTTCACTGGAGATTGC
GTTTCAATAGCTTAGGAAAGCATATCATGAAGAACAAACAACACAACGTTAAGGATCGTT
TGTTTTGATTTGCATTATTGAAGTGTATTATGTGACTTTTTGGTTGTAAAGAAAACACCT
TGGGAGATTTACTTACAGCGATAATAAAGAAGATTGATTTG
>Cluster_100600
GAAGAACATTTCCTTGTTCCATACAAACGCATTGTCATTGTGACAAACAAGAGAGTTGTG
CTATTACAGGTCAAGCACACTAGCATACCCTTTCACCTGGAGATTTTTCATTTGTGTCTT
AAAATTACTTTATCTGCTGACTTGTTACTTTCCATTTTAGTGCTCTGATATGGATAAGAT
GGATAAGAAACCCAGCAAGATTATGTGGGATGTGCCTTGGGAGGAACTTATGGCGTTGGA
ATT
>Cluster_92688
TCTCGACGCAGCATGATGAGACCGTGACGAACGAGGAGATCGCGGCTGATCTCAAGGAGC
ATGTGATCAAACCGGTGATCCCGGAGAAGTACCTTGACGAGAACACCATCTTCCATCTCA
ACCCTTCTGGTCGTTTCGTGATCGGTGGTCCTCACGGTGACGCTGGTCTCACGGGACGTA
AGATCATTATCGATACTTACGGTGGTTGGGGTGCTCACGGAGGTGGTGCTTTCTCTGGGA
AGGACCCGACCAAGGTTGACAGGAG
>Cluster_84609
AGAGCGACGGTTCCGGGACGGTAGCGATGAGGCTTCTTGACTCCTCCGGTGGTCGGTGCC
GACTTCCTCGCCGCCTGTGTAAAAGATCAACAAACTTTAAATTAAACCCAAATTCGAGAA
ACCCAGATAGTCTACGTTCATAAAGTAATCCAATTTAACCCTAAATCGAAAGCCCTGGAT
CCAATTTAACCTACAGAGGTAGAGAAGATTGAAAAAGAACAAACCTTGGTGGCGAGCTGC
TTCCTCGGAGCTTTTCCTCCGGTGGACTTTCTAGCGGTTTGCTTCGTACGA
>Cluster_109761
GAAACATAGAGAGAGAGAGAGAGGGCATTTGCAAACTTCGTGATTTGACGTTTTCACCCT
TAAGCTAATTTTTGTCGTTTTGTTTTATGAGATGTAAAACCTAAAGGGTGTTTTGGGTAT
TCAGTTTGCGTATCTATGGGAGACCCTAGTTTTATTGTTTAGTAGGTTCCGAACAGTATT
TTAATTTAAGCTCCTTTTTCTTTTGTTGAAGCTGACCTTTTA
>Cluster_97652
TTTTTTTATTACTACTAAACTCATGAGTTTTTATTATTCGCAGGGGAACAAATTAAATAA
ACAACACATTAAAAACACCCGACCGTAATCACGTGCTGTTTCTAGTAATCAAGCCGTAAC
GTCGTGCGGTCTTTCCTCCTAGTGGATATACTATGTCTTCTCTGTTCTCGACACTGTCGT
AACTCGTAAGTCGTCACAATGTCACACTTGGAAATTCGCAACGTCCAAAGCTCGGATCTC
TGATGGTCTGA
>Cluster_46749
TAATTGCTGCTACAGTCTTTTTTTCTCTTCTTGGCTTCTCATCTATATCTCTGTGTGGAA
AAGTAAGAATAAGAAGAGTTGTTTGTTTCAGACATACTAGTCATGTTTTTTTTTTGGTTC
TTGCAAAATCACTAGCTTACTTTTGCAGGAATTAAGAAAGGAAGATAGAAAAAACAGTCT
CTGATGTTTACTTGACAAACATAATTTACAAAACCTGAGAACATGGATTCAAATGGGGTT
GAACCAGATACTACTGTGGACAACCTAATTGCCTTGGCTACTATTACGGAACTTGAGAAC
ATGTATGTATCTCCTACACTTGTTTGTATTAATGAAGCTATTGAGTCTCCGACTATGGAT
TCTTCTCGAGCATTGTCATTCTCTCATACTTCGATCGCTCCACCACTTGCGGTCGAAAGA
GAAGTTAGTGAAATAGCTGAGGCGGTTTTAGGTTCAAACAAATTTGCTTCCCTGATTTCT
TTGGAAGGAGGAGAAGAAGAAGAAGAAGAAGAAGAAGAAGAAGAAGAAGAAGAAGAAGAA
GAAGAAGAAGAAGAAGAAGAAGAAGAAGAAG
>Cluster_106494
TCTCCATCTTTACACCGTCGAATGTCTCCGGCAACACAAATTTTGGTGAAACACCATCCA
TTTTCCTTCTCTCTCTAGATAGGTACAATGTGGTTGCTCTGTTTTGTGTAAAGGGGTTTA
GGAGAGAGTGAGATTTGGATTGAAAAATGGAGGCTTTTCTCTCTCTACAGTTCTAGAAAG
AGAGAGAGAGAGAGAAAATGTAGGGAAGAGATAGCAAGAGGAGATTGAG
>Cluster_82656
AACCCTGACCACCGACGACGGAGACAGTAGGAAAAGCTTCCCAGAGAGAATTGAACGCGT
TGTCACCAGTTCCACCAAGACTTCAAGAGCTTATTAAGAAAAAAAATCACAGCTTTCAAT
CCAATTTCATAAACCCCAGATTAAGAAAAAATATCACTAATCAAATCGTCCTGGAAATTC
TGCCTACTAGAGAAACAACTTTCAATCCAATTTCATAAACCCCAGATTAAGAAAAAATAT
CACTAATCAAATCATCGGGAGAAAACGAGTTTCTTCATCATCGGAAAAGAAACAAGAT
>Cluster_90049
AATCAACTCTAAGTCTACACACCAAAGTCTTTGTTTTCCTCACAATGGCTTCAAAAAACC
TTACCATCGCCATTTTAGCTATCGTTGTAACACTTTCACTGCAAGGTGATAACAATAACG
TCGTCGAGGCACAACTCACAACAAATTTTTACTCATCCTCTTGCCCCAATCTTCTCTCCA
CCGTCCGCTCGACCGTTCAATCTGCCGTTAACAGCCAGCCTCGAACGGGTGCATCTATCC
TCCGTCTCTTCTTCCACGATTGCTTCGTCAACG
>Cluster_31570
GATAAAGCTGCGATGGCTTTGTCGTCTCTGAGCAGCAGAATCGGATCTTCCGTCTTAACA
CGACGCCGTATTCCTTTCGTCGGCGCGTTTTGCGTGTTAAGCTTGGGTTTCTCGTCCCTC
TCATCGTCTTCCTATAAACCGGGGTGTGCACAGTCTCTCTCTTTTGCCCCTCTCTTAATA
AGGTCTAAGTTTAGCAGTAAGGCTTCTTCTTCTTCATCGATCAAAATGGAGGAGAGCAGC
AAAACTGTGCCCAGCATTGTCGTCTACGTCACTGTTCCTAACAGAGAAGCAGGAAAGAAG
TTGGCTAATAGCATAGTCCGAGAAAAGCTTGCTGCGTGTGTCAACATTGTGCCAGGTGTT
GAATCGGTGTACGAGTGGGAAGGAAAGGTTCAGAGTGATTCCGAGGAGCTACTGATAATC
AAAACAAGGCAGTCTCTTCTTGAGTCTCTTACCGAGCACGTCAATGCTAATCACGAATAC
GATGTGCCAGAAGTAATTGCGTTGCCCATAACTGGTGGGAGCGACAAGTATCTAGAATGG
TTGAAAAACAGTACAAGGAACTGACAGATCTCGCTAGCTTGTCCGTCCACCCCATCAATG
GCTTTTGGAGTTTTTTTTTGTTTCTCAAATAAAGAGCTTTCCCCCATCTGTGGATTATGC
CTTAGTGTGTCTGTCATGTGTAATAGTTACTAAGACCAGTTCACTTAAGTTAAGTAAAAT
TTGTACTCTTATATATGTGAGAGCAAAAGATCCATGCCAGTTACATAACCAAATGCAAAC
AACCACATCATAGAGAAGGCAATCATGAAAACCATACATGTTACAGAGTTAAAGTGTTAG
GTGCTATTAAGCTACAGGATCAGTGACTGGAAGCTGT
>Cluster_106017
AAGTGAATCAGTAAACTGTTGCATGCTTTTCATGTACATGTCGACTATATCCTGCTGCAC
CACCTTTGACTCTGTCTCAACCCTCCTCACACTGATGATAGGTTTCACAACAGTCTTCTC
CTCGGTTGATGTCTCAGCTGAAGCCTCACTCTCTGACTCCTGAGAATCCGCTTTGGAGTT
CACCAGAGAGAGATGATCACGGTTTGGTGTTTCTGTGGCGGAGTGAGCTG
>Cluster_42650
ACTAAAACTGTAAAAATTAAGAAATAAACAGAAAAATAAAAACCGTAAACGTTATAAAAC
GCTTTTCTTTCAAAACTTATATAAAACACATGTAAAGAAAATATATAATTATATAGTTAT
ATACATTATCTCGCACGTAATGTATATCCCGCCCGTAGGGCGGGCTGACCCTAGTTATAA
TTAAAGCATTTAGCTTTGTTTAATGGAATCCAAGAACAAAGCATTTGTTTAGAAAATCGA
AAGGAGCTTTTTCTTTTATTGAAGCGAGAGATGCCTCACGCATTCGGATTCCAAAGCCTC
CAAAAACGCGAGTTGAACAAACCCATCACGTCCGGTAACACCTTCCTCGCCAAGCCCTTG
TGCTGCCTAGTCGCCGTCGGAAACCTCGACATTTCTGGCGACTCCTCAGGCTTAGCTTCA
CCGGAAGTAACCACCACAGGCTCCACCGGTTCTTCGGTTCGACCCGAGGGCTCCACGACC
CGGCCACGACGACGTGATTTCTCCTTCTTCTTTCTTCCTCCGCCGTTCGATTTCTCGCTC
TTGGTTAGATGGTCTTCGTAGGCTTCGATGATCTGGTGGATGAGCTCGCGGTTAGGAGAG
GAGTCCCACCGAAACCAGTAGCTCGTGTAGCAATCG
>Cluster_83206
TTGGAGAGAGAGAGAGAGAGAGAGAGAGAGAGAGAGAGAAAGGCGAAGAAAAAGCAGAAT
CCATCCAATTTAGGGTTAGGGCTGGCCCTAATCTCATTCTCCCGATCCGACTGAAGGAAA
GAGGAAGAAGAAGAAGACGCAGTGGCCAAAAACATGGGCGCGAATTCGGTTCCGACGGAC
GCAACACTCGATCTTGACGAGCAGATCTCTCAGCTCATGCAGTGCAAGCCTCTCTCCGAG
CAACAGGTTAAATCATTATGCGAGAAAGCCAAGGAGATTTTGATGGACGAAAGCAA
>Cluster_101384
TCCCAGGAACGATAATGACAGGAGCGGATTTGCAATTATGGAAACAATACTCGCTTACAC
TCCCTTGTAGCACACTGCATTGAGAGAATCCAAAAAGCAGAATCAAGACAAAGATCACAA
TAAAAAAAAAAATTCTTCTCAGATATATTCTAACCTCCTCACTAAGCCCCGGCCTCGGGT
ACCCATAATGACAGCCGCAGGCTTCAATATCTCTGCTTCCTTGCAGATTACTTTACCAGC
G
>Cluster_68584
GTTAGGGTTTTGAGGTGAGAGACAGAGAGAGAGACACACACACAAGTATGCGTGAGTTAC
ATCCTTTTTGAGTGACCCTGGATTCTCCACCGCCTAACGACCGCCGTCGCCGCCGCCGTC
TCGACGAAGAAGACGACGAGCTTCCTCAATATGCTCCTCAAACAATGGCGGAAGACGACG
AAGCTCACCGCTTCCTACACCCTCCACCACCGCCGTCTTCTTCGATGAGACGCCGCGCTA
CGTCGGAGGCGGCGGCGAACGGCGGCTGCGGCGAGATAGTCGAGGTGCAAGGAGGCCACA
TTGTGCGGTCCACGGGAAGGAAAGACCGGCACAGCAAAGTCTGCACGGCGAAAGGACCAC
GCG
>Cluster_115808
GAGCTCATGAGCGATACATGAAGTTGCAGGAGCAAGGCAAAACCGAACAATCAAGAAAGG
ATTTGGGTAAAACAACTATGAATCTCTTCTTCTCTCTCCCTTGTCTCTTTCTATGTTACC
AAATGTGTTTGTGTGTGTGTACAGATCGTCTCGCTCTGATTCGCCAACAGAGAGAAGAAG
CTGCCAAGAAGCGAGAAGAGGAAAAAGCAG
>Cluster_39848
AGTAGTTGCTGCCGACGAAAAAGAATATACTCAAAAGAAAGGGGCATAATAGTCATTCTC
TCCATCTACTTCTTTCCTGAATAGAAGGGAGAGTGAGTCAATCATATGGCGATACAGTCC
CAACAAGTTTTGTGATCCTGAAGCCATCGGAGAGAGACAGAGAGATCTAATGGCGGCGAT
AACAACAGCGGTGATAGCAATAGCAGGAATCATACTGGGATGGATAACGATAGAGATGGC
TTGTAAGCCTTGTCTTGAGAAAGGCCGTGAAGCCATCGACAGATCTCTCAACCCCGATTA
CGATCCCGACGACGAAGACGTCGATGCATCTTCCTCCGCCGTCTCTCGCGCTCCTCTTCT
CACCAATCGTCCTCCGGATATCCCCGATCCATCCGCCGCTGATCCCTCCACCGCGATTAA
GTCAGTCTGATCGGTTCGGTCCTTCGATTCTTTTTTTGTTTGGTCTTGTATTTACCTGAA
TTGCTTCCATCCTTTGTGTAAACAAAACCTCTTAATAAACGATCTCGTGTTTTGAGGCTG
CTTCTATAAGTTTGTTGATTTGTGTTCTTTTGTTGTTGTTTTGTCCTTAGCACAAAAAAA
AAATAACATCATTCAGACAAAAACTCTTTAGCATTGGCTGAACAGACAAAGATCTTGATG
AATTCAGTTCTTGTTTTGTGGGAAGAAT
>Cluster_45902
GAGATATCCGTTGCCGAGAGTCGTTTTTTTTTTCGTTTATATATTTATCTTTTTATTAAA
TAAAATGATTTATAATTAAACTGGTTTACAATTAAAAATATGATTTACAAATTAAAAGTA
TTAAACCAAATAAACTAAAAACCTAAACAAAGATTAAACCTAATTATTATCTAAACCTAT
TATCCCCAGCCGCACATCCACCTTTGCCGTCTTCTTGTCTTCTTCTTCTCCCAAGACTCC
CATGACCCCTCGCCTCTTTCTCCGTCGTCCATGGGATTCAGGCTCTGAACTGCATCTGCC
TCCGCCTCTGTTTCTGGTTCCTAACACCTCCGGCGCATCGCCACTAAGCTTCACCTCTGG
CGCATCCCTTTATCAGTATTCCAGATCTGTGAGAAAAAACAATAGATTTTATTAGAGAAT
AAAAATGAAAAGAAGATGAACACGAAAGAGATAGACAAGGGAGGAGGAGGAGGAGGAGGA
GGCGAGGGGTCATGGTGATGGTGGCTTCCAGATTTGAGCAGAGGTTGTGAGCTTGAACCC
ATGAGACAGACAGCAAGTTTGATAGATCGTGGGATGGTGATTGA
>Cluster_35896
ATCTCACTAACATCTGAATCGCTCTCTCTCCTTCCTTCCGCCATTATTTGGGGTTTATAG
ATCGGAAGGGTCGTAGTTAGTTAGGGTTTAGCAGAGATGAGCCGAAGTCTGGGAATACCG
GTGAAGCTTCTCCACGAGGCGTCGGGTCATATAGTGACGGTGGAGCTAAAGAGCGGAGAG
CTCTACAGAGGAAGCATGATCGAGTGTGAGGATAACTGGAACTGCCAGCTCGAGGACATT
ACCTTTACCGCTCAGGATGGTAAGGTATCGCAGCTTGAGCATGTTTTCATTAGAGGCAGC
AAAGTCAGGTTTATGGTCATACCGGACATTCTTAAGCATGCTCCAATGTTCAAGCGCTTA
GATGCAAGAATCAAGGGAAAGAGCGGATCACTTGGTGTTGGCAGAGGTAGAGCTGCAATG
CGAGGAAAAGCTCCGGCTACTGGGCGTGGAACTGGAGGAAGGGGAGCACCACCACCTGTT
AGGAGATGATTTAATCTATGCTTAACATGTAAGCTTCTATCTGCAAACAACGCCAGCTTC
TCTTACGTTTGTTGTGTATTGCTTTAAATTTCACTTGTAAAACCAAATGTCACTTCTCTA
AGGAGGCAAACAAGAGAGAAAGAAAGAAGTCTAGATGCACTATTAGTTCGGTATTTTGAG
ATGCGAAGACGTTAAAACATTGACAAGTTTTCCTTATGCTGTGTTTTTGCATTCTCCACT
TTCTGGCAGTAGATGAAATAAACAACGTACCCAATTGGCTGTAAAAAAAAA
>Cluster_68060
GATAATGAATACGGTACCTTTTTTTTGTTTGGGTTTTATGGATTGAATAAGGCATCATGT
GTGATTGACTACCCGCTGAACTTAAGCATATTAATAAGCGGTGGAAAAGAAACCAATTGG
GATTTCCTTAGTAAGGGCGACTGAAACGGAAAGAGCTCATCCCTGAATCCTTTGTGAACA
TTCACATTGGAATTGTAGGGTTTGAATCTTGTTAAAAATCTTATGATATTATATAAACAT
TTGGAAAAGTGTGCCATAGATGGTGATAGCCCAGTAATATATTTGATTATGGTTTATAAT
AAGAATTCTAGAGTCGCGTTGTTTGTGAGTACAGCGCAAAGTAGGAGGTAAATCGCTTCT
AAAGCT
>Cluster_81071
GAACCTACGGCCACGGTCCCACCAAAGCTCTTCTCATCATAGGTTCCTCATTTTCTCTCC
TCCTCTTCTTCTGAATCCGAACCCCCCGCCCAGATTTTCTAAGAGGAAGAAACGATGCCG
TATTGCGAGGTTGTGAGAGAACACGTGGACGCGGAAACGACGCTTAACAATGCCGGCGTC
AAGATCTTCTACAGAACCTACGGCCACGGTCCCACCAAAGCTCTTCTCATCATAGGTTCC
TCATTTTCTCTCCTCCTCTTCTTCTGAATCCGAACCCCCCGCCCAGATTTTCTAAGAGGA
AGAA
>Cluster_55921
AGTGAGAGACAAAGTGGAGAGAATAGATAAACTCGAAGATGGTCTTTGACTCTCCTCTCA
GCTGTTGGGTAAGACTATCTTCGATGAGGAGGTTGCTTTCTCCGACTCTCCTCTGAGTAT
AATAGATAGTTTGTAACATGAAACCATGTACTTTAAACACATAATTATAAACTAACGAAT
GTATGAATTAGTCTTAATTCCATAGATTGCAGGATCATAGATTGTGTACAACACTTTGCA
TGTATCCAAATCAAGCTGCCTCGATTCCTATGCGACATATGCGACTCTGTTTAATTGTAG
CAAGATTCACCTTGTGTCCAAACAGCTCGCGGATGTTTTCAGTTTCGTATAAGATCATTG
TTGGTCTTTCAAGAGAGAGACCCCATGCAATGACTCGAACATCCTCTGGAAGACCCATTG
GTTGTAGCATTTCGGGTCTGAACATGCCAGAGTTTCCAA
>Cluster_40167
GCAAAAAAATGGCGACCCTTAAGGTTCCATCTCATGTTCCTTCCCCATCCGAAGATGCTG
AGCAACTGAAAAGCGCCTTTGAGGGTACTATGTTTTGCTGCTTTTATGTTTTGTTTATCT
ATTTGTGTGACCGATCATTGCTCCTTCAGTTAAATATGTTTGTGATTTAATCATTTATAT
GGTGGTTTTTGAAGTGGATCTAGTTTGTTTTTCTCAGACGACCAGATCGTTGTCGGTAGT
GTATTATGATCATGTTCATGATGGTTTTGTTGTAGATCGAGCTTGTACTTTCACTGATCT
GATTGTTGCTGTGTTGGATCTAGAAGATTTGTCTGTTCTTATAGTGATGTCATCCTTTTT
TTTTGTTCCCTCTCTGATCCAGTATTGAGCTTTTTGATTATCATCTGATCATGTAGATAC
TAACAATGATCCATTATTAGATCCGTGATAAACATTGTCATGGATCTGTAATGTATTAAT
GATTGTGGATGATCTGTTTTGTAACCAAACAATACTTTGAGATGAATCACTTTGATTGCT
TTTTGTTTGATCTTTTGGATCTGAAGTCTGTGACTTCCCTTTAGATCTGACGTTTGACTT
TTGTTTTGTGAAGGATGGGGTACCAACGAGGACTTGATCATATCAATTTTGGCTCACAGA
AGCGCTGAACAGAGGAAGCTGA
>Cluster_78531
AGAAAATGGTAGTGAAGAAGAGAACCAAAATAAAGAAGGCGGAAAGGGTGAAGAAGAGAA
GAAAAACAAGAAGAAAAACAAAGAGAAGAACAAGAAGAAAGACCCAAAGGAAAAGAAAAA
CACAAAGGATGAAGACGAGAAGAAAGCCAAGGATGTCAACATAGCAGGATCAAAAGATGA
AGACGGTGATGAACAAAAGAAGAAAAAGGAAGAAAAGAAAGAAAAAGATGTGAAGGGTAA
TGACATCGGTAAGCTGAAAATGAAGCTAAAGAAGATCGATGAAAAAATAGGAGCTCTAAT
GGAGAAAAAGGCAG
>Cluster_89396
TGGCCTTTCGCCTCTGAAAGCGTCCTTCCTTCTCAATGCCCGGGCATCCATCCAATGCAT
TCGGTTCACTAGGAAGAGGCGCTGAGAGGCAGGTTCATGTTCTTTTCTTTTTTTAATATT
TTTTTTTTTTGGAACAGTTAAGGATTAGGGGTATTAAAACCCCTAATGGAGATGCTCTTA
GAATTCTTGTAGAACTCTTTGTAGTGTTTTTCTCTTCTTTATTTTTGTTTTTGCTTGATT
GATTACAAGTGATACGAGGACCCCTATTTATACTA
>Cluster_63906
ATATTTTAGGAACACCTTAAGAAATAGCAGGCAGCAGTACAAGAGTAACGACGACTTAAG
GTTTCCCTTACGTAAACAGATTTTTCTGTTCTTCGTTGCGTTGCCTCTGCTTTTATCAGT
TTTTCAAGATCATTCAGCAGTTGCTCTTGCAGATCTTTGTAGTATCCGATACAAAATCCA
GCTTGGCTACTGCGATAACTAGAATGTCTTGCTTTCATGTAGAAACTATGCCGGTTTAAT
CGGATTTCTTTGTAATTCTTGTAGGTGTGTTGATAATCCCTCTCGAGCTTTTTCATTCGC
TTCTCGGCTTCGGAAAATGACAAATGAACAACTGGGTCTGATGCATTATAGTTGCTTCCA
ATACCAACTCAGATCGGAAGACCGAGATCGGAA
>Cluster_80563
GCGCTCCCTGAACCTCTTTCACGTCCGTTTAAGTCTAGCTGTGGAGGAAGATCCTTGGGT
CCTTCCAAAGTGACACCTGAGTTATCATTCCTAGCAACCAAATTACCTGCACAAACCAGT
GTATGTCATCGACTTCTTATATTGCACAAAACAGAATTTGATGGTTCGAAATACCCATTA
AACCGTGAGTTATCTCCATCCGACCCCCGGATGATTCAACCAAAGACGTATCTCTTGAAA
CCAAACGTATTTAATAACACCAGAGGTCGTTAGGTTTTATCACGCATGGATCCTTTTTTT
TCTTTA
>Cluster_108356
AATAGAATCTCTCCATTGTCTTAATTTAAGTGCATTTCTCTCTTTATTCAAAGTTTGCTC
ATTTGTAATAGAGAGACAAGATCATCAAGTAGTAATTTTGAAGTAAACAAAGATTTGTGA
GACACCCTATTATTAAGTGTTGTCTGATGACGAAGAGATTAAGAAGTTCAGATTCAGTGG
GTGGTCTGATCTCTTTATGTCCTACATCTTCTACAGATGAGCAGA
>Cluster_118303
AAAATTGTAGTTATCTTATGTAAGTGAATTTTACATTAATAAATGTCTGAGTTGAAAAAA
AAAATTAGTTTAATAGAACGTCAGGTTCTTTAGACGGATGTGTAATAAAAAGGTTTGTTA
CATGTTTATTAGAATTTTTTAGGGGTGAAATTCGTATTTTATTTTTAATCATACTGTACA
TATATATAAAGAGTACTTGGGGAGA
>Cluster_54541
GGATGCTATAAAAATGGCTAGACAATTGGCATCGAAAGAAGGTCTCATGGTTGGAATATC
ATCGGAGGCTAACACCGTGGCAGCAATAAGACTGGCGAAAATGCCAGAGAACAAAGGCAA
ACAAACTCATTGTGACGGTTCATGCGAGCTTTGGGGAGAGATATCTGTCGTCTGTTCTGT
TTGATGAGCTGAGGAAAGAAGCAGAAGCTATGAAGCCAGTTTCGGTGGACTGATTTGGTT
TTGGTTGATGAAGAGACTCTTCACTATATAATATCTTATCTTGGGAGCAAAATATTATGA
CATAACCCACCAAAAACCAAAGTGTTATAAGTACTGTGTTTATTTTATAGACATTGGAAG
AATAATTTATGTTGATGAGGAATATTGGAAATAAAAGCATTTTGTGGCTCAGATAGAGAT
TGTTGTGCTGGTAAAATGCAGCCATTGAGTTTATGTTGGTAATGCGAGTACAA
>Cluster_116259
ATCTTTGCTGCCTTGTCTGGATTCATTGATCTTGCCACCAGGAACCTCATCAACGTTGGT
TTCTCATATCCCTCTGGGGAAGAAGAGAGTTTCTCGACCGATGTTCTCAACTGGGTCAAA
GCAAGTTCTTGACTTTCCTCCATTGTGTTTGGCTCTCAGATCCTCAGAACTCTAAAGGCT
TTTCTGCAAAGATAATAAAGAGGGAGAGA
>Cluster_21521
GCCACGTGTAATAACAGGCTCCACGAGATTAACCAACGGTATGAGAGTTAAAGTTAGGAT
TTTGTCAGCTTTCCCGGAGCCACCACCAACAATGGCTGTTTCGCTCTCGTCGTCGTCGTC
GTCGACGATCACTTCCATTACGCTGCAGCCGAAACCGAAAACGATTTACGGCTTAGGGAC
AGTAAACTTCGGTGGTTATTCGGTGAATTCTCACGGCGTCTCTCTCCGGCGAAGCGCCGT
GGTCGTGTCGGCCATCACCGGCGCTTCAGGAACTGAAACTGCAGATTTGCTAGAGACAGT
GAAAGTCTCGGACTTGAGAGGAAACGAGATTCCCATCTCTGATTTGTGGAAGGATAGGAA
AGCTGTTGTTGCATTCGCTCGTCATTTCGGATGCGTGCTGTGTCGGAAACGAGCAGCTTA
TCTTGCGGAAAAGAAGGATGTGATGGATGCGTCTGGTGTTACTCTTGTTCTCATTGGACC
TGGAAGTATCGATCAGGCCAAAACTTTTGTGGAACAGACAAAATTTGAAGGAGAGGTGTA
TGCGGATCCAAACCACGCATCATACGAGGCGCTTAAGTTTGCTTCAGGGGTTTCTGTGAC
ATTTACTCCCAAAGCTGCTATGAAGATAATAGAGTCTTACATGGAAGGATACCGCCAAGA
CTGGAAACTCTCGTTTATGAAAGATACTGTTGAAAGAGGCGGCTGGCAACAAGGTGGAAT
CCTAGTTGCTGGGCCTGGGAAAAACAACATCTCTTACATCCGCAAGGACAAAGAAGCTGG
AGATGATCCGCCTGTTGAAGAGATCCTAAAAGCGTGTTGCGCTTAAAAAGACATCATTGT
TCTTTATCGTAGAGTCAAGACTCTCTCCTCTCCTCCTGTAGTTTATAGGGGACATAAAAC
TTTGATATACTTCGTTCAATAAAACGTGTTCATTTGGTATGTATTTGTAAAGACATAAAA
CCCGATACATATTGGGTGTAGTGTATATATCTCTCCTTGTCGTTGCAGTAAAGCTTGGTC
AAAATTTGATACAAGTTTGTGCTCCGTTTCATTTGCTCAACGACATTTTAAATTTACTTC
ATTAAGATTGATGATGGGCTGAGCTGCGATGAACTCAACTGATCAAGAGTTTAAAACCAA
GAATGTAACACAACACTAAGCAAGCCTAACTTCTTTCTAGAATGATCAGAAAGGGACAA
>Cluster_95509
ATCGAAATCCTATGATGTTATCCCATGCTAATGTATACAAATTAGTTTTTTCGGGTTTTT
TTTCATCGTTCTTCTTCTTCTGCTAATTCTACTGGCTCTGTATCTTCTGTTTCTTCTTCC
TTTTTTCTTTTCGATTTTTTTGTTTATTATAAATCTGTAGTAAAATATATTCTAAGTTCT
AAGTTTTACAACTCTGTTCTTTGCCGATTAACAAATAATTTTTTTTTGTTTTACATGTTT
CTAACTTAAATAGTCTA
>Cluster_100217
TAAGCAGAGAGCGAAGCAGAAGGGAGGAGCGATTTGTTTTCATCCCAATCCTCGACGATT
CAAATCTCTTCGTTCCCTAAAACCATGGCTACGATACCAGTAAACCCGAAGCCATTCTTG
AACAATTTGACTGGAAAGACGGTTATTGTTAAGCTTAAATGGGGAATGGAATACAAAGGT
TTCCTTGCCTCTGTTGACTCCTACATGAACTTGCAGCTGGGAAACACCGAGGAATATATC
GATG
>Cluster_118304
ACGGTGCGTTTTTTCATAGAGACAAAGTTTACCGGAAGCACACAGACAAAGAAAACGAAA
CCCTAAGCGGCGCACGCATTTTGAATCAACCAATACGAAACGACAGGAAGAAGATGACGA
TCGATCCCCAGCAGAAAACGAGCAAGTTCCGATGGGGAGAGATGGACGAAGACGAAAACG
ACCTCGATTTCCTCCTCCCTCCCAA
>Cluster_25718
GAATCTCTTTTTTAAGTTTACTCTCACACAAAAGACTATGTGAAGTAAGTTTGGAGAAGA
GTCTACCATCACACCATATGCTCTGTTTTATCTACTTGTCATAAGTCTTATGCATAGCGT
TGTAGATGGTTAATGCATAGAAACCCCAATGTGAATTTGGCCTAATAGGGTAGACTTTAG
CCATTGATACACTGAAAAAATGGAAAACCATGCTTGAATTTCTTACTTGTTCACGTCTTA
ATGGAAGTCGCTTTATTTGACGCTATTCATGTGAATTTGGACTTAATTTTGACTTGTAAC
TAGTCCAAGCATCCTCCCACTCTTAGCCCTTTCTTCTTTTCAAGTCAACATTAATTCGTT
GGTGAGGTCTTTTATGAAAGCTTGAGATATGCATAATGTTGACAGTATTGGGTACAGCAA
GGTTGATCTCCATTACTTGCTAGCTTTATGGTTTCATGATTGGCTAGCTTTTAAGAGGGA
AGGGAGTATTGAGAGAGTAAGTTTGGGAGTGTGAGAACAGAAGAGAGGAAAGAGTGAACT
CAAAAGTCTAGAGGAAGAAAAGTCTATAGGGATCAAAAAAAAAATAAAGTTCACAAAGAA
AAAATTAGCTCTAAGAGTGTCAAAATAAAAGAGAAAAACCCTTATAGCAAGGAAAAAATA
AAGAAAGTATGGGGAATAAGAAAGAATGAGAGCTAAAGAAAAGAGAGGTGAAAAAGTACC
TAGTACACAAAGAAAAGAAACAAAGGATTCATGTGGTGAGAGTGTTCTTCGGTGATCTGA
GTCTTTTGGTGAGTGAAAAGAGAGATTGGCAATGATAATGAAGGGTAGAACTTGCTTTAT
GATAGAGATGCGGAAGCTTATACGAACAAAGATCCAAAAGGAGTGCAGATGACCTTGAAG
AATCAGTAGAACCTTGACGTTGTTGATACTCTCAACACACGACAAGAAGGGTTTTGATAT
TTGCGATGCTCTCGACAAGATCAAAAGGGCTAGAGTACTCCTCTAAATGTTTTCAAAGCT
CTGAATTGCAATTACTACTAATCTTGTAAA
>Cluster_45827
AGACGCGATGCACTACATAGAGTTTCTTCACGAACAAGTCAAGGTGCTAAGCGCTCCGTA
TCTGCAAACAATATCCCCTGCTACGCAGGTGAGCACGAACTTGAATCTTGAACACATTAT
ACTTGGTTCACTATATTCTGTCACTTGGAACTTGAATATCTTGTCTTTTATAACTAGGTG
GAGATGGAGCAGTACAGCCTGAGAAACAGAGGATTGTGTCTTTTTCCAATGGATTCTACT
GTAGGAGTCGCTCAAAGCAACGGAGCTGATATATGGGCGTCAGTGAAGACTCCTCCATCT
CCTGCATTGAACGTCAAGTCTCAATCACCCTTTAGATGACCGCTTCAGACTCGTCACAAC
CTACTAAGATCTTTCTTTCTCTTAAAGCCACTAAGAAGATAACCAATTATTATCATTCTG
ATGATTCTCTGTAACATATTTAGTAGACAGAAAGACACAGAAACATGGCTGTTATTACTT
GGCTACTAAATGCATGCCCTTACTTGAAAACTTATGTAATAGAAAACCGGAAAAGTGTTT
ATCGCTTTTTGACCTGAACTAAACCATACTGATAACAAATTATTA
>Cluster_95870
AGTCAGACCTACCAGTTGCACAAACCTGTTGGTGCTGGTGGTTTCAAGCTGACCTAACTT
AAATGTAGCTTGTTGTTGTTGTTGTAAATGTCGTGGCTTTGAAACTGGTATCTAAATTAT
AATAATGCCATGAATTTGCTAGAGTTGTTCTGTGTTGTTGAGAAATTGGGTTTTATAAAT
ATATTATTTTAAGCTAATTGCTACTATTCTAGTTCTTGTTTTATATGCATCAAATCAAAT
ATAACTGAAAAGATAT
>Cluster_91688
AGAAGCCATGGATGCTTCAACAGCTGAGAAGCGTGCTGCTGAGATTCTCTTTGGTCTTGG
TTTTGACAAGGAGATGCAAGCTAAGAAGACCAAGGATTTTTCTGGTGGGTGGAGGATGAG
GATTGCATTGGCAATAGCTCTCTTCATTATGCCAACAATCCTTTTACTCGATGAGCCAAC
AAATCATTTAGATTTGGAAGCTTGTGTGTGGTTGGAGGAGAGTATGAAGAATTTTGACCG
TATCCTTGTTGTGGTATCCCACTCACAG
>Cluster_100602
GCCTCATTAAAAAACTCCCAAAATTTGGGTTCATAGAACAAAAAGCTTTCAATGTATAAC
AATAGAATCAGAGGAAAGAAATCCAAAACCGGGTGAGGGAGATTACAGAAACTAAAAGAG
TCCAGACACAGGCTGAACGGACCAGACCGGAGAGTCTTTACTTTCCTAGAGTAGGGAACT
GTGCGGCATCTTCAATCTTTGGTGCAGCAGCCTTCTGGTCTCCTTCCCCCGTTGTCTCTT
CTT
>Cluster_82370
GTTGCGCTTCGTGTCATTGTGTGGCATTGGACGTTGAAGGTCGTTGCTACACCTGGGGAC
GCAATGAGAAAGGTCAGTTAGGTCATGGAGATATGATCCAACGTGACAGGCCTACCATTG
TCTCAGGACTCTCCAAGCACAAGATTGTGAAAGCAGGAGCAGGGAGGAGCCACACGGTTG
TGGTTAGCGATAATGGGCAGTCCTTTGCTTTTGGCTGGAATAAGCATGGGCAGTTGGGTT
TAGGCACCACCGCCAAAAACGGCTTTGTTTCTGCGGAAGTTGAATCTTCGCCTCTTCCG
>Cluster_32305
GATCAACCGACAAACCCTAACTCTTTTAACCACTCAAACGTTCTCTTCCGGGCAACCGCC
ATTTTCTCCTCTTTCTTCGCCGTCTTCTTCACAGGTACGATCGTCTCGGTCGCCGCCGCA
GAGCACTTACAATCCCCGAACAGAAAGCTTCTTCTCCGATTCCTCGGTTTCGACTCTGTT
CTCTTCGAATTCGAGCTCGTGCTTGTGCTACTGCAGCTACTGTTTCGACTCACTGATACT
CTCGCCGTTCGAAGTTCGATCTCCGGCGTACGGACGAGTCCTAACCGGAGAAAATCCCAA
ATCGAAGATGATTTGGAGCTTCTGATAGAACTCACTCTCCCCGTCATGCTCGATGATCGT
CTCATGATCTGTGGCTGTGGACTCGGTTGACTGTAATCGATGAAATTAGTTTCGATTTTC
CGGTTCGAACCGGCTCCGGTTCTTCGGAAATCGGCAGATTCTGATCTGGTGATCAACCGG
TTCGGACCGGGAAGTCCGGCGTCTAAGCTGACGGAGTGACGAAACGGGAGGAGTAGACCT
TCGGAGAATAACTCGTCAGCCGTAGTCATCCCCGGAGCCGGTTCACACGAATCCGACCCG
AGGCGAAACGATGACCCGGTTTCGAATTCGAACTCCTCTTCTTCCTTTGATTGTTTCGGA
AGCTCAGCTTTCTCGTTAGATGAATTCACCGGCAAATCACACAGAGACAACGCTTCTTCC
TCTTCTTCATTTTCGACCTCTTGATTACGATGAGAGATGATCAAAAGAGTCTTCTTTTCT
TCCGTACATGGCCTCCCCATTTTCGAAGCTTCTGAGTTTTCCGACAAGAGACAGAGAGAG
AGAAAGGTAAAGTTTTAA
>Cluster_64461
CGCGTACGACTCGTTCGACATGAGGGTTGATAGGCATTGGACTAATAAGAGGCTGGAGGA
GATGAGCGAGAGGGATTGGCGTATCTTCAGAGAAGACTACAACATCTCTTACAAAGGGTC
TAGGATCCCTCGTCCGATGAGGAGCTGGGAGGAGAGCAAGCTGACTTCCGAGCTTCTGAA
AGCTGTGGAGAGAGCTGGATACGAGAAGCCTTCTCCTATCCAGATGGCAGCTATACCGCT
TGGACTCCAGCAGCGTGACGTTATCGGCATTGCGGAGACTGGTTCTGGAAAGACTGCTGC
GTTTGTGTTGCCCATGTTAGCTTACATATCTAGGTTACCGCCTATGAGCGAGGAGAATGA
AACGGAGGGTCCTTACGCCGTGGTTATGG
>Cluster_103833
TGATTGTCCTCAAAATGATATTAAAATTGAAGAAAACTGTTACAAAACAAGATATGCTGT
CTGAAAATTACAGGAAACAACTAAAAAGCAAGAAACAAGTCGCTCAAGCAGCATTAGACG
TATCTTCTCGGATAAGGTCTCTTTACTCCACGAGAGCCAACAAGTCGCTCTCTTTACAAA
AGCAATGCCTAGCACCGGTCCCCAAATCCACCTCATATGCACTCACGTCAGAGAA
>Cluster_71290
GGTGGAGGGAAACGATGTATGTTTGATGGAGGTGGGATATGTTCTAAAAGTGTGCATGGT
GGGACGAGTTTCTGTGTAGCTCATGGTGGTGGTAAGAGATGTGTAGTGGTAGGGTGTACT
AAGAGTGCTCGTGGAAGGACTGATTGTTGTGTGAAGCACGGTGGTGGGAAACGGTGTAAG
TCTTTGGGATGTGAGAAGAGTGCACAAGGTAGTACTGATCTTTGTAAGGCTCATGGTGGA
GGTAAACGCTGCTCGTGGGGAGGAGGTTTGAAATGTGAGAAGTTTGCTAGAGGGAAGAGT
GGTTTATGCGCTGCGCATAATAGTATTTCTCAGGAGAAAGGTGGAAGC
>Cluster_84871
AGAAAAGATCTTTTGAAAGTGGGAGTGGGAGTTTCTTTAGCTCTTTGCCTCTTCTTCTTC
TTCTTCTTCTTCACAAACACTCACGTGTAATCGAAGTAAGACGGAGGGCACTTTATCTCC
TGCAATTACGCCACGTGGTGCTTCGTGATTCGAGCGCGTTGGAGGAACGGCACGGGGGAA
GAGAGAGAGAGAGAGTCCAGTCTCGTGGGATTCTTCTCGTGCCAGATATTTTCATACTTC
ACCTATTTTATTACACTAACTGATTTTTGCTTTTTCAAAATATATATATT
>Cluster_59790
GGGATTGATTTCTACTCTGCACTTACCCGTGCCAGATTTGAGGAGCTCAACATGGATCTC
TTTAGGAAGTGTATGGAGCCAGTTGAGAAGTGTCTCCGTGATGCTAAGATGGACAAGAGC
ACCGTCCACGATGTTGTCCTTGTCGGTGGCTCCACCCGTATTCCCAAGGTTCAGCAATTG
CTTCAGGACTTCTTCAACGGCAAAGAGCTTTGCAAGTCTATCAACCCCGACGAGGCTGTT
GCTTACGGTGCTGCAGTCCAGGGAGCTATTCTCAGCGGTGAAGGAAACGAGAAGGTCCAA
GATCTTCTCTTGCTTGATGTCACTCCTCTCTCACTCGGTCTCGAAACCGCCGGTGGTGTC
ATGACCACTTTGATCGCAAGGAACACCACCATTCCGACCAAAAAGGAGCAAGTGTTCTCA
ACCT
>Cluster_86289
GGGAAGCACACGCTGAGATCAAAGCGTTAAGGCTGTCTGAGAGACAGAGAGAGAAAGCTG
TTGAAGAGCTTACTGAGGAGCTTGTTAAGTTGGATGAGAAGCTCAAGTTGACAGAGTCCA
GTCTCCAAAATAAAAATCTAGAAATCAAGAAGATCAATGAGGAGAAAAAAAGCATCAATG
GCTGCTCAGTTTGCTGCGGAAGCAACCTTAAGAAGAGTCCACGCTGCGCAAAAGGATGAT
GACATGCCTCCAATTGAAGCCATCCTTGCTCCATTAGAAGCTGAA
>Cluster_93746
GCAACGAAGATACGAGATAAGAGATGCTTGCATTCGGAGGAGATCCTGACGTAGTCTGGT
ATGGTGTAATGTACACTTAATATCCTCTGTAAAGTGTATATCATTAGTTAATTATTCTTA
AATTTATATAAGACAAATATCATACAAAGTTAACTAGTGGAATGAGAACGTTTGATTATA
ATAATTTTAGATGTACCTGAATTGTTTTTCTAATGTTTCTTGGATCGTCTGGATCTTCAA
AGGGATAAGCACCAACTAACAT
>Cluster_87809
GGTGGTTGAAAAGGAGGTGGAGGAACTGAACCTACGTGACCAAAAGGAGGTGGTGGTGGT
GGTGGTGGAGGTGGTGGGGGAGAGGCTCCATGACTTGGTGGTTGAGAAGGAGGCGGAGTA
ACTGAACCAACGTGACCAAAAGGAGGAGGTGGAGTTGGGAATCCATAACTTGCTGGCGGG
GGTGGAAGGAAAGGGACTGAATGTGCTTTACTAAAAGGAGGAGGAGGAGGAGGTGGAGGA
GCAGCAGAAAAACCGTTAATAGGAGACGTCTTGGGTGATG
>Cluster_89722
GAGGAAAAGAGATGTATGAAACTCTAAACAGTGATTCCAAGGGACTTTTTGAACTTCTCT
ACCTCTAAGTAGACGGTAGAGTAAGGCAGGAACTCAGAGAAGTAATCTCCGCTCAAGTGG
TTGATGGCTACAGCGAGTTTAGGAATCTCTAAAGTTTCTTCGTTGGTTAGGGTTCTTATG
AATCTCGCTGGATTGCCTCCCCATAGCTCACCCGATGGGATCCTTCTTCCTGGTGGCACG
ACCGAACCAGCTTCAAGGATTGAGCGGGTCTCGA
>Cluster_73890
GGAGACATATTTGGATCGGCAAGGTCTGATTGCGGGAACCAGCTATCTCTTTCGATGCAG
CATATACTGGTCGTGGTGTGTTGGTTTACTTGCGTGGACATGAAGGAAGAGGGGTTGGTT
TAGGACATAAGCTCCGAGCTTTCAGTCTGCAAGATGCCAAACTTATACGTTTTGAGTGGG
ATCTCCATAAATTTACTAGTTATTAGATATATGCTAAGTTTAGGTTTTGAGGATTTCAGA
AAACAGTATGTATTGACCTTTGTAAGTTAGTTATATATAACTCATCGTTGAGATTTTCTT
TGTATGTTTTAAATTTTAATGGAAAAAATATATGC
>Cluster_67390
TTCAACAAAACTTTCAATCTGCAGTTTAAGAATTTGATAATACCATATATAGTTTAAGAA
CAACACAACCAATCACTAATAGGCAGTCTGATATTTTAAATGATCAATCATCACATTCCA
TATATATATATATAAATAGTTTTTTTCCCTCACACGACACAACTAGAAGAGAACATGATG
GACAAGAATACAGCATCACTTTGGGGGGATCAGAGCCCTGATTCAATCAAGTAGTCACCG
AGCCTCTCCACAACCATATTGCACTGTCCAGGAGTCACCGGTTCCTCATAGATACCAAAG
ACTAAAGCCATGGTGGTCTTCTTTATGGTAACACCACCAGCTCCCTTCTTTCCTCGAATG
ACAGCATTTG
>Cluster_118853
CACCTCTTTTTTTTCCTCTTTCCCCTCTATTTGATTTATTCTCAGACAAGATCTAAAGTC
AACATTACGATCAACAGTGTTGAGGTAGCGTAAACTCAAGAATTCAAGAAGATTTTTTTT
CTGGGATGACTAGAGAGTTGCCTTACCGTTGTCGGAAAGAACAGGACGATGAAGGGAGAG
GCTGACAAGTGAGAGAAGAAAGAG
>Cluster_99110
GGAAGAAACATCAGAAGACAGTAGCTCTCTGCCGATGAAGACAAGTGCAACATCAACAAC
AGGCTGCTCAGTTTTCTTCTCAGAGCAAAGAATGTTGGACCATCCTCCTTGAGTGAAAAC
AGAGTCAACCAGATCCTTTCCAGACATGACCTGATAATTCACACCCTCATTCCCATCCTG
GAGATGCGGAGACCAGAGGAAAGCAGGGACGGTGTTGGGAGAAGAAGCCAATCCGAATTC
AATCGCA
>Cluster_62188
TCTTAGAATCAGGGCTGAAGGCTTTCTTAACGCTAGAAAACCACTTTGCTTTTTTCCCCA
TCTCTCTCTCTCTCTCTCTCTCTTCACCGTTTCACTCCTCCTTCCTCTTTGTAAATGTAA
ATCCTGCGATAGACAGTGGCACCAGATCTGATAGAAGAAGAAGAAGAAGAGGAGCTAGAA
AAGTCTTCTAACGTAAAAACAACACTAGAGTCCACCCACCGCTTATCGGAGAAGAAGAAG
ACGAAAAGGCGTGTAGAATCGGGTGAGTTTGGATCTTTGCTGAGGTGCCAAGATATCTTC
TCTTCTTCACATTCTCATTATTGTAGCGATAGAGAGAGAGAGAGAGAGAGAGAGAGAGAG
AGAGAGAGAGAGAGAGAGAGAGAGAGAGAGAGAGAGAGAGAGAGA
>Cluster_80014
TGCTCTTCCGATCTCCCGGTTTATTAAAAAACTCTTCGCCCTCACGCTCAAATCTCCAAA
TGATCTCCGGTTTAACTCCATGGTTTATCACCTTGAAAAACCCATTAACGTCACAGGCTT
TCACGATTTTCTCCGATAGTTTTGACCGGTCGTGTGAAGAGAAATCAATCACCGGAAAGT
TACATTCGGGCGAGGCTTTCGCTTTCATTCCGGTGTTCAGGGACGGTGTTGAAGAAAGCA
AAACCATGTCCTTTTTATTTTCTAACGAAAACTATCTTTTTAAAGAAACAAATACAAGTA
GGGAATGA
>Cluster_70897
GGGTAGATAAAAAAAGAAAAAAGCCTTGCTTGGGGCCGCTGCTTAATAATATTTCGCGGA
AGAAGGAAGACCAGAGAAAGTCCTCTCTTTCGAAGATTCCAATTTTTAATCGAAATCCAG
ATTTTTTTCCCCAGGGATCGATTTGGGTAGAAGAGGGTGGGTGAAATTAAGGAAGAAGGA
AAAAAGATGATGAATCGGCTATTTGGGAAACCAAAGCATGAGGGTAGTGCTCTCCAGACA
TTAGACAAGCTCAACGAGACGCTTGAGATGCTAGAGAAGAAGGAGAAAGTGCTGTTAAAG
AAAGCTGGACAAGAGGTCGAGAAAGCCAAAGAATACACTCGTTCTAAAAA
>Cluster_75381
TGAAGCACTTGCGCTGTACGGTCTCATTGTTGGTATCATCCTCTCTTCTCGTGCTGGTCA
GTCTAGAGCCGAGTGATATCGGAAAAGTCTTTTCATATGTTCTAAATTCTTGTCATGTTT
TTTTTATATATTTCACTTCCTTTTGTGGCATTGTGAGTTTTTTTTTTGCTTTTCTCATGA
TAAACAACCAAACAATCATTTGAATTTGGTTCTAAATATTTATTTTAAAATTTGAACACT
GTAAGAAATACGCCAATAAGTATAATATAATAAAATGATTCAATGGTTTTACTTTTTTAG
ACTGAAACAATTGCTTTTTGTTTCAATA
>Cluster_112783
TTCTCCGCTTCAGTCATGGGAACCCTATCTCTCTCATCTTCCCTCAAACCTTCCCTCGTT
TCACCAAGGCCCAGCTCATCTCCCTCCACCTCTTCTTCTTCTTCTTCTTCTTCCTTCCCG
AAACCCAACAAACTCCACCTCAAACCCATTTCAACCCCCTTAAGAACTTCTCCGTCGCCA
CTGAGATTCGCGAACGCTTCAATCGAGATGTCGCAG
>Cluster_66733
GAGGTGGCGGCGCTGGAAGGCCATTTAACGTTGATGCTACCGTCGATATTCCATTGGATG
ACTCTTCAAAGAAACAGAGAGAGCTTTCTGATTGGGAATTTGATCTTAAGAAGAGAGAAA
TCTATGAAACAAAAACAGTTACAATAGAAAGCTTTTTAAGGAAATATAAGAGTTGGTTCC
TAACATAACGTTAGTTTGACTCAGTCTAGTAAACACCTGCTATAAATAGTTTCTTGGCTT
TTTTCATGAAAGTCTTCAATCCTTCTTGACTCGACTCACCCAGGATATTAAAAGAAGAGA
AGATGCGGTTGCTAAATCTGGCGTGAAGACAAGCGATAAAAACTGGCCACCTTTTTTCCC
TATTATACACCACG
>Cluster_71510
ATATATAAACACTAGTCGGTTAGGAGCAATCAGGTCACTGACCAGACCATTTCCTGTTAT
TACAGTTGCAGCATCACCACCAAGTCTTTAAGAAATTGGGAAGAAGAACAGAGAGAAAGA
GTAAGTAAACTCATCTGATCATTAAACCACTTTATCTCTTTCTCAAGGGAATCTATCTTG
AGAAGCTGTAGCTGAGCTCTTGTTGAAGGTTGTGACAAGCTTTTTTATATACAGCTACAC
TCAAGTTTTTATAATGAACACATCTTCACCGGTTAAAATGAGAGTCTCTGCCATCGGACT
TTTTATTCATAGTTTGTGTGCCAATCTCGTCCGGATCGACGGCAGAT
>Cluster_79751
CGGTATTTTTCTTTTCTTCTTCTTCTTCGTCATCCTCCTCCTCTTCTTCATCATCCACTA
TGAACCCATCGTTCTCAAATTCATCATCACCTACAAAGAAAGAGAAACGATTATCACACC
AACAACAGTGACTCAAAACCCAAAGGGAGAAGATGTGAAACTCATAGATTTAATAGTGCA
CAGAAACCAATTTTAGTCTCTTAAAGGAACTTGACAAGGCACGTGATAAACCAAGAGACA
GAGAAGATATAAAGACTTAGTGGTTGAATGAGTTCCAGCAGCAGACAAACAACATAAGAT
GTCCCTAAT
>Cluster_118309
AGAGAGAGAGAGAGAGAGAGAGAGAGAGAGAGAGAGAGAGAGAGAGAGAGAATTCCAAGC
TTCTGTTCTAAACATGGGCAAAGGTTGAATAGACTAAAAGACATAGTGTTGACATATGAG
AAATAAAAATGTTTCCAAAGCTATTACAATCACTATTTTATCTTATTATATAAAGCTTAG
TTCTTCAAAATTACTAATTAATATG
>Cluster_29887
AAGGGAGTTAATCCAGAGAGCAGAGCTGAGAACCCAGACATCGTCCCATTCGAGGACAAC
GAAGAAGAGGAAGAGGAAGAAGATGAAAGCGAGGAGGAAGAAGATAGCATGGCGAACGGT
GGTCCTCAAGGCAGAGGCAGAGGAAGAGGGATGATGTGGCCTCCCCAAATGCCTCTAGGA
CGTGGAATCAGACCAATGCCTGGAATGGGAGGTTTCCCTCTCGGAGTAATGCCCCCTCCG
GATGCTTTTCCCTATGGACCTGGTGGTGGCTATAACGGTATGCCAGATCCATTCGGTATG
GGTCCAAGACCCTTTGGACCGTATGGACCAAGGTTCGGTGGTGATTTCAGAGGACCTGTA
CCAGGGATGATGTTTCCCGGTAGGCCTCCGCAACAGTTTCCACATGGTGGTTATGGTATG
ATGGGAGGAGGCACTGGGGGGCGTGGGCCACCGCTTATGGGAGGAATGGGAAACGCTCCT
CCTCGAGGAGGAGGAGGCAGGCCAATGTATTATCCACCAGCTACAACAACAACATCATCA
GCACGTCCTGGCCCTACTTCTTCCAACAGGAGAACACCTGAGAGAAGCGATGACAGAGTG
GCGGTGGATGAATCTCATGAGATGGAGCAGTTTGAGGTTGGAAACAGTTTGAGAAACGAA
GAGACGGAAAGTGAAGACGAAGACAAAGCTCCAAGACGATCAAGACATGGAGAAAAGCGT
CGGTGAAAAGTGTTTTTTTTTTGCCGAAGATTCTATAAATCAGAGTTTGTTGTCTATTGG
ATTTAGCAGATTTTTGTGTTTAAACATGTTTTGTATTCTGTTTTTGCCAGACTAATTTTA
TTAACGGGTCAGTTAGCCAACAAACATCTAATCTATTTAAAATGAAAATACACTATAAAA
GTAATTTTGATTTCAAAAAAAAAA
>Cluster_94428
GATACAGAGAAGATTAGCATGGCCCCTGCGCAAGGATGACACGTACAAATCGAGAAATGG
TCCAAATTTTTTTTCCTTTTTTTTTTCCAATTCGATTCCGTCCAAAACTCTAGAATTCCA
GCTCTGATGATCATCTTCAAATGGATTTGTTCTCTTTTCTGTTCTGAATAGGTGTTGAAT
CACATTTGTGATTCTCTTTGAACTCAACCCTCAATTTGAATTCTTCAGAGGTTCCTAGGT
TGTCTTATCTCATCTCCGGG
>Cluster_65364
GGAAGAAGTAGAAGAAACAAAGACAGAGGAAACTCCAGCGGTTGTTGAGGAAGAGAGCAA
AAACGACCTCATCAATATAAATATATCAAAGACTCTTCTCTCCGCCTCTTTCCGATTTCT
ATCAGAGACTCTTCAAAAAAGCCTCAATCTTCGCTCTCGCTCGCTCTCTGTTTCTCTCTC
TACTTCGCCGTTTAGATCTGAGTTTTGGGGGAGATACAAGGCTCCCTAAGTTAACAACAA
AGCACTCTTACTTTCACTTCTTCAGCTCTACCAAATCTCTCTCTCTCCAGTCATGGCAGG
ATCCGCACCAGAAGGCACACAGTTTGATGCTCGTCAGTTCGACCAGAAGCTCAACGACGT
TCTTGAGGGACAAGATGAGTTCT
>Cluster_21361
CAATTTCAGTTAAGATTCGCTTGATTCAGTTTAGTTTTATTGGGTTTGAATATTTGCCTA
ACTCTGTAAAAACTGAGGGATGCCAAGTTGATAATAAAGTCTAACATAATCTGTAAGTTT
AACATAGAGGAGATTTTGAGTTTTCTTAATTTTGATGAGCACCACAAACGAAAAACCACA
AAACTTGATGAATCGTTGAACTAGAGAGCGATGTTGAATCCCGGATGAACTAGGGCTTGT
ACGAAAGCTTCCATACCTCTCTGACATTTGAGGAGCCATCTGTGACTTCAGACACCAAGG
TTGAAGCAAGAACGCCGTCTTTCTCAATCATAGACAGGAACTGCCTCGTCCCTCCACCAA
CCCCGAAATAGTACTTCTTTGCAGCCATGTACACTGCTCCATCAGGATAGGCCAAGCACC
TTTTGATCAGTTCATAGAGACTTTTCTGAGCAGAGATGGAATAAATCGTCTCAGCCATTA
GAATGATGTCATAACCACCCTTCTTCTCAGTCTCACCATCATTAACTAGTGGAAGAAGCT
GATGAACTTCACTCCACTCACCAGCAAAGAAGCGTACTTCTATATCACTATCTGAAACAG
ACGGAGACTTCTGGGAGAGATTAGCATTCAGATTGGGAATGGTGAGACATCGAAGGACCT
CAGCATTAAAGTCCTGGAAATGAACTGCATCCGCACCCTTGAGACGCGCATAGATTCCTG
GAAGTGCATGACCACAACCAAGCTCGAGGACCCGTTTTCCAGGGAATGATATGTTCCCAA
TTTGTGACTCCTTTTCAAGAGCTTTGACAAGATCTATAGATCCTTCCCAAAGCTTAAGCC
CACCTTCATATACTCCAGGAACCAAATCCGAATTAGGCAATCCAAAGACCTCTTTAGTGT
TCACACGACCCTTCAAAAGAGTGACTTCGCCGATATTCACTTTATCTACTGTGAAAGCAA
CGGAGGAAGACACCTACTGCGACGGAAATCAAGAGCTGGGAAGTTACGGGAGAAGATAAG
AGACAAATGAAAGGGACGATACCTCGGAGGAGAATACTTCAACAGGAGGAGGCGGTGGAG
GACGAGGTGGCTCTGGTGAATCGAAGAACCCTAAACCTTGGGATGATGACTTATCGTTCG
AAGAAGAGAAAAGCTGAAACGTCGCCATCGATGAAAGCTTCGGCAGCAGCTCTTCAACAT
CAGAG
>Cluster_48372
ACAAACCATAAAAAGAGACATAAACGATAATTCTTAACTAAATAGAATATTTCAAAATGG
CTAGGCTCCATGGTATGATTCTTCTCAGTTTATTGGTTATTTCGGGTTTACTTATAATAA
CCGAGAGTCGGGTTGCAAGAAAGGACTTGGGGATTGGACTGGGTGTTGGGTTGGGAATTG
GTCTTGGTGGTGGCTCAGGATCTGGTGCTGGGGCTGGGGCTGGTTCAGGCTCGCGGTCTA
GTTCATCATCGAGCTCAAGCTCATCTTCGAGTTCAAGTTCTGGTGGTTCAGGTGGCTCGG
CTGGATCGTCTGCTGGTTCTTTTGCCGGTTCTAGGGCTGGATCAGGATCTGGTAACTAAA
TCCAAAGTTATGTTTGTTTCCAAACAAAGAGGGAAACTGAATAAGTGAATGTAATATTTT
TATTGTTTCCTATAATGATGGTTTGAAGTGTACGCTATAGTAGCTAAAATTGTGTGGATT
GGATTATCCATGTTATATGTCTTTTTTAATAATGAAGAAAACTATTTTAATTAAAAAAAA
AAAAAAA
>Cluster_91689
TTCGAGAAATTCGGTTTTGTGTGTGTTTGTCGCAGGTGATTGTGGAAAAGGCAGAGAAAA
GTGATATCCCAAACATTGACAAGAAAAAGTAATGACCTTTGTTCCCATCTTTAACTTCTC
TTTATGTTCAAGATTCTGTAGTTTTTTTAGACATGATTTTTCTCAATGTTCTTTTTTTTA
AAAAATTTTGTATCAATGCAGATACCTGGTGCCATCAGACCTAACAGTAGGGCAATTCGT
GTATGTGATTCGGAAGAGGATCAAACTG
>Cluster_96934
GGCTGTCACGCAAATTCTCTCCCTCTTTCTCTCTTCTTCCCCCGTGGTTCCCGGAGACGA
CGCCGGAGGAACTTTGCTTCGACTTCACGTGGCCGCTATACGAAGCGCTTTGGTTTTCTC
TCTCTCTCCTGAAATTTTCCCGTGACTTGGTTACCACCAACTGAACCAGAGGAGGAGAGC
GATTTTCGGAAGACAGAGAGAGAGAGAGAGAAAAAAAAGCAGCTTCTTCGCTGATCAAAC
GTTAGACCCGTGA
>Cluster_40765
GAGGTCGGAATTTTTTTTTTTTTTTATTCATTCACTCTTCCCCAAAATAGATACCTTTTA
CAAAAGCCTACTGTTCTGAATGAAAGAAACAGAAAAAAGAAAATGATCAGAGCTAACAGA
CCAAACACAAGAGCAACATAAAGACAAAAGATGCCTTTAGTAGAAAAATCGAAACCAAAG
TTGTAAATAAGTGTCCCCATGAGCGTTGTTGGTGCGAGTCGAAGAAACAGAACGACGAGA
TAAAATTTCCTTATCCATTCCATAAAGTTTTGCCTTTAAAATCAGTTGAATCTCCTTCCT
TAAAACAACCACTGTTCTCTTCCCATTTGAGTGTAATCTCAGGTTGCGCTCCTTCCATAT
GGTGTACAAAACTGCTTGAAAGATCAACTTACAGATAGTTTGAAGCTTTCCTCTTGGAAC
CATTGCTTGAACCCAATTTACAACTGCGTCGAAATCTGTTGGAGGCGTCAACCCCGAATG
AAGAAAGAAGAAAGTCCAAACGTCCCTAGCGAAAGAGCATGAGAAGAAAACGTGGTTCCT
AGACTCATTATCAATTTCGCAGAGCAAACAGGTTGTAGGAATGTTCAAGCCCCAGTTTAT
AAGCCGGTCCCTCGTAGGAAGCCTATTGCGAGCTGACACCCATGCTAGGAAAGCGTGTTT
AGGAACACGA
>Cluster_100220
ATCTTCTTTTTTTTTGGGAAAACTCTCTATCTTCTTTCTCACATATAATCCATCTCTTCT
GCCTTCCTACTCCACGAAATCACCAAGAATTGTGACGTCTCTTCTCCTCCTCTGCCTCTC
TTCTCTGACTCTATCTCACTCTTGACGTCTGTTCTTCTCTTTCTTCTGATCTCTGCTCCA
TGTCTCTCCACCCTCGCGAGATCTCTGCTCATGTTGAAGAATCCAAAGCTTAAGATGAAC
CAGA
>Cluster_115293
TACCTTCAAAGCTCAGGGGCCTTTGAAGTTCTCTGCAATGGAGAACTGGTTAGTTAGTAT
TAATTAACTCTGGAGTTACTTTTAATTATCATGTGTTAAAAAGTTTGTACTATTCTGGTC
TTTTGTATTTGTTAGGTGTTTTCTAAATTGAAAGAAGGTCGATTCCCGGGAGAGATCGAG
CTGAGAGATCTCATCAGTAAGAAGTTGACAA
>Cluster_101389
ATCACGTCCTATGCAGCCTAAGAAATTTTCAGACCGTTACTTTGCTGGGGTAAGTTTTGT
GTCTCAGTTCAGCTGAAGAAATAGAACTTTAGCCATTTTTAGCTCTCTTTAAAAACAGGG
GTGCTGGCATATGAGACTTGATGATGGCATTTTTGTTTCTTTTGTTTGTCCCCAGCGTGG
TATGTCGCCACTATTACAGAATCAGTTAGCAGAGTTAACAAATCAGAAGCAGCAACAAGT
G
>Cluster_72513
GCTGCATCCCGTATCCTCCATGATATGCATCTTCATGCATCCCCTGCCATCCATTACCCA
TCTTTCCATTGTGGTGAAATTGAGTCATCGGAGGTAGGGTCATGAAGTTCATATGAGGTG
GCTGTTGGTGGTGGTTTTTGCCGTGATTTGGCAGCACCGTAGTGCGGTGGCTCTGGCTGC
TCTTATAGAAATCCTCTACGTCTGAGTCTGAGTCTTCTTCATCAAAGACAGGCATGTGAG
CCATGGGTGGACGGCCGTAGTTGGCCGGAAGCCTCATGTGGTGATCGTAGTGGGATTGAC
GGTCAAAGTATCCTCCTTTTGACTCCTCATAAGACATGAATT
>Cluster_105071
AGGAACGAAGAGTTAAGAGGAGAGAAAGTTGGGTATCCGAGAAAGAAAGAAAGAAAGAAA
GAGATAGAAGAAAAAGTGTGTTTTTATCTTAGTGCATTTTGGTCCGTTGGATTCATTTTT
ATCATTGGCTGTAATTACACAGAGCACGATCCGAGCCATTGTATGTGATAGGCTGTTTTT
ATGTTGACCAATCAGATCTTATGTATTTGTTTTCCTATTTTTTCAACACCAT
>Cluster_117311
GACGGATGTATATAGTGAGATGTGTGTTTGTAGTAGTAATAACTAGTAAAACCTTTACGA
AATTGTGTTACGTGATAACCCTCTACGAATTCTGATATCTATTTTATTAAAACAAATGTC
CTGAATCACTCTTTTTTGAAGTGAAGAGCGATTATCTGTCTATTTTGTTTGATAAAGTCT
TGATCAAGGGCTCACCACACCCACGTG
>Cluster_104258
GGAATCCTTGTTAGTTTCTTTTCCTCCGCTTATTGATATGTTTTGATATGACGCTTTATT
TATTTTTATCTGTGATCAATTAGATGGTACAGCTCTTACTCAGAGAAGCCCTTACCTCCA
GCAAAACTTGGTCCATAGGTATTCTTAGGATTAACTAATATATATTCACACACACATATA
TATATATATATATATATATATATATATATATATATATATATATATATATATATA
>Cluster_74523
TAGCTATTGCCGAGCCAACGAGTAACGCCAACATGGCTACTACCCATTGACCACTGGCAT
GACTCCATGCCGGAGTCGCCATTGTTTAGATCACCGGATAATTCTCACTGGCTGCTAAGG
CCTTTTGTGTCCAAATTATTAAAGAAAGAAGAAATTGGAGAAAATGTTTCGTGTTTGAAG
AAGATGAAAAAGAAGTGATTGATTGTATTTCTGCATGGACAAGAGTTGTTTTTATAATGA
GCAAACTAGTCGTTTGAGGTGGCCTTTGTTCATAAGGGACCGATTCAATACCTACGTTTT
TTTCTCCTAATTGTTTAGTTATTTTAAAATCG
>Cluster_68759
GCTCCTCGGTGTCAACAGTCTTGGCAACTTTCTCCATGAACTCAACCATCTCCTCGTAAC
GTTCAGCTTGCTCGGCTAACTTGGCTAAGTACACATTCTCTTCACGAGTAGACGACATCG
TTTCTTAATCACACTCTTGCTAGAGATCCGAGGAGGGGGGGGGAGTTTTGGAATTAGGGT
TTGTGGAATCCGAAGCACGAGACGCGATATGAGGGGCAGCGAGAAGAAATAAGGGGGAAA
AGTGGGAAGAAGATGGGCTTTGAGTTTTGGAGAGAGTAAAGAGGTAAGGCCCAATGAAAC
GACGACAAGTGTCTAACGGTGTTGACCCGTCAAAGACTTTAATTTTGTGAAGAAATGAAT
TA
>Cluster_45521
AGCTGCAGATAAAGATCCCAAAAGCCTCACTTTGATATGTAGCATTTGCACAGCTCACAA
CTGTTTCCACTCTTCAAAAATTCATGCATATTCAATCCTCAAAAAATATTACACTTTGAA
TCAGCAAACATTAACGACTATAACTTAAGAAATAATCTGAGGCATAGTTTTCCGAAACAG
AACTAAAGAAATGGAGTAACTCAAAAATGTAGACGCAATGCAACAACGACTCTATTCACA
TTAATGCTTTTGAAAGAAGAAGCAGAAGCAGAGATAAAGTGATCAATGCCAAGTCCCAAA
CGCTCTCTTTAGCTTTTATCAGCCTCCCACTGCAACTTCACTTGCCATAATCTCAGCCTT
CACATGGATGCTGTTGGAGTTTGGTTCTATATCTTCGGGTTTAGCAGCCATTATGGAAGA
ATCCTTCTCTTCCTCTGCTTCTTCTTCCTTCTCTTCTGGTTTATCAGCCACAGAAGAAGC
CTTCTCTTCTTCTCTTCTTTTCTCTGCTTCTTCTTTCTTCCCTTCTTTTTTCCTTTCTTT
AACCTTCCCTGACTTTTCTTGAGTCTCAGGTTTTGACTGAGACTTTGTTA
>Cluster_73473
GAGAGAATCAGCTCCGAGATCAGCAAATTTGGTTTCTGCAACGACCTTTTGATCGTCTTT
GAGTGAGAGTTGCTTCTTCACGATCTTAGACACTTTCTCTACTGTCTCTGGTTTGGCCGC
GCAAGAGATTGAGAAGCGAGTGGGGATCGAACGGCGCAGGTTGAAGGAGAGATTAGTCCT
TGACACCAAAGCAGCTGGCTTCTGGAATGTTGCCAGAGAAGTAGCTTGCATGGAGGAGAC
AGAAGAGCTGAAAGTGGTCGACATTGTCGATATTCACGAGAGAGATCTGCTCGAGAGGGA
GATTGAGAGAGAGAGAGAGAGAGAGATGGCGGAGTGT
>Cluster_53846
TCAAGTTTCTGAAAGATCTTGCACGTAATGTTTTAGAAGACAAACACTCCATTGGAACTT
CTCCAGACAATGGATTGCATATATATTTCTCTGCTTCGTTCCACTTTGAATTCAAAGCAA
ACCCTTCTTGTGTTAACCATTCTATCTTATTATACATTGTCTTTGCTTGTAACGCCTTGA
GTGCATTAGTGAATGAATATGTTGATGGATCAATCTCTTCTTTGAGAGTGTAGCCAGGAG
ATGAGGCAGTGCTTGAGATGTTGTTTACGTTTGTTCTTGAAGAAGACTTGTGACAATCTT
CTCGAAAGCTGCCAACATATGAAGCAGAGAACCTTCTGGAAGTCGGGTTTTCGCGGATGA
ACCGAGCTCTTCGATCCCACTCTCTTAGGTTCATAAACTCAGGCTCTTCCCCTGGCAGAG
CCATTGGAAGCGAAAAATTCCTCTTCCTTTTCGAAAGAGCAAAAAGCTAATTAAGGAGGG
A
>Cluster_95511
ATCTCTCATTTTTCTCCTTTTCTTAGAGGCTCTTTCTTCTTCTTAACTACTAGATCTCTC
TTTTGTTTCATCTCATTCTTCTTCTTGTTCTTTATCATCATCTTCTTATTTTATTCTCTG
CTTTCTGCTATCTCGTGGCTCTGACCAGCTCCCGAGTTGTTCGTTTCTGGTTAATGGATA
TTGAACCCTCTTGGGATCTTGGGGGGTGGGTTATTTCTTTTTCTAAATTGCATGGCAACA
TCAAATGACCAAACCAA
>Cluster_40867
ATTTTTTTTTTTTTTTAATCCAATTGTTTGGTCACTAGAATACCGATATGAAATGATTAT
TCATAGACCCTTCTGAAATACAAATCATATCCAATATTAAAAATCAGACGCAAAATAACT
TCAAAATACACGAGTATCATTCTCAAAGAACAGAGTATTGAGCAGTTGTCTGAACCACTA
AAAAACCGGTTTATTCAGGGATCCAACACATAAACCGGACTAAAAAAAAAACAAAACCAA
CACAAGTAGAGAGACTTCAGTCTTGAGTTGGTGCGTTCTGATTGAGCTCACCAAAACGCT
GACCTACACGCATCGTGTGCTTGAGGAACTTCTCGGCGCACCGTAAGACACAAGTCTCCT
CTTGTTTCTGCAGAGTCTTGCGCGTAAACGAATCTACACAGTCCACGAAACACCTCTCCA
CCAGCGAATTGTACATCCTCAAACTATCACGTAGCTGAAGCTGATCGATCATGGAGGCCA
TTTTCGCTTGGTCTTCTGCACCAAGACCATCGAGTCCAGCCATCATGCTCGGATCCATTT
TTCTTTGAAACTCTTTTTTTCTCTTTCTTGGTCTACTAAAGAAACAGCAGTTCGTCCGTC
GCCTCCTTATTCCTTTTTCTTTTCTTCTTCGTAAACCCTAGTGACCTTCTTTTACTGGGC
CTGATGGG
>Cluster_2370
GTCTCATTATGGATGCAAAACTAGTTCAATTGCTTCCTTGAATTGATTTCCTCCAGTTTC
AGTTCTAGATTAAACTAGTGTACTTTTCTGACTAAAAACTGAATAAAACTCACAAAGTTC
CAAAACAAATGAAAACGCAACGATGGCAGATAACGTACTTTCCCGTAGCGGCTCTCCAGA
AAGGCTCATAGATGCAGATAATGCTGGAACTAGCCAGCCAAGGTAGTTGCAATCCCTTTA
AGCCACTAACCAAATTTCCTGCATGGTTTCCCTGAGCATGCACTAAGAATATCATTGACA
TCTATACACTTTAAATATTTTGATAACTTCCAACCATTCTTGTTCCCTTTTGACATCGTG
TATATGATTATTTGACATCGTGTAAATAATTACATTTTGGTACACAGTATTCTTTACTTT
GTAATCCAATGAGAAAACAATGCAAACCAGTGGATGCTTATCTCTTGTAAATTGGTATAA
AGTGTGAATCCGATGAAGCTGGAGCGAGCCATTAGTTCTCTCCCTTCCATCATATGGTAG
TCTTTTCAACGCCTTCCAAATCTTCAACATTTTTGTAATATAATTTCACACTCTCTAACA
GTGTGATGTAGTAGAAATCCTCCATGTGCTGCATAAGGGCACTCCCATCACGAATTGCGT
TGAATAATTTGATTTCAGTTTGAAGTATCTGCTCAACGAGTTCCTTCTCACCTTTCATAA
ATCTACTAACAAGAATATCAGGTGTCGCTTCCCCTATCACCTCACCATGATAACCATCTT
TTTGAAAATCCGTGTTCTCCACTTCTCCAGCAGCGAGATAAACAGGATGAGCAACATGAC
AATAACCCATCAAGCGAGGAACTGTGGGAATTATGTCTCTGTGGTTTACAACTCTCCAGC
TGTCTTTTACTTTCTGGTTATAAACATCAGCAAATTTTTTGTTGCCTACTCTTGGAGATC
CAAAATTGTACATAGTAACAGTGATTGCTCCACGTTTAGCTAATTGGCTTGACGCAAGTT
CAATGGCCAAGAGTGTAGCTAATGCCCCACCCAAGCTATGGCCAGTCACATAGACATGCC
ATTTATCTTCACGCTCAGCAACATCATCTATGTAGCCAATCGCCATTTTGAGCAGCGATA
TTATCCTTATCCGTACTGAATCGTATGCACTCAGAAAGCCACTATGGACCTGTACTTCTT
CTTTGAAATCTCCACCAATTCGTTCAGGATTGAGACCAACAGGAACTAGCATCAAGTCAG
TCTGCAAATCTTTCCACTTTGTCTGTTCAGTTCCTCGGAAAGCTATAACTACTCTTTTCC
TCCTTGCGTCACGCCAAATTGCCACTTGAGTGTCAGTGATTTCGTTGTCTAGGAAACACA
GCTTTTCAAATTCAGATTTGATAAAGCTTGGGTGCCCCATTGCAGTGGCAAGCATTGCCC
ATGCCTCCATAGCACTTTCTGCGCTAGAAAAGAGTGTTTTCATTTCCTCGGCGTTCTTTT
CATCCTCTCCGTCAACATTGACTAGACCAGAGAGTTTCTCACTCTGAGAGGACCTAGAGA
AATCGTCTCTTACACCGGAACCACCATTTTTTTCTGACACCTTCTCTGTACCAAGACCGT
TCTTGCTTAATTGAGGCACTACTGCCTTTAAAACCATTAAAGCACCAAAAACATTATCAG
CCTGCCTAAGCAATTCTTCTGTTGCATTCTTCATGTCTGTAATGGAAGACTTGGGTGCAT
TAGTAGTAAGCTGACCACCTTCCTTCTCATTATCAACTTCTCGAGCATCAGCAGTGGCAA
GCCCTGATTCAATGTAACCAGCTTCTGCAGTTTTTCTTGATTGTAGACCAATTTTTTCCA
GTATGTCCATTCCATCTAACTTCCATTTCTTAGGTGATGGAAGGCCAAGTTTCTGGACTA
TATTTTGACTAACTATGTCAGGGAAGCTATCCCACAAATTACTTTCTGACCGAATGCTAC
CACTTTTATTGCTGCTCCTATCATCATCACCTTCTTCGTCTTCACTAAGGAGATTTGTAT
CCAATGAATCCTCTAAGCTAGAGTTTTTGTCACCTTCGGAACCATCCATATCATTGAGTG
ACTTTAACTGTCCAAAGGCGTACTCTACAAATTGACGTGCTGGAATGGCATCAGAGTCAA
CAAGATTGCTCAAAACTGACTCAATTTCGTTTTTTTTAAGGAATTCTGAAATAAACGGTA
ACTTCCACCACTTCTTTTCATCTTCAATCTCCTCAAACCCCTTGTATCTAATCTCCAGTT
GGACTTTCCCACCACCTCCAATACCGTCTAGTTCTACTAGCACCTCGTGCAAGTTTCCAT
CACAAATGCAATCAAGGTCGACTTCGGAGTTCCCCATCCGTTTATGTGGGGTGATAAGAT
TTGCATCCCAAGCAGCAATCTGTATCTTTTTGGAAGGAGGCAGCTTAATATTTAAAACAA
AGTCTTCGTTCCATTTGGGCTCTTTTGTCCCCCATTTGGTTTTGCTTTTAGCAACCTGAC
CATCCAAGTCCATCACCACGTATGGATCACTCGTTCCCCATGGATCCAAGGCAGGAAAAT
CAAATCCTCTTTTGAGTTTAATAAATAACTGTCCATCATATACTTCTCTTACAAATGACT
CTGAGAGGTAGAGAGTATTACAACCAGCTGCATTAACCTCACGTTTCCCTATGTTTTCCG
GAGGTGTAGCGTAGGATTCGAAAGCGAAACCGGCGAGGATGACGGCGAGATTGATGTCGA
ACGGAGGCCGTTCAGGTTCCTGCTTCGTTCCGAGGCTTGATTGCTTCGTATCGGATTGGG
CGAAGCAAGTGAAGGATTTAGCGTTGGCTTTGGTTATGAAGCTTTCTCGGAAGCTGATTA
AGTGGCACGTGCGGGGGGTGAAGAGAGTAGAGCAGCGGAGATGAAGAAGACGGTGTTGTT
GTGGAGGGAGGAAGTGAAGGAAGCGGTGTAGTTGCAGAGAATACATGGTGTGATGATGAT
CAATCAAACTAGAGAAGAAGAAGGAAAAATGTATTCTGGAGATT
>Cluster_77624
AGAGGAAGCTATAAAGACACTGAAAGGAAGATACAACAACTGCAAAGTGATGATCCGTGC
CTAAGATGATGGAGAGAGAAGTAGTGTGTTGTGTTTGTTGATGGATTCTCTACTGGGGAA
CTCTTTTTGGTTGTAAGCAGTGATGATTGTATGTGTCTACTATTACTTGTTTACTTGTTC
CTCAGTTTTTTTCTACAGTTGTTGTGAAGTCAAGCTGCTTGTGATAGGTATCCGACTTAC
TTGCATTATGTGCGTCTTCATGCTACAATCTGTAACCTGTTTGTTTGCGTTTACCCCAAA
ATTAATATCAGAAAAAAG
>Cluster_107841
AGGACTACCGGTACGGTGGTTGAAGACTTTGACGGTGGAAAAAAAGATGAAGCTATGGCG
GCTGAGTTTCTTTTTATTTTAGGTTTAGTGTTTTTTAGGTTTTTTTTTGGTTTTGCAAAC
CAAATTGTAGAAATTGTGGTTGGTTACTTTATTTTTTAATTTCTGGTTTATTTTTGTAGA
CCGGAATTTATTTATATAAAACAATTTCAATTTCAGTTTATAAAAA
>Cluster_110787
GTGTATGTCCAAGAAAGCTGCTTTCGGTTGCTTGTGTAATAATATTATGTTTCATATCTC
ATGTCTTCGTATCAAGTCCATCACCTATTCTGTTAATATGTCTACGGCGTCCATATATAT
TTTATATGTCGGATTATAGAGTGAATGCCCATAATGGTGTAACTTGATACTTGGTTTTCG
CATGGAGTTTGTGTAGCTGCTTATTTATGCAAATGTGGGA
>Cluster_43159
GATCGGAGCCCTGGATAGCCAGACTCAGAGCTCCCTCGAGTCGCTGAAGCGCAGGGAGGC
TACGATCGAGCGGAGCGTGGAGATCGTCGCTGGGAAAGTCGGGGAGAGAGCTAGAGCTGC
TCTGGAGTCGCTTGAGAAAGCTAGAGGCGGAGGAGATGACGGCGGCGGCGGCGGCGAGGT
TGACGATGAGGAAGGGCTTCTCTCTACTTTGAAGTCTCTCTGTTTGAAGATGGACGCGAG
GGGGTTCTGGAGTTTCGTGACGGCGAGGAAGAAGGAGCTTGAGGGGCTCCGGTCTCAGAT
TCCGGCTGCGTTGGTTGATTGTGTGGATCCGGCGATGTTGGTGCTCGAGGCGATATCTGA
GGTGTTTCCCGTGGATAAGAGAGGCTCCGGAGAGAAGATGACTAACGATTTTGGATGGGC
TTGTGTGGTGATTCTGGAGAGCTTAGCACCTGTGATGGTGGATCCAGTGATTGGGAAGAC
GAGGCTGCTTGTTACTCCGAGCGTTAAGGAGAAAGCTAAGGAGATTGCGGAGACGTGGAA
GGCGAGCTTGGAGGAGAGAGGAAGGGTGGAGAATGTCAAGACTCCTGATGTCCATACGTT
TCTTCAGCATCTTGTGACGTTTGGGAT
>Cluster_6088
ATATCAGGAAAAGTTAGCAATCCTATTTTCCTTCGTAAGAGGACAGTAGGAATCCAAACC
TTTCCTTTCTAGAACGGAAGGCACCAGTCTTAACGGTAAACGTCGGCAGAAGTGAAAGTG
ATCCCGGGCAAGGGGGAGCAGCTTTCCAGATCTAAATACGAAGAGAATGCAGCTATGCTA
CTACGATTCCATAGAGTTGCACGGAAATGGGACCATAAGAAAGGTTCGGTACTGGTTGGG
TCTTGAAGTACTATATCTTACGCGCTACAAACCGAGAGAGGGCCGAAAGATAGCGCTAAA
AGCAACATATAGAAAGGGTAGTGAGAAACAGAACAATGGGCTGGTATACACACAGAAAAC
AGAGCTAAACCGGCTAAGAGCTACTCTAGCTACCCGAGCTGCCTAGCTAGAATAAAACAA
AACTCAGATTATTTTCCTAGCTGCATTAGCTGGGAGGATCGGGTTGGCAGATAAGTAAGT
AACAGAGACCACAAACTCCAAGTGCGCCTTGTACAAGTACATATAGTCCAACACTCACAA
AGCAAAAGTCAAACAAATAAAGTTTGTTACACTGATACCGAGTCATGGTGCATTCCAGCC
CAACCGTTAACATACTCGAGGTGGTCCGAGTTAGCCCACCGCCTTCTGACTCAGTCACAC
TTCCACTCACTTTCTTTGATTTGGGTTGGCTCAAACTCCATCCCGTTGACCGCCTTCTTT
TTTACCGAGTCCCCGAGTTAACTCGCTCCGTCCTCGTATCTAAACTCATTTCCTCTCTCT
CGGCCACGCTCGGCCATTATCTCCCACTCGCCGGCCGCCTTGTGTGGAACCCAACAGACA
CAAAACCATCCATAGTCTATTCTCCTGAAGAAAAAGATGCCGTCTACGTCACGGTAGCTG
AGTCCAACGGTGATCTATCCAGTCTCACCGGAGACGAACCTCGCACCGCCACCGAGTTCC
ATCCTTTAGTCCCCGAGTTACCTGTCTCCGACGACTCAGCTCGTGTTCTCGCCGTTCAGA
TAACTTTCTTCCCAAACCAAGGGTTTTCTCTCGGCGTGACCGCACATCACGCCGTTTTAG
ACGGGAAAACAACAGCCATGTTTCTCAAAGCATGGGCCCACAACTGCAAACAAGAACAAG
ATCATCCTCTACCGCACGATCTAACCCCTTCTATGGATCGTACGGTTGTCAGAGACCCGA
CCGGACTCGAGACGAAACTCTTGAAACGGTGGATGTCCGCTTCCGACAACAAACCAAGCT
TGAAGCTGTTTCCTTCCAAGGAAATCGGAGCCGACATTTTCCGAGTCACGTACCGTCTGA
CTCGGGAAAACATCCAGAAGCTCCGCGAACGAGTCGAGACCGAGTCAAAAACCGGAGCCG
AGCTGCGTCTGTCGACTTTCGTCATCACTTACGCTTACGTCATAACATGTTTGGTGAAGG
CGCGTGGAGGTGACCCGACCCGGCGCGTGTGTATAGGTTTCGCTTCTGACTTCCGGTCAC
GGCTGAACCCTCCGTTGCCGTCGACGTATTTTGGGAACTGCATTGTGGGAGCAGGAGATT
TCGACGCGAAGGCAGAGCCAATACTGGAAGAAGAAGAAGGTAAGGGCTTTATCTCGGCGG
TGGAGAGTTTGAGCGGATGGGTCAACGGGTTGTGCCAGGAGAATATAGGGAAGAGTATGC
TTTCGCCGTTCGAGGCGTTTAAGAGGATGGAACCGGGGAGACAGATGATATCAGTTGCTG
GGTCGACCCGGTTGGGGATTTACGGGTCGGATTTCGGGTGGGGAAAACCGGTTAAGGTAG
AGATAGTGACGATCGATAAGGACATGTCGGTTTCGCTGTCGGAGAGTGGAGACGGAACCG
GCGGTGTTGAGATTGGGCTTTGTTTGACGAAGGATAACGTGGAACGGTTTGGTTCGTTAT
TTTCCCTCGGGCTGAAACTAAAATGATATGATTTTCCGATTTCATATGAATATTTTCTTT
TAAAATAAGGTTTTAGTTTTACAATCTATTTCGACATGGACCATAATTACTTTGAGTTGC
ATGCATAAATCTCTATTGTTGTTCATTTACATGTTGGTGTCAAAGTTATTTAAGTTTGTG
TTTAAACCGTGAAGAATCAACATGGCTATGTGTGATTCGAAGTTAAGATCCTAACATATA
CAATTCAAATCCGTTTAAACTATTTTAAATTGGTATAAACAGTTTGAAATCGATTAA
>Cluster_96232
TTACTTTTACCAAAAAAAAAGGGTCTAATTTATCAAGGATAAACTAAAGCATAAATATCC
ATAATTGGTGTTTGAATCAGGTATAGTGTTTGAATTTACTTTTATGTTGATTTATCTATA
CACTTAGATACAAATATGATATTACTGAGAGTTGTGAGGTCTAATCTATAAAAGTTTGTT
GTTTAATTGCGTGAAGGTCCATTGTTTGGGTTCACGAAGGCAAACGAGTTGTTCGTAGGA
AGATTGGCACAGTTG
>Cluster_110788
GGAAAGGTAAAGCCTACCCGACTTTTTTTTTCTTTTTTATGCCTTTTCTTCTTTACTTTT
CTAAATTCTAAAATAATTATTCTTACACACTTTTCCATATAATAAATACCATCCACTCAT
TTTTTCGTTGTTTTTCTTATCCGACACACTTTAAGTATTTGAATAACAAAAACTCTGTTT
TTTTTTAAGAAAGAGGAAGAAGCACCGGTGGTTGTGGAAG
>Cluster_40216
GAAGTTACGGATCCATTTTGCCGACTTCCCTTACCTACATTATCCCATTGACTAGAGGCT
GTTCACCTTGGAGACCTGCTGCGGTTATGAGTACGACTAATTGAGAAACTGTTGTTCTTT
CCTCCAGATTTTCAAGGACCAACGAAAGCAAACCTCAGACGCCTCTAAAAATGAAGCGCT
TATGCCGATTTTCAAACCCTATCTCTATGCAATATATTTCCAGGGTCTTTTGTAATTAAA
CATGAAAACGTTAAAGAGAACAGAAAACTCTCCCTGGGTCTTCCGCTGATGGTCTCCGGA
TTCAGTTACGTTGCCGTTTCAGATTCCTCACATTTTGTAAATTACCAATTAGAAATACTT
TTTTTTCCCACTTTTACTTTTTTTTCGCCACTCCCTTAAAATTCTCCTCTTCACAACCAA
AATTCATTCTTTTTCTTTCTCTTTTTCCCTTTCCCTCCCAATTTATTTATCTATCTATCA
TTAAAAGGTTGGGGGAAAAAAAGAAACAAAAGGAACAAAAAATAAAAAAAAGAGGCGAAT
TTAAAATAAAAGGAACAGAAATAGAAAATAAAAGGAAGAAAAAAAAAAAAGTTCAAGTAA
ATACAAATTTCATTAGTTCAGGAATATTAACCTGATTCCCTTTCGATATTTGTGTACGGG
TCTAGTAAAATTTTTTCCATT
>Cluster_46626
CATGTCCACATTTTGATCAAATGTTCCCACAGGAAACATAGCTTCAAGATCTGAAAACTC
GAAATCAAACTTCCCATCTTTGGGAACAACCTCACTCTTAATAGCCACTGTGTTCAGTGT
CTCGCACAATCCAAATTCGATAGCTACCTTGAGCTTAGAGTTACCGATGGAAGAAGGCAC
GTCTTTAGAAGACATAGCGTCGTCAATGGCTGAGAGACCGGCGATGACTTCGGCAGCGGT
CTGGATACAGCGGAGGAAAGGAGAGACAAATACTCGATGAATCGGAAACTCAATCTGAGA
TCGGATTCGTTGACCTGTTTGAAACGCTCGAACCTTACCATCGTGAACGAGCGGAGGATC
CCACGGTCTCTCAGCGGTTAACACCCAGTGTGGCTCGCAATGGTCAAGTCGATCACCGTG
ACGCATCACGATAACATTTTGGTGGCCATTCATGTTTGATTTAGCAGACTCCATGATTTT
TTTCTGTGTGGTTTTTGCTAGTAGACACGGCAAAGATATTTATACATGCAATGATCTTTC
TTTTTTTTTGTTTTTTTTTTCTTGAACACCTTT
>Cluster_106959
GAGTGGTGTTGGTGGATGGAGTCTGAAAGCTAGGGCTTCTACTGACTCTCTCTCTCTCTC
TCTCTCTCTCTCTCTCTCTCTCTCTCTCTATTGAGCTAAGTTTTTTTTTTCTTTTTGACT
GAACTAAGTTTATAATAATCCCTTTCTTATTAATTGAGAAACATTTTAGGACAGTAACCT
TTATTTTGTAAAATATTACAGCCATACTATGCTAAGGTGGCAGTCTGA
>Cluster_48539
GGTCGACTAACCCATGTCCAAATGCTGTTCACATGGAACCTTTCTCCACTTCAGTCTTCA
AAGTTCTCATTTGAATATTTGCTACTACCACCAAGATCTGCACTAGAGTTAGTTTCACTC
ATCGTCTCCGACGGAAGCTTTCTCACGATATATTTGTTTCCTTGTTTAACTCCACGCCCT
TCTACACGTTAAAATTATGATCACTAATTAATTTAACGGTTGAGTATAAGTAATATGCTT
AAGCGCCATCCATTTTCGGGGCTGATTCATTCGGCAGGTGAGTTGTTACACACTCCTTAG
CGGATTTCTACTTCCATGACCACCGTCCTGCTGTCTAAATGAATCAACACCCTTTACGGA
ATCTAAATGAACATATATTTGGGCACTTTATCTCAACGTTCGGTTGATCCCGCATCGCCA
GTCCTGCTTACCAAAAATGGCCCACTAAGAACTTTCCATTTTGTTATATAAAAAAAAAAA
AAAATTTTCCCTTTCATTGCACATGTTCAATAAAATTTTGTTAAGTAACAAGTGCTTCTT
ACCTA
>Cluster_33221
TTTTTATTGAATTACAAGTTTGTTATTTGACTTTTCTCATCCGGTCCTCCTCTTTCTTTT
TAAATAGAGATCTGCGGCTAACACTTTATTCATCACCTGTTTTCGACAAAGAGAGTGTTA
TTACTTAAAATCAGTTGAAGAAAATGGCTTCAAAGACTTTGATTCTGCTGGGTGTCTTTG
CATTTCTTCTCGTAGTCTCAGAAATGGCCGCAGCATCTGCACAGAAGTCGGAGAGTGAGG
AAACTGTGCAACCTGATCGATATGGTGGTGGCCATGGTGGAAATGGAGGTTACAACGGAG
GAGGAGGATACAACAGAGGAGGAGGAGGACACAACGGAGGTGGAGGATACAACGGAGGAG
GAGGATACAACAGAGGAGGAGGAGGACACAACGGAGGTGGAGGATACAACGGGGGAGGAG
GATACAAGGGAGGAAGAGGTGGATACAACGGAGGTGGAGGATATAAGGGAGGAAGAGGAG
GTCACGGGGGACACGGAGGAAGAGGAGGTCATGGCGGACATGGTGCAGAAGCTGTTCAGA
CTCAGCCTGGCAACTAAATCTATCAATAGTTTAACGACCATGGATGATTTCATCTCTGTA
TGGACGTATGTATGTGTATGACTATAAGTAAAACCATGGTGAGTTTTAAATGAAGTTACT
TAAGTTAAATAAAAGAAATTAGGTAAATAAATGTTCTCAATGTAATGTCTCTATGTTCGA
GTTGTAATATGCACTCTTTGCAAAAATAAAATCGTTTGTAGTTTATGTTGGGATCAAATT
ATAAAAGAATGGCCCCTTGTCTTAAAAAATTATTTTTGGACCTAAAAAAAAAAAAA
>Cluster_20845
GTACTCATCAAAAATGTTTGCCATCTACTGCAGGCGACGACTAATTGAAAATAAAAAGAT
GAAATACTTTTAAAAAGAGAAGAAGACAGACACCTTTACAGCCAAGAAGACGACCTTTGA
AAAAAAAGCTTCCGGGTTTATCCATCCATCCATCCATCAATCAATCATCTTTTCGTAATC
GAAAGAAGAAATGAGGCATAATTGTTGCCATATTTCGTTCGCCTCAACTCTCAAGATCCT
CAATTTCGTTCAAGCTTTCTTCGGTGTTTCCATCATCATCTACTCCATATGGATGCTCGA
TCAATTCCACCGTCACGTCCCCGTCGATCCTCCCACTTTGAACAATCCTGCTGGTCTCAT
GGCGAGCGTCGTTCTAAGGTCTAGTGGTGGTGGTGATCATGGGTTTAGCCTCCGTTCCTT
GGACCTTCCTGCTCCATGGTTCATCTACTCTTTTATGGCGGTTGGTGTATTGGTCTGCAT
TGTTACCTTCATTGGTTTCATTGCTGCTGAAGCTATCAATACCTGTTGCTTGTGTTTCTA
CTCTATTCTCAAAACTCTGCTCATTCTACTTGAAGCTGCCCTTGTTGCATTCATCGCCAT
TGATCGTCACTGGGAAAAGGATCTTCCGTATGATCCAACTGGAGAGCTCAATAGTCTTCG
GGCTTTCATTGAGGACAACATTGATATATGCAAATGGGTCGGGGCTGCTGTAGTAGTCGT
CCAGCTACTGTCACTGCTACTAGCCATGGTTCTCAGAGCTATGGTTTCACCTAAGAGACC
CGAGCTTGACGACGAGGAAGACTACGAGAACCCGAGGAGTAGAGCTTGGGATCCACTTCT
TGGTTCTCAAGCAAACCAAGCCTCTGCTGGATCTAGCAAGAGTGAAAACTGGAGCTCTCG
CATCAGAGAAAAGTATGGACTGAACCAGACTCAGGCGGGGTGAACCCTAAAGGCTGATGA
TGAAGCCAAATAAACATGATTCTGAAACTGCATGCGTCCATATGGTCTCTGTGTAGCTCT
CTTTCTCTATGTTTTGCTCTCTGTAACTTTCTCTTGAGTGTGTGCTTAAATAGTTAACTC
GATAACAGTGTCCTTTCCTTTTGTGTGTCGCAAGAACATCATAAACATCTCTATTTGTGT
GTGTTTGCCTGTAGAATCCTCTCTAAATTATCATTTCCACTATAAAGATTTTACTAATCT
TTTGTTGAAAAAAAAAAAAAAAATGT
>Cluster_58973
ATTTACAACGTTTTATGATATAGAAATTAAAATCAAGATCAAATAGTAATACCCGAGGTG
ACTGGTGATTTTAATTACGGATAGCTACTCCAATAAATGTGCGTGTCATGTAACCACAAC
AGTAGGCTTATGACTGTAATGGCCCTCCAACTTGTTCTTGATGTGAACTTGAAAGAGAAT
GGCCAACCAAAGTTTTGTAGCTTTCTTGGTGTTGGTCTCCGCTGTCATCAACCTAAAAGT
CTTGAGGTACTGTAGCAACTAACTCACTCATATATCATGGGCTTCGCAATCACGGTTCTC
CATGCTTATTTTTCTGACAGTTTTGGGGCTGGATACATCATAAGTCACGGGAGAATAGCA
AAGAGCTATTGAAAGATGCTACAACTGGTAATTAAACCGTACTTCTCTCAATACTTATTT
TCCTGTCAAAA
>Cluster_11883
ATCACAATTCTGTCATAAACTAAATTATCGTTTATATGCAACTTTACTATAACATCAAAG
TTTTTAAAATCCATTAAGAAGGTAAGGTAACCACAACACTAATCGAGACGAAACAGTATG
AGAGCATAGAAAGGTAAGGCCTCTTAAAGAAAACAAATGATTATCATGAGTGAGTTTTGG
TGGTGTGCCCTGACAAATAGAATTTATACAACCCAACTTTGGATTTGTCTTAGTCTTCTT
CGCTAATAATAAACATTAGGCTACTACGACGCATCGTTATCCTTGTCACCATCGAAATAT
TCATCGTCCCTCTGAATCTGCTTATCCCGCGAACGCTGGTCCACACGCACATCTGGATTT
TGTTGGTCTTCATCAAAATCCGGTATGTAGAAATCCGGTGGAACCTCCTGCATCTGCACG
CTTGGAGCGTGCTGGATGTATCGCAAATTATCCAAAATCTGTGCTTTTATCGTACTGATA
TACGATTTCGTATTTAGATTCTCAATGTGACCACCAGGAATCTTCAATGAATAATCCGGC
CCAAAATACTTTATGTAATCATTATCTGGAATCTCATTAGGAAGTTCAGTGTCCAAAAGA
ATGCCAGTCTCAACGGTCCAACACCGAGCTACGTTCTCCTTTGTGTACCCTCCACCTCCA
GTCACCAGCAAAGGAATATTGAACTTCTTGACAAATTTAACACATTCAGCATGTCCATCA
ATAGAGAGATTAAAGCATCCTAGTCGATCCCTTGCTAGTGAATCTGCTCCACACTGAAGT
ACTATTGCACCTGGCTGATATATCTCAACCACCTTCGAAATTATCGCCCTGAAGAGACGG
TTGAAACTACTGTCATCAATACCATCCCTGAGCGGAACATTTATGGCGTAAAACTTCCCT
TCCCTTTCTCCTATTTCCTTAACATCGCCGGTTCCTGGAAAGAACTTATCCCCAAACTTG
TGAAAGCTAACAGTCATCACTCTGTCAGTAAAGTAAAAGGCCTCTTCGACTCCATCACCG
TGATGGACGTCTATATCAATGTAGAGCACACGAGGATGGTGTTTCAAGAGCTCGAGAATA
CCTAGCACGAGATCGTTGATGTAACAGAAACCAGACGCATCGCATTTTTTAGCATGGTGC
AACCCGCCCGCCCAGTTTATGGCAATGTCACATAGTTTGTTGTTTAATCTGCGTGCAGCA
TCTATGGTAGCGCCGGCATAAATTTGACAAAACTCAAACATATCCTCAAAGACAGGACAA
TCCTCTCCTAAATTATATCTAGCCATTTCGTTGGGAAACAAATCAGTGTTTTCAGGGTTG
ATACGTTGGAGGAACTCGACATAGTCTGGGGAATGGAACTGGGCCATCTCGATAGGGTAT
GCCTTGTGTGGACGATAAACTTCCATCTTGCTGTGGAGGCCATATGCAAGGATAAGATGA
TGGGTCATACAAAGCCTGTGAGGCTTCATTGGGTGATTCGGACCAAAGTAGACGTTCCCT
ACATCTCCATCATAGAAGTAGGAGATTTTGTCCTTGGACCGCATCTCTTCTAAGAGAAAC
TAAAACCGAGATCGATCTTTTAGCAACAATTATGGGCTTCAATAGATTCTATGTGAGACG
ATTCCTCCGAGTTGAGAAGGGAGGAGGAGACGAAGCACAACTAGGGGAGGAGGAGGAGGG
TCCA
>Cluster_50958
GGTCTTAGTTCGAGTCTGCGTCGGGTTTCGGTTCGAGTCTGGGTTCTATTTGAGACCCGA
CCGGATGGCTAAAAAAATATCTAAAATGTTTTGAGTATATTAGGTATATTTGGATATTTT
GAATATGTTTTTTTATTACGAATATTTTTTTGAAGTTTGGGGTTTGGTTTTAGGTATAGT
TTCAAGTTTTGAATAAAATTTCAAATTTTAAAAATATATATTGGGTTTTTGGGTAAAATT
TTGAATGTGTTTTTTTGGTTCCTTTGTCAGATTTCAAATAAAATTTTAGAGGGGTTGGTA
TTTGAATATTTTTTGGGTATTTGTTTGGGGGTTTGGGTATTTTTGAGTTTTCAGATATTT
TAAATCTTTTTTTGTCTTAGATATCCATATCTATTACGTATTCGAAAGTTTTGAAATATT
TATTTGGGTCTAAATGTCTAGGACCTAAAAGATCCGGATCTCAAAAGAATCAATTTGTAC
CCGACCCCAAGACCCGTATGCACATGTTTACTCTT
>Cluster_11299
GGTTCAGCCTCTTTTGTGCACTTCCCGGAAGGAAGGAAGCCCATGGAGGAGATCGGAGGA
GAGATAGAGACGGCGAAGAAGAGATGCGAATCCGTCATTAACACTATCAACCACCTCCCT
TCTTCATCATCAACTCCCATCATCCCTTCTTGCCTCACCACACTCCTCAAGCTCGCCTCC
TCCGAGCTCTCCTTCCTCTCATCATCCCTCGCTTCTCCTCCACATCCTCCTCCTCCTCCT
CTCAGTGTCAACATCGGCCACATCGAGTCAGTCCTGTGGATCCTACGCCGTCCTTCGATC
ACCGCCGTCTCGCGCGTCTGCAAACCGCTTCCTATCGCCAATAGCGTCCACGTCGATCTC
GTGTGTACTCTCGGAAAGGCTCCCGTTTGGATCGTCGTCTCCGATAGAAACCCTAATTAC
ATCTACTGGAGCGAAAACAAGGGTTTGAAATCGAGAATCGAAACGGTTCTCGCCGCCGCT
CGCTCCACGACGGCTCTTAAACCTGCTTCGTTGATTCTCTTCTTCGCAAATGGTCTGCCT
TTACCGGTATACGAGAAGTTAAAAGAGCAATTCGGAGCTAAAGATTTCGACTTTGGCTCT
GATTCGGGTTTTGATTTTTGCGAGGAGGGAGAATGGGTTAATGTCGTTCGGACAAGATCT
TATAAAGAAGCATTATCTGTCGAGATCGAGATCATAGATGGTTGTCACGACTCTCTTGCG
TTTGATGAGCATGTTGTTGTAGCTGAAGCAGAGGTTGCAGAGGTTGTTAGTGAGAAAGAT
GATGCTTTCTCATCTGTGCTGTCTTCCATGAGATTGAAAGGTGAAGACTTTCTTGTGAAC
TTCGACACGACAGCTCTTGTGGCTCTCGTGTCTGGGATCGCTAACGGATGTGCAGAGAGG
TTATTGGAGATGGATGAGAGCGTGTTGGAGGAAAGGTTCAAAGGGAATACTGTCTTCGTG
ATTGCTCAGGCAAGATCTGAAGTTGAGAACTCGGTTCTTGATAGAATGAGAGATGTGTTG
TCAGGGAAGCGAGGGATTGTATGTGAGAGTGTTGTTTCAGAGTTTAATGAGCTGGTGTCT
ATGTATGCTGGACACAGTGAGAAGCAAAGAGCTGAGCAGTTGTTGAAGAGACTAATAGTG
GTGAATGACAATCCTACAGAGCGTGTGATGGGACTCCCAACAACGAGGAAGTTAGCAATG
AAGAACAAGATTGTGTTTGGGACAGGTGATAGATGGGGAGCTCCTACGTTGACTGCAAAC
ATGGGGTTTGTCAGAGCCGTGGCTCAGTTTGCCATGTCTCTCTCCACCATAGAACATAGC
CCCCGGGCTCTCACTGGTGATTAGCCGAAGTTCAGTTTCTCCTTATTCTGTAGTTCGTTC
TAGAGACCAATCCTTGTATTAGAAGAAAGAAAACAACAGAGTGTAGCATTGTACTTATTT
GGTGTAGATGTCGTCCAGTTTTGGACCAAGAATCATTTCTCGGAAGCAAAGAGACCTTAT
CATTGCTTTATAGTTCATAGTTATTCTTGAATGCGATGCTAGAGCAGTTGTTGGGTTCAA
CGTTCTGCTAATCAAAACAAGCCTTCATCAGCTCTGGTTAACGGTTGGTTTGAGTCTCTG
TCAGCATTTGGTGAAGCACAGTTTAAAAAGTGAAAATCGATATGGTATACTGCTGGTTAT
GTGCAATCAGGATCCGGTTTAGATGTATGAGTCTTTCTTGAATC
>Cluster_7540
TTTTGAAAAATAGACATTAATTATCATCTAAATAAAAAAATAATGGGATGACTCTCTCCT
ACTTCACCTATTATTTAACATAGACAGAGATGCAGCTGGAGTACAATAAAACCAAAAGCT
TCGCAATGAGATAGTTTTCAAGAGTGTATATAAAAAGATTGTATATCTTTCAGTTAACAA
CAAACTATAGACGATCAAAGAAAAGAAATGTGGAACAAAAGCATAGAAATTACTATGGAA
GATGATGAAGTTTCCAGAAGGACGAGGAAGAAGACAGAACATCCCAAGAAGATGAAGAAC
ATTCTAAAGAATCTATGGAATGTCGGAAAAGAAGATACGCGGAGATTGAAACATGCATTG
AAAGTAGGAGTTTCATTAACACTTGTGTCCTTGTTGTATCTCATGGAACCTTTCTTCAAA
GGTATCGGAAAAAATGCAATTTGGGCAGTCATGACTGTTGTTGTCGTTCTCGAGTTCTCT
GCCGGTGCGACATTACGCAAGGGATTAAATAGAGGATTAGGGACACTAATAGCAGGATCT
CTGGCATATCTTATTGAGTTTGTTGCTATTAATTCCGGTAAAATTTTCGGAGGTATCTTC
ATTGGCGCTGCTGTATTCATCATCGGATCAACGATAACGTATATGAGATTTGTTCCATAC
GTAAAGAAAAACTACGATTACGGTATGCTGGTATTTCTTTTGACGTTTAATCTAATCACT
GTATCGAGTTACAGAATCGATACTGTAATTAAAATCGCACACCAGAGATTATTAACCATT
GCTATGGGTATTGGCATTTGCCTTTTCATGAGCCTTTTGGTTTTTCCAATATGGTCTGGC
GATGACCTTCACATGTCCACCGTTAGTAAGTTGCAAGGCCTCTCACGCTCTACTGAAGCC
TGTGTAACTAAGTATTTCGAGGAGAAAGAGAAAGACAATGAAGATTCAAATTCTGACTCT
GATGATGATGATGTAATCTACAAAGGGTATAAGACTGTTTTGGATTCTAAATCCTCTGAT
GAAGCACTAGCGATGTATGCGAGTTGGGAGCCGAGACATTCACTGCGTTGTCATAAATTT
CCATCTCAACAATACATCAAAATTGGATCTGTTCTTCGCAAGTTTGGTCACACTGTTGTT
GCTCTTCACGGTTGCTTACAAACCGAGATTCAGACTCCTACGTCTATTCGTATCCTCTTC
AAAGATCCTTGTGTTAGACTAGCTGGAGAAATCTGCAAAGTTTTGTCGGAACTCTCTGAA
AGCATTCTAAACAAACGTCACTGCTCGCCGGAGATTCTCTCCGACAATCTAGAAGTAGCG
TTAAAAGATCTCAACGCAGCAATAAAATCACAACCTAAGCTCTTCTTGGGGTCTAACCTT
CACGGTGACATCACCAACAAACACTTAAACCGCAATGTTTCATATTACAACGACAGTAAT
AACGTTGTCGGAAATGTTTTAAGTCAGACAACGCAACAAAACGTCACCGTATCACAGCCT
CGGTTTGACAGCGCCGTTTCGCTCTCTAGCTTTATGGGTCGCACGCCAGACCGGAGGTCT
GTGAATAAACCGGGACCGGTTGGAGAGAAGAGGAGATTTAGGAAACAGATGAGTAAAGCC
GCGGTTATGAAAAGTTTGGAGTTTTCGGAGGCGTTACCGTTTGCTGCGTTTGCGTCGCTT
CTTGTGGAGATGGTGGCTAGGCTTGGTGCTGTGATTGATGAGGTGGAGGAGCTGGGATCT
ATCGCCTGTTTCAAGGAGTATGATAATAAGACTGTTGATCGGACGGATGTGGAAGTTCGA
ATTGAGAAACCGGTGGATCTAGTGGTTGGAGATTGAACCGACCGGTATAGTTCGGCTTGG
TTTGGTATAGTTGTCTATGTGATTCGATTCTCTTTTTGTGATGATGAATAATGGATCACG
AGTTTGTAATTTGTGAGGCTTTACTTATTCAAAAAAAAAAAAAAACATGTTTGCCTTTTC
TGTTGTTATTTATGGCAAGTCGTAACTCAGGAGTTAACAAAAGAACTGAGAAGAGAAAA
>Cluster_62480
GTACGACACCGTTTAAGGAGAAGAAGAGAGTGGAGGAGAGTACTGTGAGAGGAGGAGAGA
AAGAAGAAGAGCAGTACGACACAGTCGCAGCTTACCTCTTCAGTTCAACCACCGACAGCA
CAATATCATCGATCCACGATCTGCTCCCCTCCTCCGCCCCCGCCGATGAGGAAGGAAGGA
ACATGTCTCCGTACGACTTTCAGGAGCATGGATCGACCTCTACTTCGCTTCTACTGACAG
CCATGAGGAAAGGAGCGAGCAAGGAGGAGACTACGGCGGAGCGGTGGGTGAGTTATTCGG
AGGTTGTGGACGAGGTGATGAGTAGGAGCGGAACTCCGCGTTGTTGCGGCGGAGATGGGA
ACGATATTGGAAGGCCTTCTTCGCTGGCTCTGAAGCTTGATTA
>Cluster_2870
GTGAATTTTCAACCATTAGATTACCACGGTTAGTTAAAATTGTTATCTTCTAACTTTTTC
TTTACATGATTTTCTTAGAGTATTGAAACTTGCTGCTCTTTCTCTTGTATAAATAGCCCA
TCAACCCCCTATAAACCATTAGGCCTACAACATTCCACCAAACAAAAGAGTCCAAGGCCA
TGAAGCTAACTTCTCTCGTCCCTCTCCTCTTTATTGTCCCCCTCTTAGCCTCTTGCTCTG
AACAAAAACAGGTGTATATTGTCTATTTTGGAGAACATAAAGGTGATAAAGCTTTACACG
AAATTGAAGAACACCATCATTCTTATCTTCAGTCGGTTAAAGAATCTGAAGAAGAAGCCA
AATTATCGCTATTGTATAGCTACAAACATAGCATCAACGGCTTTGCAGCTGAGCTAACTC
CTGATGAAGCCTCTAAACTAGAAAAACTGGAGGAGGTTATTTCCGTAATCGAGAGTCACC
CAAGAAAATATGAAACGCATACTACACGGTCATGGGAATTTGTAGGACTGGAGGAGGAGG
AAACTGATGGCGATGAGGTTCAACGTCACAAAAACGATGCGGACGATCGTTTTCGTGTTG
GAAGAAAGTTCTTGAAGCAGGCAAAACATGGAGATGGAATCATCGTCGGTGTCCTCGACA
GTGGGGTGTGGCCAGAATCAAAGAGTTTCAGTGACAAAGGAATGGGACCCGTTCCAGAAT
CATGGAAAGGAATCTGCCAAACCGGAATTGCCTTCAACTCTTCTCATTGCAACCGTAAAA
TTATTGGAGCGAGGTATTACGTGAAAGGGTACGAAAAATATTACGGAGCGTTCAACGTTA
CAGCAAACAGAGACTTCTTGTCTCCACGGGACCCCGACGGACATGGATCCCACACGGCCT
CTACCGCGGTTGGCAGGCGAGTCATCGGTGCCTCCGCACTTGGCGGTTTTGCCATGGGCT
CGGCATCGGGTGGTGCACCATTAGCTCGTCTAGCTGTCTACAAAGCCTGTTGGGCCAAGC
CCAACCAAGAAAAAGTGGACGGGAACGTATGTCTACAAGAAGACATGCTTGCAGCGATTG
ATGATGCTATCGCTGATGGGGTTCACGTGATCAGCGTTTCCATCGGGACTACGGACCCTT
TGCCCTATTCCCAAGATGGAATCGCGATAGGAGCGTTGCATGCGGTTAAAAGAAATATCG
TAGTTGCGGCTAGCGCGGGGAACTCAGGGCCGAAACCGGGGACTTTGTCAAATCCAGCGC
CGTGGATTATTACCGTCGGAGCTAGTACTCTTGATCGGGCTTTCGTAGGCGGTCTGGTAC
TTGGTAATGGATATACAGTCAAGACGGAGTCAATAACAGCATTTAAAATGGAAAAATTTG
CGCCTCTGGTGTATGCTGCTAATGTGTCTGTTCCCGGTATCGCACTGAATAACACATCGC
AATGCTTACCGAATTCACTTAAACCGGAGCTTGTGAATGGTAAAGTGGTTTTATGTTTAA
GAGGAGCCGGTTCAAGAATTGGTAAAGGTATGGAGGTAAAACGAGCCGGAGGAGTTGGTA
TGATTCTCGGGAATTCTCTGGCTAACGGCAATGAAATCCCTTCAGACTCTCACTTTGTTG
CCACAGCTGCCGTTACCCCTACCGTGGTTGAAAAAATTATTGACTACATCAAAACCGATA
AAACCCCGATAGCTTTCATCAAAGCGGGGACTACAGTTTACAAAAACCAGCCAGCTCCTT
TAATGACTGGGTTTTCTAGCCGCGGTCCGAACGTGGTAGATCCCAACATTCTAAAGCCGG
ATATTACTGCACCGGGACTGAATATACTTGCTGCCTGGAGCGGAGCAGATTCACCGAGCA
AACTTTGGGTAGATCAAAGAGTTGCTGATTATAATATCTACACTGGAACTTCAATGTCTT
GTCCTCATGTTTCTGGTGCAATTGCTCTTCTAAAAGCTATTCATCCCAAATGGAGTAGCG
CTGCTATAAGATCTGCTCTTATGACCACTGCTTGGATGACGAATGATGAGAAGAAACTGA
TCCAAGACACTAATGGTTTACCAGCGAACCCATTTGCGCTTGGGTCAGGACATTTCAGAC
CTACCAAAGCTGCCGATCCAGGTTTAGTCTACGATGCATCATACCGAGCTTATCTTCTCT
ATGGTTGCTCGGTTGGTTTTACCAATATTGACCCAACATTCAAATGTCCTACTAAAGTCC
CTCCCGGTTATAACCTTAATTATCCGTCAATCGCAATTCCGAATCTCAACAAGACGGTGA
CCGTTAAAAGAACGGTTACAAATGTTGGAAATGGTAACTCAACAAGCACTTATATATTCA
GTGCTCAATCGCCAGTGGGTGTCTCGGTTAAGGCTAAACCGAGTGTGTTGTCATTCAACC
GGATTGGTCAAAAGAAACGGTTTAAAATCGTGGTCACGGTAAGGAAGGACAAGAGTCACA
AGACAATGAATGGGACTGAAAAGGGTCAATACTTATTCGGATGGTTTAGTTGGACAGATA
AGTACCATGTTGTGAAGAGTCCAATTGCTGTTTCTTTAGCTTGATTGTTGTTTTCTTATT
TGGGTTGTTTCGTTGGTTTGGATTTTAGAGGGGTTAAAGACTTAAAGTGAAAGAAATAGA
AAGACCTTTTTCTAATCACTCTATAGACTCCTTTATGTGGTCAAACCAAATAAGTGTTCT
TATAGCTTACTTGTTTTCTTATGCTTTGTGAAGATGGGTGTACGAAACAAAACTATAAAT
ACTTTGAGTTACTTGGATTGGGCACATGAATATGAGTTGACCAAGAAGCATATATAGCTA
TAATTACTTCGTCACATGATTCACCTTTCATGGAGACGAATTTCTCTCTGCCT
>Cluster_77379
GACTCTACTTAGATCTCTGTCTCATCTTTCTGCGCTTCCTCTTCAACCTCCTCATACGCT
TCTTCTTCCACTGCGAGAGAAATTAATCAAATCACAACAATGATATCAATCCAACTAGTT
TTGTTTTCGTTCGAACAAGACATGAAATGACAGCATCAACAACTTGAGTTTGTGATTCTA
AGCTTCCTAACAGACTTTTATGATTAGCAAGAAACCATAGAAATGAGAGCTAGATCGCAG
TATGTGTGATCAAAGTGGAACAATATAACAAAATCTATAGATTACAGAGTAAAGTTTTCA
TACCTTGGCTCTCATGGTG
>Cluster_19761
TAAACACACATGAAGTTAAAAGAATAGATCATACATATTCAAGCGTAACAGTAGAGAGAG
AAAGCTCCGAAGAAAAGGAAAAAGTAGATCTGAGTTTAGGTCCGGCGTACGGACGGCGCG
TGAGCGAGCGTACCGTCGCCGGAGCCTTTCTTCTCCATTCAGTTTGCTCGTCCTCTGCTT
CTTCTTCGATTTCACTCCCCTATCGTCTTGTCTGAGCTATGGTCCGGTTTCCATCCTCCG
TCGTTTAGCTCGTTAGGTTAGACGATGTCACCGGTGGCTTGGCTACTGGAGTCAAGGCGC
GATAATGTGGAGGGTTCTCGTGTGGTAAAGTCGGTTTGTTAGGTTTCCAGAGAAGATCTA
TCTTGCGGTTCAGTTTTCATCTCAGGGATTGTAGTGTGTCTCCTCGGTCTGGTGCAGTGG
TTGTGTTGCTGTGTGGCCTTGGTGGTTCAGGGGGTGTTAGAGGTCGGAGGTTCACCATCT
CTCCTAAGTCTCCTCAGTTGGTATTAGTGTTTGGATATCTGGTTTTTGACTTCAGCAACG
GGATAAGCGGTGGAGCGTTAATGGTGCGCTTGTGTGTGGTTGGTGTTGGAGTATGTGGTT
AGCAGATGAGGTCTAACACCTTTGTGAAGATTCAAGCTTGTTGCGCTGTTCTCTCCGAGT
TTTGGAGCCCTTCTCCTGGCCTTTGAATAAGTGTCCTTTCCGGATGGTTTTGTGCGTCTC
TTGTCCTTGGTGGCTTCGGTTAATGGAAGCTTTATAAAGAGGTTGAGGCTGCTGATTGTC
CGATGAAGGTTCAGTTGAGAATGGAACTTATTTTCCAGGTGCTTGTTTGACTGCTTCCTT
GTTGGTATATGGTGTTAGGCTGGTGATTTCTGGTTGGATACTGTGAACTAAGGTTCAGGT
GATCTTAGTCTTGTGGCGTTATGGTGCCAGTGCTTCACTGTTTCTTCTTGTGTTTGAGGC
AAGTTGTCCGGCTCGTCAAAGCTCTAAGTCTTATCCTTTTCCTTCTCAAGGATTGTTTTT
GAGGCTGGGTGCAAGAAAAAAAGATTAATCTCTTGTTTGTAATTGTTGTTGTAGTAGTAT
GGCACCCATTGTTTGGGTTTAAGCTTCCCTGTGTGGGCTCTGTCTCCGGGAATAGTAAGG
TGTTTCCGCCGGATCTAGTTGTTTACTCATGTATGTTACTCTGTTTCATCAATCAAATCA
GTTGGGAAAAAAAAAATAAACACACATGTAGAAGCCCCTATGCGAACTCCGATCATTAAA
CACTATGATTA
>Cluster_35851
TAATAAGCCTCAGGTGCAAGTTCAGACGCAAGAGGCGGGTAACTTGCAGCAGCAGCAGCA
GCAGCAACAACAACCTCAGCAATCACAACATCAGGTCAGCCAGACTCAGACACAAAACAC
TGCTGAACAAACGTCTCATCCTTTGCCTCGAGGGGTAAATAGGTATTTTGTAGTTAAAAG
TAACAATTCAGAAAATTTCGAGTTATCTGTCCAACAAGGAGTATGGGCTACACAAAGAAG
CAATGAAGCGAAACTTAATGAAGCTTTTGACTCTGTGGATAATGTGATCTTAATATTCTC
TGTCAACCGAACACGTCATTTCCAGGGCTGTGCTAAGATGACATCCAGAATTGGTGGTTA
CATTGGTGGAGGAAACTGGAAAAATGAACATGGAACTCAACAGTATGGCGGGAACTTTTC
AGTTAAATGGTTAAAGTTGTGCGAACTGTCCTTCCACAAAACCCGGAATTTGAGGAATCC
TTACAACGAGAACTTACCTGTGAAGATAAGCAGAGACTGTCAAGAGCTAGAGCCTTCCGT
TGGTGAGGAGCTGGCTTCTTTGCTTTATCTGGAACCAGATAGCAAGCTTATGGCAATATC
CATAGCTGCGGAAGCCAAACGAGAAGAAGAGAAAGCTAAGGGAGTTAATCCAGAGAGCAG
AGCTGAGAACCCAGACATCGTCCCATTCGAGGACAACGAAGAAGAGGAAGAGGAAGAAGA
TGAAAGCGAGGAGGAAGAAGATAGCATGGCGAACGGTGGTCCTCAAGGCAGA
>Cluster_47619
AATTGGAGAAGTTGAAGCGTGAAAGCAAGAGAAGTCAGAGTGGTGGTGGAATCCCGTTCA
TGTACGTTCTTCTGGTGGGACTAATCGGCTTAATCTTGGGATACATTATGAAGAGGACAT
GATCTCAGTTTGAAAGACACAATCCACAAAGTCTCAGAAGTGGCTTCAGCAAGAACCCAA
ATGACATGAAAAAGGAAAAGAAAAAAAATCAATATTGTGTCAGGACACTGATTTGATTGA
ATGTTCTCTCTTGTCTTATCGGTTTGTCCATTCACCCTTGGTTAAATCTTAAACTTAGTG
TGTTAAGAGTATTGTATTACGGTTTTCATATCCCTCTTTTAAAAACTTTTGTAATCCAAG
AGATCATTTGTTTATGTGTGTTCTATTGAATAATACTGGGAGGATACTAAAGACTCTAAC
TGATCTAGAAGGTTTAACCCAACTTCTAACTATACCTGACAAAATTCGAAGAGAAACTAA
GCTAATCACAAACACACACACACCATGTGACTTCATGAACAAAAACGAAAGTCGTATTAC
AATAATGAACATGTTCAT
>Cluster_45098
TATATCAACCTGAGCAGCATTAAACCTGCAAAACGCAGCTTCCCCCCTCATAGAACAATT
AATTTTTTTTCCATGACCACACGCTAACCATTTTAATTTTAATTATCACTATTGTTGGTT
ACAATTTAATTTCTACCTGTAGAAACACCAATATTGACCAGCATATGCTAGAATCCCAAC
CATTAGAATTATTTTGAACAATTGTGCCAAGCTTTATCTTAATCTTTATCGGACTTCCTT
CAATCCGACTGCTATATCTATTAGACGAAACATATAAACCATCTTTAACACTTAAAACTA
TAGGCCACCAGTGGTACTGATCATATGAATACTCAGACTTCCTTAACGTAGAGTTTGACT
CATATATAACCCCCCAAGAAGACTCTCCAGAAAGTATACTTCGTCTTCTTGACGTAGATA
ACCGCACCACAATTCCTTTCCTTACGCAAATCCGTATGTTAATCTCAGCAGCAGATGTAC
TGCATGCTTGGACCGTACCCGCCTTAGGGGTCAAAGCGGATGCCGTCCCAGGACGATTAA
ACCAAGTAAACTTTTTTACTAACCGCCCAGGACTTTTTTTCGGCCAATGCTCCGAA
>Cluster_83210
TAGGATCGCCACTGTATTGATGTACTTGTCCAACGTCAAAAAAGGTGGAGAGACAGTCTT
TCCCATGTGGAAGGGCGCAACAGATCAACCAAAAGACGATAGCTGGACCGAATGTGCCAA
AGAAGGTTATGCGGTGAAACCGGTGAAAGGGGACGCACTGCTCTTCTTCAATCTTCATCT
CAATGCAACAACAGACCCGAGCAGCTTACATGGAAGCTGTCCAGTGGTTGAGGGAGAGAA
ATGGTCAGCAACCAGATGGATTCATGTCGAGTCCTTTGACAGATGGTTTAACAAGA
>Cluster_95512
GGAATTTACTCTGGATGGGGTAATATATTTTTTTTTCCATCATATATTATTAAAAACACA
AAGACCATATAGTAAACATACAAAGCCTAACATGGCAACCCATAAACATAAAAACAACAA
AGGCCAAAGGCCAACAAAGACCAACAAGTATTCCAAGTCCAAAGAAGAGAATGATCCCAT
CTCAACCACTCATCAACCACGTGTTTACACACGAAACAGAAAAAAGAGGCACGTGTCCAA
GGGTTGAAACATCATCA
>Cluster_40566
GACGACAGGTGCGGCGGATTCTTGAGGAGTGACGGAGACGATGGACTCTTCGATTGCTTC
CACGGTCTTGGTTCCGTCTTCTTCAGCACCAGAGGCTTTCTCGGTGGTTACTGGCACAGC
TTCTTTCTCCTCCGGCTTGGTCTCAGCCGGAGCCGCCGCCGCGGGTTCTGATGGTTTCTC
CTCGGTCTTGACGGCTTCTTCTTCCTTCTTCTCCTCTGTTTTCTCTTCTTCTTTAGATTC
CTCCGCCGGTTTCTTCTCCTCTGGTTTCTCTTCTTTCACCTGAGTCGGCGCGGGAGCAGT
GAATTCACGTTTGTTCAAAGCCTCCCTCACGAGCTCCTTGAACTCCTCAAGCGCCTTCTT
CTCAAGCTCCTCAGGGGTAGGAACAACCACTTTCTCAGCTACAACCGTCTCTTCTTCTTC
TTTCACAGGAGCAGGTTTCTCTGCCTCAGCCTCTACGGTCACCTTCTCATCCTTCTCCTC
AGAAGCAACAGGAGGAGTCACCTCCTTCTCAGGCACTGGAGCAGGAACCGTAACCTCCTT
ATCAGTCATTGGTTTCTCCGTTGAGACAACCACAACATCAGCTGATTTCTGCGCCTCCTC
TTGAGCCATTTCTTAGTTCTTGAATTTCAAGAAAAGAAAGCAGAGAGAGAGAGAGAATAT
GTGTTTTGTGGGGA
>Cluster_19139
ACATCACAGCCAGTAGCCGAGAAGTTGTCTCTCACTTGAGTCTTTTTTATAGGTACAGTG
ACGGACATTGTGAAAATTATCCGTGTCCAGTGGTGTCTGTCCTAGGTGTCTGTGTATCTG
CTTCATCTTCGATCAGAAAAAATGGCAGAGAAGGCAGAGTTGTTGGAGTGGCCAAAGAAG
GATAAGCGTCGTTTTCTCCATGTTGTCTACCGCGTTGGTGATCTTGATCGCACTATCCAG
TTTTACACTGAGTGCTTTGGCATGAAGGTGTTGAGGAAAAGAGATGTCCCTGAGGAGAAG
TACTCTAATGCTTTCCTTGGTTTTGGTCCTGAGACCTCCAACTTTGTCGTCGAGCTCACA
TACAATTATGGTGTTAGCTCCTATGACATTGGGACTGGATTTGGGCATTTCGCCATTTCC
ACTCAAGATGTTGCCAAGATGGTTGAGACTGTCCGTGCCAAGGGCGGAAATGTCACCAGG
GAGCCTGGTCCAGTCAAAGGTGGAAGCAGTGTCATTGCCTTTGTGAAGGACCCTGATGGT
TACACTTTTGAGCTCATCCAGAGAGGTCCTACTCCTGAACCACTCTGTCAAGTCATGCTT
CGTGTTGGTGATCTTGACCGTGCCATCCAGTTCTATGAGAAGGCCCTAGGGATGAGACTC
TTGAGGAGGATTGAGAGACCTGAATACAAGTACACCATAGGCATGATGGGATATGCTGAG
GAACATGAGTCGATAGTTTTGGAGCTGACTTACAACTACGGCGTGACTGAGTACACAAAG
GGCAATGCATATGCACAGATTGCAATAGGCACGGATGACGTGTACAAAAGCGGTGAAGTT
GTGAAGATAATGAACCAAGAGCTAGGAGGAAAGATCACTAGAGAAGCCGGACCTCTTCCT
GGACTCGGCACCAAGATTGTCTCGTTCCTCGATCCTGATGGCTGGAAAACTGTTCTGGTA
GACAACGAAGATTTTCTGAAGGAACTGGAATGAGGAGAGAGAGGGATGATGATGGTCAAG
AATAGATCACAGCTAAAAACGTTACCATAATAATAAAATATGTGATCTTTTGAAGTAGAG
AAAAGACTTAGTATTTGATCTAAATAAGATGTTGGTGGTTCAGTACTTCACTTTTTGTGT
GTCGTGTGCTATGTGCTTGTTCTTTTTTAACTTTTGAGCTAAAAACTCTGTTACGTTCCT
GAATAAAATATACCCACCATCTGGTTTTGGTGTTTACCGGTTAAAAAAAAAAAAAAAATT
AGCATGGGATAACATCATAGGATTTCGATCCTATTGTG
>Cluster_13649
AATGTTTCTTAATTAATATACAGGGGATGATGATCTATATATTCATGCTTACTTAAATGT
TTCGATCATTTAACGTACACTCTCTTACTTTTTTTCTCTCTGCGAGCAATTTCCGGTGAC
CTAGTTTCGCCTCTCCGGCAGACGGTTTCGACCGATTCTCGCCGTGAGAGGGCCCCTTCT
CTGTGTCTCATCTCATCCTCCTTTCGCTGTGTTAAATGGTTTAGATCCATAGTTGGTGGT
TTGTAGGGTGGAGTTTTCGAAGCGGTGGTGGGATTTGCGCGGTGATCAGGGGTTTTTGGC
CGAGGCTCTAGCTCGCGAGTCAGATCTGAGGGGTCGGATCAGGCGAGTGGACCCCAAGCT
CTCCTTGGTTCTTGGCCCTAGATCCACGGCGGTGAAGAGTTTTCTGGCTAAGAGGCGTGA
TGGTTCGAGTTTCTGTTTGGGTGGTGGCTTGACGTTGAGGTGGCGGGTTTCTTCAGTTTC
TGGACTTCCGGTGGCACGCCTTATCTGCTTGTATGTCTGCTTCGAGGACGGCAGACTGAG
TTTTGAGACGGTGGGTCGTGGAGGCGGTGGAGGCGAGTGGGTTGCGGGGCCGGATCTAGA
TCTTCCCAAGCGCTTGCTCCGCACCGGAGAAGCCAACCGGTTTCTGGTGATTTCCTCATC
CCCTTTGCGCTTCTCTCCTTTCTTTTCAGGTTTCATTTCCTCTACGGGGCTTCTCTGTTG
CGTTTGGTGGCTCTCGTCGCCTTGCTTCTCCAGTTTCCTTTCCGTCGGCAGTTGCTCCAT
CTTCCGGTTTGTTCAACTTCGGTGCTCCGGCTCAGGCGATAAATCGCAGTCGACGTGGTG
CCTCTTCTGAGGAAGGTTCCGGCGGATTACATTCGGTGGCGGCCGACACTTCTTTTGCCC
TACTCGTCAATTAGGGTTTCTGTTCCTTTCCAGTTTGGTAAACCAGTTTAATGCGATTGG
TTTGGTTCTATTTTGTATTTTCTTTTTTTTCAAGTTGTTGTATGTTTTAAAAAAAAAACT
TTAATACGAAAGCCGTTAAAAAAAAAATATTCATGCTTACTCGCACTTACAAACACATTT
CAAAACCAAAGAATCACACATGTTTAAAGCTGAGGAAACAGACCTTGTTGAAGCCCTGAA
GTACATATGGATCTGGTTTGAGCTGAAGACACGTACAGTATGTCATATTAACGTTTCTTC
TTGCCCTAATAAGGCTTTTTTGATAGCAGAAGATTCCCGCCATGTACTTCATTTTTGTCA
ACAGCACATAAGAACAGATTGCGATATTCATTGTTAGGCCGAGATTCATGAGTGATTTAT
TTGTTAGGCCGAGGGTCATTATTAGTAATTATGTTTTCTCTTACCATTACTCTTGACAGA
AAAGGAAATAAAAGGTAATGGGGAAGGGAAAAAAATAAGCTAATTAGTACAGAAAAAAGG
AACGTTAGAAACTTAGAAAAAGGGAAAGAACAAAGTTACCAAAACAAAAGGGAAAGAGAA
GTAGGCAAAGTCGCAAAGAACAAAAAATAGGAAAACCAAAAAGAGTGTTAAAAAAAAAGG
AAACCAAAAAGA
>Cluster_26103
ATTTTTTTTTTTTTTTTGTCATCTGAAATTTCATTAATTTTAACCCAAACATGAGTTGAT
ACAAGTCTGAAACATTACAAACCCAAACATGGCCAAGTCGGAATAACACCTAAAAACCAA
AGCCACAAGCCGGCAGTTGCTAAAGAAACACCCCAGAACCTTGATAAAACTCCCAAAAGA
GATTGGAGTTTAAGACAAATACAGACAACACAAAGACTAAAACCCTAGATGGTAATCAGA
CTGAGAATGAGAGAAGCCAACACGGTTGGTTAGTAAACGAAACCGTAGCTGTAAGTACCC
ACCAACTCCAACTAGACTCGCCATCGGACCTTGGACGGGCTCCCCACGCGCCTCCTATGC
GCCACCACACCACGGCAAAGCTTACAGCTTTCCGTTCACAGACCTTATTAAAACAGCCGG
TAACCGAATACTAGCCACCACAGACCACCACAGACCACCAGATCTGTTAAGATTGGAGTC
CGCATAGATCAAATTGAAACTCTCTGATTTAGATCTGAGATTCGACCCTCCAAAACAGAC
GTAGAGTACCATCTAGAAGAAGAAAACAAAGGGATCTAAGACTATTTAAAACACAAGATT
CACCTTCTCGCAGTACGACCGACGAGATGCCGTCGACTGGAGAAGGCGAAGACGCCAAGT
TCTCTTGTTTTTTCTCTCGCTCTCTGTTTTTTTTTTTTTGGACGATGCCTCTCCGGACTA
TATGACAGTCAAACAACTCTGATCGATGGTTACTTACTCTTCAATTCGTAATTTACTCTT
CAATTCGTAATTTACTAAACAAAAACAACAAAGCTTAATATAAGTTGATGAAGTCAACTA
AGATTATTTCATTACATAGATATTTATTCAGTGGTTAAATACGTGTATACTAAAAATAGG
CTCTTTCTTTTATGCAATCATATAAACTTGGTATACGTACGTAATCACATATAACAACAT
AAAAATCAAAACATACAAATAATTCAAAACGCAAGGAAAACTAAACATAATTAAAAAAAA
AAAACAATTAGCAAAAA
>Cluster_55650
GTTAATATGAATTACATACAATCCCATTTGAAAAAGAAAAAAAAATATTACACGCAAGTC
AAGTGAAATAATATTGTAGTACTTTGAGACCACTTTGTTACTTGTACTAAATAAAAATGT
TAACGACTACGACACACAATTCAACTGAAATAAAATTCTAAAGTAAAGCTAGCACAAAAA
TGGAGAGGCTTTTTATTTTATTTGTTTAGGCGATATACATGTGAACTTGGATAGCGATCA
AGAGAATACAAACAAGAGTGAAGTAGACTAGGGTATGAACAATAACCGAAACACCACTTG
TCTGAAATGTTCCAAACTCAACTACTCGGTTTCTCCCTGGAATCTGAATCAGCAGCCCCG
GAGTTAGCAACACGAAAAGCGTCACCGCGACAAAAACTGGTCCCCAATCAGACATGTTAT
TGATCTCCTCTTTCTCTTGTTATGTATATACAAATCTTTAGA
>Cluster_68064
GTGTTACTAGAGATTATGACGAAGGGAGAGGTTGAGGAAACAAACAAAAAGACGAACAAG
AAGACCAAGAAGAAGAAGCGGGCGAAGAATTAGAGAAGTACGGTTTGGTTTCGGTTAGGT
TTACTGATTTAACCGAATTCAAGTTATGAACCGAGATGGAAATGGTTTTATAATTTTATT
ACATTGCCGGATAAAGGACGGGGTTTTAAACAATGTTTTTCCAGGTTTATTAATTACAAG
TTACAACATGTTACCAACAAAATGAAACAATTACTTTAGTCTTTTTTTTTATATCCATCA
ACGGGGCTATGATTATGAATGTTGCAAATTACCACAGGAAAATATTGTAACAAAATCAAA
TAAACA
>Cluster_6673
TAAGCAAATCCATTTCGTGATCCGATCGTAACATCAATGGCGTCGTCCACAAGCATCTCT
CTCCTTTTCCTCCTCTCTTTCCTTCTTCTCGCCATCTCCCGCGCAGAGAATGCACCGAAC
GGCTCAGATCTCGACGAGGAGCTGGCTTTCCTCGCCGCGGAGGAGTCCAAGGAACAACAA
CATCACGCGCACCACGATCAGTACCGTGACTTCGAGAACTACGAGGATCTCGAGCAGGGA
GGTGAGTTCCATCACGGAGAGCACGAAGGAGGCGGCGAGTACCACCACCAGGAGGAGCCT
CAGTTTCCGATCGTCGACGAGAAAGACGTGGCGGTGCTGACCAAGGACAACTTCACCGAG
TTCGTCGGGAACAGTAGCTTCGCGATGGTTGAGTTCTACGCTCCGTGGTGCGGCGCTTGC
CAGGCTCTGGCTCCGGAGTACGCCGCGGCGGCGACTGAGTTGAAGGGAGTTGCTGCGCTG
GCGAAGATTGATGCGACGGAGGAAGGGGATTTGGCTCAGAAGTACGAGATTCAGGGGTTC
CCCACTGTGTTCTTGTTTGTGGACGGAGAGATGCGTAAGACCTATGAAGGAGAAAGGACT
AAGGATGGGATTGTGACTTGGATGAAGAAGAAGGCCAGTCCGAGCATCCACAACATTACT
ACAGTAGAGGAGGCTGAGCGTGTTTTGTCTGCTGAACCTAAAGTTGTCCTTGCTTTGCTC
GACTCCTTGGTGGGGTCAGAGAGTGCAGAACTGGCTGCTGCGTCCAGATTGGAAGACGAT
CTCAGTTTCTACCAAACTACAAGCCCTGATATTGCTAAGCTATTTGAAATCAAAAACGAT
GTCAAGCGTCCTGCCTTAGTTTTGCTGAAAAAGGAGGAGGAGAAACTCGCCCGTTTTGAT
GCAAATTTCACTAAGGCGGCTATATCAGAGTTTGTGTCAGCCAACAAAGTTCCGTTGGTC
ATCAACTTCACCAGGGAAGGCGCATCACTGATTTTCGAGAACTCAGTGAAAAACCAACTC
ATTCTTTTCGCTACGGCAAATGAATCAGAGAAACACCTTCCCACTCTGAGGGAGGTCGCA
AAGTCCTTCAAGGGAAAGTTTGTCTTTGTTTACGTTCAAATGGACAATGAGGATTACGGA
GAAGCAGTTTCTGGATTCTTTGGTGTTACCGGCACTGCCCCCAAGGTTCTTGTATACACT
GGAAATGAAGATATGAGAAAGTTCATTCTGGACGGTGAATTGACCGTAAAGAACATCAAG
ACACTTGCGGAAGATTTCTTAGCAGACAAACTGAAGCCATTCTACAAGTCAGATCCAGTA
CCTGAAACCAATGACGGTGATGTTAAGATCATTGTGGGAAACAATTTTGATGAGATTGTT
CTTGACGAGTCAAAGGATGTTCTTCTCGAGATATATGCTCCTTGGTGTGGCTACTGTCAA
TCGTTTGAGCCGACTTACAACAAGCTTGGCAAGTATCTGAAGGGCATCGACTCACTTGTT
GTAGCCAAGATGGATGGTACCACCAATGAGCATCCTAGAGCAAAGGCTGATGGGTTCCCA
ACAATCCTGTTCTTCCCTGGAGGAAACAAGAGCTTCGATCCGATCACTGTGGATGTTGAC
CGTACAGTAGTGGAACTGTACAAGTTCCTGAAGAAGCACGCATCAGTCCCGTTTAAACTT
GCGAAACCTTCAGCGACACCTGAACAGGTCATCACGACCAAGAAAGCTGATGAGAAGATC
GAGAGTGATGGAGCCAAAGATGAGTTGTGATGATACTTGCAAGGAACAAGAATGTGTAAC
CCCGGCTATAGATGATGAGTCTTCTATACATGATAGAAAATGTATTGTTCTTTTAAAAAC
TGTTGGTGTTTATGTTGTATGTTATGAAATGAATAACTAAATGAATTTTGGTTTCTCAAG
TCAAAGATTAATCTGAGCTGTTGGGCTCGAATTAAACAGTAACCTAACTGACCGAGAGAG
AAGGCCAGTTGCTTTCCTTTGCATTGTTTTTTTTTGGATGTGTCCTCTCAATAGGAATAC
CTTCTCTCATGGTTTTTACTTTAAAAATTATTTGTTTGTAATTTGAAATAATGGTTTATT
GATTTTATTTACACTTTCTTCTTTTGTCACGGAAAAAAAAAAA
>Cluster_19925
TTTTTTTTTTTTTTTTGGTGGAATATAGAGTTGATAGATATATTTTGAAAAGGGTTCATT
ATAGTCACAGAGGACCAAAAAAAAGTGTGTCTAACATAGGAGGAGTGTATTACACAAATC
ATACATAAGGTTCTTTGATCAGATGGGTTGGTCTTTGGGAACAATTTGATCCTTGATCCA
CATGTAGATCGGGATTAACACAAACCAGGCAGCCGCTAGGGTACCCAAGAGGAAGCGTCC
CAAGAAGGAGAAAGGATTGTTTACAGGCTTCTCTACGTCCTCTTCCTTTGGTCCAAGCTG
GAGAGGAGAGTCACCAGAGGCAGGTTTGACACCGGTGACAGAGCATCCCATGATAAGACC
GTGCCTGCGAACACCACGGTACCACTTGGGGCCAATCCTCTTAAGCTGAACGTCCTTGAA
ACCAGCTTTGGTGAACCACTCAATGTACTCTTCCTCCTTGGGGAAAAGCATCCAGACATC
TGCAAAGAAGCGAGAAAGCCAGAAGGTTGGGTGGACAGGGCCAATTAGACATGCTTTCCC
ACCGATCTTGAGAACTCTGTAGGCTTCCCTTATTCCCCTCTGCGGGTCAGGCCAGTACTC
AATGCTTCCAGCAGAGACGTATCTGTCGGCATAATCAGTACGAAAAGGGAGATCCTCTGC
ATCTCCTTCCACGATCGTGCACTCCTTCAACGGCTCCTTCTGTTTCGCCTTGGCCAGCTG
ATGTGGCGACTGGTCGAGAATCGTCACGTTCTTAGCTTTCACCGTCTTGACGATGCCCAG
CGTGGTGAAACCAGTCCCGCCTCCGACGTCGACTACGCGCAGGTTAGGATTGTTCAGATC
CGCCGGCTCGAGAGCGTCGTCCCTCATATCCTCCGTCCAGTGGCCGGGATTGATGATGTG
GTCGTACACGATGGACAGGAACCTGTAGAACCAGTAGGCCTCCTTCTTGTGCTGAATGAA
CCTGGGCTGCGCAGATGGCCTTGGCGCCGACACGCTGCTGCTGCTGCTGCTGCATCTGGT
TGCCACTGAGGGTCTCCGCGTCGTGGCGGCGGCTGTGTTTGGGACCAAGCTCAGCGGAGG
AATTGATCTCGCTTGGAGTTTGGAACCGGTGAAACCTAATCCCTTGGGGAAGGTGATGGC
ACCGTTAAGCATGAAAGAAGCCATTGATGACGTAAGCCTACAATGCTTATCAGATCGGGT
AGTTGGTAACAACGAAGCGCCTTATCACCAGTGAACACAAGCACTGGCTGAGAGTGATGA
CTAG
>Cluster_104259
ACAGAGGAAGTCGTAGAGCCCAAGAAAGAGGAAGAAGTAGAAGAAACAAAGACAGAGGAA
ACTCCAGCGAAAAGAAAAAGGGTGAAAAGAGACAGGTTTAGTCTTTTAAGCCATAGCCAA
TAATACACTTATTTGCAGAGACAGAGGAAGAGAGAGAGAGAGAGAGAGAGAGAAGAAACA
GCCATGTTTTGAGGAAGGAGACATGCATCATCATCATCTCCAGCTTGTTACTTA
>Cluster_32480
AATAAGTTTTAAATAGTTTGCAACAATTTCGGTTTCTTTGATTCATGTAGCAACAAAAAT
ATTGCACTTCCTAAAAGCTATTACATTGCATTCTCTGTCAAACCTCTATTTCACAAAGAT
ACAAAAAAATATATATGCTAGGGGAAGGTAATAATTTTACAGATTTCTTTTGAAGTGATC
ATAGGGGGACTGTTTCCAAAACTTTTCTTCAAACGATCAGTTTGCTGTGAGACTGTATAA
GTTCGTTGATATGGCAATGATGCTAGTGGCAACAGCAAGAACCAGCATTATCGCAGCTAC
AATCTTTTCTCTTGAGGTCGATACACCATGGACATTCCTTAAAACAATGGCGGCTGGAAA
TATGAAAGCTATGGAAACTGTGGTGGTTGATCCCAAGAACTGAAAGAAGTACCAAATGTC
TGGCACAGCGATCGCAGACAAGAAACAGCAGATCAGTAGAGCCAGAGTGAGCCCGATGAA
TCTCTTTGTGTCTTTTGCCAGTGACAGCTTCATCGTTGGGAACATGAGCTCGTCGAGGTT
TGCTCTCAGTGAGAAGTTCATGAGAGGAAAGACGAGCATGAGGTGAAGCGCGTAGCTGAG
CCTAACGATGTCGTTGAAAAGAGAACCAATGGAAGAGCCAGAACTCTGGTCAAAGTTCAC
TAGAATATCAGACATTGTTGCATCTCCAAACAGGAGATATCCAAAGAGTCCAGTGGCGAA
GTAGATTGCAGCGCACAAGATCACAGAGATCTTAGTTGCTGGAATCACATGTAAAGGATC
CTTCAGCTCGAATCCAATTGGATGAACGTTGAAATGAAACGTGAAGGCTGTTACTATAAC
GGGAGAAGCTGTGA
>Cluster_50414
GGAAGATTCTGCAATTGATGTCAAAGAAAGGCTAAAAAAGATTGCATCCATGAAGAAGAA
GAAATCAAGCAAAGAGGTGGACGCCGGAGCCAAAACAGCCGCGCAGGAGGCAGCTGCTAG
ACGTGCAAAGCTGGCGGCTGCAAAGAAGAAGGAGAAGAACCACTATAACCAACAGCCTGT
GCGGTAAGACCACCATTTTGATCTTTGATGGACCATACGATCATATGGGCATGTATTTGG
CCGTATTTTGTTCATATGGGTCTTCTCTGCTTTAATAAATCTTTTGAAGACTTCAAAACG
CACATTGAATCCTTTTTTTTTCTAGTCTTATTATGATGAACAGTCTAAAGACAAAAACTT
GAAGATTTCGTTTATTTTCTGTAAACTTGTGTCCCTTTTAATCTCAGACCTTTTTAGGGG
TGATGATTTTAGTTCTGTTTTCAAATTATCTTCTTATGTATGGTTTGATGGTTGCTTTAT
TATTACTCATGGAGAATCCTCTCACGGGGATCATCAGCTAA
>Cluster_72514
CCTCTCAACCCTCAATCTCTCTCCAGCTTCTACCGTCTTTCTTCTTCGATTCTTCGATTC
CACCCCATCCCTTGCTCACTCCGCCAAGACAATGCCCCTTCCGATTCCGATTTCCTTCTT
CCCAAGGACTCCGGCGACGAGGCTACGGATTCTCCAGACACCAGATTGGTTCCCGAATTA
GAGACAAGCGATAGACACGTGGATGGCGAAGGGACGAGTGAAACGATTAGCGGAGGAGAA
GCAGAAGACTCGAAGAAGAAGAGCAGCAAGTTTCAGATAGTGGTGCTGATGATGGGAGTA
TGGGCAGCGATGAAGAGAGCCATGGAGAAGGTGTTGGAATGG
>Cluster_103436
ACCTATAATCCAGCTACTTGCTAAATGGGTCATGATAATATCACGAGGCTCGCGAGTCTA
CTCGTAAAGCTACCTAGAGTTCCATCTGGTTGGCTCTGTCTCCATCCCCGACCGGACAGC
GATGTCGGAGGAGGACACAAACGACGGATCAAGCTCGTAAGATCCGACGGTTCCTCCGAG
CTCTACGACCGTCCCGTAGTGGTCTCAGAGCTCACAAGAGACTTCCCAAAGCACAA
>Cluster_70147
TCGAACGTGTCTCTTGTAGTGCCTGAGAACGTTGCTATGGCGCCTGCTTGAGGGGCGCTC
ACGTAGTCAATGTACTTGGCTATGTCGACTTTGTGACCTTCCTCCAAGATTTCTATAAGG
TTGTTCTCTTCCATAGACATCTTTCTTCTTCTCCTCCGGACACTCTTAACCTGCAGGTAG
TAGAGCAAATCAACCAAACAGAATTACTTATGATAGAAAACTAATAATCAGACAATTAGT
TAAGATCTAATGAGAACAGAACACACAGAGATAACTAACAAACAAGGAATCGTCTCTTTC
AGTATCTTTAATACACATAAAGTTTGATACTTTTCTCTCTGATCGAATTGTAAC
>Cluster_110250
ATCTAGGAAACATACTTCAAAAAACGAATTAAAAAAAAAAAAGAGAAAGGGGGTTAGGGT
TCATAGCGAAGTTTCTATTCTTACAATCAGCGTAGTTCCATCAGCAAGATCACGAGTCTG
TTTTTTTTGTGCACTCCCAAAATTGTTTAAGATGTGTCGTCAAGACCAAAATACAAATCA
GATGGATCTGGGGAGAAAGAAGTTTGAAAGAACAGTATTCG
>Cluster_100221
TTTCTTTGCTCTCTTTTAATTTAATATTCATTTTCAGCTTTATGGTTTTCTTGGTTGTTT
CAAAAGATCTGTCCTTTTCTGTTGTTTGTTGATGTCTTAACTCTGTTTCTCGTTGATCTC
TCTCTCTCCTCTTGTTGGGATGCGAAACACATGATTTAAGGAGAGGAGCGCTAGTGGACA
CGGGGAGGGAAAGAAGACTGGAACCGTGCATCTTTGCTTAGCATGGTTCGACAAAAGAAA
GAGG
>Cluster_34682
TCTCTCTCTCTCTCTCTCTCTCTTCGCCGTCCTTCCTTCTTTCAACACTTTCCTTAGCTG
CGTATGTAGATCCTCCTGAGGCAAAACATCACATGGAGGCTATCTTCTTCTTGGTCGTGA
GCTATTTGCAGAAGAAAACGGGAAGAGGACAACTGAAATGAGAAAGAGGGATCGAGGTGG
AAAAGGTGAGTTGGAGATTATTCCTCTCTTCAACCCTGACAAGTGACAGAAGACGTTCTC
CTCCCCCTAAAAGACATCAATCAAGATCTGTCTCACCTCAGGAAAGACAACACTAGAAGG
AGAGCTCATACTCTCATTCACCACCAAAAAGGGTTAGCAGTGGAAGTCATGAGAGAGTGA
AGAGCCACAGTAGGAGCTAGCCCGAGAAGAAACAGGAGCTACAAGCCTGAACAAGCCAAG
AGCCCGGTCCTTTATAGTCAGAGCAGGACTAGAAGTCCAAGCCCCTCGTGGAGAAAGAAA
TGGAGACCAGTTCTCCAACCCAGTGATTTATTACACAAACCCATGTGTCTCTCTACACAC
TAGTTCTGCAGTCTTGTTTCTTAGCTACCTCTACGTTATCAGATAGATTTTCGTTTGCCA
CTAGGTTGAATTCTCTTAACTTTTAAGTCTTTTTTTGTTTTGATAAGTTTTCTAAGACAG
ATCCTCTTGTGTTATTGTTTAATGTTTGATTCATGAATCAGCTTAAAGACATGACAATGA
GATTGCATGTGCTTTTTTTGTCATCTTTTTTTGTCATCTTATCTCTCTTGTTATGGTGAA
AGAAGATGGTCCTATTAGG
>Cluster_27225
TGTGTTAACACATACATCTTCACAATGCTAAAGATGTGTGAACCTGTTTGTTTTTGTTTA
ACTTTGACCCTTTCTATTTCACTTTGGTCCATCGTTTACCCACCTTACCAAGTAATCCCC
CCGCTACTTTTTAAAAAGTCAAAAAGAACCCCAACCGTCTCTCCTTTTTATAAACACAGA
CACTCGAACGACTTTACCTTCCCCAAACCGGACCACACTCTCACCAACAAAAACTTCTTT
CTTCTTCTTCTTGTTCGATCGCATGACAATGGATTGGTTCTCATGGCTATCAAGAACGAA
TCTCGAAGACACGCTCATCTACGAGTACGGCCTCTCCTTCTCCCACAACGAGCTCGAGTT
CGAAGACATAGCTTACTTCAACCACGAGTTCCTCCAGAGCATGGGAATCTCCATCGCCAA
ACACCGCCTCGAGATCCTCAAGCTCGCTCGGAGAGACAAGAAACCGTCTCCGCTCACCGC
TCGTTCGATTTCGAGAGTCCTGATCGCGATCAGGAAGACTGGGAAGTGCTTCTCCGAGTA
CGTCAGGGCGTGGATCCGACGCGAGGAGTCGTCGTCGAGGGCTCTGGTGGTCGTGCCGAG
AAGCGGCGGGAACGGGAGATGGAAAGGCGCTTTGATGAAGAGGAGCAAGAGATCCGTGAC
GCCGAGCAACGGCAAGGAAGAGAGGCTTCTGCTGACAAACGGGACTCCGTGTAGGCTCGA
AAGCTTCTCGAGTTCTACGGTGGTTTTCGATTACGGTTTGAAAGAGGAGAAAGAAGAAGA
GATCAAGTGGGATTCTATGTTTCAAAATCTGAAACCTACTTGAATGTTTGATGATGATGA
TTTTTAGGGTTCTTCCACTAACACGTGTATTTGATGAGCTCTTTCTTGTTTCCGAGTGTG
TGGTTTAGAATATAGAATTATGAAGCTCTCTGTCCTATAATATAAGGTTTTATCATTATT
ATTTTTTTCCATTTCTACTACATGACTCGTTTCTGATAAA
>Cluster_89725
AAACGCCGTTCCTTCTTCCTCTTCCAAGCTCCTCTCCGCCACTCTCACCGCTAAGCTCCA
CAAATGCTACATGGCTTCTCTTCAGCTGACCAAACAGACGCAAACTCAGTCTCAGGCGCA
AGCTCAGAACGCGAGACTTCGGTCGTTATCCTTACCGGACACGGACAGTGTCATGAACAT
GACGGCGGGTGGAAATCATTATAACAGGGGAGGAGGAGTAACGGAGACGATGAAGGAGAT
CAAATGGGAAGATGGAAACGCAAATCTACAACAA
>Cluster_111321
GCTCCTCTTTCTTGTGCTCATCTTCCTTGTGGCCTCCTCCGATATGGAGATCAAAACCAA
AAAACCAAGAGAAGAACCTTGGATCATAACATTGGCAGCATCAACCTCTATGCTAAACGA
TCGCCTAATCAAAGTCACTCCAAATCGAGTCAACTCACATACCGTGATCAGGAGGAACAA
CGAAGCTCAGCTCCGAGATTGACGCCGATTCACGTAGCA
>Cluster_104659
GTTGTTGTTGTCAGGTTCCTCATGTGAACCGTATTGATTACCAGTTGATTGATATCTCTG
AGGATGGCTTTGTACGTCACTTTTCTCTATTATCATTTATGTTTCGTTTTTCCGCTTTGG
ACATGTTTGAAAAGTTATAATTTTTGTTTTGCATCACAGGTTAGCCTTTTGACCGACAGT
GGTGGCACTAAGGACGACCTCAAGCTTCCCACCGATGATAATCTCAGCGCTCT
>Cluster_57294
GGATATATTCACTAGTCCCATATTTTCTTTTCTTTTTTTCCCAAATTGAAATATATTATA
ACAAGGTATAGGTCCAAGCATACAAAACTTGAAAGCCCATATAAAAAGTCCAGGTAAAAG
AGACAACAAACAGAAATTGTGACCAGGCCCAATAGAATGTCGGTCACACCGACAATCCGA
AATTGACGCTACCGCTAGTCCTAAAACCGAGCTACAACGCTGCCGCCGAGAGAGTCTCCG
CCGGAGAGGACTACACCGTTGCAGAACCAGCGTCTCGCCGGACAAACCACGCACGTACGC
CTACGCCGCATACCACTTCACCACCGTAGCTTCTTCTTTCCAGGGATAACATCGATCGAT
TTAAGAAAATCGAGATCTCATCCCGCATACCACTTCACCACTAGTCCCATAGTTTCAACT
TGTGACAAAAATAAACCAGATCGGAA
>Cluster_5145
TGGATCAAATCTTCAGAGAGTAGTAACTGAGAAATGGAACTTTCTTCTTCTCTCAAGCTT
TCATCGCCGTTATCTACTTCCATCGTCAACAACATTCAGGGTTCTTCATCAAGTTATAAA
GTAAAGTTCTCAAACAACACTTCATCACTTCCTAAACCGTTTCTTCAACTCGATGATAGA
AGCAGACGTCTCCGTGACCAACAAGTTTCACATACCTCTGTCTATCTAAGATCATTTAGA
AAACGGGTCACTGCGAAATCAGGATCACAAGGTTGGGACATTGGTAGATTCATCAAAACA
TTGTACTTCTTCAACGGACCACCCTCTCCTCTTAAGTTTGTTTCATCAGTGTTTGAGAAG
CTTACCAACGGATCAACTGAGGAACCTGTTAACGAAATGGAGACTACTGAAATCATACTT
GTGGCTGGAGCTACTGGTGGTGTTGGAAGAAGGGTTGTTGATATTTTGAGGAGTAGAGGG
TTACCTGTTAAAGCATTGGTTAGAAACGAAGAGAAGGCTCGGAAAATGTTAGGACCCGAC
ATTGATTTGATTGTGGCAGACATCACAAAGGAGAACACACTGGTTCCTGAGAAGTTTAAA
GGAGTGAGGAAAGTGATCAATGCTGTGTCTGTTATAGTCGGTCCAAAGGAAGGAGATACA
CCCGAGAGAGAAAAATACAATCAGGGAGTCAGGTTCTTCGAGCCAGAGATAAAAGGAGAC
TCACCCGAGTTAGTGGAGTATGTTGGAATGAAGAACTTGATCAATGCTGTTAAAGATGGT
GTGGGACTTGAGAATGGGAAGCTTCTTTTTGGTGCTGGGGATAACACATTCAAAGATCTA
CCTTGGGGAGCCTTGGATGATGTTGTGATGGGAGGTGTCAGCGAAAGTAACTTCATCGTA
GATCTAACCGGCGGTGAAAACGGTGGACCTACCGGCATTTTCAAAGGAAATGTATCAACC
ACAAATAATGGCGGATTCACTAGTGTTAGAACCAAGAACTTTTCAGAGGCAGAGGATCTC
TCTGCATATGATGGTTTGGTGTTACGGCTAAAAGGAGATGGACTCCGTTACAAGCTTATC
GTCCGGACAAACCAAGATTGGGACACTGTTGGTTACACTGCTAGTTTCGATACTTCACCA
GGCCAATGGCAATCTGTGCGCTTACCTTTCTCGTCTTTAAAACCTGTGTTTCGTGCAAAG
ACAAAGTCAGATGCACCTCCTTTTAATCCAGCCAGTATCATTTCCCTACAGCTTATGTTT
AGCAAATTTGAGTATGATGGTAAGCTTAACCCCACTTTCAAAGAAGGACTATTCGAGCTT
CCTCTCTCGAGCATTCGAGCATACATTGAAGAGCCTCTAACTCCAAGGTTTGTTCATGTT
GGCTCTGCGGGTGTAACCAGACCAGAGAGACCTGGTTTGGACCTAAGCAAACAACCTCCT
GCCGTGAGATTAAACAAGGAGCTTGATTTCATTCTCACCTACAAGCTAAAGGGAGAGGAT
CTGATACGTGAAAGCGGGATACCATATGCGATTGTACGGCCATGCGCTTTGACAGAAGAA
CCTGCAGGAGCTGATCTCATTTTCGATCAAGGAGACAACATTACGGGGAAGGTCTCGAGA
GACGAGGTAGCACGTATATGCATCGCTGCTTTAGAAAGCCCGCATGCTCTAAACAAGACA
TTCGAGGTTAAAAGTACGGTTCCGTTTAGCGAACCGTTCACGGTAGATCCTGAGAATCCT
CCACCAGAGAAAGACTACAATGAGTACTTCAAGAATCTGAAAGATGGAATCACTGGCAAA
GAAGCTTTGGAACAGAGCACTGTCTCTGTTTAAAAAATCAGGTCTCTTTCTGTATGTTTC
TGTTTTCTTTTTAACTACAAAACAAAATAAAGGTCGTATATTCCCATATGTATACGGTTT
GGTACATTGAAGAGTGGATTTATACAAAGCTTTGCTTATTCAGCGACAACAATAGAAAAA
TTGCACATTTTGATCCGTTGAGGTTCTTGAAGTCTGTCATATCTTTGTCTCTGAGTATTG
TTCCTTGGGATGCAAGAAAAGCAGTACGTTGAAACGGTGGAGACCAGAGTCCGCTTTTCT
GGTAATCGAATTGGAACTCAGACACACGTGGAGGGTGAGACATTGGTGTATTCTTGTAAT
AATTAAGAAGTTTGATGGAGACTTTTTATAGTAATGGCAAAGTAATGGATTTTCATCGAG
AGGAAAGGAGCGAGCACACAACATTTGTCTTTCTCCTTTCTGTTTTGTTTCTTTTCTAAT
AGAAAGATGCTTTGTTTGTGGACGAAAGTACATACATAATCATAATATATTTCCGATTAC
AAAAA
>Cluster_47170
GCCGGAATGCATATAAAACTTCATAATTTAAACTTGAATAAAGATAGTCTGAAGCAAACT
TAGTGCCCATATACATGGGAAATAAAACAAAGATTCATAAGCATTATTAAGACTGAGAGT
CTGATCATAAATCTATTGCTGCTACATATCAAGCGACGCGCACCTTCTTGACCAACTTCG
ACGGTGAGTCGCCCATCTTCTTACGCGCAGTACCAGTGGAACGTCTTAGCATCTGCTGAT
GCACATTACCAGTGGCCCCTCCAGATTCATACTCATCAGGAGATGGCTTGCCAGGTGGCA
TGTTATCATCATCTTCATTGTTTCCTCTCTGATCCAGTTAGAATGTTATATACACATGTA
TATATAAATATCGAGACAACATTTGGGACAACATATAGGAACAAACGGCCTATTTATACC
CGACCCTAGAGATCAAACCGACGCTGACAACGCATTGATGATCTCGTAGTGGGTGAATCA
ATTGATGGGATTAATCACGTAAAAAATCATAACGCGATCCGTTTCATGGACATTGAGGAA
GTTCGTCGGTCATCTTCGCCGAATA
>Cluster_80565
TGACGTACTCGTTGTTCTCGATCACGTCTGTGAAGTTACGCTCCTTGATCACCACCACGT
CTTTCTCGTCGACTTCCGGCGCCGGGAGGGGGTCGGAGTCTGGGTTGTTTCCTAGATCGG
AGAAGTCTTCTCCGTCTTCTTCCTCGTCGTCGTCGTAGGGCTCGGGATCTTCTTCTTCTC
TGTTGAACTCGTCGGTGAGTGGCTTAGCGGGAGATTCGGCTCCTTCTTTGGGGTCTTCGA
GGAAGCTGAGATCCTCGTCGTCGTCTACGTCGGAGGAAGAGGCGGCGAGGGAAGGAGAGA
CGGCGG
>Cluster_49697
GGTGGCGAATGGTAGTAGTAAGGTGGGGGAGGAGATTTCACGGGAGGGGGTGGTGAATGG
TAGTAATATGGTGGTGGAGGAGACTTGACCGGCGGAGGTGGTGAGTGATAGTAGTATGGT
GGTGGTGGGGATTTAACTGGTGGTGGTGGTGAATGGTAGTAATACGGAGGTGGAGGAGAC
TTTACCGGTGGTGGTGGAGAATGGTAGTAATACGGTGTAGGAGTGTGAGTTGGAGGTGGT
GGTGACTTGTAGACGTAGGTCGGAGTAGGTGGAGGTGGTGACTTATAGATATATGTAGGG
GTTGGTGGAGGTGGCGACTTGTAAACATAAGTTGGAGTTGGTGGCGGTGGAGACTTCTAA
ACATATGTCGGAGTTGGCGGCGGTGGAGACTTGTAAACATATGTCGGAGTCGGTGGTGGT
GGTGATTTGTAAACATAAGTTGGGGTAGGTGGAGGAGGCGACTTGTAGACGTAAGTTGGA
GTTGGTGGTGGTGGTGATTTGTAGACGTAAGTTGGGGTAGGTGGAGGAGG
>Cluster_3711
AAAGTAATTGTGTTGAAAAAAATATGTGTAGCTCAATATAACCCACAAAATAAATAACTT
AAACAATCTAAATTTTATGCCCAAAATAAAAATCTATCCGCAGCGTTCTCTCTCAAAAGG
CGATGCAATTGGCGATTTAGGGTTTGTGAGCTTCGACGGTTTGATGGGTACGGGGGGTGC
GACCGGATGGGATCCGGGAATCGGTGTGATGGAGTGCATCATTCTGAAGGGGAGTTTGAA
AGGGGATGTGGTCAAAAGGAATCGGAGTGAAGAATCGGATCTGTGGGGATTCGATTTGAC
TAAGGAAAGGGGGATCGGGGAGATCACAAGGATATCGGCTATTTCTGAGGCAAAGGCTTC
GATTTGGGCCATCATAAAGGCAAAATTGAGTCGAATCAAAGGTATGGATTCAGATTCCTT
GACTTTCTCTTGTAGTGGGAAGATTGGAAGAGGTTTTAATCAAAGTAAAGAAGATGGTTT
ATGGAAACAGGGGAGTTGTCATCTATCAGATGAAAGATTTGAGCGGGGATTTTGGTGTGA
GTTGGGGTTTAATCCTGATATTGTGATCATAACTCTGGATATTGTGGAGATTGCACGGTT
TAATGGGCGCCAATTTTGGTGGAGGGAGATGAGTTTTGGGTTTCACTATAAAAGGAGCTC
AACTTTAACAATTGTTATCAGTTTCAATCGTTCATTCTCTTACGCAAAGAAAATAAAAAT
TTTATTCAGTGTTCTTACGGTGTTCTTAATGACGCAGGGTCATTTGGTTGGGTCATCTGG
GATTGGTACAAATGGTGAAGGGACTCGGAAGAGGTTGAAGATCTCGGTACCTCACTTTGA
CAACTCGGCTCTCATTAAGAGCTTCTCAAAGACCCTTATAGGAAGGTGTCTGAATCCGCC
CGAACAGGACATGAAGGCCCTGTTCCAGAACCTGCCAAAGATATGGCACTTGGAAAATAT
GGTGAGTGGATCCGACTTGGGTTTTGGCAGGTTCCAGTTTGTGTTCGAACGGGAAGAAGA
TATCGATGTGGTGCTGAAGAATCAACCTTACCACTTTGATTACCGGATGCTAGCACTGGC
TCGCTGGCAACCTATGAAGGCTCAAAGCTTTCCCTCGGAGATACCATTTTGGATCAGACC
GGTGGGGGTTCCAATGGAGCTTCGTACAGCTCCTACTCTGGAGAGTATTGGGGATGCTGT
AGGAAAGACAGTTGATGTTGATGTGGAGAATGGAAGGGTACAGGTGGTGATCGATAGTCT
CAAAGGGCTCTGCTTTGAAACTAGTATGGATTTCAAAGGAGGGGAGTTCTACGACAGTGT
GGAAGTTTTGGTCTCTCTTCGTTACGAGAAGCTATTTGGCTTTTGTAAGGAGTGTGGCAG
TCTTAACCACGATGAGGAGAAATGTCCGTTGCGTAAGAAGAGTCCGGAGAGGAAACGAGA
TATCAGAGATGGAGTGGGAGGAAGACACGATGGGGAGAAGCATGAAGATCGAGCTCGTAG
CTATAAGGGGGTACTCCTCAACGGCAATGGGAGTTCACAGCCAAAGGGGAGGGAGAATCG
GGACCACTATGGGAAGGGGAAAGGCAAAATGTATGATGATAAAGAGACACAATGGGTTAA
GGTAGCGGAGAAGGGCAATAGGTCAGGCTACAATAAGAGGGGACCTTATAACGGCAGCAG
CGAAGGTTCTCGTCTCAAGTACTCTCGTGATGAGGAGCAGAGGGGAAGGGATCAGAGAGA
ACGGGCTGGAGTGAGCAATGACAAGAGTAACACAAGAGTGACTCGAGATGACGGACCGGA
GGAAGGGGAGATCAAGATGGATGCAGCATCTCCACAGCGCAGACTGGCGCAGCACACCCC
GTCCCAAGAGTTTCAGGACGCCCTCTCTAACACACAGGCAGAGGGCACTGAGGTAATTTC
GAACCCTGCAGATGTGGATAAGGGTTTACAAACAGTTAGGGAATTGGTAGAGGAATCAGT
AGAGGTGTCTGAGGATCATGTGATGGATATGGACGAGATTAAGGCTAGTTTACTTGAGCA
TGGAATTGATATGGATGCTGAGTTTGATGATCAGGAATTCTCAGAGAGTTTTCTGGAGGA
GGATATCAAGGACCAGGAAGAGGAATCGGGGGCTTTAGCGGAGCTTGATACGGCGGCTCA
GCAAGGTAATATGGAGGAAGAGGGACCTGCAGATTTAGAGGTGGCAAAAACGGAGGGTAC
ACGTAAGCGTTTGTTCAAGCAGCAGGGGGGAGCGATGGGCAGTACCAAGATGAGAAATGC
TACAGCTTTGCTCTCTCCACGCAAACGGGCTGCGGCAAAGACGGGTCCCCGTAATGGGGG
TGGTAATAAAAGAACGGATGGGAAGGGTACATCAAACCCGAAAGAAGGAACTCAAAGCTT
TAAATGATAGATACATACTATGGTATTTTTTGTTGCCTGCAGGTGATGACATGTTTGTTT
GGCTTATTTTATCTTTGGTTTTTAATAAGCTCTATGAGCACTGGTGTTTTAAATGGTTGT
AACTTTGTTTCTGTTCTCATTTGGCTCTATTTGTGGGCTTCGGGTGTATCCCGTATTTGT
TGCAATGAAAGGAATAAAACTGGATTATTTTTTTCTTGGTATTGGTCAGTTTTGTTAGG
>Cluster_110789
GGTCGGCATCGTTTATGGTTGAGACTAGGACGGTAAAAAAATAATAATCAACATTCACTA
ACTAACCAAAATTACACCCTCGCTCTACTTTTTCTCTACAAAACTAATTTTTTTTCTTTT
GTTACTTCACAGATAAACCAGTGTCTAGTTCCTTTGATTTTTCTATCAAATCTTTATAAA
TTTTCAAAAATAAATCTTATTACTAAATGAATAATACATG
>Cluster_54349
ATCCTTGGGGATAAATTAAAATATACCATTTGTAGCCGCCAGCTTCAAAAACACTGCTAC
GGAGCTCCCTTTTCTTGATCTCTGAGTATTTCTCTATCTTCCATTTATGTTTCACAAATA
ACTGAGAAGGTTTAAGGCCATAGTCTTCATCATCATCATCATCGGTATCCCAGTAGGAGG
GGGACGTGGATGGCGTACCATTCTCCACTTGAGTAGAAGACCTCCACTGAGAGAGTGCTT
CTCCTGATAGACTGTATTGTCCATTTATACTCTCCTCTCCCACTCCTGAATCCTCATCAA
CAGTCTCTGCCATTCCCCAGTATGATTTTTTTTTGTCAAAGCTGTGATGGTGGAAGAGAG
AGGCTTATTCGATGAATGGCAGCTCGAGAGAACAGAACCAAAAAAAAGATGTCGACGGAA
AAAAGAAAGAGAGATAAATAGTGAGAGAGAGAGAGAGAGAGAGAGAGAGAGAGAG
>Cluster_103437
ATTTGGCTAGTTCTCGGTCCGCTGGCTAAGATCTTAAAATCGATTTCAAGTCTTCTTCTA
CTTCTTCTCTGATACCAAAGCTCTAATCTTCTCGAAGGCATGGCTAATCGCTATGATCGG
AATCCATTCGCTGAGGAAGAAGAAGTCAATCCTTTCGCTAATACTGGGAGTGTTCCGGCT
GCATCGAACTCAAGACTCTCGCCTTTGCCTCCAGAGCCTGTCGGTTTCGATTATGG
>Cluster_10154
TGTTACCCTATATAGTATTTTATAGTTCATCACATTACATTTGAAGTTGTTTTGCTTATT
ACATCTGGCACATTATTGTTTTGGTTATTTGCACATCTCTTCTATTGTTTTTCACGTAAT
AGGTCTCTCTTGTCAATAAACCATTGACCCCATAAGAGAAACTCGATGATAATGGGATAT
AACTGTTGAACTGAATTTGCTAAAACATGAATATTTCAAAACGTTTAGCGAATGCGTGGT
AAATTTTACAGTCTAAAAAAACGTGTGTTTCAAAGGTATGATACAGATGTAATCCCAGAC
TGAACCGACTGTTCCAAGAAGCTATCGTCATCTGAGAGGAGACAAGAAGGAGGGTACACT
TGACCCGAACTCGAACCATAAGCTTCCCAGCAGAAGGACTCTGTGTAACCATCACCTTCT
GATGGTTCAAGATCAATGTCTTGCAGAACTATGTCGCGACACGGTGAAGCATCGCTGCAA
GAGATCTTGATCGCTTGTTTCGTCGCTGAAGTTCCATGCACGTTCACAAATGATATTTTC
TCGATGCTAACAGCTGATGTCTGATTCGCACACGGCTTCTTAGAATCGCAGTAATACTGG
TCGATGATGATGGGGTTAGACACATTGTTCATTTCGATGTTCCTAAAGATGATTTTTGAG
ACCAAACCACTTCCTCCCTGCCAGGTTTTGATCCGAACACCATTCGCAGTGTCAGATATG
AAGGCCGTATCAACCGTCACGTCTTTCACTTCTTCCCAGGATTTCGATTTTCCTATGCTT
CCAATGCTTATGCCGTGGCCAGGACCACATATAATGTTACTGATGGAGATCTGTGAAGAG
TTTTTAACTATGGAAACACAATCATCTCCTGTACTGACTGTGGAGTTGTCAACCACTATA
CCACGAGAGGCGCTAATGTGGATTCCATCTGTATTGGGACTAGTGCCTGGAGCTATGACC
TTAAGAGCGGAGATGGTGACACGGCGACAGCTGGTGAAGGCAATGTGCATTTGCTGACTA
TCGATCACACTGATGTTTTCAACTCTCATATTCTTGCATTTGTGGAATGTTAAGGCCGTT
GGAGCGCCTCGACAAGGATTGGAATGATTGTGTTTGCAAGATCTTCTCCACCATTCTTGA
CCCATTCCATTAACAGTGCCGCCTCCTTCAACCGTCAAGCGGCTCACGCTGTGAAAGTAT
AGCCATTTCCGAGGGTTTAGACCTTCCCAAGCATCTGGATCATCAGGAGCAATGATTGTA
CCAGAGATCTGGAGAGTGAGTCTTGCTTTACAAGGACCCGAAAGATCAATAGGTCGAACA
AGACAAGTGTAGTTTTCTGGGACCAAGACTCTTGTTTTGCCTTTAGACGAACATGCTGTC
TTCCAAGCATCTTCGAACGCTTTAGTGTCGTCGGTGAAGCCATTGCCTTTTGCTCCGAAA
TGACCGACGTGGAGGAGCCGTTCGGATCTGGGTCGGGTTCGGGTCCGGGTCGAGCGCGAC
TGTCTTCGCGGGAGCTGGAGAAGCGATTCGAAATGACTCGCGTTTGCGGCGGTGAGAGAG
AGTGAGAATAGGACTAGTAGAAACAGTACAACGATATTCTTGCATAAATAATTCATTGAG
ATTTCGCGTCTTCTTTGGAATTCGAGTGTGGTTTTATTTTATAAACTCTTTTTGTTAAAA
AGTGTATGAGGTAGTATGCACGTTGTAGTTGAACAGAAACAAAGTATCACAGATATATAC
ATTCTATTTATAATCGAATTACGGATCTAATTTTAGATACTACCTTCAAAGTTAATTTTT
CGTGATTGTA
>Cluster_72134
GTTACCCAGCAGACGTTTTATATCTACTAGCCTTACGGTTATTTTGCTTTCTTTCTTTCT
TTATATATAGTATTCATTTGTTGAATCGCAATTGATAAATTTGTGAATCGCAATTGATAA
ACTTATGTCATCTCTTGGCTTTGGTTATTTTGGCTGATTTCTTTCTATATAGTGTTCATT
TGGTGAATCGCAATTGATAAATATATGTCATCTCTTGGGCTTTGGTTATTTTTGGCTGAT
TATGATTCTGCTCATATATTGTTATGACAGAGACGTCCCAATATTGTGGTGACCAAGAAG
AAAAAAAGAATCTCCAAGCATAAGTCAAGATCATCTGGAAAACA
>Cluster_79496
GAAAAGCTTGCCATCGGAGCTCTTTTGGTAAAGAGTTTCCTCGAAGAGGATGACACCGCT
AAGGCAAGGGAGAGCACCAGGAGCGGTGAAGAGAAGCTCACGGAGAGCACGCCTGTTTGA
CTCAACGTTCTCCACGTTGATGCTTGCAAGACGCTTCCCGATGGTTCCGGTTGACTCATC
TGCCGCGAGAATACCCTTTCCGGGTGTGCCTATGTAGGCTGCGTTAGCGATCAACTCATC
GGCGAATTTGCTGGTGAAGGCAGACATGATTTATGACGGAAAGATCGAGAAAATGCAGAG
AGAGAGAGAG
>Cluster_39633
GACAAGTCTCTTATTTATTTAAGCACCACTAAAAAACCAAACGTTTCTCAGTCTCTCTAT
CTATCCTGAAACTATGACGACGCCGTTTCGATCACCGGCGGGCTCCGCTACTGTGTTTTC
TACCGATCAGAAGATTCGGGTCGGGAGTCTCAACGCTCTGAGGTCATCTCGTACCGTTTT
TCTCGGAAGAAATGTGTTTGGTGGTGGTGTCCGCTCGTTGCCTCCATCATCGTCATCTTC
TTCCTCAATCCAAGCCGTATCAACGCCAGCAAAGCCTGAGGCAGCAAAGCCCACCAAGAG
GAGCAAAGTTGAGATCATCAAGGAGAAGAGCAACTTCATCAGGTACCCACTCAACGAGGA
GCTTCTAACAGAAGCTCCAAACGTCAACGAATCCGCAGTTCAGCTCATCAAGTTCCACGG
AAGCTACCAACAGTACAACAGAGAGGAGCGCGGCGGACGATCCTACTCCTTCATGCTCCG
AACCAAGAACCCAAGCGGCAAAGTCCCGAACCAGCTTTACTTAACCATGGACGACTTAGC
AGACGAGTTCGGCATCGGCACCCTTCGTCTAACCACCAGGCAAACGTTCCAGCTTCACGG
CGTCCTGAAACAGAATCTCAAGACCGTGATGAGCTCCATCATCAGAAACATGGGGAGCAC
GCTCGGCGCTTGCGGTGATCTTAACAGAAACG
>Cluster_34290
ATAGATAATTATGTGTACGTGAAAATTTTAACTTTGGGGAAAGAGCAACTATTTTGTATG
ATGTGGTGATACAAAACTACTGCATATCTACGTCTGGATGCATGGAAATGCATCACATCC
TCGTCGGTCAAGTCAAAACTCCAAGTAACAGATCTCTTATTGATTCTCAAAGAAACATAC
TTCTGATAGTCTGATATAATTAATTAATTATAATCTCTCGAGATCAACTTTTACATAAAA
AAGATTATATTAGATCGATATCTCATTGAAAGACTCAAGGACCCTCTCTTGATTAACATG
CCTTTCAAACACGACAGCCTCATAGTTATGTGCTATATGGTCGCTATTCCTCGTTGCGAT
TATCAGAGCATACCTTAGGCCATTGTCGTATTGCTCTTTTCCCTGGACGTTATTCTCGAA
CGCCAGAATATCCATCGTGTGCTTGTTATGCTCATTAATCGCAAACCTTCCGATCTCTAA
GTAGTAGCCAAGTGTTACATTCTTGATCGGCTTCCAGGGACTAGGCTCAATTTTAAGTCC
TTCCACGTTATAGACGAGAGGGAGGAGGATAAGAGAGAAACAAATAAAATACTTTATCAT
TTTTTATTTGTTCTTGAATCTTTGAGGGACTATGCACTTAGTTTCTTCCGGTTTACAGTT
TTTATAAGGAACTCAGAAAAAGATCTGAATAATAATGATAGTATAATACAATTAAAAGTT
GACAACTAATTTATTCTTTACAAATTTACCAGAAGACCACTCACAATGAAAATGTTGAAA
CTGCTTTTCAACATTTGAAATCCTTCCAA
>Cluster_83773
GTGCTTCTTCCTCTTTCTTGGGCTCTACGACTTCCTCTGTTTTTCAGAGAAATTGTTGAA
CTGAACACTGAAACATAGCATATTGTATAGTCGAGCTTGAATTATTTGCAAGATCTCTTC
CCAAATCCAGGTGTGTTGTCCAGTTCTGATATATGAAGCCTGTTGTTATTTTTCGTTAAA
AGTATATTAATTTAGTGTCATATTATATACATAGGTTAAACGTTGAGAACTGTAGCCATG
TGTCACAACTGATTGATTTAAATGAACAAGATTGAAATGTTGATAATTACTTGA
>Cluster_77625
AACAAAATTTTGAATCATAAAACATTCCGCGCTTCCAAAGCGCGGGTCATGATCTAGTAA
TAATATTCAATTTGAAAAGAAAAAGGACTTGGTTTCGTTTCGTGAAATCCTGAAGACCTA
ACGCGTAAATCATTCATTCCCTTGAATCTCTCTCTCTCTCTGGGTAAATTCGTCACCGTC
TCCTCCAAATCTATCTTCGTCGTCTCATCTGTCCTCCCTCTGCTTCGATAACAAGAGGAA
ACACAAAAAAAAAATAAAAAAAAATTGGGAGGGATGGGACAAGCATTTCGTAAGCTATTC
GATACTTTCTTCGGCAAG
>Cluster_95145
GATGGCTGTGGAAAGGTTCTACGGCTTGCATCCAATCAACCTCAGAGTGTGTCCTGGGAA
AAGAAACTGTAAGTTGGAGTTTGTGATAGGTCCAAATTGATCGAGCTCAAGATATATTTG
TTATAAGTTTCAGTCCGTCCATAATCAATACTATTAGAACAGTTGCAAAAGACATTTTAA
AAAATAGTGCAGGCTGTGGGGACGGCAAGTCTTGTCTTTGTACACCAAATAATCACACGA
GGCCTTTTCCGGGCCCAT
>Cluster_83774
AGAAGACAGCTGCAAGTGATAGATCAGAAGATCACACAGCTTGTTACTGAGCAGCAGAGA
CTTGAGGCAGACTGGACGCATAGCAAATTACAGGTGGAGCAACTGAAGCAAGAGATAGCT
AGCGTGACTAAGCAGAAACATGATATACATAAATCCCTTGAACATAAGGAGAAATCACTA
TCTGACGTTAGAACACAAATGGAGCAGTTAAGATCTAGCATGGCCATGAAGGAAGCTGAA
ATGGCCACGGAACTTGTGGATCGCCTAACCCCAGAAGAAAGCGAAGAATTATCA
>Cluster_89400
GAAGAAGAAGAAGAAGAAGAAACAATGCAAGCAAGACATGGACACTCGTCGTATCGAGAT
CGGACGGACGAGTTCTTCGGCGTCGTCGAAACGCTGAGGAGATCGATTGCTCCGGCCGCG
GCGGCGCCGAATAATGTGCCGTACGGTGGTGGTGGAAGAAGAGACGATCCGAGATCCAAC
GCAGTTATGCAATCGGAGTTCAACAGAAGAGCTTCTGTGATCGGTTTAGCTATCCACCAG
ACATCCCAGAAACTCTCCAAACTCGCTCAACTGGC
>Cluster_31643
ATGGAGGAACTGGTTGACAATAAAGAAGAATAAAACGCATTAAACCTTACCTTCTTCTTC
TTCTTCTTTTTTTTTTTTTTTTATTTCGTCAACCCATTTTGATAATAATTAAAACCAACA
ATACAAAACCCTTGAAATATGAAATTAAGTCCAAAGTCTAAAATAGAAAATGCAGGAAAC
AGCAGGGAAATGTCTTCACTCTAGGAAAATGAAGGAAACGAAGGTTGACGTTGTGGCAGA
TTTTAAGCTTCACTCACGGGGGCGTTGGAGCGTTTACAGCTACTCTCCTCAACTCCACAA
GCGAGTGGATTTGGTTCATTCACTTCAGCTGTAGCCTTTCTGCTGGCAGATCCTGATGGT
TCGCCACCTTCGACTGGAAAAATTGATTTTCACTGGTCTCGAAATCTCTGGGAGATATCG
TCTAGGATCGCAGAGACAGTGAAAGTACGGTGGTTTGGGGTAAAATTGAAGGTGTCACAC
GTATCTTGAAGACAAAATCTTTCCCAGCTAGGTCTTGAAGACATTGTGGGAGTTCTTCGC
CCCCACCACCATTCATCTCTCTGTAAACTCTGCGATTGCTTGAAGCTCAGGGTCAAAATA
AAATTTCGTCGCTGGCGTTGAGTTGAGGTATAGGTTGCCTCCAAAGATTTTGGGATTGAC
AGTAGTGACCACCCTGACAGACTGTGTCCTGTCACTTTGAGTTGGTGAGACCCCTAAATT
TTTTTGCAGCATCATCCCAGAAATATAGGTACACAACCACGCTCCTTGGGTTTAAAACTC
CTTGCATAATCTTTATGAGAGTGAGCCTGATTCTGAAAGTCATCAGCCTTGGCAAAGATA
TTTACCTAGAACACTTTACTGCCAATATCAAATCA
>Cluster_98724
ATCATTTTGTTTATTAAAAATGTATAGAAAACGTAAAACATATTTTTGAAAGATAAAAAT
CAAAAATTGTATTATTGGAAATGAAAGAACTATTTTCATATAGAGATGTGAGAAGACTTT
AAGTGATAAAAAAAAACGAGAGCGAGCGAGAAAAAAAAGAAACTAGTTGTTGTCTCTCCA
CCTTTTCCCTCCGGCGGCGGTTTGTCGTTGGTGATGTGAGAAGGTGGGGCTTTTTCCCTT
CTGATTCA
>Cluster_86291
ACGAATATGGAGATGGAGAAGGCGGTGCTGAGTAGTGAGGTACTTGAGGAGCATACGGTG
GTGCTGATGGCGCAGATCCGTGATGTTGGTTCTGCACATAAGAAAATACTTTGTATATTT
TTAGCCTTGTTTGTCAATAGACGAACCTGTAACTCAATACTTGTTATAATATTGTGTCTC
GACTTTACCTTTGCACTTGCATAATGCAGTATGAGTCTTACTTCTCCCGCATATCTGCCA
GTTTTAGTCTGAAGAGTCCATGTACAATCGTCGTATCCCTGAGAA
>Cluster_46955
TTTGTACTATGTTTGTCTTTCACTTGTTTGCTTTTGGGTCCTTCTCGTTGCTTGGAATTG
GTGGTTGCTGTGACTTTGAGCGGGTTTGATGCTACTGTCTCTCTCTCTCTGGTTTTGTGC
CATGGTTCTGCATTCTTCGTTGAGACTGGAGGGCTGTTCTTCTTGGGGATAAATAATTTT
AGTCTCGTTGATGGGCTCGGCATTTCTTCAGTACCGTCTCTGCTTGCGCTTCTTCATGTG
GAGTCATTCCTAATGATGCTGGTTATGGCGAGTTCTTTAGTGCGTACGCTATCTTCTTGG
GGTTGGGTATCTGCTTCCTGCACTTGTCTTTGTCTTTATATATATACGTAGTATCCCTTA
AGTTCTTCTAGTAGTCTTGTTGTTTAATCTCGAGTTTAGTGTTGTCTTTTGGTAATTTTT
TTTATAAAAGCTTGATTGTATCATTAAGCATTTTAGTCAAATAGTTTTAAACAATAAGAA
CTAGCAAAATGAATGTAAAAAATGCATAGACCAGTAGGAAGGACTAAAGATTTTTTATAT
TAAAATTTTAAGATAATTTTCATATTAA
>Cluster_61560
ATTGATAATTAATGTTTAACTATTATTATTTAATTGATTTTTTATTTTCTTAAGAAACAA
TGTAAAAAATAGATTTTTGACTCTCATATACTATATATACTATATTTATTTTGCCATATT
CATAAAATTTGAGATGTTAGTCACGGTTCGAACCGGTTTATATATGTAGATATATAATTA
TATATTTATTTTTTCATAAATAGAAAACCCGGTTCGACCGATTGAACCGATCCAACCAGT
CAACCAGTAACTACACCGAGTCGGTGTCCGGTCCGGTTTTTAAAACATTGATCACGTTTA
ACTTTTTGTATGAACTTTTATTTTATTTTTTTCCTTACTATTTCCTACTTTTTAAATATG
TTTATTTCTTCTGATTTATTGTAAATTAATAAAATAGAGAATATAAATAA
>Cluster_93048
GAGGATGATAGTGATGATGAGGATGCTGACTCTGAAGATGAGGAGGTACTTTTGTTTATA
TAATAATATGATCACTTTGTAGAATTCGATATGGTGCATGTAGTGTGTCACCTATGCCAT
TTACCTTTGGTCACATGGACCCTTAATTTCTACTATATCTCTACTTCTTTTCAGGAAGAT
AAGAAGGTTACGGTTGAAGCTGACGAGGATGATGATGAAGACTCATCTGACGAAGAGGAA
GATGAGGAGGATGACTCATCAGAC
>Cluster_86863
AGGACGAGCTTAGAAATGATGAGGAGTACGAAGACATTGTTGTAGACATGAGAGATGAAG
GCGGAAAGTTTGGTAAGAACTCTTCATCGCGAAAAGCTAAGTTCACTTTGGTTTTGATTT
GGTGTACATAAGTTGTTGTTTCTGTGTTTGAGATTAGATTGAAAGAGTATTGATCTATCT
CCGTTTTGTGTTGGTATATGTCTGTTTTACAGCCTTTTGTTGTCCCACATTCTGCTATAA
AGAATCAGGCCATAGCAGGAGACTGCATAGCTTCCTTATCTAT
>Cluster_45099
CACCACCGCGTCCGAGACCACGTTCACCACCGCGTCCGAGACCACGTTCACCACCGCGTC
CGAGACCACGTCCACCACCGTTGGTTCCATCTCCACCACCACCACGGCCACCACCTCGTC
CAAGACCGCGTCCAAGGCCAACACCACCACCGCTAGTTCCATCACCACCACCACCACCCC
CTACGCCTCTTGTTCCTTCACCTCCTCCTCCATCTCCGCCACCGATTTTCTTATTCCCTT
CGCCGCCACCACCAGTGCTAGCGTTCCCGCCACCGTTGGTTCCATCTCCTCCTCCGCCAC
AGCCACCGCCATTATGGCTGCCTCCACCTGTGTTCACTCTTCCACCGCCACTCGATGAGT
TTCCACCTATGCCACCAATAGTTTGGCTGCCTCCTCCGGATGTTCCCGGCCAATCCTCGC
CAGCGGAGGACTTTGATCTGATTCCACCTTAGTTAATGTAAACACCTACGTTGTAAGTTG
TAACATAAGGTCATGTTCTGTTTTGCCTCTCCAGCGTGTAAGATTATTAAATAAGTGTAT
GTCTAATGTAACGGAACAATTTTGATTTCCTCTAAAATCGTCGGTACGTCTCAAAA
>Cluster_67889
CTCGGACGCGGTGGTGAACGTGGTGGTTGAAAAGGGAGAAAAGGGTTATCCGGTGAAGGT
GTTGTAGGAAAAGGCCAACGGCCACAGACTCCGAATAAGTATTGGTAGAGTGGATCGCAG
CTTCTGCGTCCACGATTCTGACCGCTACCACTGCGTCTTCCTCTGTTTATCTGTTTTTGA
TCCTCTATGGTCACAGCTTTTGCGTTTGCGTTCTCTTCATGCTCTGATATTGACTCGGTT
GTGTGAGCGTCGACCAAAAGGAGTAGTGAAAATAAAAAACCAATCACAAGAAGTTGTTTT
GCTTTCATCATCCTTTTCTGTTTACTTCGTTTGCTTTCTTGTTCTTTTGATAGAGAACTT
AGCATAG
>Cluster_65656
GTAAAAAAACACCTTTGTTGACTTAATCTTTTTTTTTCTTTTTATAATAGAAAAAGAAAA
AAAGTTATCTTCTCCCACAACCCCAATTTAAAAATAAAATTGGTTTAGGCTGTTTCCGTT
TCGCTCGCCGCTACTAAGAAAATCGCGTTTGCTTTCTCTTCCTCCGACTAATAAGATGTT
TCAATTCATCGGGTTATCTCTTAATTGCCTATGAATTCAGCAATAAGTTATCCTGTAGTA
AATACAGAATAGGGTTGCCCCATTCGGGAATCTTTGATTCACAGCTTGTTTCCAGCTCCT
CAAAGCGTTTCGTCGGTTTCTACGCCCTTCATCGACTCTGGATGCCTAGGTATCCGCCTT
AAGCCTTTTTTTTTTTGAATG
>Cluster_47844
ATGTATATTAACATACTCAGACAGGCCAATGTGGATACTTGCAAAATACCATAAACAAAT
TTATTCTTTTAAGTTAGAACAAAAAAGGCGTTTTGCTATTATGACGTAATAAAGGAAAAT
ATTTTTAAGTTATAGTCTATAGAGATTAAATGAAAATAAATAAATAAACATGGATTCCTC
CTCCACAGCATAGCTGTCTGCTACAGATTCTCTCTTCCCTTCTGCCTTTTGCTGTTAACC
TAAGAGCCACAATTACCAAACTTCTCTTCAGATCTCTCTTTCTTCTTCCTCGCTTCAGGT
ACCCTCCCTTCTCTTTCCAATACATCTGATACAAATTGATCTGGATCTAAATGATCTACT
GCTTGAATTGAAAGATCCTTACCTGATTTGTTTGTCCATGTATTCGCCGTATCTTTATGT
TTGTTTTATCGAAAAGTCGTAAACTTTCATTACCATCTCTAGCTAGAGATCATGGAACCA
GAGTTTATGATCTACTTCCCATAATAGATATGTCTTTTTCTGATGACTTTTTTTTCAGTT
TACTTTATTATTAAT
>Cluster_56623
TTTGCTTTGAGTTGTCTTCTATGTATTCGGATCCTTTTTTTTTCTGCATTTGTTTTTGCT
TTATGATGAAACTACTTTTAGATACTTTGTTAAATTTATTATGCTCATGCATTTTCGTTA
TTAGGTTTAATGTTTTATCAAGATAGTATTTGTCAACTCAAGTACCTTAAATTTAAAAAG
AAAATACATTTTCAGAGCTTATGAAAAACGCTTGATTAATGTAAAAACTAAATTTGGGAA
GGTTTATTTGCCAAATAATCAAAAAAAGAGATAATTAGTTTTTTAGTGGGAAGTTAGAAA
GAGATGTGAAGAGAAATAAGAAAAGAGAGGATGTTTTTGGCTAGATAGTGTATTTGTGTT
TTTTTTTTTATAGGGGAAAATTTCCCATTTGGAAAAAAAGAAAGCTATATTCGGGCTTTT
TAACAGATGGGCTTATAGCATAGGACTTGTTG
>Cluster_63751
AAGCAGAGGAAGAGGACGACGTTAGCGGCTGGGACATTAGATGAAACTGGAGTCGAGCAA
GATAGAAGAGAGGAGATGGAAGAGGCGACATGATAAGCTTGATGGAGTTGGTTCAGAGAC
AATGGTGAAGTTACAGGTGGCTTTTCATAACTCATTGGAAGCCGAGCAAGAAGAATAAGA
AGAAGAGAAAGACGGAGAAGGAGAGTAGACAGACGCAAGGAGGAGAATGGAGTAGGAAGT
TGACGACAGCGTAGACTAGGATTAGGTTTTGGTTTAGTTAGGTTTTGGTTAATCTGTTTA
GATTAGTTTTTGGTTTAATGTATTCTGGTTTATTAGATTTTCTTATCCTGGTTTAGTTTT
ATATTTGTAATTTAATGTTAATTAATAAATAAAA
>Cluster_69606
TTCCCACTGTCCCTATCTACTGTCTAGCGAACCCACAGCCAAGGGAACGGGCTTGGAATA
ATCAGCGGGGAAAGAAGACCCTGTTGAGCTTGACTCTAGTCTGACGTTGTGAGATGACTT
AGGAGGTGTAGTATAAGTGGGAGGCTTTGCCGACAGTGAAATACCACTACTTTTAATGTC
GTCTTACTTATACCATGAAATAGTGTCTAGCCATCTTCACGGGTGCCTAGTTCTAGATAT
AAGCCTGTGCTTTTGTACGGGTGAACTACGTGGAAGACATCGTCAGGTGGGGAGTTTGGC
TGGGGCGGCACATCTGTTAGAACAGAACACAGGTGTCCTAAGGTGAGCTCAATGAGA
>Cluster_57975
GATGAAGAGAAGAGAGGAGGAGCCTCCTCCGCCGTCACGCTTCTTCTGCTTCCTCGCCGT
AGCTTCTTCACCCTTCAAGCCCGCTCTGCTCACGAGCCACCAACTGCTACCTCCTCCACC
TTCCTTTACCAAAAAAATAAATTCAGAGCTTCCGTCGTCACCACTTGTAGCTCGAGTAGA
GGTGAAGAGAAGGTCTGTGAGTTGGTGAAAGATAAGGCTTGTGATTGATTGGTGAAGGAG
AATGCTTGTGATTGTTGGTTGTGAAGATTGGTTAGGAAATGGTGAAGAAGACGATTACTG
GAAGAAAAGGACAGAGAGAGGAGATAGAAAGGAGAAAAGCTAGACCATTGGATTAACTTA
ATCGATGGTCAAAAACAACGATCCGTGTAGTAGAGAATAGACCAATCAGAATAGAGAAGA
GAAACACACAGATAAATTAT
>Cluster_80016
GGCCGGCTTGGTCCAGTTTGTGGCGCTTACGTAAGTGAATTGGCATCTCTCTGCGGGTTT
GCAGCAACCAGACTGTAACACCAAACAAAAAGATTCGTTAGTTCTTTGTAGTAAGACATC
AACATTCACACACAGAATCAGCTTCAGATACAATTAGACTTTCCACTCATAAGAGTGAAA
CTAGAGACTCGGAAGAGCGAAAAGCATGCAAAACTGCTAAGAACAGAACATAACTTAAAC
TCATAAATCATGATTCTCAATTTTTTTTTTAAAGGCTGAAACTTAATAAATCATGATTCT
CAATTTTT
>Cluster_118312
TTGGACCATCTGTTTCAGCAAGAGAAGAAGCGTTTCTTAGAGATGAATTGGTACGAGGTT
CTTTCACTAGATCATATACTATAAACCTTGTACTTGTATAAAGAAAGGGTTGTGATCTTT
ATCCCTGCTTTGTGTTTCAGGCATCGTTGGAGAGTGAGGAAGGAAGGAGGAGAATGGTGA
ATCCGACAGTACAAGCTACTTGTCG
>Cluster_32560
GCGGGTTCTCCGTAATAATTATGACCCATACCTTTAGCTAATTTAGCTCGTAATACAGGA
TCATTCAAATCTGGTTTTTTTGTTATTGGGATAGGTGAATTCTTATGGATCCATCCCCCG
AGGGAACCGGACATGATAATTTTTCATCATCCGGCTCGAGCAAGAATTAACCAAACTAAA
TTAATACATACAAAAAAGATATATGTTATCCACAAGTATTTAATATGTAAAAAAATAATT
ATCCGATTCCAAAGTTATTGCAACTAAAGATTACCATAAATTCCATTCTTACAGGTAAAT
GCTCAACACCCACGTAAGCTTAAAAGTTGATCATGATTAAGTGCTTTCTGGATCGTCTCA
TACCTTATCAATTAATCCTTAATCTCAAAAATTATATCGAGATTTTTAAAATACAAAGGA
TTTACTTGTTACTAATGAAGTCTACCCTCTACTCTTCATTAGATCCTTTATTCACTCCGA
TAGTATCATAAATCGAGTCGATGCAGAGGAAATGAATGCATTTACATACTATTAATTTAT
TATGTTCCATCCCTTAATCTCCTGGATTTTTGGATTTTACGGAGCCCACTCATCCACGAC
ATCGTCGGGTATTATGATCATAGAAAAGATTCTCTTCAAGTGAACCAGCCTATCCCCTGT
ATGGGGCTTACACAGTGGTTGGAACAAAGACACATTTGGTTGTGAATTCCAATGTAGCAG
ATAAAGTCATATTTCTGCACGGCCCGATCAATAGTTCAAGTCACACACTCCCATAATCCA
TTTTCTCTTCATAGAATTCCCTTCAACTTTTTATGTCAAAAAAATAATACAATATTGTGG
AGTTGAAGGGAA
>Cluster_92363
ATTGGTGTTTTTGTTTCATGGAACAGGGGAAACGTTTTTGGTCTGAAGCAGAGAGAAGAG
AGCTTTGTTTTCTTGGCGAAGAAGAAGAGCTTTCTTTCTGAGTTTCTCATTCTCTTGTAT
CATGTACTGATTCTCCATGCAGAGTCGTATATTTTTCATCTCCATCTCCTTTTCTTCCTT
CCACATCTTTCTCCTCCTGGAGAGGCGAGGGATACGAACGTGGGTTTGTGTTTTGAGGTA
CAAAACTAATCTCGTGGGTGTGTCTG
>Cluster_88709
AGCCCATGACACACTCAGCTTCTCCAAAGACTTGCCATGCTTCTCTCGGCTGCCTTTAAT
GGCTGGAATGACGGTAACAGAGGCCATACTCTCAGCGGTGGCAAGGTTCTTGTCTTCACC
ATCATCATCAGCATCCGAAGACTTGGGAATGGGTTTGATGATGTCTTTGGACTCTTCATT
CACATGTTGGTGTATATAACCACCACTATCATCCCCATCAGACTCTTGAGCATCCTCAGA
TCCAATACCAGAGATATGATTCGAGCCATTATTACAA
>Cluster_94430
GAGGAAGCTTCAGCTTCTAAGATGAGGAACAGTGAAGACTCAAGAATCGGATATGTAGCA
GATGAGTGGTGAGCTTTGAGATTTAGAAGAATTATTCGCTCTATTATTATTGGATAGTTG
GTTTAACATGAAAAATGGGTATTGGAATGTGTGTGGCAGGGATGAAGAATATGATAGAGG
GAAGAAAAAGAAGATAAGGATCAAAGAGGAAATGTATGCAGGTCCGAACCCGTTCCAGCT
GGTTGCATCAAAGAAACAAC
>Cluster_77626
TAAAGCTAAGATCAGCGGCAGGAATCGAGAGAGACCTTCGCCTCGTCTGATCATCCTCTC
GAACAAAGCCGCAAACTCTGCAAACTCCGCTTCCGAAGACATAACGTAAGCACCAAAACA
AAGATCGTAAGAATGAAAGGAAGGATCTTTCTTGAGAGAGCTGACAAGAAGACAGAGAAG
AAGGAAACTGTAAGAATTAGAGATACAAATCGGTGAAGAAAGGAGCAAAGATTATACTAT
ATGTTAGCTGAAAGGGTTTTTACCGTGTTCACGAATCACGAGGAGGCTGGCGAAAAGGAA
ATATACGAAGGTTACAGA
>Cluster_43979
GACAAAGCTCCTCTTCATTTTCAACAGCTTTTTCCCTCTGTCTCATCGTCTCTTCAACTA
GTTCCTCGATCCTTTCCCTCATTTCGCTCAGAACACCGTTAGTCCCGTGAGCAAACCTCT
CCATCTCCTGTAATTTCAAAGACAGATTCTCGATCTGGACCGTCTTCCTACTAAGTTCCT
CCTCTCCCAAAAGTGCCATCTCCTTCTGAACAGCCGTCTCGGACTCTGCTGCTGTAACTC
TCCCAACGAGAGACTCCAGCACACCAGTGACCATCTCTATGGACTGGAGCATCTCGCTAG
TATAAGCTCCATCCTCTTCACAAGAAGACGAAGAACCAAGAAAGTCTAGTCCTTTCAGTT
CAACTTGAGGTAGATGATCAGGAATGGCCAAGAGTCTAGCTTTTGATCTCAAATAGCGCA
ACATTACTGCAGTCGCTCTCACCCTACCAGAAAGAAGACCTAACTCCTTCCTGGCGTCTT
CTTCTGAGCCAAAGTCAAGGTAAGCAGCCCTCTTGACATCCAAAAGCTCAGCTTCTAAAC
TATCTACCTGAAACCGACGAGATTCCAATTCACTCTTACATATCTCAGTGGCTTCTTCAT
CTTGTGCTGCTGC
>Cluster_94782
AGAGAAAGAGTAGAAAGGAGAAGAGGAGGAGGAGAAGCAGGCGTAATGGTTCTTCTGATG
ATTCTGATTCATCTGAGGATGAGGGAAGAGGTAGAAGGCAGAAGCGTAGGAACAAAGTGG
CGGCGTCTTCTGACTCCGATGTTTCAGGCGATGAGGGTTCACGCGTTGAAAGGAGTTCTT
CTAAGAGGTATGAGAAGAAGAGCAGGAAACGTCATCACAGGGGGAGGAAAGACTGAAGTT
AAGCTCGATCCGGTTCTGA
>Cluster_49852
GATACAATCCCGTATCACAGATGACCAACATGGGATCACCCATGTCTCAAGTTTCCAGAA
ACATGCAAGGATCTGGTGGTGGTGGTGGTGGGGGGCGGTTCACAGGGAGAGGAGAGTCTG
GGCCTGGCCATGTCTCTAGCTTCGGTGCCTCAGCCACAGCCAAAATCAGCGTGGATGCTT
CCTTGGCAGGCGCAATCATTGGAAAAGGTGGAGTCAGTTCGAAACAGATATGTCGTCAGA
CAGGAGCAAAGTTATCGATACAAGATCACGAGAGAGATCCGAACCTGAAGAACATTGAGC
TTGAAGGAACATTTGAGCAGATAAACGAAGCGAGCGCAATGGTTAGAGAGCTGATTGGGA
GGCTTAATTCGGCATCTAGGAGACCACCTGGTGTTGGCGGCGGCGGCGGTCTTGGTTCGG
AAGGGAAACCGCATCCAGGGAGCAACTACAAGACGAAGATGTGTGAGAGATTCTCGAAAG
GAAACTGTACATTTGGTGATAGATGTCACTTTGCACACGGCGAAGCAG
>Cluster_53759
AAGGAGGTGGATGTGGGGTCCGATGGGAAGATCCGGTATGAGGATTTCATTGCCAGGATG
GTCGCCAAGTGAGAGAGAGAGAGGCCTTTTGTTTTAAAGTTTGAATTTTTTTTTTGAAGT
TTGATTTGTTTGTTGGTTCGAGCGAGTGGCCTTTGGGATTAGTACTAACTTTGTTGTTCC
CTTTCTAATGGAAATGTTGTGTTGCTGTTGATTCCTACTTGTTTTAATCTCTCTGTTTTT
TAAGTAAAGTTTCACTCTTTATGCCCAATGTGTTCACTTTTAGCTCTTTTAATGTCAATA
CGTGCCTAATCTCGATTCATGTGTTGGTCTCTTGTTCCGCTTCATTCATAAGCATTTATC
TTATTCAAGTCTTCTTTGTTCGTATCTGTTACCAGGACTGCTGTGTTGGTATCTTAAACG
AAAAGCAATAGAACGTCCCGCCAAAAAGAGATTTAAAAAGGAAACAAGAAGAGTTTGAAA
TG
>Cluster_66425
AAGCAAGAAGAGGAATCATACAACAATCGGTTCAGGAGTATACATGCTTAGCAGGCAAAG
AAGTCCCTCCAGAGTTCACTCACAGAGCCACAGGAAACTCCATAACCATCCCTGAGGGGA
CTTTCTCCGCGGCTTCCTCGAGATTTAAGGCTTGCTTTCTGCTTTCACCAATCAAAAACG
ACCACCGATTTCTTCGTATAAGTTGTCGTCTAGGAGGCAAAGGAGGTGTTCGAATTAACG
GCTTTTTCAGTTCTGCACGGCTTTGCGATCTGCCTCCTCTATCAGAACATGTGTTTATAT
TTCATGGGAACTTGTTTAGGGCGGCGCCAAGGCTGAATGAAGTTGAAGTGGGAGCAAGCG
AAATTACATTTGAGTT
>Cluster_112786
ATACTGGTGTGGATCCTTCTGAGAGGTATGGAGGTGATGGGGGAGACCGTTCTCCAACTC
ACTATCCTCAGGTATGAGAGGTGTCATTCAATGTTTTTCATCTCTCAATCTAGCTTTTGT
TTTGGGTGATATGTAATGCTTTTTGTTATAAACAATTCAGGCAGAGGAGGGTGAGGATGA
TGATGAGGTTAATAACCTTTTCAAAATGGGAAAGAA
>Cluster_90708
GCTGCGTGTTACCTTCACGGCCTCCTCTGGTGATACTTCACCGTACGATCTCACGCTTCC
ACCGTCCGATTGATCTATAAGAACACCAGATCGAAGATCAGGCCATTGATACTTTTTTTT
CACGTTAAAGATTTATTAATTTTTATATTTTCAGTTATAAATAATGATCAACCACCGGTT
CAAGATAGCAAAAACACGGCGTACCATTGCCGGAGCTAGGCCGGAAACTGAAGGTATGGT
GTCTCCGAAGCTTGCCAAGGCCGTTATCTGG
>Cluster_115297
AGGACAAGGCTGCTGCTCACTTGAAGGTTTTGTCTTTTCCATTTTCTTTATCACTTAATA
TAAGATGTGTGTTTCGTTATTAAGAGCATTTGTTTGTAAGTATTAAGTATCTCATACGAT
TTTTTTGTTTTGTGTGCAGGGTGGTGCCAAGAAAGTTGTCATCTCTGCACCAAGCAAAGA
TGCTCCCATGTTCGTTGTTGGTGTCAACGAG
>Cluster_68233
TTGGGCAGACTAATTATATTATGATGTTGTGATAATATAATTTACAATATTTAATTCTAA
TAGTGGGAAAGAGATAAAATCAAAGTTGGACTTAGATGAATCTAAGAAATGAACTGACGT
GGGTAACTATCTTCTTCGTTTGTTTGATAAACCATCGGCCATGGAAATTACAGATTACGC
TTCCGACTAACAAGCAACCGCTTCCAAATCAGAATCTTACGTTTCCTCTACGTTTCCAAA
CATCACTTTACAGGAAACGCGTTTCTGTTGCGATTCCAAGCGATTCCCACCGCTTCCGTT
TCCGCTCCCGGTTCGGAGTCGGGAATCGAGGCTTGACTAGCGATTCCATGCTACATAGGT
AACAG
>Cluster_80567
GTTTGGGAGGAGCTATGTTGTGTAAGAATGGGGTGGGAATACGCATAAGGATTTACTCTG
ACATAATATTTTGTAGTAGTTGCTGTAACTTTTGTAAAAGATTATTGGTCTCTTTTAGTT
TTGTTCTCATACCAAGTGCCTCGAGAGAGAGCAAGAATATTTTTAAAATACTAGATATAT
ATATATATATACTGTATTAACTTAGTTACTCTGTTCTTGTAAACGACCTATAAAGACTTG
ATCGTTTGTGTTTGCCTTCATACTATGTCTGAGACAGTATGAAAGTAGAGCCTGCTTGAT
GGAGAA
>Cluster_86865
ATGGCCACTGAGGGGACGAGGGAATGAAGCAAATGAATTTGGGATTTGTAATGTTATTTT
ATCAAAAAAAAAAAGAAAAAGAAAAAAGAATTACGATTACAGTTTGTGTAAAGAGAGTTT
CTCTTTTCTACGTTTCAAATGAATTTCGTTTTTCTTTTTATATATAAGATAAGATAGTTT
TCAACATTCTTCTTCTATTGACAAACTTTTGCCCTCAATGTTCCTACAAATGTTACATAA
ATAAATATAATGAATTCTCTTCTGTACTAAAAAAAAAAAAGAG
>Cluster_60024
TTCAATCTCTCGTTTTTCTAATTAAAACCTTTATGCAAGATAAGTTCTTGTTTCAGTAAA
AAGCATACGAGTCTTCTCGAATAATAAAGTAGAAAATATTTAAAAAGCAAATTGGACAAA
AAATAATACTAAAATGATGGGCAAAACTTAAGATGTTATCAAATAGTTTTCAGAATAGAA
CACAGATACTCTAGCAGAAGAGTTTACTAAGAAAAAGAAACACAGCAAAAAAGAAACAGA
ATACAGGGTCCATTATGTTGTGGATCATCCCCTCCCTATTCGTCGTCATCCTCACTCTTT
GACTTCTTCTTCTTCTTCGATTTCTTCTTGCTCTGACCACCATCATCAGTCTCTTCCTCT
CCTCCAGACTTGCTCTTCTTTTTCTTCTTCTGTTAGATCTAGTTTTCAGAATAGAACACA
GA
>Cluster_56532
AATTAGGAATATACTAGCTTGGTCAAGAAGCAAATGCAATAACTACCGAATATGACTCTA
AATATATTTGATTGATCAATACTCTAAATATTGTTAAAAAGATATTTGATCCAACAGAAT
TGTAAATATTGTTAACATTTATAGATTATCATGGAAACAATATCGACTCTAAATATATTT
GCTTGATCAATACTCTAAAAAATTCCTATATCGAACTAAGAATATACTAGCGATATTTTT
TTATCATCATACCTAACATACCTAACCATCGATTAACCTAATGCTATATAAACACCTACA
ACGTGTCTAACCTTTCTCACATTTACTCACAACTAAATTAGCAAGCCAAAAAAAAAATGT
CTGCCGCAATGAAAGTTACCCCTTTGAAAGATGTGAAACCCTTCAAGAGTGGCTGGAAAG
TACATGTGAAGGTGCTGCACTCTTGGAAGCAGT
>Cluster_65958
AACACGAGGAAGAAGAGAAGAAGCATAGTCTCCTCGAGAAGCTTCACCGAAGCGACAGCT
CTTCTAGCTCCTCAAGCGAGGAAGAAGGTGAAGATGGTGTGAAGAGGAAGAAGAAGAAGG
ACAAGAAGAAGACTACTACTTCTACAACTGTTGAAGGAGAGGTGAAAACTGACGAGGAGA
AGAAAGGGTTTATGGACAAGCTGAAGGAGAAGCTTCCAGGTCATGGAAAGAAGCCTGAAG
ATGCCTCACCCGCCGCCCCTGCCGCACCGGTTGTTGCTCCTCCGGTGGAGGAAGCGCATC
CGGCTGAGAAGAAGGGGATCTTGGAGAAGATCAAGGAGAAGCTCCCAGGGTACCATCCCA
AGACCGTAGATGAGGTGAA
>Cluster_54463
GTTTCTATAAGAGGGTTTAAAGACATGTCATCAGATTTTTCTGAAACTTTTTTTAGATTG
TTCACTTTCTTTTTTTTTTTCTTTTTAATTTTATACTTTTTTGAGTTTTAAAGAGAACTT
TCTATGTAGGGCTTGAAATAAGGGAAGTTTGAACTTTGAACTATGCTTCAACAGTTTTTT
TTATACTTTTTCACAATCAGATTGAGAATCAAAGCATACAAAAACCACAGTTATGATATT
GTCTTATCACAGCCTTTATAAAACGACTAATGCATCCATCGTTCGAGAGAGTGTACTCTA
GCAAAAGACGTATTTCGAGAGTTCGACTTTTGAAAGGGACAAGAGAAGTTTCTGCGGCAA
AGATACAAAAGGAATATCAACATCTGTGCAACACTTATACTTGATCAATTGTAGTAGAAA
TTGATTTTAACAGAGAACTTTATTAGTGTATTATGGGTAATGTTCGACTGAAAT
>Cluster_95873
AACCAGATCATTCAAAGGAAACGAACAGGTCATAATCAAATAAAAAAAATAATAATTTCG
AAAAAAGATCTTTCATCTTCCAAAAGAGGATCCACATTGTTCAAACTAAAATGACGCTGA
AAATTTCAAAGCGAAAAGCAACAATAATAAAAAAAAAGAAGCTCAAAACGTCTTCAGAAC
CTGAGCTTGGTGAAGAACCACCTGTTCTTCCCGGTCTTGAACCTCTCCTCGAGCTTAGCC
TTGGCCTCCTTGAGAG
>Cluster_44762
TTTTTTTTAATCTTTTCAATATGTTAATACCTGGTTAATGGAAAAACCAACAATAAATCC
TAGAAGTTGTTCTTTTTAGCCATTGTCGTTTCTTACAAAAGACGGATATGTTCATCACAA
AGGGTGTTACAACACGACGAAGATGGTGATAACAAAAGAAAGCAACAAGATTGAAGGATA
CAAGAGAATGAGAGACCAACATAAAACACATGGGATGATGTGATGATCATCTCAGTGGAA
CTTAAGGCTGGTCAAGACATTGTTGTTGACTGGATCCGCCAAATGATCAAGAAGGTTCTG
GTAAGGCCCCACACCGGTCACTAGTCCCTGCACAAAATAGCCTAGGATTGCGAGCATAGC
CAGTCTACCGTTCTTGACCTCTTTGAGTTTCAACTCCTTCATTGACTTCTCGTCTTTTCC
AAACCCAAGAGGGTTAAAGAAAGGTCCACCGGGGTAAGACGGGTCTCCTGAACCGGCAAA
ACCTTTCTCTAAGCCTAAGAAGTACTGTTTTCCCATTGATCCTGGGTTGTACCAGTCCTG
CAACCTCCGGTGCTCAGCAAATCCCATCAAAGCCATCTCGAGAACAAAGAGTGTGTAAGG
G
>Cluster_106964
GATACAACTGCACTCAATATCGTCAAGAAGCACATTGAATCTAACTAAGTTTAAGGAGCA
TTTCGAATCTCGAATTTCTCAAGTGCCTGTTTTATCTTGGTTTTAATATTTTAGCAGACA
GCTCTCGAGGTTTGTTTGGAACATGATCAGTTTTGCTGTTATGTAATCTCGACTCTTACA
AGTCCTATTTTATTGGAGTTTTTCTTTGCCTAAAAAAAAAAAAAAAAG
>Cluster_108362
AACACTTGCAACCTTTTTTGTTGACAAGATATTTTTAAGTGAACCTGACTTTACACCCCG
TTCTCTTTTCTCTTTTCCCCTTGGTGCTGTATGTCTGAGGCCAGGTTCAGTTAAAACCCA
TGGTGGGACGTTTCTGTGTGTAAGGGGTCGGCTGTGAAAACGAACCGTTACGTATGGTAT
TGTGTTCATGAATGAATACACGCTACAATCAAGTGATCAACTAGG
>Cluster_34494
AAAAATGAATCCAACGGACCAAAATGCACTAAGATAAAAACACACTTTTTCTTCTATCTC
TTTCTTTCTTTCTTTCTTTCTCGGATACCCAACTTTCTCTCCTCTTAACTCTTCGTTCCT
CTATCTCTCAATCAGTCTCCGTGAATCTAACCTATCTCAATAACCAACACCAACACCTCC
GATACCATTACCTCAATCTCCACCTCCTCGTTCTCCACTTCTCTATCTGATTACTCTTTT
TTATTATTTTCTATATGCTCAATGTTTATTTCTTTTTAGATGCAGATTTAAAACAAGAAG
TTATCAGGAAACAGATCGGAAGGGAGGGAGCAGAAGAAACTTGACAGCAGATGAGATAGA
AGAGGCTTGATGGCGGAGGAGGCATTAGAAGCCTCACGGCGGAGGAGGTGTCGCGAGCAT
ATCAGTTCGTCGCGTCAGCCGTAACTTTTAGTGAAACAAAGTTTGAACAGAAAAGCTCTC
TAGAGCAACAATGGTGGAAAGAGCAACCAGAGAGAAACGACAAAATGGGAAAAGATTTCT
GTTAGCTTATCGTTAAAGCAGTCAAATGACTATATACACTTGTTGTAACAACCTGACCGG
AACAAACCGGGTATCAATGTACAAAAACTAAACCAAATATACATACATTCTAATACATCA
ATATTCCCCCTCAAGATGGAGCATATATGTTAATAATGCCCATCTTGCCTAATAGATGTT
GGAAAGGATTAGGATACAATGGTTTAGTAAGCAAATCTGCAAGTTGATTAACAGACCTCA
CATGAAGAGTCTTGATCTGTCCCA
>Cluster_104261
TTGGAGGAATTTTCCGTTAAAGCTGAGAAGAGAAGACGGGTGGAAAGGATGACAGAGGTT
GAAAAGGTTAAGAAGAGGAGAGAAGAGAGAGCAGTAGAGAAAGCTCGACATGAGGAAGAA
ATGGCATTATTGGCTAGAGAACGTGCACGAGCTGAGTTTCAAGATTGGGAGAAGAAGGAG
GATGAGTTCCATTTCGATCAAAGCAAGGTGAGGTCAGAAATCAGATTGCGTGAA
>Cluster_99113
AGATGAGGAGGAGAAGAAGCAAAATGTTGTTAATGGAAAGAAGCAAGATCAGCAAGTTTA
GATCTTTTGAGAATGATCTGTTCCCGTTTTTAACTCTTTCTTCATTAGAGTTTTCTTTTA
CTTCTGTGTTTAGTTGTCATGTAAAAACAAAACTATGCTGAAAAATGTATGATTCCTACT
GATAAGTGATAAACACAAGTGATTGAGTTACGAATATTAACAAAACAAATGTTGAAACTA
TCCGTGT
>Cluster_87193
CATACTGCAGTGGAGCTTCACTTGTGGGAGAGAAAGATGCTTCGCAATTTCAGTGTTCTT
GATGGTCAGGACTTCCTCCATAGCTTTGCCTTTCACCCATTCAGTGGCGGCGGGAAGAAA
TCGACAGCGTGTGACGGAGATAATCGAATCGTCTCAACGCGACGGCGGAGATGGAGACGG
AGAGGGAAGCGGAGGACTCGAAGTGGAGTTTGAAGGAGAGGGAAGCGGAGGCGGGTCTGG
AGATGGAGAAAGGAAGGGACTTGGGGGTGAAGGTAGAGAGAG
>Cluster_4095
GCGACTGGCCTTGCTCCGGGCGATATCCGAAGTATGGTTCGCTCGCTAGTTATATGCTTA
ACACATGCATCTGAGGTCAGAGGTGCCGCTAAGGTGAACGCTCAGCTTCAACTCTGACTA
TATATTATATATAAGTGCACTGAAGGTTAACTATGTCAATCTACAACTCAATGTGATTGG
CTTCGCCCGGGCTCAGTCTCTTTCGGCCGGTATGTAGAATCGTCGGAGCGAGCAGAGCAG
CGGAGCGAAGTGGGCTGTGTAATCATTTGATTTTTTGACTTTTTTTGAATATAATATATA
AGGGGTTCTCCTCCAGCTTCGCTGAAGAAGCTAGGTTCCTCCTCTTCCTCCCTTTCATAA
CACTCCTTCCCCGTCTTACTAGGCGTTAGGCCCTCCATTGCATTCTATTCTCCGGAGCCT
ACCAACTTGCCTACCTCTTAATCTCCGCCCGTTAACATATAAAAAATAAGACTCTTGTAG
ATTCGCCTCTTTCTTTCCGACTCGCTTCACGACTCTTTTAGTCTCGTTACGCTTAATAAT
CAAAATCAGCGGAAGCCAACTCTTGAAAATCTCAGGTTTACACTGCTAGATCAAATTCAT
ACTGAAATGCATTACCCTACCTATCTAAAAAAAAGAGGGCCCTGGGGAGCATGCCACCCT
CAACCCACAAACTCCCATTCTCCTCAGTCTCCCAGTATTGGAGACCTACTTACTACATCT
CGACCGGGGGCCTCTCCAGTCTTTGCTTAAGAACTTTTCTTTCTTACTGATTGAGGATTC
CTAATGTGATGAAAGCTAAATTAAAGCTAAAGCTCTTTCTTTTAAGAAAGCATCTAGTTC
CATTTTTCTTTCGTTAGTTAATCCACCTTTAAGGGCTTGTAGTAATTCAGGTTTGACACT
ATTTAGAATGGCTTTCTCATATTGAGAGATTCTGTCTAGTGGCATTCGATCACAGAATCC
ATTGACAGCTGCATAAATGACTAGTATTTGTTTTTCAATTGGAAGTGGTGCATATTGTGG
TTGTTTCAGTACTTCTGTCAGCCTTGCACCTCTATTGAGTAATGCCTGAGTCGCAGCATC
AAGGTCTGAGCCAAATTGAGCAAAGGCGGCCACTTCGCGATATTGTGCCAATTCCAGTTT
TAAACTACCGCATACTTGTTTCATAGCTTTCAACTGAGCGGCAGACCCGACGCGACTGAC
AGATAAGCCGACGTTAATAGCAGGTCTAATTCCGCGATAAAAGAGCTCTGTTTCCAAACA
GATTTGTCCATCAGTAATGGAGATCACATTGGTGGGAATATAGGCCGATACGTCTCCAGC
TTGTGTTTCAATGACGGGTAAGGCGGTCAAGCTACCTGCACCTGTCTGGTCCGATCGTTT
AGCCGCTCTTTCTAAGAGACGGGAATGTAAATAGAAAACATCACCTGGGAAAGCCTCACG
GCCTGGTGGTCGGCGTAACAATAATGACATTTGTCGATATGCCACCGCCTGTTTACTAAG
ATCATCATAGATTATTAATGCGTGCATTCCATTATCGCGGAAATATTCCCCCATGGCACA
CCCGGAATATGGGGCCAAAAATTGCAGAGGAGCAGGATCCGAAGCGGTGGCTGCTACAAG
AATGGAATATTCCAAAGCATTCGCTTCTTCAAGAGTTTGAATTAATTGTCCCACAGTCGA
GCGTTTCTGTCCAATCGCTACATAGACACAATACATTGTCTCACTCTCAGAGGTGGCCCT
TGAGTTTATTTGCTTTTGGTTTAATATGGTATCGATAGCAATAGTCGTTTTTCCAGTTTG
TCGGTCCCCGATTAGAAGTTCTCGTTGACCACGGCCTATAGGAACCAGGCTATCTACCGC
TTTTAACCCTGTTTGCATAGGCTCGTGCACTGATTTACGTTCAAGAATCCCAGGGGCTTT
CACTTCGACACGTCTTTGCTCGTGATCGCTTAGAGCCCCTCTTCCATCAATAGGTACTCC
CATCGCGTCGACCACACGCCCTAGCATAGCCTTTCCCGCGGGAACATCCACAATAGATCC
AGTGCGCTTGACAAGATCTCCTTCTTTTATAGCGGTATCACCACCAAAGACAACAATCCC
GACATTCTCATTCTCAAGATTCAAGGCCATTCCTTTCACACCGTTGGCAAAAAGAACCAT
TTCCCCAGCTTGAATCTCGTTCAATCCATAAACTTGTGCAATCCCATCTCCAACTGAGAC
CACTCGACCGATCTCATCCACTTGAAAATTCGCGTAAAAGTTCCTAATTCGACTTTCGAA
TAGATTCGTTAGTTCCGCAGCTCTAGGAGATAATTCCATAATTCCATTTTTGAATTCAGA
GGCAAGGAGGAATACCGCTTTAGAAAAAAAAAGTCAACCTTATGAACTGAACGAAAGCAC
TAACTCCAGAGCTTGGGCAAAGTAGCGACTATTCGTGCCCTGATAGATCAGGTCTAAATA
GATCGCGTTCGCTCCTAAGAGATTCTCTGCAGGAGTATCAACAATAATAAAAAAAAAGAT
TTTTTTTTTTTTTTTAAACTAAAAA
>Cluster_32975
ATATTTTTTTTCCATTTTAAATATTTCAATTTTATATATTACCGATCGGAACAACAATCC
AACTCGTCGGATCATGGCAACAAAGAAAATAGCTATACTTAGAAACTATAAATAAAAATA
AATAAGCTACAACTCCATGTGTTCCAATATACTTTTATTACATATTTTTATTAAATTATA
TAGAAATATCAAATAACTGCAAGGCTACATATTAATCAAAAGATAAAAGTCAACAACCCT
TGGATTGCTATTGAATATCTTAGATAATCCAGAAAAGATATTGCCTAAACGGCTTCGTTT
GAAATCCTTAATCTTAGGCTTTAGATAGATAAACCTATCTATTATTAGTAATAGTATGGT
AGGAATAAAAACGTAAATTCTTATTAGGAACGTGCGTTCTCATTTGCCCAAGCCCGTCTT
TTCCTTAATTGCCTCAGTCGCACCCTGTGCTTTCTGCTTCAGCTGCTGTCCACCCTCTGA
CAAAGATTCCTTGGCAGATTGAGCAGCATTAGAGGCCTTGTCCATCAGGTTGCTTGCCTT
CTCCTACAACAATTTTAGTTACTTCAAATTAATATTAATTATTAATCTAAACCCAAATCT
AAGCAATACTTGTTTAAGCAAATACTTATTTAAGCTTAGATAAACGGTGTTGTATAGACA
AAACCTGGGTTTGGCCTTTAGCTTGGCCAGCGTTGAAGCTCTGACTGTTGCTAGACATTT
TCTTATCTCCTCTTAGAAAACGAACTTATAATTTGTAAAGGAAACTTGTGACTGTCTTGA
TGTTTCTAAAAGCAGCTTCACGTGCACCAGTGGTGAGTAAGAAGATGGCTTGGTTCACAC
GT
>Cluster_38206
ATATTTTTTTTCCATTTTAAATATTTCAATTTTATATATTACCGATCGGAACAACAATCC
AACTCGTCGGATCATGGCAACAAAGAAAATAGCTATACTTAGAAACTATAAATAAAAATA
AATAAGCTACAACTCCATGTGTTCCAATATACTTTTATTACATATTTTTATTAAATTATA
TAGAAATATCAAATAACTGCAAGGCTACATATTAATCAAAAGATAAAAGTCAACAACCCT
TGGATTGCTATTGAATATCTTAGATAATCCAGAAAAGATATTGCCTAAACGGCTTCGTTT
GAAATCCTTAATCTTAGGCTTTAGATAGATAAACCTATCTATTATTAGTAATAGTATGGT
AGGAATAAAAACGTAAATTCTTATTAGGAACGTGCGTTCTCATTTGCCCAAGCCCGTCTT
TTCCTTAATTGCCTCAGTCGCACCCTGTGCTTTCTGCTTCAGCTGCTGTCCACCCTCTGA
CAAAGATTCCTTGGCAGATTGAGCAGCATTAGAGGCCTTGTCCATCAGGTTGCTTGCCTT
CTCCTGGGTTTGGCCTTTAGCTTGGCCAGCGTTGAAGCTCTGACTGTTGCTAGACATTTT
CTTATCTCCTCTTAGAAAACGAACTTATAATTTGTAAAGGAAACTTGTGACTGTCTTGAT
GTTTCTAAAAGCAGCTTCACGTGCACCAGTGGTGAGTAAGAAGATGGCTTGGTTCACACG
T
>Cluster_79753
ATTTAAAAATAACGCTAGTAAATTTGATACATACCTAAAATATAAATATATATCTATTCT
ATTAATTCTTCAACATGTCCAATTGATAATAAGTTATGTCCATCTTTTAATTTTTATAAC
TGCACCTAAATAAGCATTATTTGTTATAGACCCGTTTCTTTTAATTGCAACGATCTATTT
CTCCAAAATTTAACTGCCTCTCTTATCTCTTCCTATTTTAACGATGAGACAAAAAATAAT
TGCAACGATCTCTTCCTATTTATTTAACTGCCTCTCTTCCTATTTTAACGATTTTCAATA
TATCAATAT
>Cluster_112787
GACCGATCTTGGGAGCGAGGGAACTGGCGGCTCCGACTTCTCCTCCGGTTACACGGACGT
AGACGTCCACGATCTGGCTCGGGTCCAACTTTGGCGGCATGGTTGGTTGTGGAGTGTGAG
AGGCGCCGTCAAATGATTTCTTTTAGGGTTTTTTTTTTGAAGGAGAAGGAATGAAAGTTG
TGGCGGAACCTAGTGTTTATATATGACGATGTAGAT
>Cluster_115819
AAATATCCAAGTGAGAACCTTGGAGACCGACGTGGGGAAGGGTTCCATGCAAACAGCAGT
TGGACATGGGTTAGTCGGTCCTAAGCGATATGGGAAATCAGTCTCAACGCGCCCGCTTGT
TCGGGCCGCGAGCGAAAGGGAATGCGGTCAAGATTCCGCAACCGGGAGGCAGATTATGAA
CGGCGACGTGAACCAATCTGGAGACGCCGG
>Cluster_114265
GTGTGTAGACTCTGATTCCTATACCTCTGATACAGTCGTCGGAGGTGGAATTCGGTGGTC
GTGTTGAGTTCCCCGGTGAATCCGGTGTTTGGGTTTCGTTCTGATACAACGTTTGACTTC
TGCATGAAGAAGAAAGTGGTGATTCGCGATTCCGGTGAGGTTCCGGATTTCGGTTCCGGC
GGCGACCTCCGATTCAGAGAGATGACGAAGCTT
>Cluster_24579
GATCTGCTTTAGTTTTTTTTTTCGCTTTTGAAGTTCCTGCAGCGTAAACAGAACTAAAGA
TACCACAGTATGAGTCAAACAATGGAGGAAAATGAGTGTTACGAGAGTGAAAGCAAGATA
AGTTGGATTTGGAGTAAGGCAGTTAGTGTTGGGAAGAAGGTTCTAACAGCTGGTGTTGTA
GTATCTTCAGCTCCACTCCTGATTCCTCCACTTGTTGTCGCCTCCACCATCGCCTTCATC
TCCTCTGTTCCTTTTTGTCTCTTCTTGGCTAACTACGCTTGCACTCAAAAGGTCATGAGA
ACTCTTCTTCCTCCAAACGAAGAAACAAGTGGAATGGAGAAAGATGAATATTCGTTTGAT
GAGGACGTCAAGCCTAGACATGGTGTAGGCATGGCAGAACCGCTTCTGGTACAGAGCGAG
GAAGATGAGGAGATGGCGAAAGAATCAACGGGCATGATAGAGAAAATCAGGGACGAGGGT
AGATCTGAGAAAGGATTAGAAGATGATGAAAAGTCAGGAAATGCCAAATCAGAGAAGGTT
CAGGATCAGACTAGAAAGCAGGACGAACCCAAGACTGGACATGAAGGGGAGCTTGAGAGC
AGTACAACTGAAGCTTCTACGGGAAAGGAAGAGGAAACATCTTCTAACGAGCCAATAGAC
CAAGGTGTAAGTGCGCCAAGTGGAACAGGGGAAGAGAAACGTAAAAACACAACTAAGAAA
AAGAAAAAAACCGGGCGTGCAGGTGTACAGTGAGGAGAAAATATGGGAGAAGATGGAAGT
GGTGAGGAAGGTAGTAGGATACAGTGTTGCAAGGAGTGCTACGTACGCAGGAGAGTTAAA
GGCTCTTTATATTTTCACAGGCGTGGTCGAGCCTCCTCAGTCAAGTTTGATGAATCAGGA
TAGTAATGATATTGCAAATGTTTGTGTTAGACTTCGCTTCCTTATGTCTGTTATTGGAAT
AAACTAGTTTGATGGTGTGCTTGCTTGTTGTGTACTAGCTCAGACTCTTTCAAGTCTCAA
ACATGTAATGTATAGTAAATCTCAACTTTCTGCATTTTTCTCGTGCCTTTTCATCCTAGC
TTTATT
>Cluster_94432
AGGGACATTAGGAGGGAAAGAATCAGAGGCTGCAGCGACAATCAAGCTGGATTTGCCAGT
GCCCTTGTCACCAACCACAACGATTCGTACTGATTTGGGTGAGCCTGGACAATCAACCGT
ACCAGCTGAGTATCTCGCCATCTGAAATAAACTGAGACCTAGACTGGAGAGACCCTAGAG
TTGGGAAGATTGTGGGATGGTGGCGGTTGTGACGATTGCAATTTGCAACCGACCAAGGAA
GGAAGGTGAACAAATCGAAA
>Cluster_72892
GACGGGGCAAGGAGCATGCTGAATCACGAAGCTGCTCACGCTTCCCATTATTATCCTTCG
AAGGGCACTGAGTCCTCTGCTTCCCATGACAATAGAATCAAGTTTGAGATCTTCAACAGC
ATCGACCAGCGCCTCTCTTGCATCTCCCCAGTATAATTTCGTCACTACATGCACCTCTTT
CTGCCTTGAACCAGTGTCAAGCATGTCAAGAACTGGGATATCAATCTTGACACCATATTT
CTCCATGATCTCCGGTTCCCTAAACTCCACCAACGGTATGAGAGGAGAACCGGATTCGAG
CCAGGCAGAGTTATGAGAGTCAACGTCAGAGGTTGATAAC
>Cluster_116271
AAACTCTCTCAAACATTGGTTGTGTATATTGAAAAGACTTAATTCACTGTAAACTACAAA
CTCTCTCAAACATTGGTTGTGTATATTGAAAAGACTTAATTCACTGTAAACTACAAACTC
TCTCAAACATTGGTTGAGATTTTGTCTCATGCAATGTCACAGTTTCAACTTCTCAAGAGA
CTATATGCACACATGGAAAAAAAAAAAAA
>Cluster_27090
AAGTTTCTATAGCTCCATCGTCTACTTGTTCAATTCGTTTTGCTTTTTTTTTTTTTTTGA
TTTATTTCTACCTACTTAGTTTGTTTGATTATCGGTTTATTTTAAATTTGGTAAAAGTTT
TCGATTATTCTTTTGTATGTTTTTCCCAATAGATTTGAAAAGACAAAAACTTTGGTTCAA
TTGAACCATTTAAAAAAGATATTTAACAGATTTACTGCGAATGGTGGCGACGGGTCTTAC
CGGTTTCAAACGTTGATGATTCTTCATAAGATAGTGATGATTTTTTTGCTGTAAACTACG
GTTACTTCAAAAGGAAGCATCAAATTCTATGGAAATGTTAATCTCTTTGACTCTATTACT
ATCAATAGATCAATATAAAAAGTTGTATTGTCTCGGTGGTTCATATTGGAATATTAAAAA
GAGAATAACAATTGTTCTCAATTCAGTTTGAAACGTGTTGTTTCTGGGTTAATACGGAGA
TTATCTCTCTTAAGGTTCAATTATTCTAGAAGCAAATATGGAGATTTTATATGAAACGTA
CGCACTCTGCGGTTCACTGGACAATCGAGTCAGGAGAAGTGGGTCTTGAGAAGATGGAGT
GTCATTCAGGGATACTTGAACGCCATGAGTTTGGAGGTTTCTTTGGAACTTGTGACCATG
CTCAGTTGATATCAATTGGTTTCTGTGTGAGGCTTCTGGTCCCCAATACTATGGTGATCA
AACCGGAAAACGCCTCTACATGAAGGACGTGACTTGTTACGATTTGAAGATTTCTTGATA
GACCTACACTCATATGTGTATTAGTCTAATCTTTTCATCTTTTCATAGAGTCAATGTCAA
CAATATTTTCATTTCTCAGTTGTATTGAGTTCAAGATTTCAATAAGATTTGAAATAAAGT
AATAAAGGAGTCTCTCATATTTTTTGAGATTTCAATATTTAACTGATAGTAAACTGTTTG
GTCTCTCATCTTCTTTAGCTTAGCAGCCACTAACTGTCTTTACAT
>Cluster_35062
TGTCGTGCAAACACAGGAGAGAGTTTGTTGATCTCGACCTCGTTCCACTCTTGAAAGAGA
ACTATAAGGGTCACTAAAGTTCCGAAAGAATCAGCGCCACTCTCCTCCTTCCCGCTTTGC
TCTCGGAACCTTTTGGATAAAAGATAAGATGAGCAGTGAAGTTGGTAGAGTATACCGTGA
CCTTCTTAAAGCAGTGGTGAAACATGTTGGCAAAGAAGACCACAAGTCTCATTTCACAGA
CTTTGTCAAGCACGAGTTTCGCAAGAACCCAAACTCACTCGACAAAATCAACCTTGCCCG
CAACTACGCTTATCTTCTTAATAGCATTCACTCTCACAAGGATCTGTTGTTCTCGTACAA
CATTGCAGTTGACAGAACTGAAGAAATGAAACGAGTTCTCGGGAAGTCTGCAGCTAGTGT
AGGTCTTCGTCTTCCCGAGGTTTACCAGCCTTGATCATGCAAAATGCATTTAAGCGCCAC
TCTGGTGTCTTCATTTCCTTATTAGACATATCTTGGTTAACTTGAATAAGTGGTATCCTG
TTCCGAATTAACAGATCTGTTAACTTGAACAGGCTGTTCGTAGCCTCTTGCATTAACAGT
TCTGTGATGCGTGGATTTTACAAATTTTCCTTGTGTTGTTTACACATACGTTTGGGGACA
AAAGTATGGTACCAAGAACATATTCAGGTTCTTGATATATATACAAATATGTTTATCAAA
CAACCAATGTGAAAGAAGTGATGACAAACTCGATATAATAAAGATCTTCATTTCGAAAAA
AAAAAAAAAA
>Cluster_38756
AACTTCCAACTTTCACCACGCAATCAACATGCGCGTGCATACACAGCTTCCTCACATTGA
CCTCGATTGATCTCCACGCTTAACGCAACGAAACCTAAAGATCTGAAAGCTTTTCAGAAA
ATCATTACAAAAACGACAAAGAGAAAACACATCGACGTAGTCATGTCGCGACGCGTGTCC
GTTAACAGCTGTATCCCAAACTTTTGAAAAAACCGCTTGCGTGGAAGAAGCGTCGCCCAT
AACTTCTCCACCGTTTTAACCGGTTCCCGGTTACACACTCTCAAAACTTCTGTATTTACA
AGTCTGTCTTCTCTTCAACTCCTCGAACTTACTTGTTTTGTTTATTATCATCTCTCTCTC
GCCACAAAACAGAGTTTATCATCCATTTATACTTAAAGATTCAATGGCGGATGATCGTAT
TAAAGGTCCATGGAGTCCCGAAGAGGACGAGCAGCTTCGTAAGCTCGTTGTTGAACACGG
CCCGAGAAACTGGACGGTGATCGGCAAATCCATCCCCGGAAGATCGGGGAAATCGTGTAG
GTTACGGTGGTGCAACCAGCTATCGCCGCAGGTTGAGCACCGCCCGTTTTCCGCGGAGGA
AGACGAGACGATCGCGCGCGCGCACGCGCAGTTCGGTAATAAATGGGCCGCGATTGCCCG
CCTTCTCAACGGTCGTACGGACAACGCGGTGAAGAATCACTGGAACTCGA
>Cluster_42592
GGAGGAAAGCACGTGCCAAGGCTGAGCTTGAAAGGAAAGTCATCAACAGAAAGCCGTATC
TTCATGAGTCGAGACACAAGCATGCGATGAGAAGGGCAAGGGCTAGTGGAGGCCGGTTTG
CGAAGAAAACCGAAGCAGAAGCAGAAGCAGCAGAGGATGCAGCTGAAGCAGCAGCAGCGG
GGAGAGAAAGAGAAAGAGAAAGGTGCTCAGCAACCAACTCATCAGGCTCTGAACAACCAG
TTGAGACAGATTCTTTAGGTGCACCTTAATCAGCCAAAGCTCTGAGAAAAGAGAGAGACA
CGCTTTGGCTATATATATATATATCTCCACTGCGCCCCACACTGGCAAATCATTCTTGGC
TTTTGGGTTTTGCGTTTGCTTTAGTTCTTGTGAAAGTCCCATATTGTGTTGTTTTGCAGT
TACTATGTACAAAGAGAGCCGAGTTCTTCTTTTAGGTGTTAGTTTTGGACACAGGAGACA
GGGGAATAGTCAGAACTCACTACTCAGTAGGTCTTGTTTTATTCTTCTTTTAACTTTTGG
AAAATACGTATGTTTAATCATTTGCTTCTCTGAGGAGAAAGTGTTGCAGAGGTTTGAACT
TGTTTTTTTTTCCTTTTATACTTTACCAAGAGAAAGA
>Cluster_107389
CTCTTTTTCAAGAACTCTTGGGAGAAAACCCGGCAATTAGGCCTATTAACACAGAGGGTG
CTCAAAAGGTGACGATTTCATGCTGTACATCTTTGCTTTTCTTTTCATTTTAATATTCAT
CTTGGAGTTGTTGTTTGATTTCTTATTTTGGGTGCTAGATCATTTTTCAAGTTGGACAGA
AGCGAGGTAGGTTGAGCATTGGGGAAGAAGAAGAAGATGCCCCTAGG
>Cluster_110252
CACGATCAGCAATCCCTCAGGAAGCTGCACTTCCACCACCACCACCGCCTCCAACCAGCA
AAATGAAAGATGGGCTTTTTTGGAGATTTGAGAGAGAAAAAAAAAAGAGCGCGTAGAAAT
ACTCAGAGCGCGTAGAGGAGGAGGAAGAAGAAGGAGAAGGAGAAGATGGGAGAAGAGAAG
CCTATTAGGTTACTTAATTTCGTCTCCGAAGAACAGTTAGA
>Cluster_111804
TGGTTACTGGAGCTTATTTGGTGTGAGAGGTGAGCCATTGGTTGGCATGTGTTATTCTCG
TGTATGAGTAAATTGACTATTTTGGAGGTATGATCAGTTTGTAAACTCGTGGGGATCGCT
TTTGGATTGGGGGTGCGGCATCTTGCGTTTTGCATATACTGGAGTTACGCTTGTTTTAGT
TTGCCAGATTTTGGCGGTGTTGACAGTTTCAGATTGTA
>Cluster_75384
GAGCTCAAGAGGTTCTGTAATGAGATCGGAGTTAAGAGACAAGTGTTCAAAGTGTGGATG
CATAACAACAAGAACAATGCCAAGAAACCATCAACTCCAGGAACTCTCTAATGATGTAAT
GATTAAGTACTTAATCAAGTGATTATGTCAGAGTTTTTATCTTTTAATCTACTGTTGTTG
TTTTTTTTTAATGTTATCTAGGTTTTTGTAGCTAGCTACGATCTTTGGATCAATCAATGG
ATGTTTTGATTGCGTAGTTAATGTTTTTTTTAATTTGGTTTACTTTTTATTATTTTTCTG
TGTTTTTGTCTTTTACCCGGATCGTACT
>Cluster_85143
GAAGTCAAAAGCCTCCTTGATCAACACAAGGATATCCTTATCCGGGATAGTCCCAGTCTT
GTACGTGTCAACAAACACCGAGAGCGGCTCAGGCACACCAATAGCGTAAGACACCTGAAC
AATGCAGCGGCGCGCAAGCCCCGCTGCAACCACGCTCTTCGCAGCCTGCCTAACAATGTA
AGCACCGCTTCTATCAACCTTGGTCGGATCTTTCCCCGAGAAAGCACCTCCACCGTGAGC
ACCCCAACCACCGTACGTGTCGATGATGATCTTCCTCCCCGTGAGTCCA
>Cluster_75605
GAGATACAGAACACAGCAGAAAATGAGATTGTCATTTGGTCGACGTGAGCTGCCTGAGAT
TGTACTTTGCAAGCTCCTTGTACTTCTCTACCACCCCAATTAAGCATACTGTCTTAACAA
TTTCAACTACGATGGACATCTCTGGATTGCTCAAATCAACTTTGTGAGGTGCAGGTATAG
ATTTCGCCACGGTGTTTATTACTTTCATCCTATCAACGCCTGTGTTTGCACGCGATCCAT
ACAACACAGCAAATTTCCGGGGTCTATCAGTGTCAACGGGAAAATACTGTTCTACAAGAG
GCTTGATGGCTCTTGAAATCTCTTCCT
>Cluster_31255
ATTCTTTTTCTAAAAATATTATTTACAGTAAAAAGCCTATGAATTAATAATGTTAGAAAT
AAGGTACGTGTCATACATATATCTTTTGGTCTTCTCTCTCTAAATATCGTTTTGTCTTCT
CTCTAGCACAGAAAACACAACCGCCGCGTTTTTACTTCTCCGGCCGATGGGTGGGCTATC
ACAGCCACCGTCGGTCCGGCTTCTGCTTTAATTTTCTCTTTTTTCGCTTTGCATGTATTA
ACGGTGGGAGAAAGATCGGTTTCTCTCCTTTAGTTTTTCTGACTCCGGGGTGTGAAAGCT
TCGTCAGTTTCTTCACCGCCGGCTTTGACTCCGAACAGTAGAGGCGTTTCACAGCCTTGC
GGCTCCGGCTATAGGTTTCTAATCGGTGTTATCGGTGACATGGTTCTCGGCGTGGCGTTC
TGGATGAGCTATCGAACAGATCGATTGAAGCTCTCTGAACCTGTAGCTACGGAGAGGAAG
TTTATTGGGAAGGAAGTTCAAGACATCTCCAATTCAGTGTTTGGTGGCTCTGGAGGAGAC
CGCGACGATGGTCGTTTCGAAGCTCTCCGCAAATAGAAACACAGCCGTGGATGATGCAGT
GGATTCCGGTAAGTTTCCGGCGAAGTGCCGTTCGATTTCGTCGGTGGTGGAAAAGTGTTG
GGAAAAGATAACACGTGTAATCTCATTATCGAGGGTTTAACACATGTTTTCGTCGTGGCG
GTTTTTTTTTGGATCTCAAATTTATGTGGCTTTTGTGTTTTAGACTTTCATAATAGTTTG
GGCCTGTTGCTGGGCTTCTGTTTGTATGTTTGGTTGGGCCTCGTCCAGTTGGACTTGGGC
TTTAAATAATAAAATCAGTAGATGGAAAAAAAAAAAATGTTAGAAA
>Cluster_60929
GGAGGAGATGAAAGTATTGCTCAGCCTATGCTCGAGCTCCGGATCAATGATCAGAGGTTT
GATGATGCTGAAGAGATGGTTCATGAAAGCGAGACCAAAGATCACTAATTTGTTAAAACA
ATGTACTCTAAATCCCAGAGTTGTTTCCTATGTTTGAAACAATGTTGTATCTGTCTGTGT
TCTTTAAAGTTTATGTGCTTTGTTAAATATGAGCTGAGATGCTCATCTTGTCATCTCTCT
CATTAATCATTACTCGTTGAAGAACCAGAACGTATAAGCATGAGCCTAACATCCGTGCTT
AATTTCATCAGTTTACAATTATTATGGTGTTGCTGCTACTTGCAAGCATTACCTGTAACT
GCAAGGGTTTTTTTGTTTGACAATTCATGTCTATGAAATAATAGCTTCTATGTAA
>Cluster_29561
CTTTAGTATTAGAATTGGTATCTATTTGAAGAAAAAAGAAGAAGAAAGAAAGACCACTCT
TTGTCTTTATTCGGTTAAAACCACCAGCTCTTTGTCTCCTCACCGTCTCTCCCGATATCC
GCCTTGTTTGATCTCTGGATAACTTCCGTTCGTTATGGTCGGATTTCTTGGAGAGATGAC
GCGGTAGAGGGTTTGATGGCGTGGGGAAGATGTTTTTAGTTCGGGATCCTTCTCCGGGAG
ACAGAGGCTCTCACATCTCCGTCGACGCTGGTTTTTGTCGCCGAGTCGGGGAAGCTTCTA
CAGTTCCGCCGACGTCGGTTTTTTGTTTATGGGGGATGTAAGGTTTTCACAACTTGATCT
CGCCGATTTGCGGCCCCTAGGCTTTTAGAGTTTAGTTTTTTTATGTTTTTGTCTCTGTTT
TCTAGTTTTTCGTTCTGGTTGGTTTGAAGTCTCGTCGGAGGACGGAGATGCTCTTCGATG
GTAAGGACTGATGTGGTGCATGCGAAGCTCTCTCTTGGGTGTTGTGGTGATTGATGGCGG
ATGAGATCTCGCCGTGGTGTTTGGTTCTCTCCGGAAGCGGTCACCCTTGAGATCGAAGAC
GCTTGCGACCAAAAAGGTGAGGAGATGCGGTGATCCGGTGTGTCCGGTGAACCGAGACAG
GTGTCTCCGGTGTTACAGAATAGCGGTGGCGATTTGATGGTCCGTGCGACACGTGTTCCC
TCGACGATGAGGATGATTACACGTGTCCGTCTATCCTCTCTGTACAATCTGCGCGGCGGC
CTCGGTCGATGTCACATAGCGCTAGGGTTTCTCAAGATTGGGTTGGAGACCCATTTGAGT
CTGTTGTATTGGTCCCGGGTGGTGGGCTTTGTAATTTCTTGGGCTTCGGCCATTTTAATA
TATTTACCTTTGATGAAAAAAAAAAAAAAAATG
>Cluster_60930
GTTGAACAAAATGAAGACGGAGACGTTGATGTTGAAGTTGGAGTCGAAGTCGAAGTCGAT
CACAATGTCGAAGTTAACGTTGAAGGCGCTGATGCTATCACTAATGTCGAAGTCGGAGTT
GATGTGGAGAAAGATGTGACAAAAGAAGTCATTGAGAATGAGAATGGTGGAACCACAACC
AACATTGGTGTTGAAGTTGATGTTGATGTAACAGTCGATGTCAATATTGAACTGGTGCTT
GATGACGAATCTGAAGGTGAAGACTCTGGTGATAATAATGAAGGAGAAGAATCAGGAGAT
AACAATGAAGGTGGTGATAACTCTGAAGGTCAAGAATCTGGTGACAACAACGAAGGCACT
GATTCTGGTGACAACAACAATGAAGGCACTGATTCAGGTGATAACAACGAAGGAG
>Cluster_78093
AATGGCGATGTTGGCTGCTAAAGAGGGTGGCTCTGGCTCAAGCAACCTGCCTAAGAGGTG
GATGTAAGTTAATAATGTCTTCAGTTTGCTTCCAGTCTTTTAATTCTGCACGTGTGGAGT
ATGTTTGCGCACGTGGGAGTGAAGTGTTACGAGTCTTGTGTTTGGTCTAGTTTAGGTTTG
TGCTAAGTCCGTGTCTTATTTTCATGTAGATATTGAATCAAGGTTATTGTGAATTGTCGA
AACATTCTCTCTTCTTCTTCCGATGATGATGATAAGAATAAAACTGATGTCTTTGTTTGC
AAAAAAAAAAAAAAAT
>Cluster_98726
TTTTCATTTAAGCTTTTCAGAATCTTCGTTAACTTATGTGGGAGAAAAAAAAACTCGAAA
CAGTTCTCTTTTCTTTGACAAGACTTGAAACAATGTAGTATGGTTTTGTACACTAGTGGA
GTTTTTTTTTGTTTGCCACTTGTCGATTTTAACAGCCATTTGTTTTCTTAGATTGCTGTT
GGTGTATGTTAAACAGACGCATCTACAAAACTTTGTTTATGGGTTACAAAACTCAGGAAA
TGTAACCT
>Cluster_66735
CCCATCATCGGAAGTTCTTCCACCATTTTTCCTTTTCCTTTTGCATCCATGGTGATGATA
GAGCTTCTGAATCAGTAACTTTTCGGAGGAGGAGAGGAGAAGGAGAGTGAATGTCAAGAG
AGGAGAAGGAGTTTGTTATAAAAAAAAGCATGTGTCACTGTGTGACTGTGTGTAGCGATT
TTAGAAATATCTGCATCCACGTCAGCAATCCTATGACGGTTAGCCCCAAATAACTTCCTC
CCCACGCCATTCTCACTCCCTCCCTCACTCACTCACTCCTTCTCTCTCTCTGTCTCTCGG
ATCTCTCTCTCTCTCCCCATCCATCTGTCTCTCTCTCTCTCTCTCTCTCTCTCTCTCTCT
CTCTCTCTCTCTCT
>Cluster_75385
TGATTTTAATTTCCTCATATCATAATTCACGATTTTCCATCACGCGTGAGTACTATCAGC
TTCATTCTTGTCTTGCCACCATTCTTCTTGTTTTCAGATTCATAACAGAAGAAAAGAGAT
GAGAAGAAAAGTTTATGTGAAAAGGGTTCGGCTGATTTGTACCGTCAAGATCTCGCATGA
GTGCTTTGTATGGTTACATGAATCTCAGATCTATTCTTCATCTTCCTTAAACTTAGGGTT
TTTCAGAGACCTTGTGAAGAAGAAGAAAAGATCATGGAGGAGATGACGACAATAGTGTGA
GGAATTGGGGGATAGATGATGTTTCTGG
>Cluster_76460
ACCCTTTGTCTTGCTCATCATGATGCTTGTCTTTACCTCCTCCCATCTTTCTTTTTAACT
CAGATTATAACAACCTACATACAAAGAGTTTGAAACCCATCAGGATAGGGTCAAAGATCA
TAACTTTCTTTGTTATCTCGTTTTGGTTGCTATGATAGATCAACTAGATCCAAACACACC
CAAAGCAGAGAAAGATAACAAAGTACGACATACATACGAACGATTCGATTGAGCACATTA
ATATACTAATGATCCATATTTAAGAGTGCGATTAATTGAGGAATATTTACCGACAGGAAT
TGAGAAGATTGTTTCGGAACGAA
>Cluster_103021
GAGAGTGTTATGTCCTTAAGCGTCTATGGTTGGGATCCATTCTAACATGTCACAAAGTTA
TTGGTTCACAGAGTTCCTCGTAGCATCTTTGTTCTTTGGTTATTACTCTCTCATAGTCTT
GTTATTTTTCTATTTTTATTTTCCGACCCCAAAATGAAATAGAGAAGGATACAAAACTAG
TAAATGCAACTTGGGTCATGGACCCCTTCCGGCTACACTTTTCTGCTATTGTTAAGA
>Cluster_81859
GGAACCGCATCCCCTTCACTGGGGGTGTCGGGGAAACAGGACGTTTACTGTGAAAAAATT
AGAGTGCTCCAGGCAGGCCTATGCTCGAATAGATTAGCATGGAATAATGGAATAGGACGT
GTGGTCTTATTTCGTTGGTTTCTAGGACCGCCGTAATGATTAATAGGGACAGTCGGGGGC
ATCAGTATTCAATCGTCAGAGGTGAAATTCTTGGATCGATTGAAGACTAACTACTGCGAA
AGCATTTGCCAAGGATGTTTTCATTTATCAGGAACGAAAGTTAGGGGATCGAAGACGATC
A
>Cluster_83776
AAGTTTCCAGTTCCAGATATTACCTCTCCGAAAGGGGAAAGAGCATTATTCATCATTTTA
AAATTAGCTTAGAACTCTCTCTCAGCGATCTATGCCTGCCTGAAGAGGAAGTTGATAACA
AGAAGCCATTGTCTGAGCCTAACAGTACTAAAATTTTGTTGAGATATGGAAGAAGTTGAG
GTGAGCAAGAAGAGGAAGTTTCAGACAGATCAATCGGAGTTATCGTTATTACCTTTGTCC
AAACATGCTTGTTTTGACAATGCCGCTTGTTCCGACAATACCAATGGCAGATCA
>Cluster_72700
GCAGCAACATCGATCACGGTATTATACCAGACAGAAGCTCCGGTGACTGATCAACATAGT
TTTAACATTGGTGATTTCCCGTTGGGTTTCGCTATTTCAGATTTCACCCAAAATAACCAA
TGAATCTGGGAGATTATACATTGTTTTAAAAAAATGTCCAACGTGTTTTCAATAATATAT
AGAAAGAAAAATAACTCAGGAAACCCTTGTTACACAGAATGGTTTTTGGTCTCGTGTCAC
TTTTGTTGTTATACATTTTGGTTACTTGGGCATGTAAAGAAACATAAATCACGACAAGAT
CAAAAGTTCAAATTTGCAATAGATGAGAGAGTGAAGCAAAT
>Cluster_92367
ATTCAAGGTGTCACCGTCCACGATGGTGAATGGGACTCTCATGGATCCATCAAGATTTGG
AACTACACATGCGGTAACGATACTTCCATTTTTATACTACTGAATCATCCCAACATATGT
GGTGCTAGTTTTTTTTCTTTTAAACATTGAGTGGTGCTAACTTAATGAATGAACATATGT
AATTATATATTTATGAAGATGGGAAACAAGAGGTGTTCAAGGAGAGGAGAGAGAATGACG
ATGAGAATATGGCGGTAACGCTCAAA
>Cluster_56107
TGGGGCGGAAATATGCATTCATTCTGCTATTTTATGGTACGAGAACTTTATATTATAACC
AAACCAACATACACATATCTGGTACATGTCATAAATCACTCATTGATAGTGACACGGACT
TATTTTATGTAAAACACACACAATTAACCAGCAAAGAGTTTATGGAAAAATTAACAAGGG
AAGTAGCAAATGCACTTGTGAGCTGGGAAGACATAGTTGCAAGATCCATGTCGTGCTTTC
TCAAGGTTAATGCACTGATTCTTGCATGCGTTATTGTTTCCACAGACTCCTGACCACGTC
CCACTTGGCCTCTCACACAACTTCTGTGCTTCCACCATTGCCGGTGCTTCGAAAGCAGTA
AAAAGAACAAGAGCAGCGAAAAGAAGGGAAACGATGGAAGCAAACTTAGCCATGATAACT
AGTAATACTTAGTTTTCAATGTATATATGTGTGTGAA
>Cluster_89055
CCGGCGGAAGAACGGGTTGATCGGGAAGGGAAGCCTTCGGAGGAGTACATGTCGTGTTCC
CAGGTGGACTCCGGCGCCTATACAATCAAATCAATCCGTTTGCCTCTTTGAGAGATTCAT
CATCATCCTCACCAAAATCGATTTTGCTTTATTAAAGAAGAATCTGTTTTTTTTTATTCC
CGGGCAGATCTGAGAAGAAAGAAGAACAAGAAGAAGAGAAACGGATTTGGAACCTTGGCG
GCCGATTGGTATGGAGCAGATCGGTTTGATTTCCGA
>Cluster_61429
ATCAGGCAAGGATACCTGCTGAACTTAAGCATATTAATAAGCAGAGGAAAAGAAACTAAC
TAGGATTCCCTTAGTAACTGCGAGTGAAGCGGGAAAAGCTCAAGCTTAAAATCTGAGGCA
ATCTCTGTCTCCGAATTGTAGTTTTGTGAACAACTTTATGGGTATGTCCTATAGGTATAA
GTTCCCTGGAACGGGACGCCAAAGAAGGTGAGAGCCCTGTGCATGACCTATGAGCTGATG
TGCCAATACGTACTGTTGATTCGTAGAGTCGGGTTGTTTGGGAGTACAGCCCAAAGTGGG
AGGTAAATTCCTTCTAAAGCTAAATATTGGCGAGAGACCGATAGCGAACAAGTACCGTGA
GGGAAAGATGCAAAGAACTTTGAAAAGAGAGTTAAAAGTGCTTGAAATTGT
>Cluster_119344
GTTTGGTTGAAGTTACCTGTGGAACAATCTGAGTTAGTCCCAGTTGCTGTAAAGGTAAGC
AATAAGAATCTTGATTTGTCTTGTATGTGTTTAAGCAGAGAATTTTTTTTAATAGGGAAG
TTAATGGTTATAAACTGAGATTTTGCAGGAAGGATTTGAATATCATCATGCAGAGAAAGG
ATATGTGATGTTAACTTATTGGA
>Cluster_69271
GAACACATTGAGTTGCTCCTGCATCTAGAATCACAAGTTTGGAGAAGATATGGGAATCTT
TTCACGCAGTTCGATGAGTAGGAAATCAAAAGATGGAATGAAGATCATTGCAACTGCATT
TTTTGGAGTAACGTTCGGCTTTATTATTGGAATCTCTTTTCCATCATTATCAATCACTAA
GGTGAGTCTCCCAACAAACTTTCTTCCTTCAAACGGTATCTCATATATAGAGGAAAAGGG
CTCGGCAATTGCAACTCCAGATAGTCATAAATCTTGGTCATCATCAAAGAGTAACGCTAG
CAGCTCATCTGGTCCAAACGACAAATCAAAGATATGGGTTCCTTCGAATCCTCGTGGTG
>Cluster_80018
CGCTCTCTCTGTCAGCACATGTTTTATCCGGCACATTGATCTCCTCACCTTTGGAATGCG
CTCAGGGTTAGGGAACATCATGTTCTGAGCTTGAAGCATCTGACGCTGAGTCATCAACAT
GTTTTTCTCTTTGAGGAGAACGTACCACAGCTTCTGAAGATCATCCCATGACTTGAGCCG
CAGTTCCGAAGCTTTCCAACCTCGACCGTAGACAACAGGCTTGTCTTCGTCCTGGCTTCT
ATCGAACTCAAAGAACTCTTCCAGAGGGTTTTTGGCAATCTTAACAGTCGAGGAAGCAGC
AGCTGCTG
>Cluster_82374
TATGCTCTGCGGCGTCTTTCCTCTCCTGGCCCGTCTTAAACTCAGCCAAGTACCTATGGT
AATCCCCCTTCATCTTCAGGTAGAAAACCTTGGAATCTCCGTTCGCGGAGGCCGGGACGA
GCCTCTCGTCGAGGAGCTTGAGGATGCCGTCGCAGATCTTCGAGAGCTCGGACTCGATCT
TGCCTCGGTAGTCGCGGATCGTGGCGACGTGGTCGTCGTTGCCGCGGCTCTCCTCCTTCT
GCTCGATCGAGGAGATGATGCGCCACGAGGCGCGGCGAGCGCCGATCACGTTTTTGTAG
>Cluster_65496
AAAAGAGAAAGCCCAAAATTTGTAAAGCAGAAAACCCATATTAAATCGAAACAACAACGT
AACAAAAGCACATCAAGAAGACTTCAGCTACGATTTGAATCGATGACGATGATCAATCCT
CCTGATGCAACGATCGGATCGATTGTGATTCGTTCGGTCTGGGCTGATAATCTCGACTCT
GAGTTCGAGCTGATTAGCCGAATCGTCGAAGACTTCCCCTTCATCTCCATGGACACCGAG
TTCCCCGGCGTGATCTTCAAGGCGGAGCCAGCTCTTCTCCGCCGCGGCGGCGGAAACCCC
GGTTACCTCTACAAGCTTCTCAAATCCAACGTCGACGCTCTCAGCCTCGTCCAACTCGGC
CTCACTCTCTCCGACGCCGACG
>Cluster_52189
TTTTTTTTTTTTTTTGTCTGAACGAACTTATTTGACATGAGAAAGTAGTTTACAGAGAAT
CAAACAGTCAAATATTTCTCTTTTTAGCTCCTTCCAGTTTTCAGTTTTCAACATACAAAA
GCAACAATATGGTAACCTCTAAGTTACGAGTCTGTGGTGGAGGACTTGTATGAAATCAAG
TATGTGAGATTACAATCTCAAAAGAAAAGGGAACAAAGAAGGTTATGAAGGTCGCTTGGT
AGCTGAGGCTCCTCCTGCTCCTCCCTCACTGGGATGTTCCTGACTTGGTATCACGAACTT
GTTAACTTTCTTTGAGAGAACGCATTCTCTGAGAGATTGAAGGAACCGGATGCATTTCTC
TGAATCGTACGGAGACTCGGTGACACAATTGAGAAGAAGGAGAGCCTCTTGGCCGCAGAC
TGGTTGAGGATTCTGTTTCTCCATGGAAATGATAAACCCTAAAGACAAAGGTTTTTCGGC
CGACAGAGAGAGAGAGAGAG
>Cluster_82662
TACACACACACCCAACAATTATTCTAGTTGGTTTAATTTTGGTTAAATAACATATATAGG
TGGTTAAATATTTGACATCATGATATATTTGCTGGACTATTTATCATGTAGCTACGTACA
CTGACTTCTTTTCAAACATCTGAACTTGTTGTCGAACTTGGACGGTTAGCTTTTGTTTGG
GTTGATGCAGTTTCACATACTAGAACTAATCAAAAGCTCATAAAACTATAAAGCAAGGAA
ATTAAGAACTGGTACTGATTAGATTATGTGTGATATAGTTGAATTTACAACGGGGGAG
>Cluster_45649
GCTTCCTCCTCCATCCCCGTCCTCCAAGGCTCCATCTCCACCACCACCGCGACCTTCCTT
TGCCATCTCCACACCACAGCTTCTTCAGATCCGTCCTCTTCCTTTCTTCCTTTCTCGATG
TTGGTCGTACGTGGCGGTGACGAGCGGATGGGAGAGATTGCGATGGTGGTGGTCGTAATG
TTCAGCCACGCCATCAGTCATGTACTCCATCTTCGTGCTCTCTTCTTCCCAATTTGTCTT
CATCTTTTTCATCAATCTGCATCTTTAAAAGAAGAAGCTTTGATAAAAGGATAGATAAAA
AGAGTGTTAGAGACAGATTTCGTGGTGATTATGGTTGAAACAGAGTTTGATGGCGGAGGT
AGAGAATAAGGAGGGGGAGATGAATATGATGGTGGAGCGGCGGAGGTTGGTGATGGTTGT
TGAAACAGCTTCATTGGAGGAGGTAGAGAACGAGGAGATATAGATGATGATGATGGTGGT
GGTTGTGACAGATTTGGTGATAACTTTTGTTTCAGGATGAAGAAGAAGATGAGATTACCA
AAAAAAAAAGAAAAAAAAAGATAGAGATGGAGAATATGAAAGAACGAT
>Cluster_83493
CTTCGGTGTTGCCATCGATTTCTAGCGACGAACTCGACGAGTTTAGATCGATTGTTCGGT
GCCCTAACGCTCCTTTGAACTACTCTTCCTCTGTTGATGTCCAATTCCGTGGAGACTTGG
TGAAGAAGAAGAAGGTTGTTGACGAGAAGGTTCATGATTGGTCAAAGGTTGTTTACGAGG
CGGTGGTTGATGATGAAGACACGGTGGTTGTGTTTGTCAAAGGGTTGACTCGAAGACCTC
ACAAGGAGTCAGATCCTTCTAACTACAAATGCAAATTCGAGACAACAAGTCTTGG
>Cluster_61177
TCATCGCTCCAAGCGCACTCGAATGGTGCGACGGTTAGGAACTTGTTCTCCTTTGCCGAT
GCAACCATGTTTCTTCCCACCATGAAGTACCGCCGTCAAACCTCCACCACGCAAAGGTTT
GTAAATTATAGAAAGAAAAACGATGGTGGATGAGAGGAAAAGGAAGATGGAAAAATATCA
GATCGCATCAGCATACAGACAAAAGATTTTTGTATGAAAGATTATAAATTATTATTTGAG
AGGTGGCCGGAGGGAGGGAGGATAAGGACTGTCTACCTTATAATAATCAAATCAGTGCGT
GACTCATGATCGTGTAAGAGATCTAATCCGTTAAGATATATAAACAGAAAGTGCCAAAAT
TGGAAAGTAAAGACCCGTAAACGATGAAGATGAAGAAGAAGAAGACGACATTG
>Cluster_55154
GAGCAGACCTACATCATGATCAAGCCTGACGGTGTCAACCGCGGTCTCGTTGGAGAGATC
ATCGCCCGCTTTGAGAAGCGCGGCTACAAGCTCGTCGCCCTCAAGATGGTCACCCCCACC
GTTGAGCACCTCGAGAAGCACTACGATGACCTCAAGTCCAAGGGCTTCTTCGCTGGCCTC
ATCAAGTACATGGCATCGGGACCCGTCGTCTGCATGGTCTGGGAGGGCAAGGACGCCGTC
AAGACCGGCCGCGTTCTCCTCGGAGCCACCAACCCCCTCGCCTCCGCCCCCGGAACCATC
CGCGGGGACTTCGCCATCGATGTCGGGCGCAACGTCTGCCACGGATCCGACGCCGTCGAC
TCTGCCAAGCACGAGATCGGTCTCTGGTTCCCCGAGGGACTCAACCAGTACAAGCTCGCT
AGCGAGGCCTGGGTCTACGAAGCCTGAAAGCTCGATCTCTCTCTTGC
>Cluster_98373
CAGATTCGCTACTGTTAGATTCTTTTTGCCTTCTTTCTGCTTGAAGGGATCTGCAAAGCG
ATTCAAGCTTATCTTTCTGGTTCTTTGTCTTCTCTAAAAGCTTCTTCGATTTCTCACGCT
CTTCAACTAGTTTTGTGAGAGTAAAATCCGATCTCTCGGTTTTGCCCTTAAAGAATGCGT
TTTCTTTCCTCAGTTCTTTGATTTCTTTTGACATCTTGTCGATTTCTTGTTTGAATTCTT
GTTTGAATG
>Cluster_112295
GGTTTTCTCTAAGGGGTTTTAATGAGGAGAATCACATAGCACTCCCAAGCTTGACTTGTT
CCATATGGTCAAGTTTGAGGGGGATTTAGAAGCTTGAAGTTGAATTTTAGTGTGGTTTTC
TTTCTATAATTTTTGTTTTGTTTTTTCTGGTTTTGCTTGGTTTACAAGTAAACAGTATGC
ACTTGTTGTATTAAGGCTTTTTTGATGAATAAATTTA
>Cluster_20197
GTTAGAACAAACAACTTAAGTTTTTCAGACGTGGCTAATTTTTTTTGTTCAATTAAAAAA
ATATATCCCTTTTATATTTTCAAGGCAGATTTTTACATAATTCTGATCTTATCTGACTAT
ATTCCAGAAACTTGTTGAAATTATTTTTCTCAAGTTTTATTAAATAAATAAATATGATAA
TAGTTTGTATATGTATTTGTATTCGTTGGGAAACTTAAATAAAAACTGTTCTCATAATCT
CAAAATATATTACTGAATCACCATGCATGCGCTTAACAGTTGATATGCGTCAAAAGCTTC
TCTCTCTTCCTCGTTCTCTCTCGCGTATCTTTCACGAGGAAGAGATGGGATGAAGCTTTG
ATTTCTGTCGCTGGTTTCTTCCGGTGACTTAGCCTCCGGTATACTGCGGTCTCTTTAACG
AGTATATCCGGCTTATGCCTCCGGTGGCTCGTGTTCTTCGACGGAGCTATCCGGCTTTTG
CCTCCGCGTCGCGTTTCTTCTCGCAGGCGGCGGCGGTTTCTCACCGGGATTTCCCCGGTT
TATGGATCGGTGATGGTTGATGCCGGTTGTGGGATGGGTTATTTACAGATCTGAGGTGTG
GCTTAGTTTCGGATGAGATCCCGTGTTGGGGAAGCTCTCCGATGAAGAAAGCCAAGGTGA
GGAAGAAGTTGATTCCGGTGATTCTGGAGGAGGGCTCGGGACAGTTTCGATGTCACTCTT
CGTCTAGCAAGAGCTCCGGTTTCGATGTTGGCGCGGTGGTTCCGACTACGGAGAGTTCCG
GCGAAGCAATAGGTGTTTCGTTTTCTCCGCCGTCTACCTCGCGGCGTGACGATCGGGAGA
CGCGTGTCTCGGTGTAGGTTTAGTTGTCGACACGTTGACGCCCTCGCGTTATTGTTGGAC
ACGTGGAATTAGGGCGGCTCGAGGTTGAGTTTTTGGGCTTGAAGGCCCAATGTTTGTTTG
TTATTGTTGTTTCGATGCCCTAGAGTTTTGGGCTTTGTGTGTTTTTTCTGTACTTCTCTG
TTGGGCCTTCAAGGCTTTAATAATATCAGATGGAAAAAAAAAAAATATTACTGAATCACC
CAAAATCGTTATATATATATATATGTACAATAATTATAAATATGAATTACTCTTTTAACC
CTTAAACAAAAAAAAATATCGAAGAATAATCATGTGAGCACATGCAAAAAGACCAAACAA
GTGTATTAAATTTCTGATTGTATCTGTCATATGGTGCTTAACTAACGGCAAT
>Cluster_60800
TGCTCTTAGAGATTAATTCAACCGTAAGGTTCATCATCATTCACAGTAACACACATTATT
CGATCTATTGAGTTTCTCACCAAAACGAAAACAAAGTGAAGAAAGAAGACACAATTATTC
CAAACAGAAGCTGAAGCTAAAACGCATCAAATCTTGAACACAACAAAGGAAGTGATCTTC
TAATGTCATTTCAAATAAACTCACGATGAAAGCCTTTTATCTAAATGCCTTTCTCAAGCA
TTGCTCTAACTCTCATAGGCAACCCGTAGAGACGAATGAACCCAGCTGCATCAGCTTGGT
TATAGATCTCACTCCCTTCAAACGAAGATATGTCCTGTCTGTACAGACTGTTCGGACTCT
TACGCCCTGTCACCGACACAGATCCTTTGTACAGCTTCAATGTTACGGATCCAGTG
>Cluster_46182
AAAGGTCATTGCACATGGAAATACATTGATAAATAACATAATCGTAACAAAAAGATAAAA
AAAATAGAAAGATTAAATAAATATAATGTATATCCATCAAAAGAAAAAAAAAACAAAAAA
CAAAAATAAGAAGAAAATATACAAAGGTGGTGGTTGCAAGAAGCAGGTATAGTTTTTTAC
AGAGGAACCAAAGCACCCATGTCTTTACTTTTTTTTTCTTTACGATGTAGTGTCCCAAGT
TGGTGTTTTGGAACTCCACACCGTTCGTCCCTTCACCACTTCAGCTCCATCCTGGAGTCG
AAGCAAATGCTGACACTCCACTTCACCAGCCGTCCCAATGTTACCAACATCGCATCCCGA
AACCGCGGTCAGAGACTGAAGCACACTGTCTCTCCCGCATTCCCTCCTATACTCGAGAGT
CATGCTTTTCAGCTTATGCTTCTCCATCATCTCCACGGGAGCACTCTCGAGTATCCACCC
GATGTACTTCACGTTGTTAACATGCTGGTTAACGTCCAAGTCACTCCATCTCGGGGTGAG
ACCAGAGCGAACATAGTCAGCAGTCTTGTCATCTAGTTTT
>Cluster_57744
AGAAACAGATGTCAAATTCAGATAGATCTCAGATAACGGTGATGAATGAATGTGCACCAC
GGCGAGGCGGAGGAGGAGGAGGAGGAGGAACGCGATTAATTCGATTAAATCAACAGAGGC
TGCTGCCAGATTTTATTATTTTTTCCTCTCTTCCGTTATTTTTATTTTCTATTATTTTTT
CTTTTCAGTTATGGACTTCCCATCAGAGTCCAGTCTCCTTCCTCGCGTTTAAGATAGAAA
TGTAATAAGAGAAGAATCTTTTTCTCTTTCAAATAATATTTTATTGATTTTTTTTTTATT
TTAAACAAAAACGTAAGTTTTTTAAAAAAATTTAATACTATTTACTGTATTTGTTAACAC
ATTTGAATAACTTAACAAAAGGTTTTGAGTTGTTGTACCTCAATTTTTTCACTTATGAAT
TAAATACCTTAACCAAAAAAAA
>Cluster_24639
GATTTTTTTTTTTTTTTGGATTAGATAGATACATTAATGTTACGGAGAAAAGATGTCGAT
ATCTATTTCTTGTGCCAGAACCTAAGTATATGTAGAGGTACAACAGAGCTACAACCAAAC
ATGGGACCTTTTTAATTATCACTGACTCACTGACGTTCACATTTCTACAAAAGCAAAGAG
CCTTTTCGCTTATAGATGTCACACATCCCCACTTAAAAGTTCTAGAAAAAGAAAAAAAAA
TCGATCATAAATCGTTATTAATTCTACAACTTGGATCAACAGGTGACTTTTAATGTTAAA
AAGTTTTCACATGACTAAAAAAACAATACGTACAAAACTACAGTGTCTTTGTCTTCTAGT
AACTCCCCGAGAAGAAAGGTTCTTCGTAAGGAAATGAGTCCCAAAAGCCGTCGATGTTGT
GGTTCACGTCGAGCAACAGATCGGGGAGGTCAGAAAACGCGTCGTCGACTAGTGCGGTCA
TACCGGGAGACGAAGGTTCCGAGCTAGCGGGAGAGGGAGACGACGTCTCTACTTCCATGT
CAACGCCGACCGAAGCTGCAGCAGCGGCTGCTGCGGCTTGGATGTCTTTAGGGTCAGCAC
TAGCCGGTCTAGGGAGGTGGTATGCTAGCTCAGGGAAGTTGAGGTGAGCAGAGCCGCCTT
TAATGGCTAAAGCCGCTACGTCGTGAGCACGCGCCGCCATCTCCGGCGTGGAGAAGGTAC
CGAGCCAGATTCTTGATTTCTTCTTTGGCTCTCTTATCTCGGAGACCCATTTTCCCCATT
GTCGCATTCTCACCCCTCGATAAGTGGGATGCTTTGAAACAATCTTTTCATCATCATTCT
CTTCTTCCACGACTCTTTTCTTCTTTGGATTACTATTATTGTTATTCACTGTTCTCGCCG
TGGCATGCCCCGGAGGATCCGGATATCTCCTCCGGCAGGAAGAGTGATCCATGAGTTTAA
GTTTTTTCATTTTTTTTATAAAACTGTAGAAGGGTTTAGATGTAACGAAAGAGAGATAAT
TGATGTAGAGAAGGAAAGGAATGTGGTTTTCTTGGCTTAGTGCGAGAGTTTTGTTTGAGA
AGAA
>Cluster_47496
GAAGAGGAAGATGACTTATACTTCAATGACAGTAGTGACAAGTACCATTTCAGGGATGTA
TTTTACGTGGTTTTCAACGGCGAGCGGTCGGGAAGAGTGATCAGATACAGTAAGAAAACA
AAAGTGGCCAAAGTTGTAATGGATAATCTCCGTTGTAACAATGGTTTGGCTCTAAACAAA
GACAGGTCTTTTGTAATATCATGTGAGTCTTCCACTGGCCTTGTCCATCGATATTGGATT
AAAGGTCCTAAAGCCGGGACCCGTGACATCTTTGCCAAGGTTCCGGGTTATCCTGACAAC
ATCCGTCTTACACCCACGGGAGATTTTTGGGTTGGCATACATTGTAAGAAAAATCTGATA
GGAAGATTGATCGTGAATAATCGGTGGTTAGGGAAGCTGGCTGAAAAGACCGTGAAGTTA
GAGTTTCTGATTGGGTTAATGAACAGTTTTAAGCCGCATGGTGTGGCCGTGAAAATTTCG
GGGGAGACAGGGGAGATACTTGAGATACTTGAGGACAAAGAAGGGAAAACGATGCAGTAT
GTAAGTGAGGTTTATGAGAG
>Cluster_47845
GGAGAATCTGCCGTCGGCGTCGGTGGAGCAGAGCGTTCTTCCCCAGAAACGACCGCCCCA
TGAGGCTGGAGCGGTGATGGTTCGCTCCTCGCCTTTTTGGAGGACGAAGCCGGTCGTCGG
AAGTGGGGGAACTCCGGCGTTGGAGAGGAGTCCCGGCCAGACTGTGTACTCGCATTTGTT
CTCCATGATGAAGCTGGTTGATTCAACTCCTGCCGAAAACCAAAACATGAGGAAGATCAA
TGGCAATGGGAGAGCCATTGAATTGGTGTTAAGCTTTTTTAGTATTTTATATTGCTCTGT
TTCTTTCTTTTTTTTTTTTTATATAAAGGAGGATTCTCAGGGCGAAAGAGAGATGATGAA
GATGATGTATGATTTATAGAAGAAGCATATTCCGATAGGTTTCTTCTATGTCGGTAGTGA
TCATGTGTACACCGTAATTGGTGGCTTGTAGTACGCCTGCTTATGTGTCTATACACGATT
GGATCGTGACTTTTTAAACGTTGGGACTAAGAAAAGCACCTGCTGCATTATGAAAAAGAT
TTTACTACTATAGTA
>Cluster_98375
TTTGGTATCTAAAAATCCAAAAGGGTTTTTTTATTCCCGAAAGGGGCTTAACACAAATAT
AAAAGAGAAATAAAGATTATAAAACGCAACTTAACTTAAAAACTTAATATCATGAGCACA
TTGAACTACTTAGCAGAAAAAATTTCAAATTTGAAAAACAGAAGGACAAGAAAAAACAAT
CCGCCACCGCCAACAAATGAATTGGCACATCCAAGATTCGGAATGAACGAAACGGATAAA
AATGCTGAA
>Cluster_65235
AGGGTATTATAGTAAACAAAAGTAATCGAAATCAGGCGGGTTTATCTTAAACCGTAGGAT
GAGTAGCTGGGATGAATCAACGGTGAGGAGTCAAGGTTTGACCAAAAGAAAAAAAAAAGA
GAGGAGAGGAGAGGGTGGCATGATTGGGTTTGGCCACGAGAGAAGAAGCAGAAGATTCCC
CACCTGGGTTGCGTCGTGGAGAGAGAAAGCACAACAGAGAGAAAGTTTGAACAAGGACTC
CTCGATTTTTTGAAGATTCGCTCTGTTCTTCTTCTTCTTCTTCTTCTTCTTCTTCTTCTT
CTTCTTCGAGAGAGAGAGAGAGAGAGATTCGAATTTGAATTTCTGAATCTATTAATTTCG
ATTTTTTTTAATCGGGGGGGGGGG
>Cluster_94079
TCACTTTGATTCGGACAACGCTTCTTCTTCTGAGATCCCTCTGGCGCCGCTTACTCAACC
TCACGGTGTATAAAACCTCTCTGGCAAGCTTCTTCTTATTACTTGTGTTCGCCAAACTCA
TCTCTCGTTAACAAGAAAGGAAAACTCTAATCTTGTTCAGTCGCACAATGGGTAAGGACA
AGGACCTGAAGAAGAAGAAGAAGAAAAGAAATAGAAGCAACGAGAAGAGTGTTGAGCTAG
TCGTTGTAGTAGCAAATGAAG
>Cluster_80829
AGGATCCAAATAATACCTTGGGGGCTGAGGCAAGTCTTAATAAGAGGGACATTACAGTGT
CTCTCGAGAGCTTAAAAGATTTGTTAGTTGGAGATTCAGCTAGTGGAACAAAACTTTGTA
GTGATTGTAGTTGAAAGCAAGTGCAACTTGTTTATGTTATAAACTTCGAGATCAGTATCT
TAAAATGCGCAACATAACAGAACAAGAGTAATATAAAAAGGCATAGATCATAAGAGCAAA
CATAACAGTCTTATATATTAAAACCAGAATTCATATAAATTAAGAAAACACAACACACAT
GCTTA
>Cluster_19483
GCCTACACATCCTCCAAGGCTCAATCCAATTTGTAAAAGAGGGACAAATTATCTTCAAAC
CGAAAATAAATTGAAAGATAAGATCGTTAAAAAAAATAAATAAAGCAGAGAATATTGCGA
AAGTTTCTTCCACATATTTAAGACAATGTTTTCTTTATCCCAAGCTCTGTATCAAACATG
AGACTGAAAGAGCAAGTTGAGTAACCACCACAAAGCAATCATCTTAAACTCAAACCTAAA
ATAAACAAAAGACAAGAAAATAAAACCCCCGAGTAACTCGAGCAACCAGCTTCACTTGTG
GCTCAAATCTTATTCTTCATCATCTCTATAACTTCATCTTTTATTTTTCTCCCTCTCCTT
CCAGCGCTTAAGAAATGTCTTCGGACACGTTGGACAAGCTGGTGGTGTTCTTGGCTAAGA
GAGATGGAATAGACAAGCTTGTGAAAACATTCCAATACGTCTCCAAGCTAGCCTGCTGGC
ACGTTGAAGCCACACGACCCGAGGCGGCCGAGAAGTTCAAGAAATGGGAGGTCGCGTCCG
GTCTCAGCCGCAAAGCATTCAGGACCGGGAGGTCTCTCACGGGTTTCAATGCATTGAGAC
GAAACCCTGGTGCAACACCTGTGATACGTTTCTTGGCGGTTCTAGCCAATTCAGGAGAGA
TGGTTTACTTCTTCTTCGATCATTTCCTTTGGTTATCAAGAATCGGTACACTAGATCCTA
AGATCGCTAAGAAAATGAGTTTCATCTCGGCTTTTGGTGAATCTTTTGGCTACGTTTTCT
TTATCATCATCGATTGCATTTTCATAAGGCAGAGACTCAGATCCTTGAAAAGACTCAAGA
CAAATGATGAACCGAAAGAAGAAACCAGCGGGAAAGTTAGTGAGATTCAAGGAGATATAG
TGATGAGATTGATGGGAATTTCAGCTAACGTTGCGGATTTGATTATCGCATTGGCGGAAA
TTCAACCGAACCCGTTTTGTAACCACACGGTTACACTCGGTATAAGCGGTTTAGTTTCGG
CTTGGGCTGGTTGGTATAGGAATTGGCCATCGTGAGAGATATACTAAGATCAAATGAACG
TATCTATATGTATGTATGTTGTAACTTGTAAGTGTGACCAATGCGTAACTTACTTGAATA
TATATATATGCACACTTCTATTTTATATTGTTTAGGGTCAAACTGAAACGAAACAAAACT
AAGGGTATTAAAAAGCATAATTAACCTACGTGGGGCATTTTTAAAATTCAAAAAAACTGA
TAACTGTAAATAACTTCCCCCACT
>Cluster_5133
AATCGTTCTCGTCCTGAAACAACCAATCAGAATGATCCATCTGTATGCCTTATTGGTATA
TATATTTCTAAAACAAGCTCTTGTTTCTTTTTCTGTATGCCTTATTCCCAAAACAGTCAA
ACTTCATATCTTTGGCAATGAATTCGCACAGACCTAATCCTAGTCCAATCTCTACACTCT
TCTCTTCATCTCCTTACAAATTCTTTCTCTCTTTCCCTCCTCTCCTTGCTACCTCCATTA
ACCGCAAACGACAACGTTTCACCTCTCTCTTCTTGTTGTTATTCCTCTTCCTCTGTTTGT
CTTTTGCTACTTCCATGGCAGTCTCAGATTCAGACTCAGGTCCTGTTGTTCACACGACCC
CACTTGTCACCTTCCTCCAGCGCCTGCAACTCACGGCGATCCGATCATGCCCCAAGAAAC
CTGACCCGAAAGTCTACATCGACCTATCTCTCAAGCTCCCTCACGATCTCTCCACCGTTG
AATCCGTCTTCGACGATCTCACGGCCGGGTCACGTGACATGTCGGTGCCAGTGGAGAAGC
TCAAAAAGTTCGTTAACGAATACTTCGACCCCGCAGGGAAGGATCTGGTGCACCACGAGC
CAGAAGACTTCGTCTCTGATCCCACCGAGTTTCTCCTCAACGTGGAGAACAAGCAAGTCA
GAGTATGGGCGCGTGAGGTGCACTGCCTGTGGAAAACCCTGAGCGGCAGAGTCTCTGACG
CCGTGATAGAGTCACCTGACAGGCACACGCTTCTCCCGTTGCCGGAACCGGTTATCATTC
CCGGTTCGAGATTCAGAGAGGTCTATTACTGGGATTCTTACTGGGTCATCAAAGGACTTT
TGACGAGTAAAATGTTCACTACGGCACAAGGTTTAGTGACGAACCTGATGTCACTCGTGG
AGACTTATGGTTACGTTCTGAACGGCGCTAGAGCTTATTACACTAACCGAAGCCAACCAC
CTCTACTGAGCTCAATGGTTTATGAGATTTATAAAGTCACCAAAGATGAGGAACTTGTGA
TGAAAGCTATCCCTGTGCTTCTCAAAGAATACGAGTTCTGGAACTCAGGAAAACATAAGG
TGGTTATTCGAGACGCTAGTGGCAATGATCACATTTTAAGCCGTTACTACGCCATGTGGA
ACATGCCCAGACCTGAATCCTCTGTTTTCGATCAAGAATCAGCTTCGGGGTTTTCCAGTA
CGTTGGAGAAACAAAGGTTCCATCGAGATATAGCTACGGCTGCTGAATCAGGATGCGACT
TCAGCACGCGATGGATGAGACATCCTCCTAATTTCACAACGATGGCTACAACATCAGTTG
TTCCTGTTGATCTAAATGTCTTTCTTCTCAAGATGGAACTCGATATAGCGTTTATGATGG
AGATTGCTGGCGACAAAAACGGTTCAGAGCGTTTTGTGAAAGCGTCAGAAGCAAGAAAGA
AAGCGTTTGAGATCGTGTTTTGGAACGAAAAAGCAGGGCAGTGGCTAGATTACTGGCTTT
CCTCTAATGGTGATGAGCCTGAGACATGGAAAGCTGAGAACCAAAACAACAACGTGTTTG
CATCTAACTTCGCCCCTATTTGGATTAGTTCCTTCCATTCTGATGAAAATTTTGTCAAGA
AAGTTGTGAAGGCTCTTGAAAACTCAGGACTCATCGCTCCCGCTGGAATCCTAACCTCTT
TGACAAACTCGGGACAACAATGGGACGCTCCTAATGGATGGGCACCGCAACAAGAGATGA
TTGTCACAGGACTCGCGAGATCTGATCTAAAGGAAGCTAAAGTGATGGCAGAGGAGATTG
CAAGGAGGTGGATAAGAAGCAGCTATCGTGCATACAAGACAAGTGGGACTATTCATGAGA
AGCTCGATGTTTCAGAGATTGGTGAATATGGTGGTGGAGGAGAATATAAGCCACAGACGG
GATTTGGATGGTCAAATGGAGTTATATTAACATTCTTGGAGGAGTTTGGATGGCCCTCTG
ACCTGAGCATTATTGAACCGTAGATTTCCTACTTTTGTATTAAACATTAAATAAAGGAGT
TACTTCAAAGTTTGTAATTTTATCAAAAACTTTATAATAGTGGAAATTTAATCGAGTTTC
CTTTTTGGGTGGATTTTGGGGATTTTAAAGGTTTTCATCTACATGTTCACATACATGTAC
CTAAGATAGTATTATGAACGTATTATCTTAAAGCCATGTTCACATACCTACTAAATCGAG
AGCAGACTAAAGCAATTCACATTATGATTATAACTAAGGAAGCTAACACTTAATTTGGTG
TTACATGAGTTGTTCTGTTGTTTTTTTTTTTTTTTTGAAACCGAGTTGTTCTGTTGTTGG
ATTGAAA
>Cluster_83212
AACTTTCTTGACAAAATTTTCATCTACATGTTACAAGATAATACGTTCATATACTATCTT
TAGGTACATGTGTGCACATAGCCAGTTTTAAGATTTTGGAGGATATAGACAATTTATTAG
AAATTTTAGTTAAAAAAAAATTAAAACAATTTTGAGAACTTATGTTTGTATAAATTATAT
ATATTAAAATTTCGAGGTCATATGTAAATGTTTCAATTTACTATTATACCCAAGACCGGC
TCTGTGTTATAAACAGTTAGACATAGTTTTACCAGAATGGAAGGAACTAATCCAAA
>Cluster_1005
ATAGATCTTTCTCCCACTCCCACGGCCCCCTCTAGTCTTCTCTAGATTTGCTCTGCTCGA
GAACTTCTCTAAACACTGTCGACATTTCGAGATCACATATTCATCCCTCTCAAAATCACA
ACTCATCTGCTGGATCGATCTCCCCGAAACCAAGTTTTATTTCCACTTTCTCCGCCATCT
CACCAGACTCGGATCTCGCTACTAAGTAGATGACTGGTTGAATTGAAATCTGAGAATCCA
ACGGACAATTATCGCAGCTGGATCGATATGGAAGAAGAAAGTGCTGTTGAGATTCTTCAG
AGGTATCGCCGTGACAGGCGTAAACTCTTGGATTTTATGTTGGCCGGTAGCTTAATCAAG
AAAGTCATTATGCCTCCTGGAGCCGTTACTCTTGATGATGTGGATTTAGATCAAGTTAGT
GTCGATTATGTCATTAACTGTGCTAAGAAAGGTGGAATGCTCGAGCTTTCTGAAGCGATT
CGGGACTTTCATGATCACAGTGGATTGCCTTATATGAATAGCGTGGGTACTGCTGATGAT
TTCTTTTTGGCTACAAACCCTGAATCTTCTGGCTCACCTCCCAAAAGGGCGCCGCCGCCT
ATTCCTTTGTTGACTTCCTCATCCTCATCCATCCCTACGAATCCCGAGTGGTGTGAGTCA
CCTTCTGCGCCACCGTTGATGCGATCGGAATCTATCGATTCATCACACGCTCAAGAGCAG
GAGCTGACTGTTGATGACATTGAAGACTTTGAGGATGACGATGACAATGAGGGAGTTGGT
AATTTCAGGATCTCGAGGCGGACTGCTAGTGATGCGGCTGATCTTGTGCCTAAACTCCCA
TCCTTTGCCACTGGTATTACAGATGATGATCTCCGTGAAACTGCATTTGAAATCTTGTTG
GCTTGCGCTGGAGCCTCAGGGGGCCTCATAGTACCATCAAAAGAGAAAAAGAATGAGAAA
CGAAGATCTAGGCTGATTAAAAAGCTCGGTCGCAAAAGTGAGAGTGTTTCTCAGTCTCAA
ACTTCATCAGGATTGGTTGCTCTTTTGGAAATGATGCGAGGCCAAATGGAGATATCTGAG
GCCATGGACATCAGGACAAGACAGGGGTTGCTTAATGCCCTAGCTGGAAAATCTGGGAAA
AGAATGGACAGCCTCCTGATACCTGTAGAATTGTTATGTTGTGTATCTCGTACCGAGTTT
TCTGACAAGAAAGCATACCTACGTTGGCAGAAAAGGCAGTTAAACATGTTAGCAGAGGGG
CTTATTAATCATCCTGTCGTTGGATTTGGAGAATCAGGTCGTAAGGCAACTGACCTGAAG
AGTCTTCTGCAAAGGATTGAAGAATCAGAGTCTCTTCCAGCCTCAGCCGGAGAAGTGCAA
AGGGCAGAATGTTTAAAATCTCTTACAGAAGTTGCTACCTCACTTGCTGAGAGACCGGCT
CGTGGTGATTTGACGGGTGAAGTGTGCCATTGGGCTGATGGTTATCATTTGAACGTCAGA
CTATATGAAAAACTGCTTCTCTGTGTCTTTGACATGTTGAATGAAGGGAAGCTTACAGAG
GAAGTGGAAGAAATTCTTGAGCTTTTGAAGTCAACGTGGCGTGTTCTTGGAATTACAGAG
ACCATTCATTACACATGCTATGCCTGGGTATTATTTCGGCAGTATGTAATCACTAGTGAA
CAAGGACTTCTGCGACATGCTATTCAGCAGCTGAATAAAATCCCTCTAAAAGAACAACGT
GGGCCTCAAGAGCGCATACATTTAAAAACCTTGCAGTGTAGGGTTGAAAATGAAGAGATA
TCCTTCCTGGAGTCCTTCTTGTCACCTATACGTAGTTGGGCTGATAAGCAGCTGGGCGAC
TACCATCTGCATTTTGCCGAGGGTTCACTTGTCGTGGAGGATACAGTTTCAGTTGCAATG
ATAACTTGGAGGCTTTTGTTGGAGGAATCTGACAGAGCGATGCATTCTAGCTCTTTAGAT
CGAGAGCAAATTGAGTCCTATATTTCATCTTCCATCAAGAATACGTTCACAAGGATGTCA
CTTACCATTGATAGATCAGACAGAATCAATGAGCACCCTTTGGCATTGCTTGCTGAGGAG
ACAAAGAAACTTATCAAAAAAGACTCTACCATCTTTATGCCAATATTATCTCAGAGGCAC
CCACAAGCAATTGCGTTTTCTGCATCTCTTATTCACAAGTTTTATGGAAACAAGCTGAAA
CCTTTTCTTGATGGTACTGAACACTTGACGGAGGATGTTGTCTCTGTTTTTCCTGCGGCT
GATAGCCTTGAGCAGTATTTACTGGAGCTAATGACCTCTGTCTGTGGAGAGGATACAAAT
GGACCTTACTTCAGAAAATTAATTCCATATGAGCTCGAATCTCTCTCTGGCACGTTGGTT
TTGAGATGGATCAATGCACAGCTGGGAAGAATTTTGAGCTGGGTGGAACGAGCTATTAAA
CAAGAGCACTGGGACCCAATATCACCTCAACAGCGGCATGGGAGCTCAATTGTTGAAGTT
TTCAGGATCGTAGAAGAGACTGTTGATCAATTTTTTGAGCTGAAAGTTCCAATGAGATCC
ATTGAACTAAGCGCTTTACTTCGTGGTATTGACAATGCATTTCAAGTATATACTAACCAT
GTCATGGAGAAGCTAGGTAGCAAGGATGATTTGGTCCCACCTGTGCCTGTTCTTACTCGT
TACAAGAAGGAAGCAGCAATCAAGGTTTTTGTTAAGAAGGAACTATTCGAGTCAAAACTG
CCGGATGAGAGATGGTCGACTAACATTGATGTTCCTGCAACTGCTGTCCTTTGCGTTCAG
CTCAATACTTTACATTATGCTGTTAGTCAACTGAGCAAGTTAGAAGACAGCATATGGGAG
CGATGGATAGCAAAAAGACCTCGCGAAAAGATTGTCATCAGAAAATCTTTGGTTGAGAAA
ACTAAGAGTGTTAACCAGAAGGAATCTTTTGAGGGGAGTAGAAAAGATATCAATGCAGCT
CTGGATCGTATTTGCGAGTTTACTGGAACGAAGATCATCTTCTACGATCTAAGGGAGCCA
TTTATTGAGAATCTGTACAAGCCAAGTGTTTCTCAATCAAGATTGGAAGCATTAATCGAA
GCCCTTGACACGGAACTTGGGCAGCTATGCACTGTCATAATGGAATCACTGAGGGATCGG
ATAGTCACAAGCTTGCTTCAAGCATCACTTGACGGATTACTTCGCGTACTATTAGACGGA
GGCTCGTCACGTGTATTTCATCCAAGCGAGTCAAAGCTACTTGAAGAAGATGTAGAGGTC
TTAAAGGAATTCTTTATTTCTGGCGGTGACGGACTTCCGAGAGGAGTCGTTGAAAACCAA
ATCGCCCGTGTTCGTCTCGTTGTAAAGCTGCACGGATACGAGACACGAGAGCTTATCGAT
GACTTAAGGTCTAGAAGCAGTCTAGATATGCAGCAAGGAGGAAGAGGCAAACTTGGAGCA
GACACCCAAACACTGGTGCGAGTGTTGTGCCACAGAAACGATTCAGAGGCTTCTCTGTTT
CTGAAAAAGCAGTACAAAATCCCCAAATCCCACGCCTAATCGGATATTATGCTTTCATCT
ATTGGCCCCTTCTTTTAGTTTCTTATTTTCTTCTTGTTCAGTGACAAAAATACTTCTGTA
TAAACGATGATTTTCACAAGCACAGGCTGTAGAGAAATTACAGTTTCACTCGATCGTTTT
ATTTGTCCTTGCTAAATTACAAATGTTGTATTAATTTTATTTTTTTCTATTGAAATGTAT
TGCATTGTGCAAACGAATATTTTCATTTAATTTTACCCAAAAAAGAGTCTGGAAA
>Cluster_80287
GCATTTTGGTAAATAAGAGCTGAAAGTAGACATTGGACTGGTTAGGTTAGTCTTGATCGA
GAAAGTAAACATGAATCTTTTCTTGTCTGTCCTCTCACCCGAGCTTCTTAAGCTCTATTT
GTTTATTTCTTCTTTTTCGAAAGCATATTAAGCTCTATTTGTTACCTTCTAGTTATCACC
ACAACTTTTCTGATTCTTTTTTTTTTGACAAAAGATTTTTCTTCTTTTTGTGTTGCTTCC
AAAGTTTCTTTAGGTTGTTCTTAAAAAAAAAAAAAAATTTCTTTAGGACTTTTTGTAAGT
GTGCTTT
>Cluster_38647
TTTAAAAATATTATTTACTGTATTTAAATCCTCAAGCTAAGCAACCCCTATTTTCTCAGT
TGCCTGCCTATATATAATCAGATTTAAAACCCAAAAAAAAACATAAATAAATACCAACAT
TAGCATCAACATCGCATACACAAACACTAATCCACACACACACACAAAAAAAGATTTTTC
TCGATACATTAATAATTCAAGAATCAAGAAATGGAGGAATCAGGACGTAAAGGAGATCCG
TTTCCAGGTTTTGAGATGAGTTTTCACAAAGACGACTCTATTTTCCGGCGATCTCAAAGC
TGCCGGCGGCTTCAGAGAAGAGCTCCATGTCCTCTCTCATTACCACCAAGACCTCCTCCT
TCCGCAGAAGCTCCTTCTTCTGCGACCGGCGTCTCCAATTCTGCGTTATGTCAGAACGGC
ACAGATCCAATCCCTCTACTGTCTCCTCTCGTCCTTCCTTCAATGCTTCAACCTAATCCC
TCCACTACCTCTCACTGACTCTCTTCTCTGCATGTCTCTTCTTATATTTTTCCTGTAATG
ACAATGTCTCATTGATCCATAATTTATTTCCTTTTGATCATTTTGGTTTTTGTTTGAATT
TTTTTCATAATCTAGCTTCACACATGTCATTCTTGATGATGTTGATAACATTATTGATTA
CTATTTGTACATACAGTACTTTTTATTTATTTTCTTATTGAGCTGAGTACTG
>Cluster_93753
AAAAAAAAAAAAAAACAAGAGACAAATGACTCTAATTGCGGATGATAAATAATTAAATTT
ATTTATGAGTCATTATCTTTGTTATTATAGTATAATAATATAAATAAACTTCAATGAGTA
GGGAGGCGAAGGTCCAAGCCATACAGTTGGAACGAATCGAGCTGAGCTGGCACATTAACA
TTTGATACTGGGCTGTCACGGCCCACCTACTATCGTCGTCTACGAAGAATCCAACGACAC
AGACGGTGCCACGTGTTGAAAG
>Cluster_96943
AGAGCCATCCCATTCAAGTCCAGAAGCTGATCGAGTCACTCTTAAAAAATCTAGCTTTGT
GCTATTATTAGTTTGCTTTCTTTTGTGAATTGTGTGAAGCATCGTTTGTGTATTTGCTGT
TCCTCTCTTCTTTGCCTAATGCAGACTCTATGTAAAACAAAGACATTCCCCCTGAAAAAT
TTGTAATCACTCTTCTCCACTTTCCAAATCATTTCTATAATTGGAACATTGTGGGCAGAC
ATTTATCTTGAAA
>Cluster_98728
CAATCGTGACTTGGTTTCCTCACATTTTGATAGTGGAAGACCAAGTGATGAAGAAGGTGT
TGAGGATGCTTTTGAGGTCATCCATGAGAATGATGAACGTGTCAGGACAGGTATATGGGT
CGGGGATTGCTTCATTTACAACAACTCTTCTTCGAAGCTTAACTATTGTGTTGGAGGCGA
GGTAACCACAATGTATCATTTGGACCGTCCAATGTATTTGTTAGGCTATATTGCCAATCA
GAGCCGGG
>Cluster_39795
GGCAAGTATTATTATCGGTTATATATTTAACTTCACAATGTTAAATGTCATCCTTCCATA
CACACCTTAGTTTATTTGCAACATCAATTATGAGAGAGTTTGGGATACTCTCTGATCTGA
TAAAAAAAAGACTAGAAGAAGGTTGAAAACTTCAAAAAAGACCAATCGCTCTGATAAAAG
CAGAACCAAACTAAGATTTGTTGTGTGCATTTGTTCAAGGTCGGGGAAAATTGAAACAAC
AAAAACAGAAGAGTATTACATAGACATGGACATAATCTGTCGAGCGATGCCAGGTTCTTG
CTGCAACAGCTCCCTCAAGCTGTTCTCCACCTCTGCAATCTTCTTCTCCAAGTTCTCCTT
CGATGTCTGAAGAGAAGCAATTGTAGCCTCGCTATCCTTGAACTTCTGCTCTTGTTCAGC
CTCTAGTACACTCTTGGGCTCTAGAAGAAACGTTCTTCCTATAGACTTGAAAGTGTTAGT
ATCTTCAGGCAAAGGGCGTAGCTCCTCCAAGGTTAAGTAAGCACGTTTTCTATCTCCCTC
TTTGTTCCGCATCTGTGTCTGCACCTGCTTGAGCTTGCCGGTGAGATCGATCATGCTTGC
TTGAATCTCTAGAAATGCAGTTCGGGTTGCTTCGTCCGCCATATCTGCAGATCTTTAGCT
CTTCCCACTGCAGAAAATAAATAAAAGGT
>Cluster_111805
CTCAAATCAAGTAAGACTACCCGCTGAACTTAAGCATATCAATAAGCGGAGGAAAAGAAA
ACAATAGTGATGCCTCTAGTAACGGCGAGTGAAGCAGGCAAAGCCCAACTTTAAAATCTG
GCGCTTTCAGCGTCCGAGTTGTAGTCTCGAGAAGCATGGCTCGTGTCGGTCCGCGTCAAA
CTGGTTCGGATGCCAGGTCATAGAGGGTGACAATCCCG
>Cluster_51214
AAAAATATTGAATATTTTCTGGTACATATTGATTCCGGAATCTTAAAGACGAGCGATACA
TTGTACTATTACTATTTGTTATATACACAAACTGACAAAAGCAACAGAAATTTTCGATAA
AAAGAAACTAAAAAATATATTAGTCTCTCTAGCCATGAATATAAGCAAAGTGATTAATCA
AAGCTGAAGCATTACTCGTTAGATGAGCAATAACCAAAATCCTCCCTCTAACCAAATCCT
TGACTTTCCCATTCATGTCAGCTCCTCCAAAACCATCCGAGCACGTGTTCTCATCGGTCA
GAGCCGCGCTAACCCAAGTCTGAATATCACTCATGTAGATTTCGTAGTTCGAGCCACTTA
ACAGACCCATCTCACCTATCGATTTCCTAAGCTCCGCCAACGTGTCACCTAGCTCCTCAA
CGCAGTCTCTCATGGCCGAGACTTCTCTGGGCTTGAGCTGACTACTCGAGAGACGCACCA
TCATTGCTGATGTGGCTTTAACCGAGGCTAAT
>Cluster_25898
AATCTTATCATACCATATCTGTAACATATCTAATATTTCCCCAAAATAAATCTAATCTTA
ACTTCCCGTACGAGTATGAAAATAAATTTTCCCTTTTTCACAAGTAAACAGTTATTTCCT
GGTGTTACTCTTTTTCAAAAATAATCTTGTTCTTTTCACAAAAACAACTACGATTATTTC
TTTTTTTTTTGCCATCTAATATTTTATATTAATAAAGGCCTAAGCCCAACAAGGATTACA
ACCCAACCATGAGATTACAAGACTAAAAGCCCATAAACACAATTGGGCATCTGAAAAAAT
ATGGCCGAAGCCTATTTGACTTGATCCCTAAACGAAGGACGCCGCTCGACCACGTATTGA
GATTTGTAAGCGTGAGACACGTGTTGACGCCTCACCAAACGAGGGACACGCGTCATCTGG
TCAAGTCATCGTCACCGTTTAGTCCCCACCGAAAGCAACCTCGAGAAACGCCGGAAAAAC
TACCCAGCATCTCACCGAACCACTCCAGGACCCATGCATCGCCACCGCGAACACTTCATC
ACCCACGCTCCGTCCAAACAGAGAGCATCATCGACGCTACGTCGAGATCTCATCCGGAAC
TCGAGCCACCACACACGAAACCATCTTCAATCCGTCGGAGAGCATACATCGATCAACTCG
AAATCTCATCCGACAGAACCAAACCGCACGACCGAAACACACCTAGAAGCTACACCGTAT
AGGATAGATTAAGAAAAAACAAAAGCCGGCGACGTAAGGTGTATAAGACCTTCACCCCCC
GGAAACACGGCCGGCGACGGTGGAGCTATCAGAACCGCTACCTCCCAGAGTCAAAAACCA
CCGAGAAGAAGAACCCGACGATCCCTCTTCCCCTTAAAACCGAACATGCAAGGCGAGAAA
CTATGAAAGAAAAAGCAAACCGGACCGACGGTGGCTGTAGGAGCCCACCCGTCGGCCGGA
ATCACAGGAACCACGGCGGAGGAATAGAGAGAAGTTAGAGCTTTTGTTCTAGAGAGAAGG
ATCACTTCGTTTATATGTTCAAGA
>Cluster_55462
TAACTAAAAAAAATAAACCTTAAGCTAAACAAATTAACTACCAAAATCATCCTCACAATA
AAAATACAAAGAATTGAAAGAGAAAATGAGAGGAAGGTTTAATGTAAACTCAACACTAAA
CGTTCTCTAATGTCTTCAAAATCTTCTGTTTTGCCCATTCACACTACAAATACAAAATAC
AATCACAATCAATTATCTTCTAACTTTTGATCTCCTCTAATTGATTGTTCCTCTTCATTC
ATCTCTTCTAAATCTAAAATTGTTCTGCTCACTGAGACTCTTCCCTACTCATCTCAACTC
TAAACACTTCAACATTTGGAAATTGAATCACCTTTCTTGGTTTTAGTCTACACCAATGTA
GGCATTGTTCGGAATCAAATCTTGCAGATCATTCTCTTCATTTGCGTAGCTGCACCTCTT
GCTTCTCATTTCAGCCACCTTCTTGTGTGAGTTTGAGTGGAGAG
>Cluster_55652
AATCACGGCCGTTGAATGCCTAGTGATGGAGCTTGTGAAGAAACCAGATCACACCTAGAT
CTGACAGAGAAACAAGGAGCCAAGCCTAACCGAACTCAGAGACACCAATCCCACATGACT
GGTTCACTACTGAACCGGAGAGAATCCACAGCAGCTTCCAAAAAAGAGAACAAGCCCATC
TAGAATCCCACCAGTAACAAGATAGAGAAAGGAATGGAGAAAACAAACCGTTGATCTAAT
GATCCGGTACTTTTACTTCCAAAACTAACCTAGATCTGAGAAGGAAAGCTAAGTTTTTCC
AACCAAAATCTCCATCAAAATAGGTTCCGGTCGCCACACGCCGAAGATATGTTAAACTAG
AAGGAAAACTAAAGAGATTGCGACCGGCGCTGGCGTTAACGAAACCGCCACGCACCGGTC
ATCGGAGAAACTCAGACGGTAAAGAAAAGGAGAGAAGGCGGA
>Cluster_81331
GTAAATCAGAAAATACTCTCAAGCTCTTAATACAACCTGTGGTTCATATATCTTGTGTTT
CTCGGTTTACTAACATATATTTTAGTAACACAATCTGTAGAGATATAACATATATGTCTT
CAAATTATAAAATGAACACATCATATGCAGGATAAAGACACAAACACACAAAGACATATA
GGGTATTACATATACAGACTCACACTTAGTCTTTTTTCTCAGGCATCAGTTCCACTTGTT
TGTTGTTCCTAAACAACTTATGCTCAATATGTTGAGCAAATGTCCTTGGAGGAAACTTAG
CCG
>Cluster_30899
ACAGATCTCTCTTTGCTTCTGTTTAAAAGATCGAACTGGTGCGATTGTTTGACGTTATAC
TATGTCGTCAGATAATTGCTGTTAAATTATTTTATATGTTTTAGCCTTTAGGGTTAATGA
ATGTCTGAAATTATATGGCTTTAACCGTTTGTTTTGTTGGTCTCGGTTACAGGAACATAT
ATGTATAATATGATGAAGTCTGGAAAAGGTCGTTTCTTCCTAGCATCAATTGTAAGAAAT
TACTTTCCCTCGGTCACATATGCACCAAGTAGGCGTCTGCTGTGTACAACCCCCTATGAT
GATGATTATGATATAGATGCAACTTATGGTAGGCCTTTCCCTAGATTCGTGGAGAGAGAT
CTCTTTGATAGACCATTGCCTTCTGAGAAAATCTTGTCGCTGATTGAGACTTTGGAACAT
CTAACTATAAAAGAAAAACACGAGTTTAGGTTTATATTTAGTGAAGCGTTGGGGCTTCCA
ACCCCTCCCAAAACTCCAAGAAGAGCAGATCAGAGGTTTCTTGTGAAGTTGATGGAGTGT
GAAAAGCCTTATTATAATGGTGTGCTTAAAGAAGTTGCATGGGCCCAAACTACCGAAGAA
AAGACATCATTGTACCACTTTTACATGGGCGATAGTTATGAGATTGCTGAAAATGTCCCT
TCCATTGTTAAACAATATATCACAAAGGAAGAAGCTGAAGACCTTGCAGCGAAGCTCAAT
GCTGCTGGTGGAGTCGCTGTTGTCGAGGAGGTTGATGGAGAGAAGGAGAATGAGAAGGAG
AAGGAGAAGGAGAAGGAGAATGAGAATGAGAAGGAGAAGGAGAAGGAGAAGGAGAATGAG
AATGAGAAGGAGAAGGAGAAGGAGAAGGAGAATGAGAATGAGAAGGAGAAGGAGAA
>Cluster_36720
TGCTCTTCCGATCTTGGCCACACAAATTTATCAATATCATCACTTCTCTCTTCACATCTT
CAAAGACAATAGCCATCGTCATATACACAACAAATTACAATCTAACAGATCTCATAACTA
CTACAGAACCAGAAGACATCAAATCAGAAAGCACTAACTTTTGCTTTGTGAAAAAACTTT
AGAAAACCAAACTCCTACTTGCTAGAAAAACACTTAGATAATCAGAGATCTTATCCAACC
CTACTCTACCTCCTTCTGATTCGATACATTCGGGGATCGCCGCAGAGTTCAGCTTCACGG
AGCCGTGTCATCTCGTGATGATGCGATTAACCGGATGAGGAAAAGGACGTACGTATGAAG
ATTATCTTTAGCTTTCCCATTGATCCGCAGAGTTCGGCTTCACGGAGCCGTGTCATCTCG
TGATGATGCGATTAGCCGAAGACGGAGGAGGAAACGGCCGTACGTATGAAGATTCTCTTT
GGCGCTCCCATTGATAGCTGGATATCTCGCCGTAGTCTTCTTGGAGAAGAAGGAATGAGA
TGGAATTGGGCTGTAAAATGGGAGATGAAGAGATCGTGATTTCCAGATGAGAAATACTGA
CTTATTTATATCCGATATCACAGATCTCACCGACACAAAACACGCATTGAAGAACTTGTA
GAGAGCGAACGAATTGATGGGATTAAACACATAGAATCGATAACGCAATCCGTTTCGAGA
CAGGGAGGAATCTCGATCGACGCCGTCGAACAA
>Cluster_13076
TAGACATGTTTTGGTAAATCTTCGATAGATGTCGACATGTTTTATTTATGACTTAATACG
AAGACATCCCCGCGTATTCAACCACCCAATATTCTTAACCGAAATATTTATTCTAGAAAA
TTCGCCAATTTTTCAATGAGCGTCAGTACACGCGTCATCAAATGACGATTCCGATTAACA
ATGATTCAGTCTCAACCGTTGGATCCCACAATCAGCGCATCTTATTCCTCCGCGTTGGTG
GTGGATAAATCCTTTGGGTCCATTTTGTGTAAATAATAGAAGTATTATTCCATTTTTAAA
ATAAACATTTCTTAGAGGAAAAGGCATAAAATGTGGTAAGATTCTCTCCGTAACCGTCCT
CCCATTTTTTCTATAAGACCCGACCCCAAGACAAAGCAATTATTCATCAAAAACAAAATC
AAAATCAAACAGAGAGAGAGAAAGAAAGAACAGAGAAAAAATGGCCGCACCAGCAGAATT
GATCCCAGCAGGAGAAGTGATCGCTTGCCACACCGTTGATGACTGGAACAACAAGTTCAA
GGCCGCCAAAGAATCCAACAAGCTGATTGTGATAGACTTCACAGCAACATGGTGCCCACC
TTGCCGTTTCATTGCACCCATCTTCGTCGAGTTGGCTAAGAAGCACCTTGATGTCGTTTT
CTTCAAGGTCGATGTCGATGAATTGAATTCTGTTGCTAAGGATTTCGAAGTTGAGGCCAT
GCCGACCTTTGTCTACATGAAGGGTGAAGAGAAGGTCGACAAGGTGGTCGGTGCTGCGAA
AGATGAAATCGTAGCCAAGCTTGAGAAGCACTCTCAAGTTGCTTCGGCTTGATTTGGTTT
ATCGTTCTCTTCATAACTATTTACCTAGTAGTGTGTTTGGTGTTTTTTAATAAAAATCCT
TTGTTGCGTTATTGTCACTTTCACTTGAATCATCATCATCTTCCCTTTGTGTTGGTTTGG
TGTGGTGCCTACATGCCTTGGGTGTGTGAATAAATGTTTGCAGACTGTATAACTCGCACG
CATCTATGCTAAATTTTCATGTTATTAACTCTTGAGGTTATTGTGTTACGTCAGATTTCA
GTTTTATGTTTACATGGCTTAATAATTTAAATTTTATGCATATCGAGTAGCAGCAACATT
GTGATTGTGCCTGTAGCGTAGTAAGATTCTTATCAGACGAAAGACAAAACAGATAAACTA
TAAGTACTAGGTTTGACACATTTGTTATTTCAGTAATTCCACTCGCAAACAACACAAGAA
CCATAGAAGATAGCAGAGAGTGTCATGCTTTGTTATGTAGGTTCTGGACCACTGCTCGTT
TTTTTTTTAATCTGTCGACAACCGCCGTTGTTTTATATGAATCGGACAGTCAATTTCATT
TTGAAAAATTTCCATGTTACTATAGGATGCTGACTTCCGTTTTCAAACCATATTAGTGCT
AGATGTTTCTATTCGTTCCTTCTACAGAGATTTGGTAAACTCAAGCATAAATATTAGATT
GTTTTTTAAAACACTTTTGTGGAAGCACCGTGGCCTAGTGGTCAAGGTTTAAAGGCTTCT
ACACCCAAGTCTGGAGTTGGAATCCCAGGCGATGCAATTTCTATA
>Cluster_105080
TTCGATGAGATTGAGAAGAAGAAAGAGGAAGAGGAATCCAAGGACGCTCCTCCTGCGGAA
ACTGATGCAAGTCAATTGTGATTGTTTTCGAGATTTCGGAGTCTTTGTTTCTTCTGCCAA
AGGTTCTGAACTGATATCACTGTGTATGAGTTGTTTCCAGGCTGAAGATGATGCAGAGGA
CGATGAGGGAGATGAATCTGATACTGAAGCTAAGACCGAAGCCAAATCAGAA
>Cluster_28404
TCATCATTACATACACATTCGACCAATACTCGAGAATAAAAATGGCTAACTTCTCTAGTT
CACACCTTCTCTTCATCTCCTTCATCATAGCTTCAGGGACACTATCCGTTGTCTCCGGAA
CCGTCTTTACCATCGTGAACAGCTGCAGTTTCAACGTCTGGCCAGGCATCCTCACTGGAA
ACGGCGCACAACTCAACGACGGCGGCTTTCTCTTAACCCCTGGAGCTTCCGTCGATGTAA
CCGCACCCGCGGGATGGTCCGGCCGAATATGGGGCAGAACGGGCTGCAACTTCGATGGCT
CAGGCGCTGGGAGATGTCTCACCGGCGACTGCGGCAACAAACTAAAATGCGCGGGCGCAG
GAGGAGTTCCACCGGTCACACTCGCCGAGTTCACAATCGGCAATGGCGGCGGACAGGACT
TCTACGACGTAAGCCTCGTCGACGGCTACAACGTCCAGATGGGAATCACGACGCGAGACG
GCTCAGGCGACTGCCAAAACGTTGGATGCGTTTCGGACCTGAACGGGAGCTGTCCGAACG
ATCTACGTGTTATGGACGGGGGGAACGTTGTGGCGTGTAAGAGCGCTTGCGCCGCGTTTA
ACAAACCAGAGTATTGTTGCACCGGTGCGTTCGATAAACCGGAGACTTGTCCGCCCACGG
ATTTCTCGAGGATTTTCAAAGCGGCTTGCCCTAAAGCGTATAGCTACGCATACGACGACG
CTTCCAGCACTTTTACTTGCACCAATGCTAATTACTCCGTCGTTTTCTGTCCAAGATCAT
AGATAGATACACGCTTACATTATATCATTATCACACAATCATTATACTAATTATCAACGT
GTATTACCGTGGAGTCGCTGGATGTAATAAGAGCTTTTGCGGGATGAGATAAATTCCGCA
GGCTGACATTATAGTGAATAATAAAAGCTACAGAATAAACTTTATGATAAAAAAAAAAAA
AAAAT
>Cluster_25960
GAAGAAGAAGAAGAAGAAGAAGATTCAGCAGCAACAAGAGATGATGAAGAAGACGCAAAC
GATTTTCGGCAAGTACTGGCGTAGAGGTTTTTCATCCATCGCTTCTTCCCCTCTGACCTC
GAGGGTCAAGCAGGAGTTGGCGGAGCAGAATGGCTTGGGTCTCTTTGGAGCATTTATTGG
TGGATGGTGTATCAAAGCTTCCATAAATGTTTACAAGAAAAGAGAGCATTGGTACATAGT
GGACAGATTGTCTAAAGAGAACGACCAGCGTTTTGTTGATCTGTTGACTAGATCTTCCCA
GCTCACAATGGCAAGGACTGAAGCCAGTCGCAAACGTTTGATGGATATGAAAGACAGAGT
CGATTCTGACTAGTCTCTTCCCCGATGGCAATCTCTCTCTCTCTCTCTCTATCTATCTAT
GTATTTCGGTGCTCTACTGATCTTGTTTGTACACCACAGATTCTAAAAATTTGGCTAGCT
CATTACAAACACTTGAGGATATTGATATTTTCAATATCTTAACAAGATATTTATGTTATT
ACAAAAGCAACATATTATAAGTACTGCTGCGCTGTTGATTATTACAATAATAAAAAGGTG
AAATTAGATAACAACTTGTCCCACATCCCATACCAAGTCTTCGATAATTCGGTATTACAG
AGACGCACAAAAGTAAAAATTAGATATTCTTCGTCTTCCAGTTCTTCATTCGTGCCTCCA
ACGCTGCTTCGGTTTCATCACAGCTTTTCGATACTTCCAGCAGTCTCTCCTCAACTCCCT
GAACTTGCGCCGAGACAGAGTTTGTTGTTAAGCCACCAATCACGTATCCAATACCACAAA
ACGCCCCTTTATAGGCGTATCCAACAACTTTCGAGCCGCGCTTAGTCACAACAACTTTCT
CACCGACGGATGAAAAATCACGACACTGCAGCCTCCCCTTGCCACAAGACTTAGCCAACG
TGCTTCCCAGGAACCTCATCATCTTCTTCTTCTTCTTCTTCTGTCCGGCGTTATAATCTA
GGGTTTGTTTGTTCTGTTTCTT
>Cluster_90054
TGTACGAACATAACAATGAAACCATCCATCCCAAACAAACAGATATTACAAAGAAGCAAA
TACAACATAGAAAGATAGGGGCATACAAAACACTTAAACAACTAATGATGTCGAGAAGTC
CTCTAATCTCAGCGACCATCGAGCTGTAAAGTGAGGTGAAGCCTTGGAACTTAGAGACCA
CAATCAGTGATATAAATCCCAAGATTGAAGCAGCAACAAGTGCATAATCAACAATCTTCA
ACATGGCTACAAAGCCTTTGATTAGAACTTCAG
>Cluster_26968
GATTCCGGAAAGAAGCCAGGGATTGAGTTGAGATGGAAGATTCAGGAGCGATTCTATGTC
AAATCTCCGTTTACAAGGACATGCTTGATCAGGTTTCGCTTCCTCCTCTCTGCTCACTTT
CTCGCGGTTAGCTTTTGAACAACGTGATCCGTTTCGTCAAGGTCAATTTGGAAATCGAGG
CGAACATTCAGGTGACGCGAGAAATCGAATCAGATATCGTAAAATGCTCTGAGATGGAAT
CGACTATGTCCGTCAAGGAATCCGATCTTACTAGATCGTTCCTCGCTTCTCAGTACGAGC
TCACCGGCTTGATCTCCGTAGCAGCCGATTCAAAAAACTCTCTGAAGCTATTGGATGATG
AGATACGTCGCCTGAGGAACGAACACTCTGAGATACTCAGAAAGATAACCGAAAAGAGGG
AAGGGTTTGTGAAGATGTGCTTTGAGTTTCAGAGGGAGATTTGTGTTGATGAAGATAGTG
AATTGAGGAGTGAGAGGGAGTTTCTTGAAAATGAAGTTCGAGTGTTAGAGGAGAAGAACG
CAGATGTGAAGAACTCGATTTTGGCTTACATGGAGGATGAAATGATCAATCTATTGTCTG
ACTAGTTTCTGGAATGAGGATTGGAATGTAAGTAGTACTAGTGACTTTGATCTCGATGGT
TTTGCTTGACCAGAGATGAAGTTAGAACTTGTTCTTCGTAAGCCCCAGAGGATTTTATTA
TGCTATGGAGTAGACTTGAACCTTCGGTTCGAAAATTTAGATGTTTCTCTTCCACAGAAG
TTTGCTGATCTTTAAGAAGTTCTTGTTTTGTGCTTCTCTGTTTTGCTCTTTTGCAAAATT
CTGCATCAAGAAGGACAATAGAAACAATGCTTTCATAGTTTCAGGTACTAAAAACTTTCT
ATTATTTTTGCCCTTAATTCATAGGAACCCTCGTGTCCTTCTTGATGCATTTCTTATGGT
TTTGCCTGCTTCCTCTAATTCTTTGGCACTGTTGCTTTTGGGTTCCTAT
>Cluster_94435
GATAACCAGGTGCAGGTGGGTAGGCACCATGTGGTGGTGGTGGAGGAGGGTAAGCTTGAT
GTGGTGGGTATCCAGCTGGTGGATAAGCCCCATGACCCGACGGGTATCCAGCGGGTGGGT
ACCCAAAAAAACCTTTGTCTTTTTCTTCGTCACCTCCCATGTTTTCTCTCAATCAACAAA
ACAAAACCCGAGACGAATCGCGAGACAATAATGTCGAAACTGATTTGCAAAACAGAAAAA
ACACAAAACAGAAGATCTTT
>Cluster_59542
AGGCTAGCAAAGATATGGAGCAAGATGAAAGGGCTCAAGATCCCAAAGAGTGGGGACATG
AGCGCACTGTCGAGAAACATGAACGCTCAGCACATGAGCAAGGTCCTCCCTCCTCAGATG
CTCAAGCAGATTGGTGGCATGGGCGGTCTACAGAGTCTCATGAAACAGATGGGCTCGGGC
AAGGATATGATGGGAATGTTCGGCGGCAAAGACAAATAGTTTCGTTCTTTCTTTCTCACC
TTAAGAAAACAACACTTTGCTCGTTTGTCATGATTAGTCTCTTTTGTTTTTTTTTTGTAA
GCAAATCATTTTATACCAAATGAATACTGTTTTTACTTTTCAGCTTTTGCGAAACCCTCT
TTGAATCAGTAATAATACAATAAGGAAGAAACAATAAAAGAAGTACCACTTTTGGGGTAA
CTTTTA
>Cluster_10634
TCTCTCTCTCAAAAAGCGACACTCCTTTTAAGTCGGTTTTGGGTCTTATTTTGCGGAGGT
TTAGCGAGAGAGAGATAACAATGTCCGGCTCCGATAATCCACAGGCTCCTCAATCGTCGA
AAGACGCTACTGATGTTGGTTGGTACATTCTTGGTGGAAACCAAGAGAGCCTGGGTCCAT
ATACCTTCCTGGAGCTGTGTGATCATTTCAAGAATGGTTACCTACAGGAAACTACACTTG
TCTGGGCTGAAGGAAGAAGCGAATGGCAGCCACTTTCTGCTATCACTGAGTTGATGTCAA
GGATTTCTGGAGCTGAAAGTGACCAATCAACTGGAGGTGCACCTGCGTTGGTGAATGGAT
ATAATGCTACAACGAATCAAGAGAAGCAAGCTTCTACTGAGGATGAGTTTGAGAAATGGC
AGAAAGAGATTCAAGAAGCAGAGGCGGAGGCTGAAAGGTTGAAAAATGGCGCTGTTGAAG
ATGATCAGGACAGACCTTCTTCACCACCCGAGGGGGAAGATGAGTTCACAGATGATGATG
GAACTAGATATAAATGGGACAAAGCTCTTAGAGCATGGGCTCCTCAGAACGAGCCACAGG
GTAGCGCTGACCCTTATGGACTTGAAGAGATGACCTTTGCTGAGGAAGACGAAGTAATTC
CAACTATAAACATCCTTGATACTTCTGTTGATAAGGAGGATGCCTCTAAGGATGATGTGG
CTAGTAAGAAAGAAGAAGATGGCTCTGATCAGACCGCGGAAATAAACAATAATGGAAAGA
GGAAGCTGCCAGAAGAAGAAACTGAAAAGAAGGAAGCAAACAAGCCTCCAGAAGCGTGGT
TTGAGCTGAAAGTAAACCCACATATCTATGTCACTGGGTTGCCCAAAGATGTCACGATCG
AGGAAGTGGTTGAAGTTTTTTCTAAATGCGGCATTATTAAGGAGGATGACAGTGGCAAGC
CTCGCATAAAGCTTTACAGTGACAAGGCGACAGGAGAATTAAAAGGCGATGCTCTTATCA
CGTATATGAAGGAGCCCTCAGTAGATCTTGCAATTCAAATCTTAGACGGTGCTCCTTTAC
GTCCAGCTGACAAGCTCCTCATGTCAGTTTCTCGAGCTAAGTTCGAGCAGAAAGGGGAGA
GATTTATAACAAAGCAAACCGATAACAAGAAGAAGAAAAAGATTAAAAAGGTCGAGCAAA
AGTTGCTTGGATGGGGTGGTAGAGATGATGCCAAGATCGCAATACCTGGAACTGTTGTTC
TACGCCACATGTTCAGTCCGGCGGAGATGAGGGCTGATGAGACTCTGTGTGCTGAGGTAG
AGGAAGACGTGAAAGAAGAGAGTATGAAGCATGGACCGTTTGATTCAGTGAAGGTGTGTG
AGCTTCATCCACAGGGTGTTGTCCTTATAAGATTCAAGGATCGTAAAGATGCACAGAAAT
GTATTGATGCAATGAACGGTCGATGGTATGCAAAGAGACAGATACATGCGAGCCTTGACG
ATGGATCAGTAAACCATGCTGCGGTTCGTGACTTTGATGCTGAAGCTGAACGGTTAGACC
AGTTTGCAGCTGAACTCGAAGCTGAATAGAAAGAAACAAAATCACAATAAATTTCTTTTG
TAGAATACGTTATGTTAGTTAATAAGTTTGAGATTTAACCTATGTTTTCATTTTTGTTGT
TGAGAAACCTAACGTTCTTTCGTGTAGCAAAACAAATACCATGTCCCTATTGATACATAA
AAAAAAAGAGATTCCATCAAAAAAAAAAAAAAA
>Cluster_41528
GTCGTCTCCAAGGTCGCCGGTGCCATCTCTGAAGAAGAACAAAACTTCGACTTCAAGAAG
CTCGCTAGTGATGTCGAAAAGGCTGCTGGTATCATCTCCAAGGTTGCTGGTGCCATCTCC
GGCTCCGAAGAAGAACAAAACTTTGACTTCAAGAAGATCATCGGTAAAGTCGGAAAGGTC
GCTGGTGTCGTCTCCAATGTTGCCGGTGCCATCTCTGGTTCCGAAGAAGAAGCCGTTATG
ATCCGTAGACCCATCACCACCATGCCCATCAAGACTGTCACTGAAGAAGAAGACTTCGAC
TTCAAGAAGGTCATTGGCAAAATCGGAAAGGTTGCTGGTGTCGTCGCCAAGGTTGCTGGT
GCCGTCTCCGAGGAAGAACAAAACTTCGACTTCAAGAAGCTCGCTGGTGATATCGAAAAG
GCTGCCAACGTCATCTCCAAGGTTGCTGACGTCATCTCCAGTTCCAGTACCGAAGAAGAA
CAAAACTTAAACATTAAGAAGCTCATTGGTAAAGTCGGAAAGGTCGCTGGTGTCGTCTCC
AATGTTGCCGGTGCCATCTCCGGTTCCGAAGAACAACAAAACTTCAACATTAAGAAGGCT
ATCAACAAGGTCGGAAAGGTCGCTGGTGTCGTCTCCAATGTTGCCGGTGCCATCTC
>Cluster_49078
AAATTTTTTTTTTTTTTTACTCGAAAGGAAAACAATTCTTTCAGCTCATAAAATTATAAC
ACTGAATCACACAGAGAGTCACTGACATACATATGACAAATTCACTAGCGTCTTCCAAAA
CCCATATCGATTCAAGTTTTTACACCAAAACACAGAGTTCCCACAGATATGCTAAGAAGG
AATACAATTTCAGCAGATTTCATGCTCTTCTAACTGTTGTCTGATTTCTCCAGAGTGTTG
TAGTTGAGAAGCTTCTCAATCAGATCAACATGCGTCATTAGCATACGCCTGCAGCAGTAT
CTAACTAGGTTGAGTGCATCAAGTGCGTCCCCTTCAGTGTAGTCAAGCTGGAGAAGATCG
AGATAAGCATCCCACTTGTTTCCAATCACCTTTCCGCATGTAAAGCATCGTACAGGGATA
ATCATCTTCCCGTGCTTGGAACTGTGAATCTGTTGACTTGGGTCTGCCTCTCTCGCTCTT
TCTCGATTGGGGTTTTAGGGTTTTCTGCTTCGCGCTTTCTTTAATAAGGTGAAGAACA
>Cluster_101025
TAATGTAGTCGCAGATGCACTAAGTCGTAGGAAGTTAGCGTCCGATGTTGGACAAGAAGT
GGAAGCGTTATCGAGTGAGCTTAAACTGATGACATTATGGGCCATAGAAGGAGAGCCAAG
TGAGCCTTTGGGTATTCGTGCAATAAACCAGGCGAGTTTGCTCGCAGGGATCAAGCAGGA
GCAACAACGCGATGAAAAGTTAAAAAGAATCATCGAGGAAGTCAAGAATCAAGAAGGTCA
AA
>Cluster_55264
TTTTTTTTTTTTTTTGTTTTTTCTGAAACAGGGTCGTGTTCAAGCAAAGCTGGTGGAGCA
AGTTAATAAGTATGGGATACTGAAGTCGAACCCTTATTGCAAGAAGATATTCTCCAAAGG
TGCCTTGAAGAAGAAGTGACTTTGCTTAACAATAAAAATAATCTTGTTGTTTTGTGCTTC
AAGATCATATCGGCTTTAACATAAACACTGCCTCTTTTGATTCTCGTCTTGAAGAAGTGA
CACGAACATGCTATGGTTTTGTGTGTTTAAAATCGGATAGGTCTGTAACCAAGACACTGG
TCTTTTATGTTGTCGGTGTCTCTCTTTTTGTTTTTTTGTACTGACAACAACTATTAAAGC
CTCTTTTTTTCTCTCTCTCTTTTGCATTATTTGGAAACTCAAAACACAAACAAACGAAGT
TTTAAAAGAACAACATCAAACGGTTTCAAGAAAAGAGAGAGAAAGA
>Cluster_101399
TATATATATATATATATATATATCTAACCAAGAAACCTTATTGGGCTATATTATATGCTC
ACTAAGCTGAGGATATTGCCGGAGACGTTCGGGAGCAGGAACTCATCGTTGGTATCGGCG
CAATCGTCAAGGGGATGTGATATCGTCGTCGATTGGCGTGCGACAGCTTCGTCGACCTTG
AACAAGTGACCATCAGAGCTCTTCAACAAGATCTTTTTCGTTGACATATTGTTACTTGCT
G
>Cluster_37773
TAACTATGATCCAATGGCTAAGAAAATTATATCCTTCTGCTCATCTCTCTCCATCTGCAA
GTTGTTATTTTTTTATGTCTCTTCTTTTCCAGATCTTACAGGTTTCTCTCAAAAATTACA
TTTTTCTGTAGATTGGCAAACTTATTTTTTTCACTCTATCTCCTTTATTTTCTGTAGACT
GGCAAACTTATCTTTTTTCTGTAGATTTCTCCACGGTTCTTTTACTCCAGGAGAAGTAGC
AATGAGTCCTTCACCAATCTACAAAGATGATGAAGGACCAGAAAAAGACGATAGCTTGGG
TCAACAACGACAAGAGCTTCAACGAGGATGAAGAAGATCGTTTGACACCACCACCACAGA
TCCAAGGACATGTGCGACATGAGTAAGAAAATAGAGGTTGTGGAGGCTGGAGTAAGAGAA
CCGTGGCTTCAGGCGGGTGCCGTGGAGGCTGAGGAGAATAGAGGTTGTGGAGGCTGGAGT
AAGAGAACCGTGGCTTCAGGCGGGTGCTGTGGAGGCTGGAGGCAGAGGCGGAGGCTCTGT
TAGCAGTAGATTAGGTTTAGGTTAAGCTTAATCATGTTTTGGTTAGTTATTAGATTTTGG
TTAGTTAGATTTTGGTTTAAATTTTTATTAGTTTTTGGTTTAATGTTATCGATTGGTCAT
TGTTTTCTTTTCTTTGTATACTGATATGAATTAATAAATAAAATTTGATCTTTGAATTAA
AAAAAAAAAA
>Cluster_21479
GGGGGATAAAACGATATTAAAAGCAAAAACGTGTTAGAATCACATTTAACATTGTATCAA
TCAACACAAGTTTATTCAATTTTACAACCAGTGTGTGTGTGTTTTATCTAAGTTCAACAT
CTTCACTACGTACAGACAACTTGTGTCAGTCTTTATTAAGAAACTCTGCAAAACTCTGTA
CAAGTAGACGAGTATTAACAGAACCAGGATTCTTGATATGGAAGATGTGATCTTCGTCCT
TAGTCTCTATCACTCCAACTCTCCCTCCCCACCCACTACTCTTCTCAAGCTTCTCCGCGT
AACCCCAACCTTCCCTCGCCAGCACATCGTTCCCCGCCACCATAACCAAAACCCGCCCGC
ACCCCAACCCGGATATATCCGACCCGACCACGTTAACCCACGGATCCTCCACTCCCATCT
CGCTGTTCGGGCTCGCGATCTCCCACATCCCTTGCATGTACCTCATCGCCTCAGCCTCCT
CCTCCTCCAACGGAGCCTTGGAAAAGAAGAAGGGATGAAACAGAGCCATCCCCGAGATCT
CGTAGCTTACTCCCTTCTCTTCTCCGGATCTCATCGCCATGTGATGCGCGATGTTGGCTC
CGGCGCTGTCCCCGGCGAGGAACACTCTCCCGAAGTCCGCGTGGTCGTTCACCCAGCGTT
CCGGACCAGACCCGGAGACGTGAGCGAACACCCATTTCAACGCGTCCCACGAGTCTTCGT
ACGGGACGGGGATCGGATGCTCGGGGGCACGGCGGTAGTCCACCGATACGGCGATGCAGC
CGGCGGCTGAGACGGCCGACGGGAGGAAAGTGTGGTAGATGGGAGAGAAAGCGGTTTCCA
TTATGAAACCCCCGCCGTGAAAGTAGACGAGGAGCGGGAGCTTCTTCTTGTTCTTGTTCT
TCTCTTCTTGGCCAGCTTTATGAGGGAGGTAGATACGGAGAGAGAGGTTTTTCTCCGGTG
AATAGACCGCGTCTTTGGAAACGACGCCGTTTTGATCAGGGGTTAGCGAAGGTGGGACGA
ATGTGTCGGTCACGAGGCGTTCGATACGGCCATTCTTGTAGACTTTATATCTCGGATAGT
CGTATGCGATTTCGGAATCCGAATCCATCGGTCTTTGGATCAAAATGTTACTAGTGTTAG
AAGAATAAGAAGAAGTTGTATAGCTGATATATATATATATAGATGGTCTACTTTCTAGAG
A
>Cluster_47697
TAAGCCGTTGCGACTTGCGAACCTCTAGGGCTTCCGATGCCCTAGATATCTCTTATGTAT
ATAAGATATCTCACGAACTCCTCTTCCTCCTCATCTCTTCTTCTTCCTCGTACTTCTCCA
CTAGTAGTTTTGTTCTGTTTTTTTTCTTTAGTATCTTTGATTATTCTACTTGTTATGTTC
TTTATATGTGACGGGATTTCCTAATCAGAAATCTATCTTAAATGGAGCAATCTGAGTAGT
GTGATTGCATATTCCACGAGTAAACGTCACAAAGCGAACTGTATACCTAGGACGTTGTAG
GAGCCTCACGGCTTCTCCGTCTTCGGTGTCTGGCTCTCATATTCCATTGCCCTGCGGAGC
GGCGTCGCTGCCTTTACCGTTTTGGCCGGCCATGAGTTCTATATTTCTTTTCTTTTTATT
TTTAAATAAAAAAATTGAATTAGGGTTTAAAGCCGATGAGGAGATCAGATTATAAAAGAA
CACCATCTTTCGGGACTGATTATTTATTGATGATTCTTCTGCAACTCTGAGGCTTAAAAA
AAAGAAAAAAAAAAAAA
>Cluster_13721
TATACATGGTAGAGACTCGGCATGAAGAGAGAGTGTCCCACCAGGGTTCGAACAAAATAT
TGGTACACCCGAGAGTGATTTCGCGGGAGGTTGATTACAGAGGAGAGTTCTGATCAAACT
TCTGCCCTCTGTTCCCAGATCTTCCCTGAAGTGAAGTTTCTGTGGTCGGGATTCGCTATC
TTAGACAATCATGCTGTCTGCGTTTGGTAGCTGATATAAGAAACTCGATCAGACAAGAAG
TGACGTCTGACGGAGAAATCCAAAACAGAAGCGAAAACAATGACGAGAGCCCTTCTCCTC
AGAGCTCTGACGAAGAAGAAGAAGCTCGTCCCCCCCAACGCTCATCGATCCATCTCCATC
ATCACCAACCTCTCTCGATGCATTAGCACTCTGATTCTAGCGGAACATGAGAGCGGTTCC
ATCAAACCTCAGACAGTGAGTACAGTAGTTGCAGCGAACCAATTGGGTGAGAGCTCTTCA
GTTTCTTTGCTATTAGCTGGTTCCGGCTCTTCTCTTCAAGAAGCTGCTTCTCAAGCTGCC
TCTTGTCATCCTTCTGTTTCCGAGGTACTTGTTGCTGATTCAGATAGATTTGAGTACCCT
TTAGCTGAACCTTGGGCAAAATTAGTTGACTTTGTTCGGCAACAAAGAGGAGATTACTCT
CACATCCTTGCTTCCTCTAGCTCATTTGGCAAAAACATACTACCCCGAGTTGCGGCTCTT
TTGGATGTCTCTCCTGTTACTGATGTTGTCAAAATCTTAGGACCCAACGAGTTTATCAGG
CCTATATATGCGGGAAACGCCTTGTGTAGAGTTCGTTATACTGGTCCTGGTCCTTGTGTT
TTGACTATTAGAACTACATCTTTTCCTGTTACCCCAGTAACTGAGTCAAAGAAAGCTACT
ATCTCTCAGATTGATCTCTCAAATTTCAAAGAAGAATTTGTGAGTAGATCCAGATACGTG
GGGCAATCAACTCAGGATACAGAACGGCCTGATCTTGGAAGTGCACGTGTTGTGGTTACA
GGTGGAAGGGCGTTAAAGAGCGTTGAGAACTTTAAATTGATCGAAAATCTTGCAGAGAAA
CTTGGCGGAGCAGTTGGTGCGACTCGTGCTGCGGTTGATGCTGGATATGTTCCTAATGAT
CTTCAGGTGGGGCAAACGGGGAAAATAGTAGCACCAGAGTTATACATGGCGTTTGGTGTT
TCAGGAGCTATTCAACACTTAGCTGGAATTAAGGATTCTAAGGTGATTGTGGCAGTTAAT
AAAGACGCAGATGCACCTATTTTTCAGGTAGCTGATTATGGACTTGTTGGAGATCTTTTT
GAGGTGATACCAGAGTTGCTGGAGAAGCTTCCGGAAAAGAAATGAGAAACTCTTAAGCTC
TCAGGTTGCAGACCATAGTAAAGTAGTGTACATAGCAAAATTGTAATAAAAAACGGTCTG
AATAATCATTGTCATAATCTCTATTTCACTTTTGATTCTCTGCAACGAATATGATACAAA
AAAATAAAACCATTTGAAAAGTGTTTAACTTTCTAAATGAATTCTATTTATATAAAAAAA
AAAAAAAA
>Cluster_22667
TCGATTTTGGCCTTTGTGCTCTAACTCAGCATTTTAGGGAAGACGGGTTGCTACATACAA
CCTGTGGAAGTCCAAACTATGTTGCACCTGAGGTCCTAGCCAACAAGGGCTATAATGGTG
CAACATCAGATATATGGTCGTGTGGAGTGATCTTGTATGTTATCCTTACGGGTTGTCTCC
CTTTTGATGATCCAAACCTCGCGGTTATCTACCGTAATATATACAAAGGTGACCCTCCAA
TACCTAGATGGCTATCACAGGGTGCTATAAGTATGATCAAGAGAATGCTTGATCCAAATC
CAATAACAAGGATGACAATCGCAGGTATTAAGGACAATGATTGGTTCAATCACAACTACA
CTTCTTCCAACAGTGACGATGAAGATAATGCATCCACAGTCCAAGAAGACGTATCTGAAG
AAGAGAAGAGCCATGACTTGCCAACCGTCATCAACGCCTTTGAATTGATTGGAATGTCAT
CATTTCTAGACCTCTCTGGTTTGTTCGAGACAGAGAAAGTATCAGACAGGCAGATAAGAT
TCATATCAAATAGTTTAGCCATAGATGTGTTTGAGAAAACCAAAACAATCCTTATGGATA
TGGATTTCTACGTACAGAAGAAACACACTATGTTAAAAGCAATCCAACAAGAGAGCACTC
GAAAAGAGCAAAGCAGGTTGTCATTAACGGCGGAGGTATTCGAGATAATCCCGTTGCTTA
ATGTGGTCGAACTAAGAAAGACACATGTTCTGCGATAGGTTATCCAACGAATTGGGTACA
TCATCGCAAGTTCAATAGCTTTTAAGGTAGCCAGTAGCAGAAACAAGTATCGACAATTCA
AAGTTTGAGTCCAGAGAGGGTTTATGTATATAAAAACTATATAATCTTTGTATAAAATTG
GCAAAATATTAGCCAAAGACGGAAAAGTACATTACACGATAAATAAATTTAGCGTCAACC
TATCATTCTTTTTACATGTGAGTCTGACAGTGGAAAATAATATTGCAATGAATGTAGCAC
AAGTCCCTACATTAAACTTACCATAGTTTCTGGAAAATAATAATGCAATGACTGTAGCAC
AAGTCCCTACATTAAACTTACCATAGTTTCTGGAAAATAATAATGCAATGACTGTAGCAC
AAGTCCCTACATTAA
>Cluster_20371
TCGATTTTGGCCTTTGTGCTCTAACTCAGCATTTTAGGGAAGACGGGTTGCTACATACAA
CCTGTGGAAGTCCAAACTATGTTGCACCTGAGGTCCTAGCCAACAAGGGCTATAATGGTG
CAACATCAGATATATGGTCGTGTGGAGTGATCTTGTATGTTATCCTTACGGGTTGTCTCC
CTTTTGATGATCCAAACCTCGCGGTTATCTACCGTAATATATACAAAGGTGACCCTCCAA
TACCTAGATGGCTATCACAGGGTGCTATAAGTATGATCAAGAGAATGCTTGATCCAAATC
CAATAACAAGGATGACAATCGCAGGTATTAAGGACAATGATTGGTTCAATCACAACTACA
CTTCTTCCAACAGTGACGATGAAGATAATGCATCCACAGTCCAAGAAGACGTACAAAAAT
GTTTCCTTGGTTCTTATCAAAACTTGACCATGTGCATTGAATTTCTAAAAAGTCTTGTCT
TTTTGGTTCTGATGGTGAAGGTATCTGAAGAAGAGAAGAGCCATGACTTGCCAACCGTCA
TCAACGCCTTTGAATTGATTGGAATGTCATCATTTCTAGACCTCTCTGGTTTGTTCGAGA
CAGAGAAAGTATCAGACAGGCAGATAAGATTCATATCAAATAGTTTAGCCATAGATGTGT
TTGAGAAAACCAAAACAATCCTTATGGATATGGATTTCTACGTACAGAAGAAACACACTA
TGTTAAAAGCAATCCAACAAGAGAGCACTCGAAAAGAGCAAAGCAGGTTGTCATTAACGG
CGGAGGTATTCGAGATAATCCCGTTGCTTAATGTGGTCGAACTAAGAAAGACACATGTTC
TGCGATAGGTTATCCAACGAATTGGGTACATCATCGCAAGTTCAATAGCTTTTAAGGTAG
CCAGTAGCAGAAACAAGTATCGACAATTCAAAGTTTGAGTCCAGAGAGGGTTTATGTATA
TAAAAACTATATAATCTTTGTATAAAATTGGCAAAATATTAGCCAAAGACGGAAAAGTAC
ATTACACGATAAATAAATTTAGCGTCAACCTATCATTCTTTTTACATGTGAGTCTGACAG
TGGAAAATAATATTGCAATGAATGTAGCACAAGTCCCTACATTAAACTTACCATAGTTTC
TGGAAAATAATAATGCAATGACTGTAGCACAAGTCCCTACATTAAACTTACCATAGTTTC
TGGAAAATAATAATGCAATGACTGTAGCACAAGTCCCTACATTAA
>Cluster_19837
TCGATTTTGGCCTTTGTGCTCTAACTCAGCATTTTAGGGAAGACGGGTTGCTACATACAA
CCTGTGGAAGTCCAAACTATGTTGCACCTGAGGTCCTAGCCAACAAGGGCTATAATGGTG
CAACATCAGATATATGGTCGTGTGGAGTGATCTTGTATGTTATCCTTACGGGTTGTCTCC
CTTTTGATGATCCAAACCTCGCGGTTATCTACCGTAATATATACAAAGGTGACCCTCCAA
TACCTAGATGGCTATCACAGGGTGCTATAAGTATGATCAAGAGAATGCTTGATCCAAATC
CAATAACAAGGATGACAATCGCAGGTATTAAGGACAATGATTGGTTCAATCACAACTACA
CTTCTTCCAACAGTGACGATGAAGATAATGCATCCACAGTCCAAGAAGACGTACAAAAAT
GTTTCCTTGGTTCTTATCAAAACTTGACCATGTGCATTGAATTTCTAAAAAGTCTTGTCT
TTTTGGTTCTGATGGTGAAGGTATCTGAAGAAGAGAAGAGCCATGACTTGCCAACCGTCA
TCAACGCCTTTGAATTGATTGGAATGTCATCATTTCTAGACCTCTCTGGTTTGTTCGAGA
CAGAGAAAGTATCAGACAGGCAGATAAGATTCATATCAAATAGTTTAGCCATAGATGTGT
TTGAGAAAACCAAAACAATCCTTATGGATATGGATTTCTACGTACAGAAGAAACACACTA
TGTTAAAAGCAATCCAACAAGAGAGCACTCGAAAAGAGCAAAGCAGGTTGTCATTAACGG
CGGAGGTATTCGAGATAATCCCGTTGCTTAATGTGGTCGAACTAAGAAAGACACATGGTG
ATTCATTATTATATGAACATTTCTGCGATAGGTTATCCAACGAATTGGGTACATCATCGC
AAGTTCAATAGCTTTTAAGGTAGCCAGTAGCAGAAACAAGTATCGACAATTCAAAGTTTG
AGTCCAGAGAGGGTTTATGTATATAAAAACTATATAATCTTTGTATAAAATTGGCAAAAT
ATTAGCCAAAGACGGAAAAGTACATTACACGATAAATAAATTTAGCGTCAACCTATCATT
CTTTTTACATGTGAGTCTGACAGTGGAAAATAATATTGCAATGAATGTAGCACAAGTCCC
TACATTAAACTTACCATAGTTTCTGGAAAATAATAATGCAATGACTGTAGCACAAGTCCC
TACATTAAACTTACCATAGTTTCTGGAAAATAATAATGCAATGACTGTAGCACAAGTCCC
TACATTAA
>Cluster_24096
TCGATTTTGGCCTTTGTGCTCTAACTCAGCATTTTAGGGAAGACGGGTTGCTACATACAA
CCTGTGGAAGTCCAAACTATGTTGCACCTGAGGTCCTAGCCAACAAGGGCTATAATGGTG
CAACATCAGATATATGGTCGTGTGGAGTGATCTTGTATGTTATCCTTACGGGTTGTCTCC
CTTTTGATGATCCAAACCTCGCGGTTATCTACCGTAATATATACAAAGGTGACCCTCCAA
TACCTAGATGGCTATCACAGGGTGCTATAAGTATGATCAAGAGAATGCTTGATCCAAATC
CAATAACAAGGATGACAATCGCAGGTATTAAGGACAATGATTGGTTCAATCACAACTACA
CTTCTTCCAACAGTGACGATGAAGATAATGCATCCACAGTCCAAGAAGACGTATCTGAAG
AAGAGAAGAGCCATGACTTGCCAACCGTCATCAACGCCTTTGAATTGATTGGAATGTCAT
CATTTCTAGACCTCTCTGGTTTGTTCGAGACAGAGAAAGTATCAGACAGGCAGATAAGAT
TCATATCAAATAGTTTAGCCATAGATGTGTTTGAGAAAACCAAAACAATCCTTATGGATA
TGGATTTCTACGTACAGAAGAAACACACTATGTTAAAAGCAATCCAACAAGAGAGCACTC
GAAAAGAGCAAAGCAGGTTGTCATTAACGGCGGAGTTCTGCGATAGGTTATCCAACGAAT
TGGGTACATCATCGCAAGTTCAATAGCTTTTAAGGTAGCCAGTAGCAGAAACAAGTATCG
ACAATTCAAAGTTTGAGTCCAGAGAGGGTTTATGTATATAAAAACTATATAATCTTTGTA
TAAAATTGGCAAAATATTAGCCAAAGACGGAAAAGTACATTACACGATAAATAAATTTAG
CGTCAACCTATCATTCTTTTTACATGTGAGTCTGACAGTGGAAAATAATATTGCAATGAA
TGTAGCACAAGTCCCTACATTAAACTTACCATAGTTTCTGGAAAATAATAATGCAATGAC
TGTAGCACAAGTCCCTACATTAAACTTACCATAGTTTCTGGAAAATAATAATGCAATGAC
TGTAGCACAAGTCCCTACATTAA
>Cluster_22050
TCGATTTTGGCCTTTGTGCTCTAACTCAGCATTTTAGGGAAGACGGGTTGCTACATACAA
CCTGTGGAAGTCCAAACTATGTTGCACCTGAGGTCCTAGCCAACAAGGGCTATAATGGTG
CAACATCAGATATATGGTCGTGTGGAGTGATCTTGTATGTTATCCTTACGGGTTGTCTCC
CTTTTGATGATCCAAACCTCGCGGTTATCTACCGTAATATATACAAAGGTGACCCTCCAA
TACCTAGATGGCTATCACAGGGTGCTATAAGTATGATCAAGAGAATGCTTGATCCAAATC
CAATAACAAGGATGACAATCGCAGGTATTAAGGACAATGATTGGTTCAATCACAACTACA
CTTCTTCCAACAGTGACGATGAAGATAATGCATCCACAGTCCAAGAAGACGTATCTGAAG
AAGAGAAGAGCCATGACTTGCCAACCGTCATCAACGCCTTTGAATTGATTGGAATGTCAT
CATTTCTAGACCTCTCTGGTTTGTTCGAGACAGAGAAAGTATCAGACAGGCAGATAAGAT
TCATATCAAATAGTTTAGCCATAGATGTGTTTGAGAAAACCAAAACAATCCTTATGGATA
TGGATTTCTACGTACAGAAGAAACACACTATGTTAAAAGCAATCCAACAAGAGAGCACTC
GAAAAGAGCAAAGCAGGTTGTCATTAACGGCGGAGGTATTCGAGATAATCCCGTTGCTTA
ATGTGGTCGAACTAAGAAAGACACATGGTGATTCATTATTATATGAACATTTCTGCGATA
GGTTATCCAACGAATTGGGTACATCATCGCAAGTTCAATAGCTTTTAAGGTAGCCAGTAG
CAGAAACAAGTATCGACAATTCAAAGTTTGAGTCCAGAGAGGGTTTATGTATATAAAAAC
TATATAATCTTTGTATAAAATTGGCAAAATATTAGCCAAAGACGGAAAAGTACATTACAC
GATAAATAAATTTAGCGTCAACCTATCATTCTTTTTACATGTGAGTCTGACAGTGGAAAA
TAATATTGCAATGAATGTAGCACAAGTCCCTACATTAAACTTACCATAGTTTCTGGAAAA
TAATAATGCAATGACTGTAGCACAAGTCCCTACATTAAACTTACCATAGTTTCTGGAAAA
TAATAATGCAATGACTGTAGCACAAGTCCCTACATTAA
>Cluster_4298
AAATTAACTTTCTTTTTGCCTTCTGACCAAGAAAAAGATTCGACAGGAGGAGAAAAAAGT
AGTGATTTTCTTTTTTTTTTTGGTTTCGTAGACGAATTGGGAAAAATGGCTCTAAGCTTT
GGTTTGATTTGAATGTTAGTTATTTTCCGACAATAAGAAGAAAATAAAGTAAAAAAAAAT
GTTTGCTGTTCGGCGTCTTCTTCTTTCCTGCAAACAAGGTGCGAATCAGGCGGCCAGTTT
TCTCCGAGGGTCATCTAGAAGAACTCAGTCATTCAATTACAGTCAATCGACAAGACAGGG
GGGGACACATGGAAGGACAGATCTTAAACCTCAGTTGCCTCTCGGAACCGCTCAAACTTA
CTCTCGCTCGCGTGCTCGTTATGCTGCTCCAGCACTTGCGCTTGGGTTTACTGGATTCTT
AGCCTTTCTTCATTACAACGACGAAAGGAGAGCTGTTCCTAAAGGTCAACCAAGCAGGAG
CAATAGTAGCGGTTGTGGCTGTGGTTCTAACACAACAGTCAGAGGTCCTATTATCGGAGG
TCCGTTCACGCTTATGAGCACACAGAACAAGATTGTCACTGAGAAAGACTTGCGTGATAA
ATGGGTTCTCCTCTACTTTGGATACTCTTTTTCCCCTGATGTTGGACCTGACCAGCTTAA
GATGATCTCCAGAGCTGTTCATAAACTAGAGTCTAATCATGACCAGAAGATTCTGCCTGT
CTTTGTTACTCTTGACCCTGTACGAGATACGCCTTCTCATCTCCACGCCTACTTGAAAGA
GTTTGATGATAGAATACTTGGATTGACTGGATCTGCAAGTGCAATGAGGCAAATGGCACA
GGAGTATCGTGTTTATTTCAAGAAGGTTCAAGAAGATGGAGATGATTACCTCGTTGATAC
TTCTCACAACATGTACTTGTTGAATCCGAAGATGGAGGTTGTGAGATGCTTTGGAGTTGA
GTACAATCCAGATGACCTCGCACAAGAAGTTCTTAAAGAAGTTACTGCCCTTTCACAATG
ACCAAACACTAAAGACAGATGTTCACAGAATGAACCTACTAAGTTCCTTTTTCCTTCCAT
CGGTCAAACGATTTTGCTAGTACTTTTGTCATTCAAAGTATGCAACTATGGTTCTGGCGA
GATGATCTGAGAGTCGCGATTGATTCATCTTCCTCCTTTCAAAGTGGGCTTCTTTTCTTT
TCTACGGTTCTTTACGAGCTTATGCTGTAAAACCAATATTGGGGAAAAACTTGAAAAGGG
ACCATCTGACCCCATATATAGGTATCAAATTTATTTTGGTCAGCAAATGTAAGATTCAGT
TTAATAATTTATGAAACATAGACGTGGCATCATTTCCCCAATGTATTACTGGTCCAATCA
AACTTGTTCTCCGCTTGTTAGTATAGACACCTAGATGCGTACAATAAATTTAATGCTATC
GCCTTCATGTCTTAGTCCTAAAGATTACATAAATATATCACATTGATTGGTTCGACGTAA
GACCGAGACAAATCAAATAGTGTCATGACTCGCTCAATTAACGAGTTAATTATCCAGTAA
ATCTTTCACTAATTACGAATTAAACGTTGCAAAAGTAACTAAAAAGTTTTATTTATCGAA
TCATATAATCAAAGGCCAGATTACACTCATAAGACGATGATAAACATACAATACGAATCA
CACACACTTTCATCATCACTCAGATGACCCAAGAAAGCTGTTTCCGGATCTCCGACCCGA
CCCGACTGACACTATCCCTAAGCGACACGGGACAATTGTTCCTCACGGCAGTAAGCTCAT
ACGGTGACGTATCGGTTGCAAGCCACTGCTCGATCTCGAAATTCTGAGTGGAGCACTGAG
CGTGAACTCCAGCCGTCGAAACCTCGACGTAGTTAACGTACCAGCCATGGTGATCGCCGG
AGCCGTCGGAGGTTAGGTTCAGAGAGCAGATCGGGCTAGGCAAACACGGCGCTCTTCCGC
TGAAAATGTCGAGGTTGCTTCTCTCGAAGTAGTTGTAGTCAGGGCCCATTAGTCCGCCCC
AAGCCTCTAGGTTCTTGATCCCGATGTAGTCGCCGTACTTGTCGTAGATTCTTGCGCTGA
TGATCGAGTCGGTTCCGGCTTTCCAGATTGATCCGGTTCGGAGGTAGAACGTGTAGACGC
AGTCCGGTTCATCGTCCTGAGTAAATGATCAGAGAAAAAAAATTAGAAAAAAAGAATAAA
AAATTAAATCCGTTAGATGAGAATCGAGGAAGTTACGGCGAAGGCGACGGTGGAGACGGT
GGCGATAAGGAGGAGGAGAGGGAGGAGACGAGCCATCGGCGATTGATTGACCTTTTTGGT
GTTTGTGTTTTCTTGTCTGATTGCCGGAGAGGATGTATTAATATAGATGCGAATATTGAG
GGAAGGGTTGGTATTGGGAATTAATACGTAGTTTATGATCCAGTGTTTCGCGGAGTAGCG
TGGAGTGTTGACGTGGCCGATTCCTTACCGCTATGATGTGAT
>Cluster_19945
GCTAGGGTGGTTAACAAGAAGAAAGATAACCACATATATATTAATCATTGATTAATGTTT
TATTTCAATTGAAACTTTTTTTTTATATTAGGTCTGCTGTAAATAGTTTTTAAATTTTGA
TGTACTAGTTCTCATCAGAAAATTCTAATAATTCTTATTTTCCAACGACTCTGAATCATT
GGATTGAAATCCATCAGAGATGAAACATATATTGGTCATTCTAACGGCTATATATAAAGA
TATAAACAACCGAAATGCAATTACAACCTTGACGTGAACAAAATCATGTATAGCGATACA
AACGTATTCAATATCACAAACCCCACAAACACTTCTATTTCTAGTAAAATACAAAATACA
TCCATCTAACTTCCTTTAAAAAGTCATAAGAACTTCTAAAAGATAAGATGAATGATCGAT
CAATAGGGTTTCTGGCCGATGTAGTTACCGGGAGGATCATAGTTACAAGTCATGAAGATC
CCACCGTTGTCGCACACTACACGTGCGCACCCAATCCTCCTCGTGTTCTTCCACACGAGC
TGTGTGTAATGCCCACACATCTGTCCAGCGTCGCACGAGTTGGAGCCATAATGATAAAAC
CTCTTCTCGCTGGCCCACGCGACCACAGCGTCAGCCGGAGACCAGTTGGCTCCGTATCCC
CAGAAAATATTCTCGCCGAGAGTAAACTCTCCGTCTTGGAAAGAGTGTTGCAAAGCACAA
TCTGACTTTCTTTGATTAGCCCAGTTTTGAGCGTAGTTCTCGAGTGTTTGATCCCATATC
AAAGGAGGTTCGAATCTTGCGGCACGGACCAAGTTGTGTCGGAACAAGAACTGTAACGAG
TCGTAGTCACATCCCGGGCATAAACTCCTACAGATTTCAAATACTTGACCGAGTGTTGCA
GCTTTGGTTGTTGATATTGTTACGAAAAGATTAATAGCACCTAAGAGCAATATTACTCGT
AAAAAGGATGATGAACTCATCCTTTTTTGTCGAGATTTTATTGTCTTTTGGGTGCTAATG
GTTTTCATGAGAAGTATGGTGTTTAAATATAGAGCGAGAAAAGGAAAAAAAAATGTATGG
ATATAAATTTTAGCTATTTTTAGCGGCTTTATCTATTATTTGAACCGCGTAATATGCATT
ACAAATGTTGATCATTGTAAATTTGGCAGATTGCAAATTTGAGAAAGAAAAAAGGGCTTG
TTGGATATGGTTGTATCATTTATTAATTTATTTTTGCTAGGGATATGGTTATATTATTGG
AGG
>Cluster_20898
GAAACTGCCGTCGTAGTCTTTCTCGTCTCTTTTGACCTAAATCATGGACTAGATCTAGCT
CAAAGAGATACTCCGCACCATCCTCTCACGCTGAAGCAGCTGATGAGGCTACAGATCCTT
TGAAAATCGGTCCAATACATCTGAATCGAGAGACCAGAACCCTAACATCAATATTAACAT
CGATCATCCCTCTGTTCACTGGGAAATCATGACTTCTTTTGCTGCGATTTCGAACTTTGT
TATACAATGTCACGAGAGGGCAGGGGCAGAAGAACACCTTGAGAGTTACTTTCAAGGTCT
GAGTCAGGACGTTTGCAACAAATGGAACTTCCATAACGCCAGCTTGACAGAATTTCTTTC
TACTTGGAGAGAAAGGAGGCAAGACATAGTTCCGACACCTGTTGACCAGCCAGAAGATTT
GGAATCTTCTTGGGCTATAAGCTTATCTACAGCCCAATCTGCCTTGGTTAAATTAGAGAA
CTCTGATAGAGCACTTTTAACTACCAAGATGCTCCTGGAAGGTGTCCCTATTCATTATCA
ATCCGAAACTTGTGCGGTAGATCGTCTAGAAGATGTAAGATCTTTCATGGTTGAAGGAAA
TTATGTGAGGCAGATGGTCGTTCACCACAGGCCAAGAGGAAATGATGAAGATGATCAAAA
CAAGTTTGAGAGTCTAATTGAATATCTGTTAGTCAGAGGACCGGTGGTAGCATCTTTTGA
CGTCTTTCCGAGCTATGACGAAGAGTTCACGTTAAACATGGGACAAGGAATATTCAAGCC
AACACCTGACGAGCATCATATGCGTGCATATCAAACATTTCCGAGGCATTGTATCGTTTT
GTTTGGGAAAGGAGTACAAGTGCAGGGCTCAGATATCCAAGAATTTTGGGAAGGGCTTGA
AAGCCGTGGGGAGGAGTTTGGAGACGAGGGCTTCGTTCGATTGGCTCGGCATCACTGTGT
AATCAGAGAAGTTGTGGAGTTGAAGGTTTGATCAAGATCTCATCAGTGGCATCATTATCT
ATCCAAAACTTCATTATCTATCGTTTCTTTAAGTTGACTATCTTAACGTATCTGTTACTT
CTTCTGTATGTGAACTTTCTTAATGTATCTGTCACGCTAGTTAATTTGAATCGACTGTTA
AGCAGACAATTGTTCCCTTATTATGTAATATTTGGTGACAACAATTTGCAAGGCTTTTCT
TTTTTATCAAAAAAAAAAAAAAAA
>Cluster_76935
AACATGAGTCGTCATCCCGAAGTGAAGTGGGCAGAGACCACTGATAAGATTTTCCTCACC
ATAATGTGTTGGCTGATTCCAAGGAGACTAAAGTTAATCTTCTCCCTGAAGTTGTCTTCG
ATTTCTCTGCAAAAGCCGGTCCTGAAAACCACGTTTATGAGCTTAAACTCGAACTTCAAA
ACAAAGTCAATGTTGAGGAAAGCAAAATCAACATTGGATTGAGAAGCATATTCTGCATAA
TTGAGAAAATAGAGCCTGAAACGTGGGACAAGCTAATCCTTCGAAAGGGCCACACTATGT
CAAGATTGATTGGGAGGCTGT
>Cluster_97306
ATTATTCAGTGCTTCAATCAAATTACCTTCTGATTATTCAGCTGGAGTAGTTGTTGCCTT
TTATGTAAGTGAAATATTTAGCTCAAGTGTAAAGCTGTTGTTGGGTATGGTTAGAAGTTA
GAACTAATCAATAAACTATATTTTTCTAATAAATATGATTAATTTCACTATTTATATTGG
GATTTTTTTTTGTAAACATATATATATATATATATATATATATATATATATATATATATA
TATATATATATA
>Cluster_34325
TCATATAAAGAATTCAACCATTCGTTCATTAAAAAAAAAACCACCCTCTCAGCCGTCAAT
CAAAATCATCCACAAATTAAGTCGTTAAACATCGTACACAAATTGAATTTACCTTAACAT
GAGTTAAACATCGTCCATAAATTGAATTACCTCAACATGACTAAACTATATGTTGACGAA
GTTCATATGGACGGCACATCGAAATAAAAATCGAAAGAGGTAAATATTATTTTTAAACAA
AAATATATTTTACAAAGTATTACCCCAACATTTATACAACATATGACCAACCATAATATC
ACTTACAAACTCCACACTGGTATACTTTTCTTGAGAACCAAACTAACCCGTATGTTCTCT
TACGTAAATCAATATCATATATCAGACAAATTTACAGTTGGATCGGACGATTCGGTCCGA
TCCGATCGAATTATGGAAGACGACACAGGCATGGAGATCAGCGTTTGCAGTCTGAGAGAC
AGCTCAGCTTTCGTTATTCCCGTCGTGGTTGTCCTGGGCCCATAGGGAGGTTGCCGATAT
GATTAGATCGCGAGCAATCATGATCTTGATTCGGCTTCGCCTCGGTTTCCAGGTGATTGA
GGTCGCCGATGTAGCTAGATCACGAGCGATCATGATCTTAATCCGGCCTCTCTTCGGAGG
AGCGGCGATTTCCTCCCTTCCAGATCGTTTAGTAGATGGAAAATCCATGGAAGGTGAATC
TAATTACAATCTTTGAGAAAACACTGTCGAAGAAAGAAACCAAGAGAAGAGACGAGTTTT
TTTTTTTTTTTTCAAGATCGGAAGAGCG
>Cluster_30759
GAACCTTTTAAGCATATTAGTTTATGAAACTAATAATTGCTAGTTCCGCAATCCACATCT
ATTATTTTCACATTACTACGTGTCAAAGCATAATTGGACATTATAGTGATGTAAAAGAAA
CGAAGCGGGTGATAGAGCGAAGCTTCCTCCTCCGATCTCGGCGATAGAGAGAGATCTAGA
GAGAATGGATCAGATCTTGAACAAGGTGGGATCGTACTGGCTAGGGAAGAAGGCGAACAA
GCAGCTCGATTCCGTCGGTGACGACATCAACTCTCTGTCTACGAGCATCGAAGGAGGAAC
AAAATGGCTAGTGAACAAAATCAAAGGGAAAATGCAGAAGCCATTACCCGAGTTACTAAA
GGAGTTCGGTTTACCTATTGGGATCTTTCCACGCGACGCAACCAACTACGAGTTCAACGA
GCAGACGAGGAAACTCACCGTCTTCATCCCAACGGTCTGCGAAGTCGGCTACAAAGACTC
GTCGGTCTTGAGGTTCACCACGACGGTCACGGGGTTCTTGGAGAAAGGGAAGCTAGCCGA
TGTCGAAGGGATGAAAACAAAAGTAATGATTTGGGTGAAAGTCACGAGCGTCTCTGCTGA
CTCTTCCAAGGTGCATTTCACTGCAGGGATGAAGAAAAGCAGAAGCCGTGATGCTTATGA
GGTTTTGAGAGATGGCGTTGAGATTGATAAATTCTAAGCCTCTCTGTTTCTGTTTGTCCT
TACTTCTATCTTTATATGTCTTTTGTATATGCAATTAAACTTTGGTGTTCATGAATCTCA
TGAATTTGAATTGGTATCAATATTCAAAGTTTCATAGAACATAAGTAAAGAGAAACAGAG
GAGGGTTTACACGTGTGACTCACAAGCTTTCCTCTTCTATTAACAATACCATTTGCCTTA
>Cluster_51935
GATCAAAAGCTTCAAAACCAAACAGCAAAGAAGAAAATGGTGATTAAACTGATCAATCAG
CTGAAAACTTCAGCAATCTGATAATATAAAAAAAAAAGGAATTTTCAGTTTTAATGTCGA
ATATAACTTAATCTACAATCCCAAGCACAAAAAAAAAATTAAAAACATTTAACAAGGAGG
ATGAGATAATCGCCGGGAGAAGCGTGAAAGTGGGAATATCAGTCAGACGTCGTCTCTGCT
CTTGGGTTTGCGATACTTCTCCTCCATATTCTTCACCGTGGCGGCAGCGCAACGGCCGAG
GGTCTTGATGTTAGGAACGTTGTAGTTCTGAGCGATGTAGATCCCGCACACTGTTCCCGT
CAGGAATGTGAAGCTGCTCCTTATTATCCCCATCTTCTTCTTATTCTTCTCCTCCGATTA
ACTTACGTGAGCTGGACTACCTAGATCGGGAAAAAAAAAAGAAATAGGGTTTTTGAATTG
GCTTTGATCGGAGATTGGCGTGG
>Cluster_56852
GACCAGAGAATTCAGACAAATGACAAAAAAAAAACCGAACAAAAGAAGTAACTTTCTTTC
TTCCGACCAAACCAACCAATGATCTCTCTCTCTGTCTCCTTAATACTCCTCTGCTTCGCT
TCGATTAAATCTTCGTGGGCTTTGTTCGTGTTTAGATTTGAATGTCCGAAAGCTTCTTTT
TTTTTTTAATTATCTCCGATCTCTGCTTATTGGGTTTTGTTCGTTTTCTTCTTCCTCTTC
CTTTTTTTGTTTTTATTCTCTGTTTTTTTTTCTTTGGTCTTCTGTTATGTCCTTTCTCTC
TCTCTCTTGATAAAGTTTTTTTTTGCTCTCTTTGTACTTAAACTAAGTTGACATAAGAAA
CTGGTCGTGACATTAGATTGAATCTGTTTGCAGTCTTTCTGATCGGATAGTATTCTCATC
TACTATTGGAACTAGCTACTACTCTACTAT
>Cluster_52004
GAATGTTTCACTAGCAAACTTGTTGACTTATCCATTCGTGAGAGAAGGACTTGTGAAAGG
AACACTTGCTTTGAAGGGAGGCTACTATGATTTTATAAAGGGTGCTTTTGAGCTTTGGGG
ACTTGAGTTTGGCCTCTCCGAAACTAGCTCAGTATGAACCAATCCACCCATCATCATCAT
GAGCATCCATCATCATCATATATCTCATTTACATATGTAATTTGTAATGTGCTGAGTTGT
TTTCCAATCTTCATGGTATTCAACTTTCATATAAATAAAAAAGAAAACTCAGATGATATA
TAGATCTTTTTTTTAGGAGGGGGGGGGAGGGGCGTTAATTATGAATAATTGTGTTTATAT
TATGTGCATCAAATCGGTTGTATCTACGGTTTTGTTTCATTTTCTATGTTGTTTGATAGG
TTAAAGATGTGGCCACCATACTACATTGGAAGCTGTAGGAAATCTTTCAAGCTTTTATCC
CGTTCACATTTTTAATTCAGGC
>Cluster_61038
GGGGCAATTTTCATCGTCATTGGACTATATAGTGTAGTATGGGGAAAAAGTAAAGACGTG
GTGAATCCATTGGATGAGAAAATCGTTGTAGCTCAAGAGCTTCCGATCACTAACTCAGTC
AAACAAACGAACGGTCATGATGCCTCGGGAGCACAAGTTAATGGCGTGGCTACAAGTATC
TAATCAGTCCCGAAGAAAAAGAAAGATACAGAGACAAAGATGCATCTCCTTTGGGGTTGA
AATTTTGATATCTTTCTTGTTGTTTTTGTGTTTTCTTCTTTGTGTCTTTTTACGTTCTCT
AATATTGCCCTACTCTTAAATCTTAGCATCTTTACTTATCTGTGTTTTTTCTGTTTCTAC
TTTCGTATATTTTGAAATTCCAAGGCAAATGATGAATGGGTCATTTGATAAATA
>Cluster_77629
TGTATCATATCATTTTTTGTCCTTTTCTGTTCATCTTAATTTAGAAATGTCAGTGAATAT
AGGCTTTTTTTTTTGCTTCAACTTAAGTTAGGTGCCTCCACACAATCCATAGCTGATGTT
TGTATTTGTAATGTTGCTGATAATAACATGGAAAGGAGAGATAAACTTAGCTCTATGTAT
GTTCTCCAAAGAAGATAACACTAGAAGAATCACATATAAATGTTGTCTGGTGAAAGAGAC
TAATTCAACTTGACTTGCATGAGGAAAGGCCTTTTTCTTCTTCTTCTGCCAAGTAACTTG
TTTGGAGGATTGGTGGTA
>Cluster_30105
TAGTATTTCTTATATACAATTTCCCAAAATGATAAGTATAAAAAGTATGAAAGCAAAAAA
GCAGATAAACCAACAAACAAACTCTTTATTCTCTTTGTACCAGAGGAGGCTCCACAGTTT
GATTGGTTCTTTGCTTGAACTTTGAGGCTGGTGATTTTATTTCTTTGTTTTGTTTTCAGA
ATAAGTTTCCAGTTTCAAACATATGGAAGAGTAGAATATGGTTTCTGATTCGGAAAAAAA
CTTCTTCCTTTCCTATTAGTTGCAGATTTTTTCTTTTTGCTATTTTTAGACAATACACAT
TTCACAATATTCTAATTACGAGCTTCATAAATTAAATTCCCAGTTTTTTTCTTAATAGAA
AAATGCATAAAACCCTAGGAATTAATTAATATATTACACCAAAAAAAGAAAAAGAAACTA
AATCAGAGAAATACAAACGGAACCTCGTCATCGTTACTATCTTGTTCACTCCGTGTCGTA
TCTTCCACGGCTGCTACTCCTGCCGTCGCCAACGGTAATACAACGTGGTAGTTGTCTCCG
ACGAGGCACTTGCGTGTGAGCTTCTGACATGCAGTGCATAACACACGCCTCACATGTCTC
CAAGCAAGAAAATTAGCTCCATGAACCCACCGGTCGCACTTCCTACAGAGGAAAGCCGAG
TCCGCCTCACAAAACACGGAGGCATCACTGCCGCAAAGCTCACACCTAACCGGAACACTT
GGTCTCGTGCAGAGACTCCGGCAACCTCCGTGGACGCTTCTGTTCTCTTCTTCATTCACG
CCTCTACACATTTTCTCTTTCTCTATTTATTCTCTCTCGCTCTTTCTCTCTTTGTTGGGT
TGATGTTTTTACGAAATTAAGATTTGTAAGTTGGAGAAACGTTAGACATTTATATAGGAA
TATTTTGTTTGTTAAAAG
>Cluster_32351
GGGTAAATTTCTCTTAGATTATTTTTACATTAATTTTTCTTGGTTAAAAGTTAAAACCCA
TACTAATCTCCAAGCTAATCTTCTTTATATCCATTTGGTACAAATTATTGAACCATACTC
TCTTTCTTAAGATTGACATGTTGAGTGGAGAGTAGATTTTTTTAATCATCAGGAGAGTAG
ATTTTTAAAGCATTAACAAAAGAACACACATACATAGATTACATGAGAGATGGAACAAAA
CAAAAAAATTAGATGTATACCCCAATAACACTAAACCATTTGATTCTAACATATAAGACC
CGCTTAGATAATAGGACTTTTTTTATTGTTAACTCACTAAAGAAGAAGAAGAATATGGTC
TTCAGATCTTGGTGCTTGGTAATGGTAAGGTTTTTGTTTATGGAACAGGTGAAACTTGTT
TGGTCTGAAGCTGAGAGAAGAGAGCTTTGTTTTCTTGGTGAAGAAGAAGAGCTTTCTTCC
TTAGTTTCTCGTTCTCTTGTATGATGTGTTGGTTCTCCATGTAAAGCCTTATGTTTTCCA
TCTCCATCTCCTTTTCTTCCCGCCACATCCTCCTCCTCCTGGAGAGGCGAGGGATACGAA
CGTGAGTTTGTGTTTTGAGGTACACAACTAATATTGTGGGTGCGTTAGAGAATGGTTCTG
AAGAACTCAAACACATCTTTGGAGCTTCAAGAGAGAGAGACAAGAAGAAGTAAGAAGTGT
TTGAGTAGCTGGAGAGATGGATATAGAGGTGGATATAGAGGCGTTATATAGGTGAATTTT
GCATTTTCCTTAGAGAGAGAAGAGAGAGACAGGCTCTTTTAGAAGGTAATGATGGCAAAA
GAATCATCATGATTACA
>Cluster_42850
AGTCACAACTCGGTCACGTTAAGGACTTGGCAACAGCCTTTTTCGCCGTGCTTGGCAACG
AGAAAGCCAGCAAAGAGATATTCAACATCTCAGGAGAGAAGTATGTCTGTCACCTTTGAT
GGTTTAGCAAGAGCTTGCGCAGAGGCTGGTGGGTTTCCAGAGCCCGAGATTGTTCACTAC
AACCCGAAAAAGTTTGACTTTGGGAAGAAGAAGGCGTTCCCTTTCCGTGACCAGCATTTC
TTTGCATCGGTAGAGAAAGCAAAACATGTTCTGGGATGGAAACCAGAGTTCGACTTAGTG
GAGGGCCTCACTGACTCATACAACCTTGATTTTGGTCGTGGAACTTTCCGCAAAGAAGGG
GATTTCACTACTGATGGCATGGTTCTAAGCAAGAAGCTTGTTCCTCCATCCTAAGAACTA
CTCATATATATAGAAACATTATTGGCTTGTATGATTGTTTTTTTTTCCACCGTAGAAGGT
TCTGCAAGTTTGGTGTCCTCTCAAGTGTATATTTGTTCCGGTTTAAGATAAAATTATAAC
CGAGTTTAGAAGCCAAACGAAAAACAATTTCAATTTGGTATCCCCTCTCTAAACCTGAAT
CTAACCGAACTTTCAACTATCATAACAGTACA
>Cluster_78310
ACTGACCTTACTTGAACAGGATCTGTTCTATAGGGGAGTACGTCTGCGTCTTTGATCTCT
AAAGAGACAGGTCTCTAAAAACCTGATGATGAATAATGGCCGTGTGATTTGAGTGTGATT
AACGGCTTACAAGTCTCTTCGGAGTCTCTGCGCTGTAGAGGATCGCTACCTAGCCTGGTC
TCGACCTTTGCTAGGGTGGTCGCACGGCTGTCTGATAGGTCTTACCTTTTAAAAAAAAAT
ATAAAAAAAGAGAAAAAAGAATAAAATTTAAAACTAAAAGATAAAAAAAAAAATTAAGGC
GTAAAAAAGAAAAAA
>Cluster_47105
GTCGACTCCTTCTGGATATTGTAGTCAGCAAGCGTGCGACCATCCTCAAGCTGCTTCCCA
GCGAAGATGAGTCTCTGCTGATCCGGAGGAATTCCTTCCTTGTCCTGAATCTTAGCCTTC
ACGTTGTCGATTGTGTCTGAGCTCTCAACTTCCAAGGTAATAGTCTTGCCTATCAGAGTC
TTCACAAAGATTTGCATACCACCACGGAGACGCAACACAAGGTGAAGGGTTGACTCCTTT
TGGATGTTGTAATATGCAAGCGTACGACCATCCTCGAGCTGTTTTCCAGCGAAGATGAGT
CTCTGCTGGTCTGGTGGGATCCCTTCCTTGTCCTGAATCTTAGCCTTCACGTTGTCGATT
GTGTCTGAGCTCTCAACTTCCAAGGTAATAGTCTTGCCTATCAGAGTCTTCACAAAGATT
TGCATACCACCACGGAGACGCAACACAAGGTGAAGGGTCGACTCCTTCTAGATATCGTAA
TCTGCAAGCGTACGACCATCCTCGAGCTGTTTCCCGGCGAAGATGAGCCTCTGCTGGTCC
GGAGGGATCCCTTCCTTGTCCTGAAT
>Cluster_85966
TCCAGACAAGAACAGAGAAACTCTAATCCCGGTTACTACGACAAATCTCTTGCCCATTAC
TCCCTTCAGGTCAGACCAAACCAAGAACCGTCAAGCTAGAAACGGGAAGTCCGTTAAAGA
AAACGGTTGTAATAACGGGGATCATCATTCAGCAAACGGTGGATCAGAGAGTGGACTTGA
GCATTGTGTGAAGATCATGAGACAGCTCGAGTGTTCAGGACACATTGAGAAAGAGTTCAG
ACAGAAGTTTCTGACTTGGTATGGCTTGAGAGCGACGCCACAAGAG
>Cluster_15558
GGCATTTGCAGATTTTAGCAAAACCACGAGGCATTGACTAAAGGATCTCACTAGCATGTA
GCCAACCAACAACGTTAAGGCCCTTTCTCAATGAACGAAACATCAGATTGGTCGGTTCCC
ACTGAAGAACAAGAACCCCAAAACTATATACATGAGTTTGTTCTACCGCTTGAGAGACGT
GTCAAAAATGTGGTAAAACAGAATCTTTTGTATGATTACATTAAGCAACTTCACTTGGAA
AACAAGGTGCAAGTGTATATCGATTAGGCATCCCTTAAACGCCAATTCCTAGTACATAGT
TAATGCATAGAATCACTCGGCCAAAAATCTATTTTTTATATAATATAAAACCTAAGAACA
GATATTGTCAAAACCGGATGCATCAAGCTTCTTCTTCTTCTTCGCTGCTCTCTAACAAAA
CAACATCCTTCTGTGTCTTAGCTCTCTTACTTGATCTTCTTTTACATGTCTCGTCTTTTG
TTGCATCTTCAACATGTTGTTCAGAGACCGCATCATGTCTCATCACTTCTAGAATCTTGT
CTCCGTACTTGTCTGTTTTCAGTTTTCCTATAATACTCTCCAACTCTTGTAATGAATCTG
GTTTTTGGGAACTTATCAAGCCAATCTGCTGTGTTGACAGGACCGTATGAGGGAGCATGC
TTCCATGAGCTGCAGATATCTCTTTCCTTAGCTCGTCAAGCTTGGATTCTAATCCAGAAA
GTGAACTACTTCTTTTCGATTTCTTGTTCATTTGTCTGCTTGAGGTTTCCGTTTTAATCG
TCTTTCTTCCTTGCAACAATTGGTTTGCCAACGGTCCCATTGTTACATAAGCGTTTGTCG
AGTATGGTGTGTGCTGGAATTCTTCTTTCAATACCGAGTCAACAATCAGTTTAATCACGA
GATGTTCTATCTCTTCTCTCTTTAGCTCAGCACTTAGATCCTTGTGCTTAGTTCTCAGTT
TGTCACCCAGCTGCAACATTGTCACTCTTTGATCCTTAGCTTGCATTTCTTGCACCATTG
AAACCACGAGCTTAGCAAGGTCCGATACATCAACCTCCTTGACCTCACTTGACAAGGCAC
AGTTGTCGCACATTCCGTTGCAATCTTGTGATGGCTCTCCAAAATGACGGAAAAAAGCAC
TTCGACGACATTTTGTTTTCGACTGACAGTATCGTACTATATCATAGAGATTCTGCAGAC
CAGAATACTCGTAGAAGACCATCGAACTCTGCCTGGGAACATCACCCGAACGGAAAAAGA
GGACGCACTCAGATGGGAGGCCATCACGACCAGCACGACCACTCTCCTGATAGTAAGTCT
CCATTGATTTGCTCAAACTGTGGTGGATAACAAACCTGACATCAGGCTTGTTGATTCCCA
TGCCGAAGGCAACTGTTCCAACAATGACCTGCAACTTGTTCTTACTCCATCGCATATGAA
CTTTTTCTCGCAAATTTACATCCATTTCT
>Cluster_49079
TCATCGGATCACGGACTCATGTTCGATAATGGAGGATTCGAGCTGCTTCCTGAGCCTTTT
GGCCCACTATAACACACACACCGAAAAGTAAACAAACTTTTTTTTCTTTTTTTTTCGAAA
ACCACTTTTCTCCTTTTTTTTCATTTATTTATCATCACACACGGTCTTGTTTGCTTGTCA
ATGGTGTGGAGAAAGAGACAGATTATCAGATATAAGGGTTCTTGGTTCTTTTGGTTTATT
GATTCTTGAGTAAGGTTTGTAACTTTGTAGGAGATGGTAACGTTATTATAAATATTTCGA
GGAGATGGTAACGTAACGTGGGACCTTCAAGCTCTCTCCTTGTTCTTGGCACTTATACTA
TAATATTAGCAATGAGAATGTGAAAGCCTAGAGAAAGAAGGTTCATGCAGGTAACGTGAT
GAATCTGAGATACAGCTGAAGTTGATAATGATAGACAGCAAAGCACAACCAACGACGCCA
GTAATTTTTATTCCACAAATTGACTTTCCCTTTCATTAATGACATATAGTTTTGATAT
>Cluster_28647
GTACTGACAAAATAAAAAAAAAATTGAATTTCTTACTAATCACTAGCTAGTTAAAGGAAG
AGTTATATTTGACCAGAAAGAACTAGGGGTTGATCTTCCTATACAACTTTTAGAACAATG
TCAAATGATCTCATATATGTTACAACAAAAGAATTAGATGCTAAAGTTTTGTCACAGTAA
GTTTCCTAAGCACCAAAACTTGATCAGTCTCGATGGGGTTGCTCTTCATCTTCCGGCTCC
TTTCTACTCGGATCTGTGTTTTCTTTTTGGATGTTTGTTCCGTCTATGCTCCCACCGAGG
CGGTTTAAGAGCTGATAGAGATGGTCCCTGAAGCATAACAAGATCTGCTTTTCTTGTTCT
GCGTAAACCTCCCAGCTTCTGTCTTTGTCTTCTTTCTCTTGGCGTGTTCTCTCTGGGGCA
ACTGTCTCTTTCTCTGATATGTTAACAAGTTCTTCATCACATTAGCATCTCTCTGAGAGC
TGGATCAAGTGAAGAGTCTTTCTCATCTTTCCTCTTTTTGTCTGTACCTGACATCTTATT
TGCTACGTCCACCGATTTTGAGACCAAAAGAGAGTATAGCTCTTTGCCAGGGGGCAGCTG
CGTAGTATTTGACAGTGAGGACCTGCAAGTACTAGTAGTAGATCCCGAGACCGCTTGGTT
GTTAGGGACTGTAAATAAAGAAGTGTCGCCATCCCTAACAACGTAATCCACCGTCTGATT
TTGGTCAAGGTGTGGAAACGCAGATGAGCTTCCTCTAGCTGCTACGGAATGTGGAGCTGA
GTTTCTTGTTCTTAATTCAGGAAGGTGCAGATAGCGTGTCAGTAGTATCTCTTCGCTTCC
TTCGAAGTTCTTGCAATCTCGACAAGTACAGTTCTCTGAACACCGGATGTTGGCCTGGTA
ACACTCGCAGTACTTCTTAAGGCATCCTGATCTCCTGCAGTGGCACCCTCTGCTGTGC
>Cluster_89404
TCATACAAGGATGTTCCTGCGTTTCAAAACGCAGCCCCAGAGAAGCAGCCAGATGCTCCT
GCTTCCACCAGCTGATCATGTGAACCAGTAGTAAGCTACTCCCAGTTCAATAAAACCTCA
CAGAAACAACAACAACAATGATAAAAATACCATGTACTCATTATATATAGATGTATCATA
TCAACCAGTTCACTTCTTAGTCACTCTACTTGTATTATAAAATAAAGATCAGAGACTTTC
GAAATCGCAAACATTTCATTCAAAAAAAAAAAAAA
>Cluster_67041
TCATACAAGGATGTTCCTGCGTTTCAAAACGCAGCCCCAGAGAAGCAGCCAGATGCTCCT
GCTTCCACCAGCTGATCATGTGAACCAGTAGTAAGCTACTCCCAGTTCAATAAAACCTCA
CAGAAACAACAACAACAATGATAAAAATACCATGTACTCATTATATATAGATGTATCATA
TCAACCTCATACAAGGATGTTCCTGCGTTTCAAAACGCAGCCCCAGAGAAGCAGCCAGAT
GCTCCTGCTTCCACCAGCTGATCATGTGAACCAGTAGTAAGCTACTCCCAGTTCAATAAA
ACCTCACAGAAACAACAACAACAATGATAAAAATACCATGTACTCATTATATATAGATGT
ATCATATCAACC
>Cluster_27535
GATGTCGTCGCAAGACTCGATGACGTTGGTGTTGAAGTGTATGCTTAGAGGTGCTGCTGA
TTATCTGATTAAACCCATGAGGAAGAACGAGTTGAAGAATCTATGGCAACATGTCTGGAG
GAGACTTGCTCTGCGTGATGGCCACAAGGCTCAAGGTCTTAGCTTATCAGCTTCACAGAA
GAACCTCGAAGATACTGATGAAACTAGTGCAGATTCTAGATATCATTCTAACCATGCTAA
CAGCTACAACGGTGACAGTAAGCTAAAGGATTCTGGTAGAACTGACAAAAAGCTTGAATC
GTTTGATGTCACCATGGACTTGATCGGTGGAATCGATAAACGGGTCGAGTGTTTCTACGG
AGACAACTCTCGTGATGAGTATGCTGGTCCAGAGCTAGGACTTTCTCTGAAAAGAAGTTG
CTCTGGAAGTTTCAAGAACCAAGATCAAAAGGATGCATCTGCCTTCTCTAGATATGAGAA
TAGACAGCCAGAGCCAGAAGAGAAAGCAGAGGTTGCTGTGGAGCAGAGTAGCTCAGGTGA
GCCCAAGACACCAAGCGAATCACATGAGAAGCTAAGAAGAGTAAGATCTGATCACGGAAG
CGCTACAACGAGCAGCAACCATGTATCATCAAGTTTAAGCGGGCACAACGAGTTAAGCTT
CCGTAGTAACCAAGTTCCTCTACACCAAAAAGCAAGCAAGGAAATGGAAGTTGGTTCTGA
AAGCACCAATGACGTGATCGCAGGACAGAGCAGGAGCAGCACGACAGAGAAAGCAAAGGA
AGAAGAAGAAGAAGGTGGTCGAAGTGTAGAGGAACGTCGGAGTCAGAGAGAAGCTGCACT
GATGAAGTTTCGGTTGAAGAGGAAAGATCGATGCTTTGACAAAAAGGTAAGATATCAGAG
CAGGAAGAAGCTAGCAGAACAGCGTCCACGAGTGAAAGGCCAGTTCGTACGCGCCGTTAA
CTCAGATGCATCTAAATAAATATATAACTA
>Cluster_53375
TTTTTTTAGTTGTAATTCTATTTAAAATTTCACATGATAGTCGTCTAGTACACACCGGCT
TTGTTACACTACCAATAATAAAAGCAGTACTTAGGACACAATTAGATATTGCAATTTACA
TATCATAGAAATCCTCTATGCTATCCGAAGATGAACAATGAGTATGTTTTCCAGGATGAC
ACTAGATCGTGGTGGTCATGTCCACTTGCTGAATTTCATGTGCTCTAGTTTGATGAAATT
CTCTGCTTCTTTGTCAATATCCTCATCTTTTGCCATCATCTCACTCTTCACCTTCCTTTT
ATGATGAGACGACACGTTCATCACGTTACTCAAGTCTTCGTATTCCATAACTTGACTCGG
CTTCTCAAACATGGATCCCCTGTGAAGGTGAAGGTGATAGCGATGGTGATGATGTTGGTG
ATGGTGATGATGAGCGTTATGCTCAAGGAAGGTACCAAAAACCATTTTTCTAATAAAAGG
TCCTGT
>Cluster_52436
TGGGATGCCAACAGATCGTGCCATCGCATCCTCTCGCATCGGTACGGATCTACACCTCAT
CCGTCTCGGCCCTTCCCCCACCACGCATCTCAGAGCTCGGCTGCCATTTACTTTACTTCT
TGGCGGGCTTGCCCTGCGACTTGATGACCTTCTTCACGATCTTCGCCTCCTCAACCAAGA
ATGAGCGCACGATCCTGTCACGAACGCAGTTGGCGCAACGGGATCCTCCGTAGGCGCGCT
GAACGGTCTTCTGGCGCTTGGAGATCTGCGAGTACTGGCGGGGGCGAAGGGCGGGGACAC
CGGGGAGGGCAATGTGGCAATCTCCGCACTTAGGAGCAGTGGCCTGCTTCTTGATCTGGA
GGTAACGGAGCTTTCCTCCGGGGGTCTTAACGATCCTCTTGCCGTTCGACTTGGTCGAGT
AGCTCTTGCGAGTGCGGAGGGTGATGCGCTGGACCATGGCGAAAGTGCGATGAAGCTTAT
CCCCCACCGTCTCACTG
>Cluster_105082
ACACCCTGGACAGGAACGATGATGGAAGCTACGAGCATGGTTTACACAAGGCACCAGAGT
CTGTGTTGCTGAAAGAGAATGAAAGCTCTGTGCAGAGGATGCAACACGAGAAGATTGCAG
CGACTTTCCCAATCCCGAAGAGCCTCCTGCTCGAGTGGAAGCTCTCCTTATCACAGCACG
CAACATCATCGCTCCCTAATCTCAAGTTGAACGCGGAAATGAGAAAGCTAGG
>Cluster_34151
ACTAATGACTATGATTTAATAAATGGATTAAACAATTACGAGCAAACTCAGTTCACGTTT
CTTGCATGATCTTTCGTATCCTAATCAAAATCAAAATCTTGATAACTCTTTTACAAAATC
TAGAATAAAAATCTAATACATGATCACAATTCACAATCCGCAAGCATAGTATTTATATAT
TCGTAACAAAGATTATTTAGTGAATTAACAACATGAGCAAGCAGCAAACTAATGCACACA
CAAACGAATGAAAAAAAAAGAGAGAAGAGATCGAGACTTAGGATACTAGAAGCAGGAGGA
GTGCTTGTTTGGGCGAAGGAGACGAAAGAAACGTCTATGGTGGTAGAAAAACGCCGTTTT
GAGACGCGACCAAACAACGCGTTTCAGTCTCCGAGCAGATTTCAACTTCATCCAGACAAC
TTTCTTCACTACTCTCCCCACAGATCTCTTGATCTTCTCAGTCAAGCTCTGTTTCCTCGA
GAACTGGTAGCTCTTTAGGAACAACTGTCTCTTCTCCACGTATCCTCCTCCATAGCCATA
GCCATAGTAACCGCTGTTGCTCTGGCAAACGCCAACGATGTTGATGTTTCTGCTCATTGG
AAGCCTTCAGCAGCCGCCAAAACCGCCGAAGTAAAACGCCTAGAAGTAGAAGGGATAGGG
TTTGGTTTGGTTATATCTCAATCTTGTTTCAAGTGCTTCACGTTGTTGCTTTAAATATTT
GTTTGGTTTTGATCTCTCTAGCTTTTAACGTGATGTACTACTCTGCTTTCAATGGCGTCC
CTCTCTCTTTTTATTTACTAAAAAACAAAAAA
>Cluster_90710
ACATAGTAACATCAATTGCCTGCAAAAAGAAAGGAGATCCTCCTATTCTCTTGGTGCTCA
AAACATTCTTCACCAACAGTTTCCATCTCTTCTCATCTTTCCTGTTTTGTTTCTTCATCC
TCTCTTTGAAGCTACTGCAAAGAGGGACTTTACATTGCTCCGAGTCTACACAAATACGTG
AATGAAGCTCAAGAAGCTGCCACATTCTCTTACAACGGCTGCAACCACCAGGGATTGATC
TCAGTTTACATACCGCCAAATGTTTCAACAA
>Cluster_115825
AAAAAAAGAAAACAATATCGTTATCATCCAAAATGGAATCTGATTCGGAATCAAACTAAA
TTTTACAAAATAGCCGAATTTGGTGCTAAACTTCCCTCTATCAGAAAACAAGTTGATATT
GATTTAGAGAAGAAAGAATGGTCGAAAGAAAAAGTCACAGCTTTAGTGATTCGGTTAATG
GAAGAAACACATATTAGAATTGGAAACGAA
>Cluster_65061
AAAGTCGAAAGCTGGGAGTTCAAAATCCGAAAATTCTTCTCAAACAACCAAATACAGACT
ATAAACACTGATTTTCACCAGATGAGTTAAGATGCTATGTCATACAACAATTTTTGACAA
AGTTTTTTATTATTCATCCAAACAAAGATAATCTTCCTTGCCCCCCCAGGGATACCAAAG
TATGAGGGAAGTGACAACTTGCGAGCTAAAAAATTTTAGCCGGAAAATATATTAAGAAAA
AAAAAACATATCAAGATCTTTAAGACACGGACAGTGTGTGCTTTTTTTATTTATTCATCA
ACCAATGAGTAACTTATTCTCTTCCAAAAAGCTGTATGTCGGTACTTCCAGGTTGTACGG
TGCCGGACCTTTCCTGATCCTTCCA
>Cluster_21000
AAGAAACAAGACCACCGTGGGAAGAGAACAACACAGGTGAAGCTTGCACAAGCTTGTAAG
AGCTTGGGAATGTTCTTAGACTCTCCAAGTTTTAGAAATCCAAAGGAGTATATGCAGATC
CGTTTGGATAAAAAGCAGATCTCCTATACAGGACTGAAGAGAGAGACTCATCACTTCGTG
TATGGGTTTACCTTTCTAGCTCTTATGGAAATAGACGGCCATGTTGATACGTGGATAGGA
GATCAAAGCATCTTTGCTGAGGAGGTTATAGCGCTAGAACATGATGATAATGCTGATGCT
ATGGAGTCTTTGAAAGATGAAACAATACTGGAGTCTGAATCAAAGAGTACGAGCAAGTAT
AAGAGCCAAGCTGAATTCTCTCGTGTTCGACAACAGAAGGAGCAACAACAAGTGTTTCAT
AAGGTTCGGTTTAAATGTGGAAGTCACCGAAGAAGTAAATTCAAAGCTTGGAAGAAGGAA
TCACGTGGCAATGGGTTTGTTCTTGTGACAGTGGTGAGGATACACAACATCGAAGGAGTA
AAGTTACAAAGAATCCTGAGAGGGAGATTAAGGGAGCTTTCTTGTGTTCAGAAAAAGTAC
AAGGTGAAGAAAGTTTCAAGTCGTTCAGTGGCCCACTTGAACAATGGAGTAAATCACTCT
AAGCAATCAGTCAAGGTCCGTAAGCTCAGTGTGGGATCCAGGCGTAACAGGCTTTGGGAA
AAGTCAGGAAGAAGAGCTGCGACATTGGAAGATGGGTCTGAAGATAATAAAGTTGCGCCA
CAGACTTGGGTTTAACAGTTTCAGAATCTCAAGAAGCGGGAAGATGTGGTTATGGTGGTT
GATGAAGACCTCGCTTAGGAAACAACTTCTTATGCTTTATTTGACAAGTCAAGTATGGGA
ACCTGGTATAGTATGTTATGGAATCAAGAACAAGAAGCTGAAGTCAGATTGTAAGATTCT
TGGATTGAGAGTACATAAAGTTAAGCACAAGCTCCTTCCTCTGGTCAGCAATGCTTCAGT
TAGAGGGGTGCGCAAACGTGAAGTGGTGGTTCAACTGGTTCAGTGTGAGTGCAAGGAACA
AACGATGTTGCTAGTGGTTTATGGCTTTGTGTTGCAAGGGTTTGGTCATGTTCAGGGAAG
TGTGAAAGACACCAAGGTTCTCGCTTTTGATCCAGGAGGAGCCAGTGGTGAGAAAGCTCA
AGAACTTACTTTCGACAAGG
>Cluster_82127
GAAGTACATTTACTCTCGAAGTTTGTTTATGGGATGTTAAGATAGTTAATGATAGGACAC
TGTGTCCTGCTTGCTTATCTGCGCCTTGTAATGACTGCAAGCCTCTCTACTTGTATTGTC
TTTTCTGTTCCAGTCATTATTTATGCTACTACATAGTAGTGGAAAACTCATTTAGGGGGT
AGGCAACAAGCTCTTAACCATTTCTCTCCTGGATAAAAAAAAAAAAGAAAGTGGCTGAGT
GATGTACAATGAACTTATAAAGCGAGAAAAATAAAGAGAGACTGTTTGATGAAAAAAAAA
>Cluster_101401
GCCACTAGTAAATTTTGCATGGGAAATCTTTCGTACAAAATGCATTTGGTAGCACTAAGC
CGATACACACAATCCCTGCTTTCTTCATTCCCTCATAAACAACAATCCGGTGAAATATAA
TGCATATGAGTTGGTTAATAGTCTCGTTTAATTGGGCCAACTCATCATAGCGTATGGAAT
CAAATATCGTTCACCCAACCAATACCTAAGTAAATTTAATTATCAGAGTGGACAAACTGT
T
>Cluster_86296
AGTGAGAGTGTGGGATTGGCTGCAGAGATGGTGAAGAGGAAGTTGGTGGGAAGAAGTGAG
GTGAGGTTCTTTGATGGGTATTGTGGTTGGGAAAAAGAGCAGTTGAAAGCAGATATCTTG
AGAGGGTATTGGACTGTGGCTGCTTGTAGCTCAAGTGTTGTTGAGATTGGTTCAGATGTC
CAAAGTCATGGTCTTTGGGATGAGGTTGTTGGGCTTATTGGTCCTCAAACTGGCTCTGTT
TTCATGTAATGAGTTTCTTAACTAGTGGTTTATATCAGTGAGTCA
>Cluster_117811
GGTCTAGATGATGTTAAGAGTCCATGAAGCTAAGGTTAAGCCAAACATAAACACTTCTAG
AATTTGAGTTTTCAATGTCTTTGGCAAGAGATCGCACATGACAAATCTCAGTTATGAGAG
ACACAGAATCATACAAATCATCACACTATTACATAGGTAAAAACAAATGGGAAATAAAAC
AGAGAGTTGTATTAAAAGGCAAGAGC
>Cluster_92369
TTGACATGTTGGAACCTTCAAGTTTATGGTAGTCTTCATAGTAATTGTTATTGTTGTGGT
TGTTGTTGTTGTTTCCTCCCATGAACTTTGGTGCATCGATCATTTTTTTCCCCCCAATTA
TTCAACAAATTTGTAGAGCCACTGATCAAAGAATCTTTTATATTCAGAGGACGATTCCAA
GCCTGAGAGAGCGAGAGAGAGAAGAGAGGACCCAACACGAGGAACGACGATGAGAGACAA
GTCGTGTCAGTCTTCTTGTCACTCAT
>Cluster_96239
ACTCGCGGTTTACAGCGCGGTACGCTCAGCTAGAGAGATGGCTGTTACAGAACAAAGACC
TGTCCTCATCGAGGTTGAAACCATTAACTAGAGAATTATTAAAAAAAAAAGTACACAATT
TTTTTCTTTAGTTACTTTTTGGTCAAGTTAGTTTTTTTTTGCTGTTCTTTTTTTTTGTCA
GATGATGACATATAGAGTAGGACATCATTCCACATCAGATGATTCAACTAAGTACAGGGA
AGCCGATGAAATCCA
>Cluster_103024
CTCGTGGCAAATCCACGTAGACGTCGCGAAACTTCTAATGAACTAAGGATGCAACGACGA
TATAAATCGTTTGACCCAAAAAAAGAAAAAAAAAGACGATATAAATCGTAGCTTATCATC
TAATCGCCTCCCTGAAATTGCCCTCTTATTCGGTCGAGGAAGAAAAATAATCCAGAAGAT
TACAGCAATGGCATACGTCGAAGGAGGTGTTGTTAAAGCGAAGCGAACAATATGGAG
>Cluster_48628
GATATAATTAATTGATTTTTTTTTTGGTTTTCTTATTAATTTCCTGCCTATCTCTTCTCT
TCCTCTTTGTCTCGTATGTTCCTAGATCCAGATTTTTTGTTCTATTTTTCTCGTCTTATT
CTCTTTCTTTCCTTCGTTGTTAATATTTTCTGGTTTGTGTTAGAACATAGTAACCTAACG
GCTAACAGTGATGGTGGTGCCTGAAAGCTAGCGGCGGGAGGAGATGGTGGAGGTGGAGCG
TGCCATGGAAGACGACGGCAGAGGAGAATGACTCGACGAGCCAGAGATTCTCTCAGATTT
ATTAAGTAGCAGGGAAGACGAAGCAGTGGTGTGATATAGCGGCGTGTCTCCGGTCAAGCG
TGGGGTGGCGGTGGTGCAAGCGGGTGGTGGTGGTCGTGGTGTGGTTAGTGCGGCGGAGAC
TGAAGAAGACTGTAGTTTGGTGGTTTAGTTAGGGTTAATTAGTAAACCAATTTGTAATTG
TCCATTTTGTAATTATAAACCAATTTGTAATTGTAAACCATGTAAACCAAAATTCAATTT
ATAA
>Cluster_94790
CTTTCTTGATTCTATGGGTGGTGGTGCATGGCCGTTCTTAGTTGGTGGAGTGATTTGTCT
GGTTAATTCCGTTAACGAACGAGACCTCCGCGTGCTAACTAGTTCCGTTTACCATTTTTG
GTAGGCGTGTGGACTTCTTAGAGGGACTTTTGGGTAATCAAACCAAAGGAAGTTGGAGGC
AATAACAGGTCTGTGATGCCCTTAGATGTTCTGGGCCGCACGCGCGCTACACTGATGCGT
TCAACGAGTTTAAAACCTT
>Cluster_20684
TATTAGAGGCTCTTCTCTCTCTGACTCATCTCTCTCTCAACTCTCTCTAAAAGTCTCTTA
ACTCAAGTTTTTGTTTCGGCTCCGACGACCCGAGGTGACGCACGTGGTCGCTGGCGTTAT
CCTACTCTTACTTTCCTCTTTTGATATGCTACGTTTCTCTTTTTTCCTGCTCGCCGTAAA
GATGGTTGAATCTGTAGATTGAACTCCGTTATGGGTTTCTCTAGTTTAACTCCGGGATGG
ACTATATCCGTGTTTGGAATCTTCCTTTCTGGAGATACAATGGGGCAGTGGTAGTCGTAG
GTGTGTGGAGTTGAATTTTTAGAGTTTCGTCCGGTGAAATCTGATTTTCCCTTTTCGCTC
TTGCTTGTTGAGACGACGGCGCATGGTGGTGAGTGTTTGGTCCTTGTCTGCAGATCTGGT
GAGTGGTTGTTCTACTCTCGCTTTGAATTAATGGGTAGAGAGGCTTTTCGGGTTCAGGTT
ATGTGGCTTCCTTGGCGTCTTGGCGAGTCATCCCTCTCCTCTGAAGCAACTAGGAGTGCT
CTGGAGGTTCCCTTTCTCCTCGGGCATGCGCCAGTCAGCGGTTTAACTACTGTGGGGTGG
TGCTTCTGGCGTAAGCGTGTGGAACGTGGCGGAGATATGGTTGACGTGGTCGTCTATGGC
CTTTAAGCAGTAGCTTTGGTGACTTCCCTCTCTCTCGATGTATCTCTCTGCCAGCTCTTT
TCCAGATCCTTTTTTGAAGTTGTATGCTTCAAAGGATGTTTGTTCATATTCTTAAAGGTG
GTTGTTCTATTAGTCACCGGCTCAACTTATGAATTTTCGAAGAAATTGTTGTCTGGTTCT
CAGACGCGGTGTAAGGCGTGGTTATGGTTGTATCGGGTGATCTTCGATCGCCATTTTGTT
TCCACTGTGACTGTTTGCAATGGACTAGCACATCCCAGTGCTGTTGGATGCTCATAGTCT
TTGCGGCAGTGTTAGTCGAGTCTATGATTAGTGGTTCTGGTTTGTAGTGTTTGTCCATAA
TTAGTTTAGTTCGAGTTTTTGTTTCTGTTTAGGATTTTATTTTTTTCTCTACTTCTGGTT
ATCCACTGTCATCTGTGAAAAAATCTAAAATTTGGTAATAATATCTTTACATTTTTACCA
AAAAAAGCTAGAAACAATTCAGACCTAGTTATGTATAGAGTTTATAGAGTGAAAACATTT
CAAAAAAAAAATGCTTCTGTAATCAAAGCCAA
>Cluster_7491
TATCAAGCAATTTTTGCTTCTTTTTTTTGAGAAAAACACTTAACTCTGTTACAGCCAACA
CAAGATTCCCTTCTCGTCTACGGATAAATAATATAAAACAATTATTTTAAAATTTTAGAT
GAAAATGAGTATGTTCTTTCAAAAATCCCTCCACAAAAAAATGCCATCCACAATAATTTT
CTTATATACTACTCATCCATCCACAAATGTCTTTTCCTTAATATTTATGTCCACAAATAA
ATTTTGGCTTGTTAAGCTTCTCCTTCAACACAAAATCCTTTTGCCTTATCTCCCACATGC
TCTAAAACTCCACTGCCTCTTCCAAAGTCGTTGTCTTGCTTTTACCTTTGGCCTTTTGCT
GCTTTGACACCAACAGGCCGAGCCATTGCTTCATCCTCTCCACCGCAACCTGGCAAAGAG
GACGATGACTGTGCGGATTGGTTATCCAGCTTTCTTCTTTTGGAACTTACCTTCTCTTTA
GTAGAAGAAGCTCCACACCATTTTTGATCATGGCGAAGCTCCAACCAGGCATGCTCGAGT
GTAAACTTGACCTTGTAGTCATTAAAGAAGATCTCATGAGCCATCTTCAAAACATCATCC
CCATTCATCCCACTGGATTTAGCTTTCATTGCAGCTTCATAACACCCAACAAACTTACAT
ACACCCTCGTTGATCTTACCCACCTTTGTTTACAGTGACTAGGCTCTCTTTTGCAAAGCA
TAGAGCCTTGGGCTTGATGAAAAATAGGCGGCAATCCGTTTCTAAAACGCAATTGCCTTC
TACTCATTCCCCACGACATGATCTTTGGAGGTTTTCAACCAAGCACTTATGAGAACAAGA
TCTTCAGTTGGTGACCACTTCCTTCTTTCTTTACGGTCAGACACGACAAGTTCATCTTCG
TTTCCATCTTCAGACCATTGTGTACCGAAGACAGAGGCATCCGAGGAAGAGAGTTCTAAA
CTAGGTTCACGAGTGACAAAGGAGAAGGAGGTGTTACCTAAAACTCTTGCTTTGATGATG
TTGAATCTGTTTCTAAGAGACTCGTGTGGGTTCTGTAATGAATGAAACACTCAGCAACTC
CCACACAACACCAATCCTTACACAACCAAGAAAGAAAGAACATAGCAAAATGTATGAGAA
AACAGAGCAAAATGTATGAATCATGAATCATGAATCATGTTTGAACCATTGTATAGTTGT
TTTTATTCAGAGGTAAAACTATTACGTTTATGAATGTGATCCGATTGAACCACATTCCAA
TTTGAGGTAAAACTATTTTAATGCTCCGTAAAAGACAATCAGATCACATTCATCAATCTC
AAGAACATAAACAAGGATCGAACACAAACAAGATGCTAAACACATGAACCTGATCTAAGA
TTGTAAAACACATCTCAAAAAGATTCCATCTTTCTCGACAAAACGATGAGATCACAACAA
TTTCACAAAAACCCATATCGCAAAATTGAATATTTATGAACAAGAAAGCCACTTACACTC
AGGATGAGAGACGTTGGCGAGAAGATACGTGAAAGTGGAGGACTCTTTCTCGAAGAGCTG
GCGGAAGAGAAGCTTTGGGGAGGAAGTGGACGCGAAACCCATCACGGATCTGATTAGAGG
ATGACAGATCGAGAGAGAAGACCGAGCGACAGAGAAGGCGGACCGATCAACAGAGAACAC
TGATCGAGAGAGAAGACGGAGTGAGACAGACGTGGAGTCATCGAGAGAGATGATGGACTG
ACTGAGAAGATGGAGCGACAGAGACGACAGAGTGTCCGAGATAGAAGATCGAGTGAGAGA
GAAGACGGAGTCTCCGAAAGAGAAGAGACAGACGACGGAGTCATCTAAAGAGACGACAGA
GCGAGAGAAACGACAGATTGACATAGAAGATGGAGCGATAGAGACGACAGAGTGTCCGAA
AGAGAAGATCGAATGAGAAAGAAGACGGAGTCTCCGAGAGAGAAGAGACTTTTTGTGTTT
CGTCGAAATCCGACGAAGGAGAGGGAGACAATACATGGGCGGTCCAATGAGTGACTGACA
TGTA
>Cluster_9651
AGAGCTAAGCCGGACACAACACAACAGCCACCGATCACTCTCCCCGCCCATCGTTTCAGG
TCTCTCAAGTGAAGCAAATGAGTTCTTCACCATCGTTGGAGATTTTAGTTAGAGACGCTG
AAGGTTTCGTTGTGTGGAACGGTCCTCCTTTTAGTAGTAGCAACGGTCAACCAGCTCCCA
AGAATGAGCGTGTGTCATGCTCTAGCACCAAGTTCAGCCTCGATGGATCCAAGTTCATGG
CCGTTAAATCTGATGGAACCATCAGTATCTACGATTCCGCCAGCTTGAGTGAAGTTCGGT
CGTTCGCGGTAGCTAATGTCACGGCTACTGAGATATCTCCGTGCGGGACTTATCTACAGA
CCTTTCAGAAGGCCACCACTCCCCAGGAGAAGAACGTCTCCCTTTGGAATACTGACACTG
GAGATCTTGCGCATAGTCTTTACCAAAAGTCCATTACTAAAACCACTTGGCCATCGATTC
GCTTCTCTCCTGATGAGTCTTCCGCGTGCCGTTTAGCTACAAATGAGGTGCAGTTCTTCG
ACTCCAAAGATTTCTCTAAAGGAATAACATCCCGGATCAGAGTTCCTGGCGTAGCTGCGT
TTGAGCTTTCCAAAACCCCAGCTTCCCATGTTGCTGTCTTTGTTCCAGAAGTGAAGGGGA
GTCCAGGTAGTGTCCAGATATTTGGTTGTGGGAAAGATGCTGAGAGTCAGCCAAGTGCTA
GACGGAGCTTCTTCCGGTGTTCCTCTGTGCAGTTTAGCTGGAATCATGGTTCCACTGGAC
TCCTGGTGGTTGTACAATCAGATGTTGACAAGACCAACAAAAGTTATTACGGGGAAACGA
AGCTACACTACCTTACCGTAGATGGCACACATGAAGGCCTTGTTCCATTACGTAAAGAGG
GACCGGTTCATGATGTTCAGTGGTCCTTCTCGGGTTCAGAGTTCGCAGTTGTATATGGCT
TTATGCCTGCTTGTGTGACAATCTTTGACAAGAAGTGCAAACCTTTGATGGAACTTGGCG
AAGGTCCTTATAACACTCTTCGATGGAATCCAAAAGGGAGAATTTTATGTGTGGCTGGAT
TCGGTAACTTACCTGGTGATATGACATTCTGGGACGTTGTCAGTAAGAAGCAACTAGGAA
GTAATAAAGCCGAGTGGTCTGTAGTAAGTGAATGGTCTCCTGATGGGCGTTATTTCCTTA
CTGCCTCAACAGCACCAAGACGTCAAATCGACAATGGGATTAAAATCTTCAACTATGACG
GAAAGCGTTATTTCAAGAAGATGTTTGAGAGACTGTACCAGGTTGAATGGAAACCGGAGT
CTCCAGAGAGGTTCGATGAGATAAGTGAGCTTCTCAAGTCAGTTGAATCATTGAAACTCG
AAGGGGGCAAATCGCAAGGACAAGGATCAGCTCAGAAGAAACCTGTTGTTTCCATCCCCA
CCGTAAAAAAACCAGCTGCATATCAACCTCCTCATGCTAAGCACGCAGCTGCCATTCAAG
CTGAGTTGCTTGGAGTAAACCCAGCAGGAGAGATGAGCAAGAACGCTCTTAGAAACAAGA
AGAAGAGGGAGAATAAGAAAGCGGCAGGGGCTGCTGCTTCTGGGTCTAATAACGCCTGAT
TTAAGAAGTCACCCCAAGATATATTGTATTCAGTGGAGATTACAGTTTTGAGATTATTGG
ATGGTAATGAAATATTCCCATAGAAGTGACAGAGAACGTTATGTTGATCGCTGTTTTTTC
TTCTCAAACGGTTTTTTTTTATCAGCTATGTTAAATTTCATTTTGTGTTGGTATTAAGAC
TACTATTAATCTACCATGAGTGAAGCCAAATTATTGTACAAAAAAAAAAAA
>Cluster_73477
GATCCGTACCATGGGCTGCCTGATGGACCGGTGGGTTTGACGGTTTTACGCATGGTGACA
CGACCGGTTCCAAAGACTTCGGAGGCTCCTGGTGAGAGCTTCACGGCCTTTCCGGCTAAG
GCAGGGGAAGAGAGAGCCATGGTTGAAGCAGCCATTAGAACTTTTCTTCTTCTTTTTTTG
TTTTATGTTTTTCTTTTTTTGTTTTATGTTTTACTTTTTTTGTGACCGGTGAGAGTGATT
GAGAATGGTCGGGATGTAGATCTGTCTTATAGAAGTCTTAAGAGTAAGGTTTGTTATCTG
TGAAGTATCCGTATCTGTTTTCTTATTGGCCTACGAG
>Cluster_18982
CTTAGGTTCATAGACTGATAGGACTGGTTCGCCCTAGCCTCTTTTCTCTCTAGCACAGAA
CCCAAGGAGCCGCATCTCTCGGCGCCGGCGGTGGTTCAGCTCGCCGGCGTCGCCATTCAT
CTCCAGTCATGTCTCCAGTCACCGTCTTCTGCATCTTCGTCACTTCTCTGTTCAGTTTCT
TCGTCGCCGGTGCTGTAGATGGGTCATGTGGCTTGGTCTCAAGCACTACTCAGAAGACCA
CCGGTGGACCTGTCGTCAGCTCCTCTGAAGTCCACTGCGGCTCCTCCGCTCACTGCATCT
TCTCCCGCGACGGCCCCTTCAACTGGAGCGTCAGATCTGAGGTTTGTATCTCTGGGATTA
AGGTTCTTCGCCGGAATCATCCCCGTCCCTCCTCGTCGACATCACCTCCCATTCTCCTCA
TCTTCGCCAGCATCAACGACACCACCGTCTCATTCCCATGTCGACCAGGCGGAACCGTCA
CCACCACCACGCTGAGCGCCGTACCTCATCATACAAGTGGAACCATCAGATCCACTTATC
CCGAGCATAGTCTCGTCAGATCTGGTAGTTTCTGCATCTCCAAAGCGCCTCCACCACTCC
ACGCCGCCTCAGATCCCTTCCTTGACAACGTGACTCCGCCCTGCTGCCCCTTAACCTCTC
TAGACTACACCGCGCATCAATGCCGCTCCTGCGTAGTCTCCTTCACCACCGCTGCGAATC
TTCGCCGCTCTGGACGAGGAGGCGTCTCTCAATCGTGTAGCATCGCGTTTTCGTCAGTTC
GGAGTCCAGATCCGCTCACCACCTCCGTCTCCAACCTGCGCCTCTCACCAACCATCCCCA
GCTTCTTTGCAGGCTTTGATAATGCCGTGTTTGCATCAGTCATCGAGCCAACACTGTGTC
AATGCCAAGGACTCTATGGAGATAAGCTATTCCGAGTAGACCTACTGTCATCTCCGTCAA
CTGCAAGAACCTGTCCACCCCATCTCAACCTCCTTCCTCACCTAGGAAGTGAAACCGAAA
ATTATCAGCTCGCTCCTCCACTGCCATGTGCTCTCACTCCAACAAGTCGGAGGAAAACTC
CGAAGTATTGTGCAAGGAGACTCAACAGTTCCGAAACATTCAGCCTCTTACCCGACGTTT
GCTCAAACACGCTCAATCAGAACGAGTGCGATGACAATATGCTCAGGTCTATTCCGGTTA
TAAACTATTGGCTTCGACACGGTAATGTTGAGGTCCAAGGTTTTGACCCGATTGAACCGT
TCACTCCGTCATCCAACTCCACTGTCCTAAGCGTCACTATGAAG
>Cluster_76044
GATGAAGGTGATAACGGACAAGACTCCAGTTAAAATCTTGTCCACCTGATTAACTGCTGT
TTTTGTATCGTTCAGTGAGTGCCCTAGCGCTTTCCGACTTGTGTAAACTTTAATCACCCA
TTCTGTAAACGCTTTACGTGTGATTTTTCCAGTCTCAGAACATTCTATTAATGGGAGTAC
AAGGTCTACCTCTTCCTTAATCATGAACCTTAGCAAGTCATCTTCCTCTATGTAACTGAT
CAAGAGAAGCAATATTAAGTTTGTAGCTCTCTTCCTCAACAACCGCTGGAGTTTCCTCTG
TCTTTGTTTCTTCCACTTCTTCCCT
>Cluster_82376
GAAGGAAACGAGAAGGTCCAAGATCTTCTCTTGCTTGATGTCACTCCTCTCTCACTCGGT
CTCGAAACCGCCGGTGGTGTCATGACCACTTTGATCGCAAGGAACACCACCATTCCGACC
AAAAAGGAGCAAGTGTTCTCAACCTACTCGGACAACCAGCCAGGTGTGTTGATCCAGGTG
TTCGAAGGCGAGAGAGCCAGAACCAAGGACAACAACCTCCTCGGGAAGTTTGAGCTCTCT
GGAATCCCTCCAGCCCCACGTGGTGTCCCTCAGATCACTGTCTGCTTTGACATCGACGC
>Cluster_71933
GGAGATCAATGAAGATAACGCTCATAAAGCTTTCTACATCTTTTCTATTTTTCCCAGCTG
GAGCTCAATCACAATGTATTTTTCTTGAATATCTTATCTTTTGGAGCTTTCCCAACAGTG
TTTCTCAATCTCTGCCAAGCAACGGCAAGATTCAGTTGCCGGATTTCAAACTGAGGAGCA
AGCAACCATATTTTTGGCATTCTCTGTATACACCTCGTGTACGCTCCACATCTTCCGTCT
CAATCTCTCCTCTCCAATTCATAGTTAATCACAAATGGAGAGGAAGGTGAAAGGAATCCA
TTGAATGAGTTCAAGCAAGGATTGATTAGAGCAGATAGTGGTGAA
>Cluster_9673
ATAAGAAAAGATTTCAATCTTTTTGGTTCGTGTGGTAGACTGCTCTTAACTGTACAGAAA
AATCGCTTGTGTGGCAGTTTGAAACTGATCAAGTAGATGGCTGGCGTTAGACCCTTAACG
GAGGAGGAAAAGGAACTTATATCATTATTTGGCAAACCTGATACCGTATACTATTATCTT
CAAGCTTTCACACGAGACAGGCCACGTTTGCTTCCAAGATGTTTGAGCTACAAAATACAA
GCGAGGAAAAATAAGATGGCAAATCCAGGTGGAGTATCAATTTTTAACTTTATGAATTGT
AATAACATAATACTGAAATCCCAAGTTGTGAAAAAGACTTCTTGCCCATTTTGCCCAATG
AAATGTGGAAGCCTCAAGGGCGTGAAACATCATTTGACATCATCGCATGATTTATATGAC
TTTAACTTTCGGTTGTCGGAGAATGGTCATCGGAATTTTGATGTGTCCGTGAAACCTGAT
GCATTCGAAAATGGGATACTATATAATGATTTAGAGAGGCACCATCTTGTTAATTACACC
TGTTATCGCTTGAAATCCCGTATGCGAGGCCAAGTATATGGTCCTAAGCGACGTAAATTT
TGTGAGATTTTTGAGAAGTATTCAGACGAAGTCCCTCGTGACAAAGCAAATGATCAATTG
CCTCAAGAGAACGGTAATATCTCATCCTCCCTAGCAATAACTCGCTTGTCGGAAGAGACT
AGCGACATTCAGACGATAACTCAACCAGAAATAGGTCAGTGTCCTAAAGCTAAGGGGCCT
CGTGCTACTGGGAGAAAAAAGTTAAATCCAGAGCGGGTCCAGGCTGAAAGTACCGATCTT
CTTAGGAGTCGGCAGTACTATCACTCTAAAACATTACAGCCAATGACTCTGGAAGAAGTA
CTGTCTGATGCGGACAGTGATGATGAACAAGATGAAGAATTCAAAGATTTTCTAGAACGC
CTGAAACTTGATCGGTTGGAGGATGCGACCGATGATGAGAAGAGATTTATGTGGCTTTGG
AACACATTCATGAGAAAGCAAAATGTGTTCGTGGAAAGACATATGCATTGGGCATGTGAA
GAGTTCGTAAAAGTTCATGCGAAAGAGCTGATCACTCCTCAACTTATCTGGTTATAATCT
TTTATCAACTCATCATATGATGCCAAAATGGACTATCACGGTGTTTGATTATATTTGTTG
ATGCCTCTGAGCAGGCTCTGGAGACTGTTTGCAATTGATATACTGTGTTTAAGATACGGT
CTGATAAACGCCAAGACCATGGACAAATGCAGTATCATCCTCCAGAAAGCACAGGAAGAA
AAAGAAGCACCAGAAGAAGCGGCGAGAGCAGCAGAACTGGAGGCAGCAGCAGACGCGGAG
GCAGCAGAAGAAGAAGCGGAGGCAGCAGAGGCGGCAAAAGCGGCAGCAGCCGCGGCAAAA
GCAGCAGCAGCAGCGGCAAAAGCCGCAGCAGCAGCAGCATCCGCCTGTAAAGCCACAAGA
AGAAGCACGAGAACACAGAACAAGAAGAAGAAACAAGAAGCAGCAGCCACCTCTAAAGCT
AATTCTAATGGCAACGAGCCACAACCTATGGAACTTGATGAAGAAGAACATTAGCCATGG
TGAGCGTCAGAGGATTCTTCTTTCTGAACTGAGAGATCATAACTATTTTAAAATTCAGAT
ACCATTTCCTTCTTTTCAAATTATGTCAAGTAAACTTTTACTTTAATCTTTAATAATCTC
AAGGGGTTACAAACTCAAAAGACAGATTATGATACTTGAAGAGGAGATTAATTCATGTTT
TTTTTATCATCAAAGGTTAATGAGGAACAAGTTAGTATTTATTTAATTA
>Cluster_10744
ATAAGAAAAGATTTCAATCTTTTTGGTTCGTGTGGTAGACTGCTCTTAACTGTACAGAAA
AATCGCTTGTGTGGCAGTTTGAAACTGATCAAGTAGATGGCTGGCGTTAGACCCTTAACG
GAGGAGGAAAAGGAACTTATATCATTATTTGGCAAACCTGATACCGTATACTATTATCTT
CAAGCTTTCACACGAGACAGGCCACGTTTGCTTCCAAGATGTTTGAGCTACAAAATACAA
GCGAGGAAAAATAAGATGGCAAATCCAGGTGGAGTATCAATTTTTAACTTTATGAATTGT
AATAACATAATACTGAAATCCCAAGTTGTGAAAAAGACTTCTTGCCCATTTTGCCCAATG
AAATGTGGAAGCCTCAAGGGCGTGAAACATCATTTGACATCATCGCATGATTTATATGAC
TTTAACTTTCGGTTGTCGGAGAATGGTCATCGGAATTTTGATGTGTCCGTGAAACCTGAT
GCATTCGAAAATGGGATACTATATAATGATTTAGAGAGGCACCATCTTGTTAATTACACC
TGTTATCGCTTGAAATCCCGTATGCGAGGCCAAGTATATGGTCCTAAGCGACGTAAATTT
TGTGAGATTTTTGAGAAGTATTCAGACGAAGTCCCTCGTGACAAAGCAAATGATCAATTG
CCTCAAGAGAACGGTAATATCTCATCCTCCCTAGCAATAACTCGCTTGTCGGAAGAGACT
AGCGACATTCAGACGATAACTCAACCAGAAATAGGTCAGTGTCCTAAAGCTAAGGGGCCT
CGTGCTACTGGGAGAAAAAAGTTAAATCCAGAGCGGGTCCAGGCTGAAAGTACCGATCTT
CTTAGGAGTCGGCAGTACTATCACTCTAAAACATTACAGCCAATGACTCTGGAAGAAGTA
CTGTCTGATGCGGACAGTGATGATGAACAAGATGAAGAATTCAAAGATTTTCTAGAACGC
CTGAAACTTGATCGGTTGGAGGATGCGACCGATGATGAGAAGAGATTTATGTGGCTTTGG
AACACATTCATGAGAAAGCAAAATGTGTTCGTGGAAAGACATATGCATTGGGCATGTGAA
GAGTTCGTAAAAGTTCATGCGAAAGAGCTGATCACTCCTCAACTTATCTGGCTCTGGAGA
CTGTTTGCAATTGATATACTGTGTTTAAGATACGGTCTGATAAACGCCAAGACCATGGAC
AAATGCAGTATCATCCTCCAGAAAGCACAGGAAGAAAAAGAAGCACCAGAAGAAGCGGCG
AGAGCAGCAGAACTGGAGGCAGCAGCAGACGCGGAGGCAGCAGAAGAAGAAGCGGAGGCA
GCAGAGGCGGCAAAAGCGGCAGCAGCCGCGGCAAAAGCAGCAGCAGCAGCGGCAAAAGCC
GCAGCAGCAGCAGCATCCGCCTGTAAAGCCACAAGAAGAAGCACGAGAACACAGAACAAG
AAGAAGAAACAAGAAGCAGCAGCCACCTCTAAAGCTAATTCTAATGGCAACGAGCCACAA
CCTATGGAACTTGATGAAGAAGAACATTAGCCATGGTGAGCGTCAGAGGATTCTTCTTTC
TGAACTGAGAGATCATAACTATTTTAAAATTCAGATACCATTTCCTTCTTTTCAAATTAT
GTCAAGTAAACTTTTACTTTAATCTTTAATAATCTCAAGGGGTTACAAACTCAAAAGACA
GATTATGATACTTGAAGAGGAGATTAATTCATGTTTTTTTTATCATCAAAGGTTAATGAG
GAACAAGTTAGTATTTATTTAATTA
>Cluster_103845
GAAAACTTGGATTACAAGGAACTTTCAATGATGACAGAAGGTTACACAGGAAGCGACCTC
AAGGTTTGAATTTTTTTCTTTTGAATTCATCATTTTTTCTTTGCACATTTTGAATTCATC
CTAAAATAAAAAAAAAAGAAATGATCTTTCTTGACCGTTGATTTACCTAAACAGAATCTG
TGCACAACTGCTGCGTATAGACCAGTGAGAGAACTTATACAGCAAGAGAGGATCA
>Cluster_70528
ACATGTCTATACGTGTAGATCCCTAGAAGTTTCAGTTCTATTCTGACAAATTCTCCTAAA
GAGAAAAGAAAAAGATTAAAGATCCAAAGAAGGAAACAAGAAAAAATGAGCACTGAAGGA
GAAATGGAGGAGAGGCTACTTCGTGTAGGATCAGACGCTAAGGGCCAAAGCAACAGTATA
GAGAGCCTCTATCTGAGAGCAAAGGTTTGGAACGAAGTATGCAAAATGTGGAGGATAGCA
TTACCTTCCTCTTTATTCCGCATGACTTCCTTTGGTAGCATCATTGTGGCTCAAGCCTTC
ATCGGCCACTCCTCTAAGTTGGGTCTAGCTGCTTACGCTCTACTTCAAAGCA
>Cluster_58737
AACGGTGGATCCTGGCCAACTCTCCTCTGGCAGGTACAAATAAACAATACTTCAAATTAT
ATGATTTCAAGTTATATGATGTTTTATAAAGTTTAAATTGTTTTAAATTATAAGATGTTT
TGATGTTCTAAGGTTAATTTAATTTTATTGGAAATTGTTCATTCAATTAGATTTTGCCGT
TTTTTTTATAACCGGTCGAATGATTTTAAAGCTATATCTTTAAAAGTATTTTTAGAGGAA
AGTAAGTTCTTGTGCACTGAGCCAAAACATCACATATTATGAAACGGAGTGAGTAGGTGT
TTATTTCAGGTTAAAGAAACCCTAAAACCTCTTTAATGTCTTGATTCTTGTTAGTTCACA
TTGGCTTGTATCAAGATGGGGAAGCTAGACCTGGCGAAGAAAGCAGTTGCTCTAGCGGAG
AAGAGGCTCAAGG
>Cluster_58738
ATATTCAAAATCTGGTAGGGCCTAAGATTGATATGACATAGTTTAATGATGATGTAGAAG
GTTTATAATTTAATATACGCAACTATTGGGGTGAAACCGAAATACTCAAAGAATTACAGT
GCCTCAGTGAAAAATTAATTATAAATAATTACCTTTGGAAAAAATAAAACAAGGCTTTAT
CTGTTCTGTGTTCTCTCTTTCGTACAGAGGGAGAAAGGCGACTCTGTCTTGTGTTGTGTT
GCGTGAGAGAGGAAGAAGCTTCTCCCTAACTTCCCATTAATTAAAAAGATAAAAACAAAA
GAAAACCAAAAAAAAAAATTCGTAGTAGAAGCGAAGAGGAGGAAGAAGAAGAAGAAGCCA
AAGAGAAATTGAGAATATTAGTTGTTTAAAATTTTTGATCCTGTGGGGGACCCATTAATT
AAAAAGATAAAAA
>Cluster_76045
TTTTTAAGATGATAACATATTTTAGAATGATAAAAAAGCTAAATCGTTACATAGAGGTGC
ATATCTCCCATTCAAACATTCTACACACACTTTTTCCATTACCCGTAGAATCATAATCAG
AGAGATAGTGGCAGCTTTTACTAAGTTGAAAACATCAGTAAAAAAGAAAGAAAATAAAAA
ACATCCGAGAGATCCTTGTTGTAGCGTCCTATATTGTGCTACCAGCTTCAACTTCTTTTA
GTCATCGTCTTCCTCCTCATCACTACCATCATCGGCATCATCCTCATCATTCACCTCGGA
CACAGACTTGTCAGATTCCTCTTCG
>Cluster_98379
AAAGAAGAGAATCTCTCCCATGAAAGTGAATCATCATTCTCAAACTTACCAAAAGATATA
GACACTTGCATTTCTTTATTTGCTTTCATTATCTTATCTTGAATCACTGGCAATAGCAAA
TTCCATATCCTCCCATTTAATGCTCACCAGAAAGAATCTAAAAGTGAAGATAACCCACAA
AACATGATGATGGGAACAAAAAGTTGAAGAAGGAGAAGAAAAGAAGAAGAAGAGATTAGA
TCAGAGACA
>Cluster_16845
AAAACCCTGAAGAAGAGAAGAGAATCCATTTCCAAACCGCCATGGTTTTCGCTTTGTGCA
TCCGCAGGTCAGCTTCTCGTTTAGCTTCTCGTTTGTGTGGTCGCGTGGCTCGATCCCAGG
CCATCTCTTCCGTCGCCGTCGTCAACCGCTCGTCTCTGCTTCGTCCTTTCGTATCTCGTA
GCTTCCTCTATTCGACGACGTCTACTGATGAGCGATTAAAGTCCGATCAAACGCTTATCC
AAGTGATTGACTCCGAAATCAAAGATGCCGATTTGGGTGAAGAAGAGACTCCAGGTTCTG
ATGACTTTCCTTTTAAGATTGAAGATAATCCTGGTCACAGGACTGTAACGTTGACTAGAG
AGTACAATGGAGAGCAGATTAGAGTAGAAGTAAGCATGCCTGGTTCCATGGACGAACATG
AAGACGATGTTGATGACAATGAAGATGGTCGTAATGAGAAAGCTAACGAGACGAGCATTC
CGCTAGTTGTCACTGTGACTAAGAAGAGTGGTCTCAGCCTTGAGTTTAGCTGCACTGCTT
TCCCTGATGAGATTGTCATTGATGGTTTGTCTGTGAACCATCCAGAGAAGTCTTCTTCCT
CCGAAGAAGAACAATTGGCATATGATGGACCTGATTTTCAAGAGTTGGATGAGAATATGC
GCAAGTCATTCCACAAGTTCCTCGAGGCCAGAGGAATCAAACCAAGCGTGACGGATTTGA
TGTATGAGTACATGATGAAGAAAGATAGCAGAGAGTACTTGCTATGGTTGAAGAATCTCA
AAAACTTCATCCAAGAATGAGTGAAGATTGAAGACACACTAAGAAGAGTAGTTTTTATGG
TTTCAGTTGTGTTCTACTGACATCTAAATCGTCTTTTGAAAGTGAAATTCGAATTTGAGT
CATTCTAATCTTCTTTTGCATAAAGAAATGATAAAAAAAGTAAAAACAGAATGTTACATT
GGCTTATTAGGAGTTTTTTCTTTCTGATAAACACTTTACTATTATCAGAGAACATGTGGA
TGGTTCTTCTTGTGTTGGTGCAAGTTCACAAGGAACACTAAATCCTAATTAAACGAAAAA
AAAAAAAGACTTCACTCATAGTAGTAAAAACAACTGTATAGCATGACATTAGCAGAGCTT
AACACCCATTCTCCACTGCCTCCGTCCTTTTTAAGACAGGGAGGTCTTTATGAGTGTAAG
CAACTCCTTTGTCTGCCTCCACAACTTGTCCTTGTCCTCTCATTATCCATCTGGTTGTCA
ATAACCCTTCGACTCCAACTGGACCACGGGCGTGTATTCTGCTTGTGCTTATCCCCACCT
CAGCACCAAGTCCAAATCTAAAACCATCACAGAATCTTGTGCTTGCATTGTGGAAAACAG
CAGCACTGTCCACTTGGCGGAGG
>Cluster_90715
ATCCCCTCATTTGTTCTTGGGCGCTCTGTACAAACAAAGGCTCAGCCACAGCACGAGCCA
CATGCCGGTAGGGAATCTGAAAAACAACCAATCAAATTTACCATGAATATGAAACTATCA
TCAACACATCATAAACTACAAACCCATGATTCATCATCTCCATCAGTAAAAGAAGTAAAT
ATCAAAAGGTTACTTACTGTGGTCAGCTCCACGGATATCATTCAAGCCACGCACATTGTC
GAGGCCGCCACGAGGAGGTCCAGGGCGTCCA
>Cluster_55549
GAAGCAGATCTTTCAGAACGTTCAGATGAGCGTCAACTTCCTTGTTTCGCTCTTGAAGAA
GAACTGGCAAAACGTGAGGTGCTTGTACTTGAAGAGCACAATGGGTCCACCAAACCGTGT
TTTCTAAGATGTTCTTATTCTCTGAAGGTGTCGTCAGCAGACGGATAGAAAAGTTGATTT
TCTTTTCAGTCATGAGCCTTCTTCTTCTTGGATTAGTTCCTGAATCTTTACTTTGTAGGA
TCAAGATTTTGTTGAAAGACAATTTTGTTTCTGTTATTATTATTAGTGGGATTTTCTCTA
TTTTAATTATTTCGTGACGACACATCATTTAAAGGTTAGTCTTGGGTGAATGTGACAAAT
TAAACGGTCTTCTTGTCATGACATTCTTCAATATCAACCAAACATGATTATTACCTCGAA
AAAAAAAAAAAAATCAAATCGCTTCAAGAACATCCAATCAAAT
>Cluster_91697
CGAGGATCTCAAAGGTAAGTATATTTTATAAAAAGATAAAAAAATACTCTTGTGCTTAAA
TAGGATAGATTTATAATTTCTTTAAAGTTTTCAGGCATGAAGTATTAGCATCAGAACCGA
GTCAAAGTTATATAGAGAGATAGAGAGAACCATCTGAGCTTACTAAAAAAACGAGTTACA
ACAGAGGGAGTCTCTGTTCAAAAAAAAAAAACAGAGGGAGTCTGAGAGGAGTAGGAAAGA
GAAGAACTGAACATGTATCAAAATAGAG
>Cluster_79756
GGTGTGTCTTTGACTCTGATCTTCTCCATCCCTGAAATAAACCCTAGTGTCTCCTCCATA
CACCCATCTGTAGATCATCAAGGAATCAAATCAAAATCATTACCACAAATATAATATAAT
ATATATACTGCACATTCTTCAAATCACAATTTTAGTAACTATTCCTCTTTTAGCTAAATA
ACTAATTTTCTTTAATTGGCTAAGGACAAAAAAAAAAACACAAGTGGTAGTTTAGTTTCC
TTTTCTAATTATTATTACCTTTCACACGTGCGGATTCTCTGATGAGATCTGTGTAGAGAT
GAACAGACA
>Cluster_96945
AACTTGAATAATTTTTTTCTCATTATTTACGTTTTAGTTATACACTTCATAAAACGTTGA
TTATTATGCATATTCTATCTCTATACCTACTCAAAATCTTCTCTTAAAACTCTTGCCAAA
TTCTTTTGAGCCATACACTAACCACGTTGATAGCAAATAACAAAATAAAAACTCAAAGTC
TTGAAATAGAAAAGGGAAAGAGTCTGAACAATAATAGTAATTCAAAAGGCAACAAAAATC
AAAATTATCCAAG
>Cluster_110258
TCTCTTCTAAGAAACGACATGTAGTTAGTGTTTTGAAACATTTTTTTTTTTACTCAAAAT
TATCTCATAGACTCTTGCCAAAATCTTTTGAACCATCCATGTTTACTAACCACGTTGATA
GCAAATAACAAAATAAAAACTCAAAGTCTTGAAATAGAAAAGGGAAAGAGTCTGAACAAT
AATAGTAATTCAAAAGGCAACAAAAATCAAAATTATCCAAG
>Cluster_101402
AGGATCAAACTTCTCTTCACGAAACCCCACTTCAATTAAAACAATTAATATTCCTCTCTA
CGAAACCCCCCCAAGGCTTCTTCTTCCTCCTCCTCCTCCTCTGAGCTTCTACGACGATTT
TTTTTTTCTTTTTTCAGTAATTTTTACACGTTTTTTTTAATTGAAAAGTTACGGAGAAGC
TTCGGATGTAAGTTTGGTCTCTCACGCAACACAGAGTCGGAGGAAACCCTTTGGTTTTTT
T
>Cluster_109778
ATCGACTTCACTTTGTCTTCTTCTTCTTCCTCCTTCCACCTTCTTCCTCTTCCTCTTCCT
CTTCTTCTTCTTCTTCTTCTTCTTCATTTCCACCTTCATTATCTTCCTCTTCATCTTCAG
AATCACCTCTAGTCTGAGCATCACTCGTTACAGAATCATCGTGTGCATTCAAATCAGCTT
CTGCATTCAAATCAGCTTCTGCATTCAAATCAGCTTCTGCAT
>Cluster_64912
TGTTCCCGTTCTTACCCTCAGGCCACTGGCCTGGTCCGCGTTCGCTCGCCACTACTAACG
GAGTCTCTTTTGATGTCCTTTCCTCTGGGTACTTAGATGTTTCAGTTCCCCAGGTTAGCT
CCCTTTCGGGTGACCTAAATGGTCGGGTTTCCCCATTCGGAAATCATCGGATCAAAGCTT
ATTCGCAGCTCCCCGACGCTTATCGCAGCGTATTACGTCCTTCATCGCCTGTGCACGCCA
AGGCATCCACTGAATGCACTTAAGACGCTTGATCGTTCTCATTATCAATGCCCGCAACTT
CAACAACGCCAGCCCCTCTTGAAGGCCAACGTCTCAATCGTCGGGATTGTGAAATCCACA
GCATCGCTGCTGTGGTGTTTGATCGG
>Cluster_46751
ACCTCTTTGTTTCAGTTTTGGCTTAAACTCGATCAGATCTTGATGCGGTTCATGTCTCCC
AATCTTTCATCTTCTTGCTCCCTTTCGTTTTCTCTATCATTCATCCCTGCCATTTTCTTG
TTGTATTTTCCCCGTAGTGGATCATTGGAACTCCACGGGTTACTCCAATCGGTTGTATGC
GAGTCCATTTAACTCTTCCACTGCGACCAAAGTGCTTAACTTGCATGACTTTCGGCAGAA
TCGATTTGTTACAACCTACCTTCTCCCGTTGGAGGAGAGAAGTGACGCTGTAATATACCA
TCGGTTCCAACCGATCCCGCCTCGTCATCAGGATCCACCTGGAAGAAGGCTCCGTTGTGG
TAGTACTTGTGCATGAAGTTCCACAGAGCTTGTTCTTCAGCCTCGAGACGCTCACGCTCT
GCTACGGTTGGTGTCTCTCTCGTCTTTCGGTACAAAAACAGGCTTGATCATGGTGACACC
GGGAATCTCATCTGCTGAATTAGTCTCGTACTCAGACTCCTCCTCTTCCTCATCTTGTAG
CTCGTCTTCTTCTTCTTCTTCTTCTTCTAGA
>Cluster_28583
AGTAAATTTTTTTTTTTTTTGCCGTTAACATGTTCAAATTTTTTAAACCACCAAAAGAAA
ACCATACAACATAGGTTTTTAATAAAGAAAGTTAACAGTCTTTAAGTCAAGCATAAATAA
AGCAGCCAAAAAAGCATAATATATGTTTTTTCTAAATAGCACATAAAGATAATATTAAAA
AAAAAAAACGTTTGATGGAGCTGGTCGAGAAACAAGTAAAAATATTAGCCTTCTTTGGTT
TTAGACTTTGCCATCTTGCGTGCCTTTGTTGCTTCAAGATGAAGACGGCACATTGCTTTA
TATTGTGGAGACACGTGCGTGAATTTGCCATTCCCAGTTTCCCTTTTCCATCTGTACATT
TTCAAACGGCCGGCAGCAAACATAGCACGACAAATTTCACAGCCTTTAAAGTTAACGTGG
CAATAGTATTCGGCTCTACGTTTAGCCATTGTAACCAGAAGCTTCCGACCTCCCAAGTCG
CTTCCATTGAGAGTTAGCGCCGCCTCAATCTCACCGACACCTTGTTTCAGATTAATAAAA
GCATATCCTCTGGAAACACCGGTTTCACACTCGATGTGAACAAAAACCCTTGTCAACTCT
CCACATGAACTGAAATGTTTAGCCAATGCGCTCCTGATCTCATCCCTAGAACCGCTACTA
TCAAAACCAGTGACGAATATGGTACGCTCATTGTTTCCCTTTGCATCTTTAGTGCCAAAA
CAACACTCTTTCTTCTTCTCTGTGGTTTCTTCCTCCTGCTTCTGCTTCTTCCGACTATTA
AATTCTGTCTCCAAATCATCCAACTCTCTTTCTGCCTTTTGCAAAGAATCTGTAGCATCA
GCAGCTGCTTCAGCATGGGAGGAGGATGATGATGATGCAGAGCATCTCTTCAGCTTGCTC
TGGTCCATGATTTAGTTCAAAAGAAGACGACGGCAGTTTCGATAGGGAGGTGGGGAAGAT
>Cluster_9298
GTTCTCGCCACCCTCACAATTTCTTTATATATAACGCCTTGGTATCTAAATATGTCTGGA
GTGTAAGATATGATGAAGGTGCTGAGGTGCAAGAAGGTCAAGCACCATGGTCGTAGGGGA
CGAAAGGGAAAACCGAGGTTTCTTGAAACTTGTATGCGAAGAAACCTAGGGATTCTCCGT
AAGATTATACCAGGTTGTGAAGAAGTAGAAGAGGAGGAAGCCTTGATCCTCAAGTCAATT
CAGCATGTCATTCTTCTCAAATCTCAGGTTACTTTACTTAGAAAGCTAGCTGATGTTTGT
GGAGTCTAAAAGAACGTAAGTTCTCAACTTGTTATTCATTATATTATAATAACAAAGGGA
GGGAGGCAAAATAAACATGGTAATTAAATATAAAAAGTGAAGAACAAGTGTAGAAAATTT
CAGTTTTTGTTGTAGAAAGTGAGATCGTATTTTGAACGGAAGGAAGAAGAGGAGAGAGTG
AGCATGTGTTGGATTGTTGTGATCCATGTCTTGTAACGACTGTAATCATCAGCCATGTCT
AGTTTCATAGCTCCTCTGTTCGTCTTCAAGACAATGAGATAACAAGTGTCTTCTATGTTG
TTGTCTTCGCTCTCCGAGTCTTTATAAAGTTCCACATGAACATTCGTCACAATACCTAAT
TAGCACACATCACAAACAATAACACTTAAATGTTTTGAAATCTTAGCTTGAAGATCAAGT
TAAAAACACAAGGGATCAAGAAGCTAGTTCCGTACATTCTTTCTTAGTCCTGAGTAAGTT
ATGTTTCTTCATTTTAAGAATCACCTGTGGAAAACAAACCCAAGATCATTGATATTAATT
ACCATTAGTGGTTATTAGTTATGAGTATTAGAGCCAAATCCAGACCTTCCCTTCCTTGTT
TAAGACCACTGACACTGTCCTAGCCTTGAAATCCCCTGCTCCAATCCGAACATAACCATA
TCGATCTATTTAGTTTCTCCATGAAACAGAAGAGTTAACTATCAAAGATTGAGGATTTTT
TTTTTACCATCTGGTGTCTCAACAAAGAGATCGGTTCCTTGAGCAAGAAGGTATGTGTTC
TTGTCAAATTCGGGAGGCAAATCAGAGGATCCTTCAATAGGTAACACAGGTTCAGAGCCG
TTCAATCTATTGATATTGCAACTTCTTCTTGCTTTTAGCGTCGCAGCACCTCTCAAAGCT
TATGTACCAAAAATAAAAAAACAATGACTCAGAAGCAGAACATCCTTCTAGAAACACATA
TAACAAAACCCTAAATCTTCTTCTTACAAGTTGTAGCTGAGGCAGTGAGAGCGAGTATCT
CACTGACACTTGTCCCAGTCATGGAGGAACCAATCACTGTACTGAGCTGGTCTCTGTTTG
CTCCCATTGTCTCTGCCATCTGAGCACATTGCGCGGCCACCACAGCGGCCGCAGAAGCCA
CGGCTGTCTCTCTCGTGTTTAGTCGATTATTACTACCTTCTTTTCCAGCGTTCTCGGAAG
CTACAGCGGCAAGAGCAGCGGCCAGACCGGCTAATGAAACGGCGGCGTGGACTTCAGCTT
TCTGTAGCCTCACTTCCTCCTTTCGTTTCGCTTTAATCTCTTTCCACCATTTCTTTATCG
ACGGCATAATCTTCCATGGAAGTTTAAGTTTCTTGCGGAAGAAGCCTTCGTAGCTCAGTT
CCGGGTGCATTGCTTGTTGCATCCATATCCATGACTTGACATCATTGGTTTTCCATGAAG
GCATCGAGGGCTTAAAATCTGGATCGTCCATCTTCAGACTCTTATCCATCTTCTACTTTC
ACAATCTTCTTCATTAATTAAACACTAACCAAAACAACCTGAAGAAAGAATCACGTATAA
ACAAAACGATATCTGGTT
>Cluster_10574
GTTCTCGCCACCCTCACAATTTCTTTATATATAACGCCTTGGTATCTAAATATGTCTGGA
GTGTAAGATATGATGAAGGTGCTGAGGTGCAAGAAGGTCAAGCACCATGGTCGTAGGGGA
CGAAAGGGAAAACCGAGGTTTCTTGAAACTTGTATGCGAAGAAACCTAGGGATTCTCCGT
AAGATTATACCAGGTTGTGAAGAAGTAGAAGAGGAGGAAGCCTTGATCCTCAAGTCAATT
CAGCATGTCATTCTTCTCAAATCTCAGGTTACTTTACTTAGAAAGCTAGCTGATGTTTGT
GGAGTCTAAAAGAACGTAAGTTCTCAACTTGTTATTCATTATATTATAATAACAAAGGGA
GGGAGGCAAAATAAACATGGTAATTAAATATAAAAAGTGAAGAACAAGTGTAGAAAATTT
CAGTTTTTGTTGTAGAAAGTGAGATCGTATTTTGAACGGAAGGAAGAAGAGGAGAGAGTG
AGCATGTGTTGGATTGTTGTGATCCATGTCTTGTAACGACTGTAATCATCAGCCATGTCT
AGTTTCATAGCTCCTCTGTTCGTCTTCAAGACAATGAGATAACAAGTGTCTTCTATGTTG
TTGTCTTCGCTCTCCGAGTCTTTATAAAGTTCCACATGAACATTCGTCACAATACATTCT
TTCTTAGTCCTGAGTAAGTTATGTTTCTTCATTTTAAGAATCACCTGTGGAAAACAAACC
CAAGATCATTGATATTAATTACCATTAGTGGTTATTAGTTATGAGTATTAGAGCCAAATC
CAGACCTTCCCTTCCTTGTTTAAGACCACTGACACTGTCCTAGCCTTGAAATCCCCTGCT
CCAATCCGAACATAACCATATCGATCTATTTAGTTTCTCCATGAAACAGAAGAGTTAACT
ATCAAAGATTGAGGATTTTTTTTTTACCATCTGGTGTCTCAACAAAGAGATCGGTTCCTT
GAGCAAGAAGGTATGTGTTCTTGTCAAATTCGGGAGGCAAATCAGAGGATCCTTCAATAG
GTAACACAGGTTCAGAGCCGTTCAATCTATTGATATTGCAACTTCTTCTTGCTTTTAGCG
TCGCAGCACCTCTCAAAGCTTATGTACCAAAAATAAAAAAACAATGACTCAGAAGCAGAA
CATCCTTCTAGAAACACATATAACAAAACCCTAAATCTTCTTCTTACAAGTTGTAGCTGA
GGCAGTGAGAGCGAGTATCTCACTGACACTTGTCCCAGTCATGGAGGAACCAATCACTGT
ACTGAGCTGGTCTCTGTTTGCTCCCATTGTCTCTGCCATCTGAGCACATTGCGCGGCCAC
CACAGCGGCCGCAGAAGCCACGGCTGTCTCTCTCGTGTTTAGTCGATTATTACTACCTTC
TTTTCCAGCGTTCTCGGAAGCTACAGCGGCAAGAGCAGCGGCCAGACCGGCTAATGAAAC
GGCGGCGTGGACTTCAGCTTTCTGTAGCCTCACTTCCTCCTTTCGTTTCGCTTTAATCTC
TTTCCACCATTTCTTTATCGACGGCATAATCTTCCATGGAAGTTTAAGTTTCTTGCGGAA
GAAGCCTTCGTAGCTCAGTTCCGGGTGCATTGCTTGTTGCATCCATATCCATGACTTGAC
ATCATTGGTTTTCCATGAAGGCATCGAGGGCTTAAAATCTGGATCGTCCATCTTCAGACT
CTTATCCATCTTCTACTTTCACAATCTTCTTCATTAATTAAACACTAACCAAAACAACCT
GAAGAAAGAATCACGTATAAACAAAACGATATCTGGTT
>Cluster_32306
TTTTTTTTTTGTCAACTGATTCTTTCATTAGAAAGCCCAGTGGGCATATTACAAAGAGAG
GAGTCTACATTTAGTCCAGATTCTCATCAATACAAAGACATTTAATACAATATTATCAGG
CCCATTATATTGATCTAATAATTCGCTTCAAGTGCAGTGCGGAATCCACGCGTCTCCACT
AGAGCATTCCTTAGCCACGCTTCGCTTTCTGTTTTTGCATGAGCACTGATCGACTTGAGA
AAGAACGCGCCTGAACGCGCCACCGTCTGGAGGAGAATCGAAGAAGCAACACCGTCTGTT
AATCCTTTCTGTTCGAGCTTCGTCTATGGGCTCCCAAATAAACTCCTCATCCTCATACCT
TTCACTCAAACCATCGCTTTAGTAAGGCCACCGTCTTCATCGGATAATAATTCAGGGATT
ATTCAGTTGACTTAATAGAAGATTTTTATCGGACCATCTTCAATATAGAGAAGATGCCGA
TTCATCTAAATCTCCATTAGAAGTCAGCCGAAATCGATCCAACATCACATCATCTTTTCT
ATTTAGGAAACTCTACTCGAAAGCCTATTCTTTGGCTCCATACTATTTAAAGAGTAGAGA
TTGACTCCTTTAAAAAAGAGTAAGTGCTAATCCGAGGGGAAGAGAAAAGACTCTACAAAA
GCTAACGGGATTTGGATATTAGTTGCGAAAGGAGAGTATTAGCACTAACTTCGATCTATG
TGAAGAACAGTTGAGACAACCATAAAGCTTTGCTACGAATAAGATCGCGTACACAACAAA
ATCGCCACCGCGAAAAAACAAATCCGCTAACCGGAAAAAACAAATCCGCTAACCGGAAAA
AACAAATCCGCTAACCGG
>Cluster_30650
TATTTTTTTTTTTTGTCATCTGGAATTTTATTATTAACTTTAAATAAGCATACATAAGAT
CTGGAATCATAGCCGGCGTTTGTACTAATACAAACCCAGAAACAAAAGCTGACGGTTAAA
TATATAACCTCAGAACCACAAGCCGGCGACTTTAAAGGAAAGCAGTCCCGGAAACAAACA
AACTCTAAAAAGCCATAAACAATATGCTAACAAGTTTGAGATATAACGCTCCGTGTTGTC
TCTGAAGAGTGCTATCAATCTCGCAATATTAAGCACGCGACTGAAGATATGTGTATCTCC
AAATAAAGCTTCCACTTTAAAGAAGCTGCTTCCAATCTATTGAAGCCAGGAAAACACAGA
TCCAAACAATCAAAAACTCTGAAGCAAAATCAGAAAGGACTTGGTTACTCAAGAACCCGT
CGCCACCAAACACTTCTGGATCCAAAGAAGTCACAGTCCTAAGCTGCTCAGGAGCTCGCA
CGCGCCGCCATCCATCGGCACATCTTCCTCACACCAGTCAATCATGAGACCAGACAAGCG
AAGCTTTGCAGCCACAAAGATAGACCCATCACCGTTGCGGCCGGAAACCAATGAAAACCC
TCACCGAACACAGATCAAGCGGATCTATGTCGGCTAAGTCAGATCTGACTTACTATTTGT
AAATGAGAAACACGCTCTCTCAAACAGAAACGAGAACACGAAGAAAGCCAACATCTCTAA
CCTTACTCATGAATCAACACGAGCAAAGCTTCAAACTCAAAGGAAACACAAACGAAAAAG
ACCCGAACATAAAGGACGAAAATCTACAAGCGGCTTGACCGGCGGTGGTGCTAACGGAGC
CACCACGCGCCGGTCACGGAAAAAAGAAAGCTAAAGCTTGAGGATGAAGATGAAGAGCAG
AGG
>Cluster_80833
TTCATTTCAACTTTAAAAATAGAAAAACTAAAAAGGTATAATGAATACAAATAAAATCTG
ATAATATAGAATTGTACGTTGACAGTTGACACAAATCCTAAATTGTTCAATTCACAACTG
GAATATATTGGAACATACAGAGAAAATGAAACAAGTAGGTTTGGGTTTGAGAACAAACGC
CTTTTATTGAACGGAAAATGAAGCATTAAGAAGAACAACTAAAAGAGAGGTAAGCTTGTA
GGGATACGAACTTGCATCCACTGCTTCTCATACGTAACCAAATGACTCCAACCTAACTCC
TCCAG
>Cluster_38208
CCATATGCACGACCTCAAGCCACCTATAGTCCATAGCAATCTTCTCTCATCAACACTTCA
CCTCACAGAGGATTACGCAGTCAAAATAGCAGATTTCAATTTTGGTTACCTAAAAGGCCC
ATCCGAGAGAGAAACCAGCACCAATACAACCAAAGAAGACAATGTACACAGCTTCGGTTT
ACTACTATTCGAGTTGATAACCGGAAAGCTACCAGAGTCTGTTGTTAAAAAAGGTGACTC
GGTAGATACCGGTTTAGCTGATTTCTTGAGAGGCAAGACTCTTAAGGAGATGGTGGATCC
GACGCTGGAATGTTTTGATGACAACAAGATTGAGAACATAGGAGAAGTGATCAAAAGGTG
TGTAAGGGAAGACACGAAAGAGAGACCGACAATGAAGGAAGTGACAGGGAGGTTACGAGA
GATCACAGGATTGTCAACGGAGGATGCTATTCCGAAACTTTCACCTCTTTGGTGGGCAGA
GCTTGAAGTGATGTCCACTGCGTGAAAAGTGTAGTAGTTACTAGGTTGCTTCATAAAACG
AGTCTGTAAGTATTATGAATATGAAGTTTGTGTTGGGGTTGATGAGTCTCTTTGGAGCTT
GTTACTACTCTTTAGGCCTATGTAAATGTATGAATCTATGCTAGTTTATATAACGACTCA
AAAATTCTGGTAGAAGAATTCGAGATCACGGTAGAAGTTGTAACTTTTAAATTTTTCTAA
A
>Cluster_61818
CTTCCCCTTATTAAGGGATATATTCAAATGAAGATATAAACTGAACTTGCAATAAACGGA
CTAACTGAAATTATTCGACAATTATTAACAAGATAACCTAAAACATGACCCACGAACAGT
TAGAATAAACCTTAAAAAGCCTATACAATGAAAATGTTAAGACAAGTTCTTAACTTATGT
CCCCCCCACCCCATTTGTACAACCATCCAAAGTCTTAAGAACTATATAACAAAGTAAAAC
GCAATTTCCTAGCGTTTTCCTGATGTCAAACGCAAATTTCCTGGCAACAAATTGCCCAAC
CGCTAACTGAGGTCGATATCTACTTTCTCAGGTAAACACCTTTCTGTCTGGTCACGACCA
AGCTCTGCTCCAAGCTGACCCTTATCACCCGCACCAAACGCGAACAGC
>Cluster_57746
ACGGGTCTGATCCGTTGACGAAAGAGAAGCTTATAGCATCTGCTTACCCGCCAACCAGCT
TGACACAGCACCTGCTACCACCATCTTCTACTTCACAGGTTTCTGGTGATTTGTAGCTTT
CAAGCTTCTTCTCTTGTGCAGGTATAGGAAGACTTGAGGTTCAAGTAGAAATTAGATAAA
AATCCTTTTATTTGTTTGTTCTCTTTCTTAGGTGAAAGTAAATCCAATTTTCATATAGTA
ATTTTCTAACGTTGTAATCTATTAAAGTGAAAGTAATACAGTCTTCCTGATGCGAGAGAG
AAGCTAGTTAAAAAATGAATTAAGTCATTAGTTTACATATTTGTATCTTTTTTCTTTTGG
ACAAAACATATTTGTATCTTGAAATTATTTTTTTTTCCAAATCGAATAAATAAGAAAAAT
ATTTTACCTTAAAAAAAAAAAA
>Cluster_107851
AACTCCCAAGCTCTTCACTTTCTCCACATCCACTTTGTAAATATATTCTTTTATCTCAAC
TTCTTCTATCCTATAACAATGTCAAATAATGTTATGTTCTTTTGGTAGACTTCGTATGAT
GATGATTTCTCATTAGTAAATGAAAAGGATAGATAACTCACGTATTAGCAATACACAAAT
CTGGAAATAATTTACGCATAGTCTCTTTAATGTCGTATATCGTTAT
>Cluster_91698
GCACCATCACAAACAATCCGCGATGCAAATGAATGTTTCTTCTTCAGGCGTTAATGATTT
GGTGTTTGCTTCGGCATGATTTTGACTTGTATTGTTTTTTTTGTGAGTATTAGATGGGAT
GATTTGTAAATTTTCTTACTAAAAATATTTTAATTAAAAAAAACAGTCTCCGGTGGAATA
TATTTCTACGAACATGATCTCGTGGTGCGTTATAAATATTAGACAATCAGCAGATACGGG
TATATGGTAGTGGTTATGGAATTAATTG
>Cluster_112301
GTAGATACCCTTGTCCTTGGGAAGACTGATCCAGGAGTTCTTTCCCTTACCAATAACGAA
GACGTTTCCGATTCTGGTGGCGAAGTTGGCACCTCTGGCATCTCTGATGTGGATGATGTC
GAAACCACCGAAATGTCTTTCACGGGTAGTGATGACACCGACTCTTCCGACGTTGTTACC
GTTGGTGATTGTGCAGATGTTTCCAGGCTCGAACTTG
>Cluster_39504
TTAAAAAAAAACGATTATCCCTTGTCTTCTTCATCAATATATGATTTTTTCATAGCTTTT
CTTTTGATTTTTTTTCACAAACTCTTGTTCTCTATGATCTTAAAGTGAAAACAAAGATGA
AATATTGTGACTATTAATGAGGTTTTTCCGCAGGAAGTAAATGGAAACAGGGAACCAACT
TTTTGTGTGTACTTTGTAGCTATATTTTGCTCACTGGCTATGTATCTCATTCGTACATAA
GCGAACCCACTTTCTATGTGTATAGAGCAAAAGACAGAACATGAAGTCCTTTTTGTTTCA
TCATCCTCATTTTCTCTGCAATATCAATAGTTCTTTTTTATCTTTCTTAGACAACAACAA
TACACTGGAAATCAAAATTGCAATTATCATTATGTTTTACAAAGCAAAAAAGATGAGCAA
AGTACAAAATGTAGAAGGAAAAGAAAACCTAAAATACTAAAAAAAATAAAAGTTTGAAAC
CCACTGATCACATCCCTTTCCAGCATCTATCACAGGTATACACAATAGACAGACAAACAA
TGTTTTAGTCCAACCAAACCAAGCCCGATCCAACTGTCATCTCCCAATTGATGTTCTTCA
AACTATTTGCTGATACTCTGGATTGAAAGCAAGCGCCTCACGGTATATAAGCTCCTTCAT
CTGCTCCCCTGAGAGTGCATGCTGCTCAAAATCGA
>Cluster_107394
AGGTCTTGATTCTCTTCCTTGATCTTGTTCCTTGCTGGTGCACCTATCTTCACCCAGTTC
TCTATGAAGTCACTGCCATTTTAAAAAAAAAAATCCACAAGTTTATTATACTAATCCTTT
CTCTTTTGCCATTATTTCGATGCGCCAAGTCAAAAATAGTACCTCTGAGTTGGTGCAGCA
TCATCTTCAATGGACATGAGTCCCTTAATGCCACCACAACAGCTATG
>Cluster_14550
GGGGGTGTAAATTGATAATATTATTATTTATTGGGTACAAAAGAGCGCAATAACGAATCT
AGAGGGGGCGACTATGGGAAAATTAGAGAAAAAGACATAAACAGGAAAAAAAGAAAGAAT
CATGACTTCTCCACTTCCTTCGAGTTGTATCTAATCAAATGTCCCTTTTTATTACCAAAA
TGACTTCTCACGCCACCAGACTCATCAACACCTTTCCTTTTCTTCTCCCTCCCTCCTCTC
CTCCTCCTTCTAACATTCTCTCATCAACCCAATATGGGTTACCTCTCGTGCAGAGCCGGA
TCCGCCGTCGCAGTCGCCGTCTCATCCTCCTCCTCCTCCTCCAAATCCCTCTCCACCAAA
CCCCCTCCCGAATCTCCCCCAGAAGACCGTCCCAAACTCCGCCGTTTCCTCCACCGCGAC
CTCGAAGCCGCCACAGGCGGCTTCTCCGCCGACAACCTCCTCGGACGCGGCAGCCACGGC
AGCGTCTACAAAGCCGCCATCGGCTCCTCCGCCTCCTCCCGCCTCGTCGCCGTCAAGAGA
CCTTCGAAATCCCGAGAGATCAGCCGCGAGTTCCACAACGAGTTCGAGATCCTCTCCAGG
ATCCGAAGCCCCAGGTTCGTCAACCTCCTCGGCTACAGCGCCGACGACCCCAAGGACCCT
CTCCTCGTCGTCGAGTTCATGCTCAACGGAAGCCTCTACGACGTGATCCACTCCGATTCA
CCTTCCGCCCCCGCGATATCCAGCTGGAGCAAGAGGATCAAGATCGCTCTCCAGATAGCC
AAAGCCGTGCACCTCCTCCACTCGCAGGACCCGCCGATCGTGCACAGAGACATCAAATCC
GCCAACGTTCTCATGGACAAGAGCCTGAACGCGAAGCTGGGAGACTTCGGGTTGGCGATC
AGATGCAATGCGGAGGACCAGAGAGTGAAATCCACCCCTCCAGCTGGCACCATGGGGTAC
CTCGACCCGGACTACGTCACGGCGGATAGGCTGAGCACCAAGACTGACGTGTTCAGCTTC
GGGATCTTGCTGCTGGAGATAATCAGCGGGAGGAAAGCGATAGACGTGAGGTACTCGCCG
TCCTTCATAGTGGACTGGGCGATTCCGATGATTAAGAGAGGGAAGATCGGGGGGATTTAT
GATCCGGTGATCGGGCCTCCCGTGGATGTGAGCGTGAGGAATCATTTGGGGTTGGTGGCG
GCCAAGTGTGTGAGGACGTGTAGGGAGAAGAGGCCCGGGATGGAGGAAGTGGTTGGGTGG
CTCACGGGGTTGACGCAGTCCGTTAGGTCGCGGCGGTGGGATGAGTTGGGCATTGGGAAC
CCGTGTATGATGGTTGAGACCGTGGGCAGGCCCGTGGAATGATCCCTTTTTGGAGTTTTA
TTAACGTTTTTAATCAAGTGCTTCGCTTTCAAGCCATTTGTTTCTTTTTTTGGGTTGGTC
AAATTATTTCATTCAGCAAAAGTATTATTGTATATAATAAAGATTTTAATCACGTAACAT
CGTGTTTGTGTCATGGTATTATG
>Cluster_73083
TTTGGTTCAAAACCTTAGACAGAAGTTGGTTTTGCAAACCCAACTTGGAATCATAATCGT
CAACACCCATCATGCTCTTATAACTACCCTTGAGGTTCCCCATAAAGCATCTAAGTCGAA
AATCGCTAGAAAGATGATTGAATAAAGCTCTAGCAATGGTGGACTTACCGATTCCCGCAG
GACCCCAAATACCAATCATCTTTGCTTCATCACACTCAAAGCGTAACAAGTTCCTCAGTG
TTCTCAAGTGAGCTTGCAGTCCCACTATCCCGTCAAAGTCCCTTGACAGTGTAACATTCA
GTTTGTTCGAAACATCTGTGGCAAATTTTTCCACCATGG
>Cluster_97311
AGAGGAAAAGAAAGCAAAACACTGTCGTAAACCTGAAAAAAAATTCAAAGTTCCATCTTT
TCTTCTTCTCTGGAAAAAACCCTAAGAAACCCAGAATAGTTCTCTATCTTCTACGAAGGA
CTCCACTTCTCACCTCGTTGGTTCATGTCCTAACCCCATCAGTTTGCGACAGGGACAGTA
GATGGAGTTTGAGTCGAGCAAGATAGAAGAGAGGAGATGGAGTTGGTATAGAGGCGAGGT
AAGAGAGACAGA
>Cluster_89733
ATCATCCTTGACTCGTTAAACACCTTCGGGTTCGAGCTGTCCAGTTCTTCGTTTGTCATA
GAATCCATCATTGTCATGTATCGCTTTACCTTGGCTTGGCTTTCCTTCTCATGTCCTTTC
GGCATCATATCAGCAGCACCTCCAGGAAGCATTGAGAAAACCTCCTTCAGTGGACCCATG
TTCAGTATGTTCTGGAACTGGTCGTACATAATTCTCAATGTGAAGGTACCCTGAGAGAGC
TTTTCCAGAAGTTCAGGCTGTTGATCTTTAGGTA
>Cluster_61317
AACAGAAGTGGGCTGCTAACATGAAACTTGCGAGAGCACTTGGGGTGTTTGCAGGAGGAA
TCTTCCTCATGCGTGGCTTTGGTGATCTCATGGCTGTCTGAAGATAACAACTGGAGGATC
ATCTATTTCATCAGCGTCTCTGCTCTCTCTATAGAATTTTGATTCTGATTCCCACCAATG
TGATACAGTATCTCAGTTCAAGATTTGTTTCTTGTTTTCAGCGACTCGGGTGTTTATTTT
ATGCTAAAGAATTTGTTTTCCGTTTTCATTTAGTTTTAATTGCGCTTTCATCTTTGTAAA
AACACCTTGGAAGTAGCAAGTGATCAGTTCCTTCCCTTGAGTATCCAAAACCGTGTGACA
ATAAAATACCGAAGATGAACGTAAGAGAGTATTTTATAGTACACAAGCTGAT
>Cluster_60551
CTAGAAAGGTGTCCTATTACTTGGTGTTCTTCTAAACAGGAAATAGTAGCCCTTTCATCT
TGTGAGTCCGAGTTTATGGCAGCTACTGAAGCCGCAAAGCAAGCTATCTGGCTCCAGGAT
CTCCTTGCCGAAGTAACAGGAAGCAGATGCGAGAAAGTGACCATCCGGATCGATAACAAA
TCAGCAATAGCACTCACTAAGAATCCAGTGTTTCACGGACGCAGCAAGCATATTCACAAG
AGGTTTCACTTCATTCGGGAATGTGTTGAAGATGGGCTTATTGACATTGAGCATGTGGCT
GGAGTAGAACAGAAAGCAGATATACTCACCAAGGCACTAGGAAGAATCAGGTTCAAAGAG
ATGAGAGTTCTCATAGGAGTTCAAGATGTGAAGAAAGATGACTTCAAGCTTAAGGGGG
>Cluster_96241
AAGCTTGCGGGGGAGAAGGTAGGTTGACGACGGAGGAGGCAACCGTGGTCTTCCCAGATA
CAACAGCGTCGGCATTAACTCCATTCCGGTAATCTAAGCGGTGTAGTCGTTTAGGCAATT
TTGATTTCGGATCTGAGATTTGCTTACAGCTTTTGTGTATATTTTGTAGAAGAGGAAGGA
GGAGGAGGAAGAAGAAGAGAAAGAGGAGGAGGAAGAAGAGAAAGAGGAGGAGGAAGAAGA
GAAAGAGGAGGAGGA
>Cluster_71108
TGCGTGTGGAGACAACCATGATGATTTCTGGATATGTTGTGATGCTTGTGAGAAATGGTT
CCATGGCAAATGCGTGAAGATCACACCTGCAAAGGCTGAGCACATCAAACATTACAAATG
CCCTACTTGCACTACCAACAAGAAAATCAAAGCTTGAAAGGTTATAATAGCTAGTGGACA
AAAGGCTTTTCATTGTGTAATCTTAATGGGATTGAGTCAGCTTTACAGTTAGTTATGTCT
TTTTTTTTTGTTGGTTTTGCTGTTAATGTCCAAATGCTATAAACTAATTTGTCTTTATGT
TTCTGCGAAAACTGTCTTTAAGCTTTTGATTGTCTCTGTTTCAATAGTG
>Cluster_99121
GGAATTTCTTCTAGCCTGCGCTGCCGTTCCTCTGGAGACTTTAGCAGTTGCAACTTCTCA
ACACATTCTCGCAGCGTAACCATAGGTTAAGGATTACATACGTAAGTGAACAAAAAACAA
TGAAACTATGCAATAATCATTTTGACAAAGAACTCGAAAATTTAAACAGATAAGGATATT
CTTTTCTGTGGCCCATGTCGCTAGCACGATCACGCAAATGACTGAAACGTAGGATCTCTG
CGTCCAA
>Cluster_65368
GACGTCCCTTCTCGTTTGTGATTGTGATCTTCTCTGATTTACCACTCGCCTTGTCCTCTG
CCTTCACGTTCAGGATACCGTTCGCGTCCACTTCAAACGTTACTTCAATTTGAGGTGTTC
CCCTGCCAAAACAAAAGAATACTATTATTATATTGTAGTTCAATATTTTACAATAACTAA
GAAAAAAAAAATGCAAATGAAGACAAACCTTGGGGCCGGTGGGATTCCGGTAAGGTCGAA
TTTCCCGAGCAGCCTGCAGTCCTTAGTGAGACTTCGCTCGCCTTCAAAGACCTGAATGGA
GACGGTTGTCTGCTGGTCTTGGTATGTCGTGAAAACCTGAGATTTCTTGGTCGGAATAAC
TGTGTTTCTCGGGATCAGTTTTG
>Cluster_93393
AACCTTCATCACTTCTTCCTTTACCAGATCGAGATGATGATTGTCCTCCCACAACCTCGG
AAGGGGAAGTGAAGCAACAAAATTTTCCCATTTGAAATCGAAGAAGCAGAATCAGAACCT
GGAAATAAAAACCCTAATTTGTGTTCAATCGCAAAGACAAATCTACGAGAGGTTCCTGTC
TGTGACCAAGTCGTCTTGTTTAATGTCTTTTTTTTTCTTTTTCAGCAGTGAAGAGACAAA
AATAAAGAAAAAATTGAGAGCTA
>Cluster_81626
ACCATATTGCACTGTCCAGGAGTCACCGGTTCCTCATAGATACCAAAGACTAAAGCCATG
GTGGTCTTCTTTATGGTAACACCACCAGCTCCCTTCTTTCCTCGAATGACAGCATTTGGC
TCTCCTTGGATTACCATGTACTTTGCGCCATTGATGAACAATCCCGTCGGGGCAAGTGTT
CCAGGCTCTGCGAAGTCTTTGTTGATGCCTTCGATTTCCTCAGGCTTCAACTGAGGGAAA
TTTGCGCTCTGAGCCCAGACGCTACCGTCATGGCCGATAATTGCGGCGGCGGTGAGGCGC
TG
>Cluster_96242
AACAGTTTATACTTCTTCTTGGAGATTAGTCTGAATTTTTCTATAAGTGACTGAGATACC
CCACGTTAATATAAAAAAAACCAACAATATTTTCACCAATTTTGCCTTTTAACCTTTTCA
GTTTACATTTATGGATAAATTCGACTTTACATCTCTTAACTTTTATAAGTAGAATTTGCT
TTCTCATAAAAATATTCTCCAATAAAGTACAATTTTCCAATTCCAAGAATCAATTGGAAC
GGCAAGTTGACAAAG
>Cluster_69774
TAATCAACAAAAGAAAAACAAGATGTGGGATGAAACTGTAGCTGGACCTAAGCCGGAGCA
TGGCCTTGGCCGCCTCCGCAACAAGATTAACGCCCAACCCATTGACATCAAAGGTATACA
AATATATTCATGCATGCATATGTATGCTTTTGGTGATTATATAACGAGTCAAGCTCTGAA
CCTTTGTATGCAGTTTTTTGCATATAATAATTAAAAGTTAATTATGTGATCATGAAAAGG
TGCAGGAGAAGGGAGCAGCAGCAAGGCTATGCCTGCGGTGGCCGGGAGTCCTGGAACTCC
AACGACGCCAGGATCGGCACGTAAAGAGAACGTGTGGAGGAGTGTGTTTCATCCAG
>Cluster_97314
TAATCAACAAAAGAAAAACAAGATGTGGGATGAAACTGTAGCTGGACCTAAGCCGGAGCA
TGGCCTTGGCCGCCTCCGCAACAAGATTAACGCCCAACCCATTGACATCAAAGTTAATTA
TGTGATCATGAAAAGGTGCAGGAGAAGGGAGCAGCAGCAAGGCTATGCCTGCGGTGGCCG
GGAGTCCTGGAACTCCAACGACGCCAGGATCGGCACGTAAAGAGAACGTGTGGAGGAGTG
TGTTTCATCCAG
>Cluster_77633
GTGTTAGAGGTGCTAAGTAGAGATGCAGATCCAAATGGTGTTGGGAGGTCTATCAGAGAG
GAGGTACTTCTCTTATGAATTCTCTTGTAATTCTAAAGAAATTTGATCTGCTTCACGCTT
CCTGTTTTGGTGATGCCATTCAAAAGATCTTACTGAATGGTTATAATTGTTTCCTAATAT
CATTATATCAGTCATTGGAAGTTGTCGTGTTATGTACTTATCTTATATGATCTAACTGAG
TTGTTTATGTTTTCAGCTTGGGCGAATTAAAAAGGCTGATGCAACTTTGTCTGCGGAACT
AACTCCTTACAACATTGT
>Cluster_37867
ATTTCTTCTGCAATTTCTTGTATTGCTTAGAAATATAGACCATGAATGTGTCGTAAGCTT
ACATATATACATACAGATTTCAAAGTCAATGGAGTTGCATATTTATTTATATAAAAGGAC
ATTCAAATCATGTTTGTATCAGTACTTTATTTCCAACAAAGGACAAAATTTGCTAGTAAT
CTCCTCAGAATTGTTCAGTGACTGAGTTTTTTGCTTAGTTATGTTATGCTGTTTCCTCGG
CCGCAAGAAGGAAAAGCTTTCGTTGTCGTCTTCTTCTCAGTCCCCGGGAGATGTGAAAAA
GAGTAAAACGGGAAAGAAAGATGGGGGGCTTCATGTAATGACGTCAGGTACGAAGACTAC
CACGAGCAGAGCTTTTAGCCGCGGCAAAGGCTGTCTTTGTGGTGACGGTGGCGGTTGTGG
AGGTTGCGGCGGTTGTGGTGGTTAAAGGGATTCGTGGTTGTGTATATATATGTAATGGTT
GTTCGTAAGGTTAATTTACACGTAAGGTTTTGTGTTATGTGTGATTATCTCCAATGTGTG
GAAATGAATGTACATAGAACTGTAAAACGAATCACACGTGAGACTTACATTTTGAAATAT
CAAATGTTAATTAACTCACTCTTTCCTTATAAGCCGATTGTAAACTTTCACTATTATATA
TCAACATTTCATCGATATTTTGTGAATGACATACACAATTATAGAAATTCAATTACATCC
AACGACTG
>Cluster_43101
TGGGTCGTCCGAACGGTATGGGTTAACGTCCCAGTGCTTGGTGCAGCACGAAACGAGGTC
CGATGGGTTGACAGTCCCGGTCACATTTTTCCGACGGCTTTTCCGGCAACTTTTCCGGTG
GACCATTTTGCCCCTGACATCGAATTTTCGCGCTTCTGCGGTCTTGGCCTGGTTTCATCC
GTCTTCCAACTGATCATCTGATTACATCAGAAGGTTGGCTGGATAGATTGGTGTTAGCGG
GGCAATGAACGTCCGGCGTATGAGTGGTGATTGGATAGCTAGTGTCTGTAGGCTCTGTGC
TCGCGCACCCAACTACAGACCAACTATCCTTCTCAGTTCGTTCACTAGCATATTTATGCT
TGTTGACTCGATCCGGGGCCTGTGTTGCGTACCTATCTAGAGGGAATTGTTAAGCTTTGC
TTAAAATGTTGTTCGCGGATGCTCCTTCCATGGGGTAGCCGTGAACACAATAGCCGGCAC
TTGTGATCCTTGCGTCTTTGCATGAAAAATGCATTGCTCGCAAAGGTGAATAGGATGTCG
GCTGGGATCTCGGATGCGGAAATGTTATGGCGGTGACTAGAAGCAATTCTTGTCCTGCTA
AGCACGTTTGTCTCCGGACAAAAGATGA
>Cluster_98732
ATCTTGAGGGTAAGGAGGGTAGTGGTGGAGATAGGAAGGCTGCTGGATGGTTGCTGTCTC
GAAGCACTGAGTGAATGGTACGGCGTCGTTCCAGTCCCAACCGCCAAACGCCGGCACGTG
TCCCCTCCTGCAGTACTCTCCTCCATATTCCTGGGTAATAATAACAAAAACAAAAGGTTA
AAATTTAGGGATACCCGAAAGAAAAGAAGAAGAAAAAGAAGAAGAAAAAGAAGAAGAAAA
AGAAGAAG
>Cluster_32140
TTTATTTCATATAAAAAGGACTTTTTTTTTTTTTTTTCTTCCAATGCATGCTATTTTTAT
TTATTTCATATAAAAAGGACTTGGCCACTTGCTAATCCCCAACTTGCAAGAGATCAAATC
AAAGGCATTATATTTTTTTTTTCTCACAAATACACTCAAAACACAAGTTTGCTTCTCTTC
AGTTTCCGCCACAAAATAGCAAATAACCTTTTGTATTTATTAATCTTACATAGCAGCAAC
GGAGGCAGTGATGGGTTGAGAAGACTTGTCGTTGGCATTGGCAATGCCATTGCAGACGTT
GAAGCCGTACCAAACACCGTTTGGCAAGAAGAGGTTATAGTAGAAAGTGACTGATCTGAT
GGATGAGCCGTAGACCTTGACGTTCTCTGGTTTCCAGCCGTCGGATCCTAGCCTGAGTAG
GTGGAGATAACATACGTCACGCATACACGGTCCCGTTATCTTGTATGTGTCTGAGGAACA
CTTTTCAAATGCCCTCGCCTTTGGATTGTCTAGTCTCTTCACGTATACCTCGTTGCCGTA
CACATCACCAAAGGCAATACTGATCTTATCTCTGGTGTAAGACACTGACGAACAGCTTGT
CTTAATGATCACTGTGTAAGAACACACACTCGCACCCTCTAGCTTGGGTTTAGGGAGAAA
TGAATCAATCGGTCCAGGTCTCGTGGTGACGAAAGATCTTGCAGATGTGACAGAGAACAA
TGCAAAGAGGAACAAAGAAATCGCTAGTCGGAGCATTTTTTGTAATCAACCTTTACTTTG
AGTTGAAATGGTTTGGAGATGAACAAAAAGGTCAAGCTCTTTTGTTTGTTTGGACCAAGC
AAATATTCTAGAGAGAGAGAGA
>Cluster_78096
TTGTATTACCAAAAGGTTCTTTGTTTTCGTGTACTTTATCCATGAGGGCGGTTAGTTAGT
AGTGGTATGGAGGAGGTGGAGATTTGTAGAGGTAGGGTTCTTGTGGAGGTGAGTAGGGAA
CCGGTGGAGGAGGAGAATGGACGGGAGGAGGAGGAGATTTGTATTCGTATTGCTTTGGTG
GTGGGGGAGAGTAGTAAACCGGAGGAGGAGGAGACTGGTAAACCGGTGGTGGTGGTGATT
TATACTCGTAGTGTTTCTTTGGTGGTGGTGGAGAGTGGTAAACCGGAGGAGGGGGAGACT
GGTAAACCGGTGGTGG
>Cluster_108369
GGAGGGAACGCGGGGAAGTGAAACATCTCAGTACCCGCAGGAAGAGAAAACAATAGTGAT
TCCGTTAGTAGTGGCGAGCGAACGCGGATGGGGCTAAACCGGTTGGTGTGTGATAGCGGA
TAGGCGTTGCATCACCGGGGTTGTGGGGTCAATATGTACCAGCGCTATCTTGCTGGTGGG
ATGAGGTGCAGGCGTATAGGTGAATCGGTTGGAATGCCGGACCAT
>Cluster_68236
CCCCTTGAACGGCGCGAACCTGAGCATCGAAACGACTATTTTTTTTTTTCTGGCAAAAGT
AGTTGTGCGGTGATTAATAAATGTCTGAAAGGTAGCCGATTATTGGGTGATGTGCCTGAG
AGGGTTTTCAAAAATAATCCTTATCGACTGAACTGTAGTTTTTGATCTGAATTGCTAATT
AATTTAAAAACTCCCACACACCAAAAAAAAAAATCTTATAGCTTCAAGCTTGAGCAGCTG
CAGATTCGCTACTGTTAGATTCTTTTTGCCTTCTTTCTGCTTGAAGGGATCTGCAAAGCG
ATTCAAGCTTATCTTTCTGGTTCTTTGTCTTCTCTAAAAGCTTCTTCGATTTCTCACGCT
CTTCA
>Cluster_112802
TATGCTCGGATAAGTATCACTAAACTATACAGAGAAGCGTTTCTTGAGAGCCAAGTCATG
AATATGGTAAAGAGAAAAAGGGATGAATCGTCTTTTGTATTTTGGAAGTAGCAGAAGTTG
ATTTGTATTTTGGTTTTTGTGTGTAGATTGCTTGTATGAGGGAGTTTGAGGAAGCGGCAT
CAGGGATTTCGATGGAGAGATTGTCTCCGGTAGAGA
>Cluster_77388
TTTGTACTTGTGTTGGAGCTCCACCTGAGCATGTTAAACCCAATCTGTGGAAAGGGTTTA
AAAGTCAGTACAAACCAGTGGATTGGGTTCAGATCGAGCGTAAACAACATAACAAGGAAA
GGACATTGGAAGAGCATAGGAAAATGTTGCACAAGGTTGTGAAACGGGATCAGAAAAGGA
GAAAGAGAATTGAAGCTGCTGGAATACAATATCAATGCCCTGAGCTTGTTGGAAATACAC
AGCCATTACCTAAGAAGATCAAGTTTAGTGAAACTAGCTAGGAACCTCAGAAGCTGTGGG
ACACACATTTTCGATAAGA
>Cluster_2831
ATAATTTTTTTGGAACGTTGCAATTATACATATTCACAATAATAACCTCTTGATACTGAA
GGTACTTTGTTCCATCTCCTCTTTTTAAAATATTAACTACTATCATATACACTGTGCCTG
ATGCTTTATTCCAAAATAGGTGGTCTTATGATATAAATTCCGTTACTTCCAAACCCAACC
AGTAGTTTGACCATATTTTGAAACTGTACATTGCCCGCACAGGGTGCGGACTAGTCACCT
AGTGTAAATTTATTTGACATGTCACAATAAAACTTCGGTTTATTTTCATAGATTTAAAAT
AGAAAAGATTAAACATCTGCAAATACAATATAACTTTTTAATACAATGTATCAGCAGGTC
TCGGTCATGTAGAAGCCTTGAGCAAACGCTCGCAAACGACCTGGAATCATTACCTTCCTT
GGTCGTCCATATGGCCTCAGATTCAGCTCCATCAAACTGGGCATGGCTTCTTCGTCGATC
TGCAACTCATGTAAGGTCACATTGATCAATTCAAGCTTCCTCAGCCGACCAAAACCTTGT
GCTCTGATTCTCATATTCCCTCCCCGCCATGCACAATCTTTCAGGACAAGATCTTCCAGT
CTTGGAAGTTTCTGCAAAGCAGCCATCGGGTCTTCCTCTAGCTCTGATCCGACAACTGTC
AGACTCTCAAGCTTAAGGACACGAAGATGTGTCAGTTTAGAGAAGGAAGCCGCGTCCACA
GGAGCTGTTCTATTCACCGGCTTGGAATCATTAATTTCTAATTCCCTAAGATTTTTGAGA
AACTCATGTTTTAGTTTGCTCCAGCTGTAAGAAGAGATGCACCTCAAGGTCTGAAGGTTA
ACAGCTTTCCCTATCATCAGTTCTCCGATGAATCGTCCCATGAGATGCCTCAGTGATGTC
AGCTCAGACAGATCGGTCGTTTCTTCAAACTTGGTGGGGTAGCCTGATGCATCCAGTGTC
TGTAGAAACAGTAAGTTGGAGATTATAGCTGGTAAACATCTCAGACCAGTATGAGCGATC
CCAAGGTACCTCAAGTGGATTAATTCCCCTATCTCATCCGGTAACTTCAATAGGATACTT
CCTTTACATACAAACTTAAGCCCTCCGAGATTAAGCACCCGGAGTAGCTTCAGTTTCAAG
GTAATGGTGTCAACATAGCTTTCCAGCATTACTCCCTTCCGCTCTCCAAAGAACAAGAAT
GATCGCATCTGTTTGTTCACACGTCTGTCGCACAAGTAGTCGTTGTTCATAAGACGGTGA
ACCACTTCTCTTCGGCAGTTAGTAGAGGAAGACTGCTTCTCGTTATAAACGTGTACAAAA
TTGAGCTCCTTTGCTTTCTTGATAGCCACGTCCCTAAGAAGATCATGGACTCTACAAGAC
AGTACCTTCCCTCTTCCTATTATTTCAGCTTTCACTAAGCATCTATCTATCAGCTCTTCG
ATATAATACCGAGCTGTGTCTTCCATCGTCATCTCATCATCCTCTTGTGCAAACCCTTCC
GCTACAAGTAAGTGTACCAGCTTCTCTACGTCGATCTCATAGTCCTCAGGGAATATGCTA
AGGTAAAGAAAGCAAAGTTTCAACTCGTGTGGCATCTCCTTGAAGCTTAGATCAAACACA
GTGGAGATGTGAATAGAGTTATCCTTTAGGCGTCGCCATAAACTGGCACACATATCATTC
CATTCGCTTGGCCTCTTCCTTGACAAAAGCCCAGCAAGAACAACAATAGCAAGCGGTAGT
CCACTGCACTTGTTAACCATTTCTTTTCCCATCTTCCGTATATCCTCACTCACCCATACC
ATATTCCTAAATGCTTGCTGTTCAAACAACTTCCAGCTTTCTTCAAATGTCAAGAACCTT
AACTTATGTGCGTAGACTCTCTCGTCCACACCTTCAGCCACGGCTTTGATACGCGTAGTG
ATGATAACTCTGTTTCCGTTGTGGTTGCAGGGTAACGCTCTCTTTAAGCTCTCCCACGCT
TCTCTCTCCCATATATCATCTATCACCACCAAATATTTTTTTCCTTCGAGGAGACCGTAA
AGGTAAACCTCTAACTCCTCCTCCCCAAACATTCTGATCTTTTCAATCTCTTCAGCAGAA
GCGGCTCCCAAAGATCTAATGACCCTCATAAGCATATCTCTTGTTTTATACTCTTGCGAA
GCATACGTCCATGCGCGGTATTCGAATCTCTTCTTCACATTCACCGAGTTGTATAGCTTC
CTAGCAAGAGCAGTCTTCCCGAGACCTCCCATGCCGAATATGGAGATCATATATCTCTTT
CTGTCTCCATCATCATCCTCGTCGTCGCTAAGAAGCTTTTCAGAAAGAATCTTAGCATCA
TCTTCCAAACCAACTACAAGCTCTTCCTGATCGACAGATCGAGCACGTCGAAGTTCCCTC
ACCCTCAAACTCGAAATATTCCCTCCTTCTCGAGGCTCACTGAAGTTGCCTATGCCATAA
GTCTCCCGCTTGCGAGTTACATCCAAGATTCTTCTCTTGAGGGTTCTGATCTCATTAACG
AGACTGTAAGCATCCATCTTCCTCCCTATTTTGTTGGTCAATCTCTTCAAGCCTTCCCTT
TTTGATCTTTCTAGAACCTTCACCTCATAGCTGTCCAAAACATCTTCAACATCATAAGCT
ATGTCTAAAACAAGCTTTGTCCACTCTTTAGACACCTTATCCTCTCTTTCTCGAGCTTCT
ACGTCCTTGAGATAACCTTGTATACACCTCAACTCAGTCTTCAGGTCCTCTAGCTCGTCT
TTGACTCGCATCAACATCGACACTTCTTCGACCACATAGTTGCCAATCTTTCCCACGACG
AACTCTGTGATCGCATCTACCATCTCTACAGGATGCAAAAGGCACACAAGACTTTTTGAA
TGCTTG
>Cluster_33923
TTGAGGAAGATTAGTTCTGTTCATTTATTTTCAGCTAAAGCTCTGGAAGATTTTAAACAT
GTTCGACAGGTAAAATTTAGTTATAAACGACATTCTCATTTTTCTAACGCTATAGCTCAC
CTATAGATTTTTAACCTTGTCGTTAATTTTTATGCATGTTTCAAAATAAGTTTGTTTTAG
ATAAGTAACTATGGTACTAGATCTGGTATTTAACAAAATAAGTATAGAGAAATCTATTGC
TTTCTTATAATATACCTCTATATACATCTATATTATATATATATGTGTGTTCATGTGTAG
TATATTGAGTTATTCGAATTAAACTCAATTTTAACTGAAAGTTTTTTTTTTTTGAAACTC
GAGTGAAGGTATTCTATATACGGGAAAATAGGCATAAAGTGTAACTGTGCAAACTCTCAA
TATCGTATAATTTGTACAGTGATACGATGTAACGTGACGATACTTCTACTACTATTTATA
GAAAGTGGAAAGCTCAGAAACTCACGGAAAATTACTCTAATAAATGATATATGGACCACA
TGATTTTTTTATTTTTTTTGTAACAGCAGACCACATGATTTTCTTTTTTGAGAAAGGGCC
TAAACATAACCACATGATTTTCCCATGAATATGATAGGCATCTAGATGGTGAATTCGTAA
TAGTTTATATGCTTGTTATGAAACCTTTGTTTCTTTCTTATTTTCGTTTTAAATATGTCA
ATGAATGAAACTAGATTATTTACGAAATTTAATTACATGTAAATTAAAATGGGAAAATTA
GATATATATATATATATATATATATATATATATATATA
>Cluster_43980
AACAAATTTTATTTATTTCTTTTTTCTTTTACTTTCGAAGATCAGTTCTATAAATACCTT
CCTTCTCTTTGCTTAACTCACTCACAATTCTCCCTACTTTCCTAAATACAAACACACTTA
TTTTTTCCATTGTTCATATCTTTCTTCTTCAGAGTCTCCCAATGGCTGGTGTTGAGGTTG
AGAAAACAGTACCAAATACAGAAGAGAAGACGACGACCGAAGCAACGACTATTGAGACGC
CTAAGGAAACCATCCATGCAGACGACTCAGCCACTGCGGTTGAAGTTGAGATTAAAGAAG
ATGAAGAAGCACCAAAGGTAGAGAAAGAGGCTGAAAAAACCGAGACAGCTCCGGGTAAAG
AGGAGAAACCGGTCGAAACTCCGGCAGCTGGGGAGGAGAAAGATGTTAAGCCGGCGGCAG
AAGAGGAGAAGACTGTTGAAGTAAAGACAGCCTAAGATGCTCGTCTTTCTCACCCATGAG
AGAACATTTCTGTTTTGTTTTGTTTAAAACCTATATTTTCATATAATAATAAGATAATCC
AGGGGCTATTATTGTAATGTTTATTTAATATATAATGATATTATGTGTTTTCCTTTTAAA
AAAAAAAAAAAAA
>Cluster_115831
GAGGCCAAATCCGAAGCTAGCGAGGAAACCTCAGAGGAGAAAGACGCCACCGCTCATGTA
TGTTAAGAAAAATACTTGCCACAGTTTCACTTTGAAGATTTCAGTCATTCTATATTATTG
TTGTTTTGGTTGATTAAAGTTTATAACGGGTGATATTTGTTTTATGCAGGATGAGCTGTA
AGGGAAAGAACGTTGAAGATTGAAGACCAA
>Cluster_56534
AATATTGGAAGGTAAATAAAGATAACTTGCAATTCTAAAGACTATCGATCAGGTGACAAA
ATAAATTAGTATTACTCTATTGTTGCAACAGATGTACAGAGGCGACGAGGAGGTGAATTG
GGGGGATGGGGAGGACTGGCTGGAGGATGATCCACAGCCGAAACGATTCGGGAATAGGGT
GGAACAGAAGGAGAAGGTGAATTGGGGGTATGGGGAGGATCCACGACAGAAGCGATTCGG
GAATAGGGTGGAACAGAAGGAGGAGGAGGTGAATTGGTGGGATGGGGAGGAATGGCTGGA
GGAGTATCCACGACAGAAGAAATTCGGGGATAGGGTAGAACGGAAGGAGAAGGAGGTGAA
TTGGGGAGGAGTGGCTGGAGAAGGATCCACAGGATGGCAGAAGGACAAGGAGGAGAAGAA
GAAGATTTTTAAGAAGGTTAAAGGAGGAGGAGG
>Cluster_80574
GGGGGAGGATGGTTACTACAAAATCTGCAGGGGACGTCATAACATTTGTGGTATGGACAC
AATGGTATCCACCGTTGCTGCTGTTCATACCTCAACTCAGTAGAATTATTAGGACGCTAC
TGAGTTTTACCTGTCCTTGTATATATATAAATATATATATGTATCTGAATAACCTCTATG
GACTGTTATTGTTAGCATTGTTGTCTCTTTGTTTCAGTTTTTATGTAAAATAGCCTTGGG
GTATGATATTTGTAGCATCGAATGCTGAAGAAAAGATGATATGATTAAGTTTTATATTAT
GTTTGA
>Cluster_108828
ATTGATTTTTATTATGAAGAGATGATGATTACAAAGACAGAGTTGACAAGTAAAAAATTA
TTTTTTTTTCTTCCATACTTATCTGGAGGTGCTCTAGGATCGTGATGATCATCTCATAAC
AAAGAAGAAAGGAGTTATCATTACCATTATTTTTTTTTGAGAAAATCATTACCATATTAT
TCCTGGAAGAGATGAACAAACAGTCTACACATAAAACTCAGAGA
>Cluster_113794
AATTATTTTCTTATTATCGATCGTCTCTGTTGGAGTTTTGTTAGGGTTTTCGTTTTTGTA
GAGATCAAAAATCGATGGCTTCCCTGGATTCCGACGTAAACATGATCCCTGCAGGTGAAT
CCTCCAACCCCGTCGTCCCTTCGAGCAAGAAGGCGAAGAGATTCGAAGTTAAGAAGTGGA
GCGCGGTTGCTCTCTGGGCTTGGGATATAGTTGT
>Cluster_84033
CCGATTCTTATTAGATGAAAACAGGTAATTAGTATTAAAGAAAAAACTAATTCAAAACTC
GAATTGAATAAAGAGAGAAGGCTCAGTTCAGCGGGATTATTGACACAGAAACGAATCTCC
AATTAAAAGAAGAAACGACTCATTCCGGTCTGTTGAGCTTGATATTTCCGAGTCATCACT
GCCTCTTTTTAAATCGAACAATTATCAAAAGAAACGAATCTATATCAAAAGAAAAAAGAG
AGGAATCTTAACGATCGGAAACCAACCCTAGATAGCTAGACGCAACTGCAGAT
>Cluster_114280
CCGATTCTTATTAGATGAAAACAGGTAATTAGTATTAAAGAAAAAACTAATTCAAAACTC
GAATTGAATAAAGAGAGAAGGCTCAGTTCAGCGGGATTATCGACACAGAAACGAATCTCG
AAAGAAACGCCTCATTACGGTCTGTTGAGCTTGAATATTTCCGAGTCGTCACTGCCTTTT
TTTCTCTTTTTTTTTCTCAATCTATTTTAATGA
>Cluster_42141
GGGATGTGCGTATTGAAGCTGGTAACGTTCGATTACCCTTACAGTGAGTGTACTCACCCT
GCTCAAATCTACAAGAGAGTTATATCGGGAAAGAAACCAGACTCGTTAGACAAGATGAAA
GGATCTTGAGGTTAGAGGGTTTATAGAGAAGTGCTTGGCCAGTGCGTCCCTTAGACTCTC
AGCTAGTGAACTACTAAACGACCATTTTCTTTGTATTGATGAAAGCGAATCCAAAACCAA
AGAAAACTATTGTGATCATCCTCACTACTCAAACGATTACTTCAGCCACAATAATGTAAA
CCAATGCGCTTATTATCATGGAGATGAGACAGTGGATTCAAACGGAGCAGAGGTCTTTGA
GTTTCAAGGTGGTAATCATGAAGAGGCAGAAGAGTATGATGATGATAAGAAGTCGTTTGA
CAGTGTTCATATAAGTATAACAGGGAAGAGAAGAGACAATGGTGATGGACCTTTCCTGAG
ACTCAGAATTGCCGACAAGGAAGGTTTGTGAGAAACATATACTTCCCTTTTGACATGGAA
ACTGACACAGCTATTAGCGTTGCAAGAGAGATGGTGGAAGAGCTGGAGATGGACGATTGT
GATGTGACAAAGATAGCCAACATGATCGATGGAGAGATTGCTTCT
>Cluster_85425
AACATAATAGCAGAAGTGACGAAACAGTTGCAGCCACGGTTCTTGGCTAACCCGACGGAG
ATAAAGAAGAGGAACATCAGAATCTCTGAGTTGATCAAAGCTAGACTCGCGCTTTGGGAA
ACATACTAAAGTTGATTCAGCTTGGACTTAATCATTATTATACTCTATTATGTTATGGAT
ATGAGAATATAGAGAAGCAGAGACAGAGAAATTGAAGACGACGAAGATGACATCTTCGGA
TCCAAAAAGAAGGAGAAGATACACAGAGGACGAGCCATGGAAGCTTTG
>Cluster_63606
ACTGACCGTTCTGGCTGATTTCATGGGAGCCATTGGGTCCGGGACTGGAATCCTCTTGGC
GGTGACAATCATATATCAGTACTTTGAGACCTTTGAGAAGGAAAAAGCAAGTGAACTCGG
CTTCTTCGGGTTCTAAATTGCCCGTAAGGCCACAAACTTTGCTTAGGGTAAAGGCAGAGT
TTCAAAGCAGAGAAGGCACTTTTACTTTAGCTTCTGTGCCAGCCTCAAAGGGTAACAGAC
CGTTTGAGGAGAGCACTTGGGGTAGACTTTTTTGTTGTTTAAACAAAACTTTCACTTGTA
GTTTCTCTTTTTAATATAATTTATGTTTTTATGTTACTTAAAGAAGTTAAAAATCTGTAG
ACGACCCTTAAAATGTATGGTTTCTAGGAGTTTCA
>Cluster_41280
TGGTTTGAAATGCACATAAGCTTTATTTTTACTTGCTATTCTCAAAACCTAGAGATTTTT
ATACACATGCCATTAACATAGTGTCTCATCTATTATCTGCAATCCAAAGGATGAATACCA
AATTTGGATTCCAAATTAACCAGTTTCAAACATTATATGAAATTACGCATCGTTGCAAAA
GTAGCTTATGAGAGAGTAGCAAATAAAGTTCAGTAGATTCAACAAAAGGAGATGCAAAAG
ATTCTATTTACAGTAGCGATCGGCCTTCTTCTTGACTCGATCGTCGAGAGCCTCTACAAC
CGAATCGAAGTTCGATTTGGGAACGTAACCGAACTTCTTTGCCTCCACGGGGAAAAGCTC
ATCGTACTTCCTCTTCTTCGCGGCGTCGATAGAGTAGATATCGTCTTTACCATCTGCGGC
GGAGGAAGTGGCTGCACCGTCGGGAGTCATCTTTTCAACATCGGCACCGTCGTCGAGCTT
ATCCTTGTTCTTGTTCTTCTTTTGCTTTTGCTTCTTATTCTTTTTGATCGTGGCTAGATC
GCCTCCTTTAAACGCTAACCTTCCACCCTTCACCCTCTCGTAAGGATCCGACATAGCTTA
GATTCACTACCGCTACTCTCTCTCTCTCTCTCTCTCTCTCTCTCTCTCTCTCTCTCTCTC
>Cluster_76463
AGTGGTTGGGGAGGCCATGTCTACGTTGTAACACCAACTGAGATTAAAGAGAGGATCCTA
AAGGGAAGGATGGATTGATCTGATCCATCTTCATCATGAGCTTCTATCCAAGTTGTTATT
TTCGCTCTATGTAATCCGGTTTAAATTAGAATAACCATCGCATCGCGGTTAAATCATAGA
ACATTCCTTCTATGAGATTATGACTTCTGGATGAAGTTTGATTTTCCCCTCATGAATGTT
TTATTAGAGTTAATGCCTGTACTGTACACACTGGTTTCTACTTTTATTTTTACAAAAAAA
AACCGTGGAAAAAATTAAAACAG
>Cluster_88403
AATAAATCAAGAAAGAACGCACATTCATTAGCTGCAAAAGTAATCCTCGTAAAACTGGGC
CCAAATAGCCTGCTGGTGAAAAGGAGGTACAACAGTCGGTGTCAAATAATGAGCCACTTG
TAACCCACAAGATCTATTTCTAGCTTTTTCTTTAAATGCCCAAGGAACCATAAACAATAA
ACTTTTTTGTGTAACCAAACTTAACCTGTCATAAACGCTCAAGAATGCTCCGCATATGTC
ACATAGACGCAGCTTCTGGTCCGTAATGCGCACATCAG
>Cluster_113795
AAAAACACCATTTTCACCGAGCCTGATCTCCCTCCTCCACAATTCACCGGAAAGATGGCA
ACTGGCGGTAAAGTCTCATTCAAAGTCACCCTGACTTCGGACCCTAAGCTTCCTTTCAAA
GTATTCAGCGTGCCGGAGGGAGCTCCGTTCACGGCGGTTCTGAAATTCGCAGCAGAGGAG
TTCAAGGTTCCTCCTCAAACCAGCGCCATCATCA
>Cluster_68927
GATTCAAACAGATGTACGTAGAAGATAGATCATATTAGCTTCATTCGAATTGTTAATGAT
CCCTATTAGAATCTTCAATTTGCTTCTTTGGATTTCTCCTCCATTTTTGGTAATGGGTGG
GTGGTTTTTGTTTCCTGATTAGGAAACAATCTGTGAATCATCCTCCGACACCTGATGAAG
ACGTGACGGATTCTTCAGAGAAGGACGAGCTCACGCTTCGATAAATCATCAACGTCAAGT
TGGTGGAGAGTGGAGAGTGGAGAGAAAGAGAATCTAAAGGAGCTCGTGAGAGATAGATTG
GTGGAGTCTGGTTCACTGGTTGGAAAGATATGAGATGAGAATAAGTTTACAAAAAAAAAG
A
>Cluster_64333
GCTGCTGTTACTGCTGCTTCTTTTTCCTCTCAGTGGCCTCTTAGGACTGCGGCTCCTGGA
AATCTTCCTAGGAATCTGTAAGTTATAATAATCCACACAGGTTTTGAAAGTAAAAAAAAA
ACACAACAAGGCACCAACATTTTTGTAGCTAAAAAAGGGATCCCGCATCAGGTACTTACC
CTTCTGGGACTTGGCGAACTGGAGTAAGAAGATGACCTCCCACGTCTCCCAGCTGGACCT
CGTCCCCTGCGGGGTGAGAGGGATTTTGAGCGAGAGCGAACAGGCCTACGAATCGGGGAC
CGGCTACGTCTGCGGATTGGAGATCTTCTGAGAGGACTGCGTAGTCTCCTTGGAGGTGAC
CTTCGCCTTAGAGGAGGAGGAGACCGTCTT
>Cluster_101808
TCTGCTGATGTACTTGATGTTCTGCCGTCTGATCCGTTTGGGATGGATATGAACAATACT
TTCACTGCTATTACTGGGTGGCTTGAGGATTTGGAGGTTGGTTATGGGAGAGATGAGATT
GTGATTGGTGATGGAGACCACCAGCTCTTTGCTGGGTTGAGTTTCATTTGGAACAATGCA
ATGCGATTTCAGGAGTTCAGGGAGAGCAGTGTGTACGATAATGGGTTTGTCGGGTCATTG
>Cluster_67894
ATCGCACGTGCCAAGTTATACTTCGATGTGGTCGGACATTACTCAAGGCCAGATATATTT
AACTTGACAGTAAATGAGAGCCAAAATAAACCAGTTACATTCGCGTCCAAGTCGGTGAAA
GCGGAGAATGACTCAGAGCCTAAAGACAAGTAATCAAAGATGTAAAGGTCCTCTCCCGTC
TCCACAACTGCCGGAGTTAATGTCAACCATATGTGTTAGAGTCAGTTCAAATAAATCTGT
TTGAGAAACTTTGTTAAGTTTGTTTATCCTTATGTTATGTTCAGTAATTTAAGAGACCCG
GCTGGATATGGTTTTATCTATGTATGGTGTATAATAAAAACCAGTCTGTCTCTTCTCTGG
TATTTAG
>Cluster_94082
GTGAAGAAGTCGCAGCTCAGCTTGAGAAGGAGAAGGCAGCTTCTCTTATCGAGGCCAAAG
AAAAAGAGGTAAATGTCTTCTCTTATCCTTATCAAACCTTGCTCTTGGCATTTTTCAATA
AATTCGAATTGCTATTACGAATCTTCCTATCATGGACAATTGTTGAAGACAGTGTCTTTT
ATTTTCAGGGCGTCATGCGGTGTTTGTCGCAGGAAAGAGAGCAACAAGGGAAAGAAGAGA
TGTCGAGAATAGAGGAGGAGA
>Cluster_100240
GCTCGCTGGAAGCCCTCAGGAGAAAGATGATTCGCCATGATTATTTGTTATTTTTCTTCT
TCTTCTTCCGGTATCCTCATCACTCCATATTTGCCTTCCAAGTAAAGAAAGATAATATAT
TATGTCTTTTTTTTGGTCCGAGTTTCTCCCATGGTCTTCTTCCAATAAGATTTTTCTATA
CCCTTCCTTTTGAAGAAGTGGAAGAAACAAAGACAGAGGAAACTCCAGCGGTTGTTGAGG
AAGA
>Cluster_71514
TGATATTTGTGCTAACAAATGTAGTGAACGTTACAGGTAGAGCAAATGGTGCAAGAAGCA
GAAAGGTTTGGGAAAGATGACAAAGAGAAGAGAGATGCAATTGACACAAAGAACCAGGCG
GACTCTGTGGTGATTCCTGGTGAAGTGAAAGACAAGGTGGAGGCCAAGCTACAAGACAAG
ATTGGCCGAAGGTGGATCAACACAAGAAATTAAGGACGCCATAGCTACTCTTAACCAAGA
AGCGATGCAGATGGGTCAGTCTATGTACAACCAGCCTGGAGCTGCAGGTCCAGGTTCTCC
ACCTGGTGGTGAAGGTGATTCATCAGCAGATTCATCGTCAAGCAAAG
>Cluster_43102
GACCCTTTTGAAGTTTTTGTTGAAACCATCTAGGTTGGGTGTTCATTTCAAACTACACTA
TAGAAAATCTGCATATCTTATGTATACCAGTTGCACATTCTTTTCTATCATTTAAACATG
GAGAATCACCAATCAAAGTGGAGACTAATCGTTTTCAAAAATAAAGTGGAGCTAGACATA
TCACAATGTGGTCAACACAACTTTTAAATAAAGAGTGTGTGTTCTCCCTATTTTGCCCGC
TGGATCACCTTCTTAACATGGCTGAAGCTTCATCTGTAATATTGGCTCAGAACAATTGTT
GTTGTTGCTCTGTTGCTGGACATCTCCAAAACCTTCTTCACATACCCTTTGCTTTGTGAA
TAACATTAACAGCGACGTGTTATCACCTTCGGCGTGGAGTTACCATTAGTCAACGGAGAT
CTCGTCGGAGCCTTGTTGGAGAAAGTGTGAGATGAAATCAGACTATTTATATTCTTAGTT
AGACCGACTCGCCCATAAAAGATCCCATTCAAGGCTAGATCGGATGTTTGAATTAATAGG
GGATTAAACACGATGAACAAATATTTGGGTGCGTTTATTCGAGGAAGATCAAAAGTCACA
GCAGATTCAAAGAGGAGAGACAGCCCTA
>Cluster_59911
GTAATAGTCTCACTGCCAAGCCAAACTATTACTAAGCTCATGGTTGGTCTCTTTGTTGCA
TTCTCTTGAACACACAACAAACCAATCTTGATCAACTTAATGATCTCCTTACTCGGATTC
TCTACCAAGAAAGGATCAATTATAATTTCAGGCCTTCCTTCAACCCATCTCTTCCATGCA
AAAGCTGCAATTCCTTCTCCCACAAAGCTATTATTTCTTCGACCACTGATCATCTCTAGA
AGCACCACACCGAAGCTATATACATCACATTTAGCTGAGATTTGCCCATGATTCAAGTAT
TCCGGAGCCATATAGCCACGAGTTCCAGCTATTCGTTGTGTTTCAGCTCGAGTCTCATCG
GTGTCAAACAGTCTCGCTGTCCCAAAATCTGCAACTTTAGGATTCATCTCTGCATCTAGA
AGG
>Cluster_70340
TATCTCTGCAGTCATACTGTCTCTTTTTTTTTTTTTTTGAACAACCACTGTCTCTTTTTT
CCTCTCTCTCCTTTTTCAATATTTTCTAATTTTCTATCAAGAATACTTGTTTAAATTCTA
TCATTGGGACTGGCCTAGTATCATGTGATAGTGGAACTATTGAACAGAACTCAAGTCTAA
ACAAGATATACAAAAAATTATGGTCCAAAATTTTAAGTTTTTAAATATATTACTAAATTT
AGAACTTATAGTTTCAAATGAAACGTTATATATATATATATATAAATATAACTATTAACT
TTTAAAACTACCTCATTACATGTCAAATATACTGTTAGCACCATTTTTAACAG
>Cluster_75387
TGCCGCCGGCGAAGCAACCTTGCTGGTACATCATGAGACGCTTTACGGAAGGACGAAGAC
CAAGGAGCTTGGTGAGCTGGTAGTCAGCTCCAGGCATGTCGACTCCTGAGGTCGTGCAGA
AGACAACGTGTGTGATCTTTGACTTGGGCTGACCCCACTCCTTGATAGCCTTCACTGCCG
CTTCCTTGCCTAGCTTTGGGACTTCAACAACCACGATGTCTTGTCTGACATCGAGAGAAG
GAGCCATGTAGGCGCACATGTTAGGATTCTCCTTCAAGAACTCCTCGGTTAGGTGCATGT
GTCGTTTCCTTATCATAGACTTGTCACA
>Cluster_117322
CCCCCGGTACAATTTTTGTTTTTAACGGTCAAACACAGAGTCAACGTTACAAAAATATGA
CTAATACCTCTCTTTCTTCCTAACAAGTTCAAAACATAACACCTGAGTCTCTTTTGACAC
TTGAAAAGAAGCTTATAATGAGATCCATGGTCTTCTTATTATTTTTTTACTTGGTAAACA
AGAAAAAAGGATCAGCTAATCTCCGTA
>Cluster_94083
ATGGGTTGCAGGGAGACCCAAGACTACAGGCCATCTCCGACGCCATTCGAGTCATTCCTC
ACTTCCCAAAGACTGGTCCAACTTTCTTCTTCTCTTTTTCTTTTATTCTTTATTTGTTCA
AGTTTTAATTTCATCATTATCTCGTTTTTTAAGTATACAAAATGTTAACAAACGTGTTTG
TGTTGTAGGAATCATGTTTCAAGACATAACGACGCTGTTGCTAGATCCAGTTGCCTTCAA
ACATGTCGTTGATATCTTTGT
>Cluster_99126
CCTGTGTCCTTGGACATGCTTGGCCGCATTTTTAACGGTTCTGGAAAGCCCATTGATAAT
GGCCCTCCTATTTTGCCTGAGGCGTACCTTGATATTTCAGGAAGTTCGATCAACCCCAGT
GAGAGAACCTATCCCGAGGAGATGATACAGACAGGGATCTCGACCATCGATGTCATGAAC
TCCATTGCTCGTGGACAGAAGATTCCTCTTTTCTCTGCTGCTGGTCTCCCTCACAATGAA
ATTGCTG
>Cluster_43222
GAAAATTTCGGTTCGGGTTTCGATTCGGATACCGCCAGTTTCGATTCGGTTCCGGGTATC
CAACTAAAGCCCGAAATGTAATTATATTTATATACTTGACTGAACTGGACAATCAGTTAA
AGTCTCCCAGCGGTCAAGTATGTTTTAAAAGTTGATGCCCACCTAAGTTCGAACACCGGA
GATGACCTTTTTTTGTTAATTTATTTATTTTTCTTTAATGAATGGCAATTTTTTAAATTC
CTTCATCTTCTTCTTCGTGTTTCCCCTTTTCTAAACCCTAATTTGCAGCCTCCTTTCATG
TTTCAGACATAAAAACACCATTTTGATACATTTTTTTTGTCATTTACACATAAAACTTCA
AGATTTGACATATAATCACCAATTTTAAACGTGGAAAGCGAAAAACAATCTATAATTCAT
GTTCTCACCCAGATAATTCGGATTAATCGGGTTACCCGAGCCGTTTCGGGTATTAACCGA
ACCCAACCCGATACCCATGGATATTCATATATTTACCCATCGGTTAAATTCCCTAGATCC
GAAACCGAGCCGAACCGGTTAATTTCGGGTCGGATCCGGTTCGGATATTCAGTTCCGGGT
TTAAGTCGCAGGCCTATCTGGATTCA
>Cluster_99864
ACTTGTATCACTAACCACCGAACCTGCAAAGCAAAGAAGAAACACGCCAATAACCCTTCA
AGATCCCTTTTTGTTCCACTACTCTGTAATCAATATAGCTCCACTGCCCTGTAATCAGTA
TAGCGACCACTCCTGACATATATCCACCAAGTTGATTGCTTTGCTAAATCTTCCAACACA
CATGCCTCGGAGCCTCAAGCAGAACTCAAGAGACTCTAGCACCGATGCCAAACTTGACCC
TCCAA
>Cluster_31366
AAGGACTGAGGGTGAAGTTCTGAATGTGCCTCCATGCTCCGACAGGAAGAAGGCGGCCTT
TACTCTCCATTTCTAATTAGAATATTCTCACATCAACGAGAGAAGAATGGTCGCTTCTGA
CACGGAAAGGTCCTCCATCAAAAAGAAAAAGGAGACTTCCACAGTGGTATATCGCGGGGC
ACGAATGAGAAGCTGGGGGAAATGGGTCTCGGAGATTAGGGAGCCTCGTAAGAAATCTAG
AATCTGGCTCGGGACTTTCCCCACGGCGGAGATGGCAGCTCGTGCGCACGATGCTGCGGC
ACTGAGTATCAAAGGAAGCTCAACAATTCTTAACTTTCCAGAGCTCTCAGATTCTCTGCC
ACGACCTGTCTCGCTCAGCCCAGCCGACATCCAGGCCGCAGCAACAAAGGCTGCATTTAT
GAATATCAAAACATTATCGCTTCATCTCGAGGATGAACCGCCATCTCCAACTAGATGTGA
GACTGAGACTAGCGAAGAAAAGGCGTCGCCCCAGTCTCCATCTACGCTTTCAGAGGAGCT
AGGAGAAATAGTGGAGTTGCCGACTTTGGACAACGAGTTGAAGAAAGATTTGGCGTTGTT
CGACTCGTTGGAAGGGCTAGACTGGATGCCTCCATGGTTAGAGGCTACCCAAGAAGAGTT
TACGTACCCACTTTTCCAAGAAAGCTTGTGGAATTATGAGTACGATTAATTTCTTGAAAA
TATAGTTTTGTTTCACCAAATATCGATACCCATAATATCTTTTACAACCTCAAATTTTCT
TGGAAAAGAAAGTGTAAGCAACACATACTATAAGCTTTCCATGTTTCTTTTTATCGTACA
CGTGATTGTGTTATTAATATCTTTTTGGGGTCACTAATCATTC
>Cluster_27636
AAAAAATTATTACAAGTTACTAATTACTATATATGAGTCATTAACACCACCGTCAGAAAA
AAAAACATTCACAAAGAAAAAAATGAAACGTTCAAGGAAGTTCTCATCGTCGGCAACAAC
CACCGTTATCCACACTTTCTATAATGACCATACTGCCCCTCCAGCAACCAGAGAGATCCC
GATCGAAACCCCACCTCCTCCTGCGAAATCCACCGTCGTGACCACCGCCTCCGCCGACAC
AGCCGCAGCACGAATCCAGTCTGGCTACCGCTCTCACAAGATCCGAGGCCTCTATAGAAC
GATCTCATCCGTCCATCGAGAAGCCAACCGCGCACAGAGCGTGATCCAGCGTCAGGAGAC
GGTGGACGCCATCAGAAGCGACGAGAAGGAACGGCTGAGGATGAACGAGACTCTGATGTC
TCTGCTTCTGAGACTCGACTCTGTTCCTGGTTTGGATCCGACGATCAGAGAAGCTCGGAG
GAAGGTGAGCCGTCAGATCGTGGGGATGCAGGAGGTACTCGACGCGATATCGGAGGCTAA
AGACGAGAGTCAGTGGTTGTGGTCTAACTACGATGACGACGTACAAGGCGGCGGCGCGTG
GCCTATGTACTGGGAAGAAGCGGTGGAGGAAGAGATGTGTAGAGAGAGAGGCGGCGATGA
GATGGAGAGATTCTGTGCTCAGTATTTGGGTTTCAGATGTTTCCAGAGATTTCTCAGAGA
ATGACGGCGGTAAATTATCCGGCGTACGGTAGATTTTATGTCTTTTTCCGACAACTTCGT
ACGACATATTTATCTCTTTTTCTTTGTTTTTTTTTCCTACTTTAAAGTAGTCTATGTTCT
GTTAAATTTACTAACGTCGTTTTGTGAGTATGTAAACAGACTACGTGTCGTCATGCCCGT
ATGAAAACGTCACGTAGTGTTTTGTATACCAAGGGACTGATGAACCTTGACAATGAATAA
AATACGGTCCTGATTAACAATCTCCAA
>Cluster_29962
GAGAGTCACGGGAAGAGAGGTCAGGACCGGAGAAACCAAAGCTGTAGCATCGCCGAAGCC
GCGCTTGGGTTTGCATGTCTCAAGCTCTGAAGCCTGTTTCGAACTTGGCGATCGATCGAT
CTTACAATAGTATCCACCGGCTTGAAGGTTTGTCGATGGAGTCTAGAGTTTCTTTCTGAC
CAAATCCAGTAGATAGTGGCCTGTGCTGCGATCAAAGTGAGGCGCCTTAAAGCTTTGTTC
TGTGTGAGACCTTGTAGCTGAAGAACAGTACCAGTCCAGGAATCAAGTGCTTGGAGTTGA
CATCGATCCGCAATCTTCTGCCAGATAGAGGAACTATAGCTACACTGAAAGTAAAGGTGG
TTCCTGCTCTCCAGACCCGTGCCACATAACAAACAGTGAGGCTGGACATCAAGCCCCCAT
CTGATTAGTCGGTCTCTTGTAGGACACCGATCTAGATGGACGAGCCAGGAGTGAAAGCTA
TGGCGAGGGATTCCATATGAAATCCAAACAGTCTTAGCCCACGGAACATGAGCCTTGGGT
CCCTTCATGGTGGTTAGATGTATCTGCAAAGCTAGTTGTTGCTCAGTTCTTGCCGGTGGT
AGGAGCCAAACTCCATCTATGTAAAGGGAAGCGACAGTAGCTGACTTTGGGATTCCTAGG
CGAGTTTTTTGATTGTTGTTATCACTAATGATCTGTTCCAATCATATATGGTTAAGGAAG
CTATTGGTGGGTCTTGTTACCTTTCGATTATGATTGTGCATGATCCTGTCTGTTTGGGAT
TCTAATGTTGTTGATCTTGGTTGTTACTCAAGAATGAAATGTGTTTGTCGGAAGAAAACA
TTAGTTTTGTAATTTGCATGCGTAAAATCTTCAAATCTTTACAGAAGTATATGGTGTGAT
ATGTACAAAACTACGAACTCCT
>Cluster_95520
TCCTCTTCATTGGTTCGGGTATTAATAGTATCCGATCTGATCTGCGAAGGAAGAATATCT
TGAAGTAATCCATGATCCCTAATGGTAGTAGTTGATGTAGAAGCTTGTGACATCTCATAA
GCAAAACCATGGAATGATGATGACCCTGGATTTACGAAAGTGCCATCAGAGGAGGAGCTT
CTATTGATCATGCTTAGAGAGTTTTTGTTATACATGCTGCTGTAAGGTTGATGATGCTGA
GATAGCAAGTAGCGTGG
>Cluster_6204
ATACACTCATCTTGATCTCCACATGTCTCCATTATAGCCCTAAGAATCACATTGCAGTTA
TCAACAATAACTGCTGTTTCGGGATGGTTTTTTCTAAAAGCCTCCCCAGCTGGCTCTTCA
TACTCGATCGCCCACTTTGTTGCAGATACGCCTGCTTGTTCCAGTCCCTTAGATAGGCCA
CCACAACCAGCAAAAATATCTAAGGTCGCCAGACGCATGTGTTCCGGTACCTCGATACCA
GAACTAGTTTCACTCTCTACTCCCTTCCCCTTGTTCTTTCTTAAAAGTGCGTCGTCCTTG
ATGATAGCTGAGAACTTCGGGTTGATATTAAGAGGTAACTGCTTGACCGAACCTTTGGAT
GAGTCGTATATTTGTTCACAAAAGAAAATGTTCTCTGATATTGGAAACTCACGACAAGAA
GGGATATAATTCTTCTTCCTTACTTCACATTTTCCCTTCAGAGCCTCTGGTTGGAGATCA
TATGTGTCCTCACTGTAATACAACTCTCGGATGTCTGAAGTATATGCCTTTCCTTCAGAA
ACATCTTCAGGCCTATAAAACCTTCGGACATTAACCTCAAAGGAACAACCCTTTCTAGAT
TTCTTTGGGATGATGATCTCAAGAAGTTGGCACACAACAAAGGCTCTTAACCCGATGTTC
CGCCCTGACTTAAATTTTCCATTAGCCTTCTTCGATCCATCGATACAGTCTGGGTAAACG
TAGACAAAATCACCAGCGCAATAGTCAACCCCATAGGAGGAAAAACCAGTCCTTGAAGCA
TTGAGTTTGATCTTTTTCCTCTCCTCTTCGTCCTCTCTTACTTTGCATGAAGCGCACGAT
CCAGAAGCACAGCCCATATCACTGAGTGGAAGACTAAAGAAACCTCCTCTCTCAGGTGAA
TAAAAACTCTTGCAGAAGTATTCCGTAGGCAAGTCTTTCCCCTTTCGTTCTTCTGCTCTT
GCCCTGTCCAGCTTATCTGCGGTGGCGTCTTCTTTCCTAAACTGATGCCCCCATGGTCTC
GATCGAATATCAAAACAGATTGTCCCTTTTACGTCCTTAAAGGGTACAGTCGTGCATTTG
CTTGTCAAGAACAGTTCCCTTTCGTTAGCAGCATTCTCCAGAACAGTCTCGGAACCTCTT
TGTAAAAGCCTTCCATGTAGCAATTTGCAGTGATCTGAACTTTCAAACATGTACTCTACA
AAGTAGATCGACTGAACTCCGTCGACTTCCACGATGACAGCACCACCTACAGCCACTATT
TCCCCTTCAAGGAGTGCTTGTCGATAGAGAGGCTCACTAGCAGAAGTTTCTCCAAGACTC
TCACCATCCCATCTTGTTTCCAGTTTTCCACAACTGCCTAGAATTTTCTTTGGAAGAGTA
TGAGACTCTTCAACCTCAACAGGTTCAGGTGCAATATCCTCTGCGTCATCTTCTTCGTTT
TCATCCTCCTCTTCAACCTCTTCTTCACCGTTTGCCTGCAATGGCTCTTCTGGAGAGTAA
ATGGAGTAAAACTCTCCCCAGACTCTGTTGATCAGGCGCGTTGTTGTTGCTTGCATAGCC
TTCCTCTTGGATACATGTTCCATACCTGCCCTTGGATTCAAATTCACTTTCACCATAATT
TTCTTCTTCTTGATGGTCCATCTCGTGTTGTGCTTTTCCGCCCTTCTATTTGCAAGACCA
GTAATAAATGAACACCTTCTGATCTCCTTGTTAGGAAACTCTGAAAACATCTGCAACATT
ATCTGTCCATGGCCAACCACATATCTGTCAACAGCCGAGCGATTAGAAGAAATGTAAGCC
TTATGGTTACCCTCGAACTCAGACACTCTTCTTATGACATCATCAAACGAAAGCCTAGAC
ATTCTAGTTTGCTTCTCCAGGAGAGCAAAAATGCTTATGACAACCCTTGCTGTTTTCAGA
ATAGGTTCAAACCAAGGGGCGTACTGCTTTGATGGTTTCCCGAGTCGATACCAGGCCGCA
TCTGTTCGTATTGAAACCGAGATGGTTGACACCCCATACTCAATCATCCATTCCTTTATT
TGACTAAGGAATATGGGTATCCCTTCATGTTCTTCTAAAGGCATAGAGGTAGTAGGATCA
TCTAGATCAATCCAGATCCCTTGATCATCTGCCATCAAACCAGATCCGAAGATAGTTACA
TCGATATCAGCACAAGGCTTCATCGGGAGAAGCTCCAGGG
>Cluster_57865
TTTTTTTTTTTTTTTTGTGTAATTAAGGTTTTTATGGTATGATTAAGGAAGAAGCATAAA
CGAATAACCAAAGCATAATATCCTTAAAACATGTTTAACATGAGATCCAAAACAGCAACA
AAAATTCAAAAAGCAAGTATTCAAAGATAGAGAGGAGATCTAAACGAGAAACGAGATCAT
GCTTCGGCGCCTTCTTTCTGGTAAACGTAAGTGAGACCACACTTACCACAGTAGTGACGG
TCGAAATGGCTAGCCATGAACGTTCCCGCGCCACACGTGGCGTTAGGGCACTCCTTCCTG
AGACGCTGGACCTTGCCCGAGCCATCCACCTTGTAGAACTGGAGCACGGCGAGCTTCACC
TTCTTGTGCTTGTGCTTTATCTTCTTGGGCTTGGTGTACGTCTTCTTCTTCCTCTTCTTG
GCGCCACCGCGGAGACGGAGG
>Cluster_85971
TTTTTTTTTTCTCATCTCATCTCATCTTATTCTTGTATTTCCTATAGACATGTAACTCGT
AGTATGTTATTCTGAGAATATTATATATGCAACGATAAAATGCAGGTAAAAGTAATCTCA
GGCTTAAACCATTAGGAGAAGGAGAAGATATTTTAGACGTGGGTGGGATTTTAGGGATAA
AGATGGAATATTGATAAATTACGTACATGGTCGGATTATAATATAATTAAACCGGATTAA
AGTTTTGATCAGTGGATTGCTCTGAAGTCTCAACTAAGTGGGGGCT
>Cluster_79008
TAAGCTGGAGTAATAACACTTCAGATGGGCCTTACATATTTATAAACCCATTACTTATCT
ATAAATACAGTTTGCGATTCTACAAGTTTTACATTATTTAACTTATAAACCCTAGTTCGT
ATGCGTCTCTCTCCGCCGCTGACACCTTGTTGAGTCTCTCAGTTTGTGAAGGGTTTTTGA
TACTTGTTTATTTTGTAAGTTTTGTTTTTTTTGGCGAGGATGAATAAAGCTTAATTATTT
CTGACACCTCTTGTATGAGGAGAGTCTGATAAACTCTTCTTTGAGCACATTATGCAATAC
TCTGAGCCTTTT
>Cluster_99865
ATACCTGCGGTGATTCTGGTAAAAGTTCTCAAGCTGGTAATAAACGTAGATAGGCTGCTT
CATCTTCTTAGGAACCTGAGAATACCCACAAGGAGAAAGTAAACAAAGACATTCAGAGGC
TACTTTAATTCTCTCAAAGAATGAAATAGGGTTGTTGAATAGGAAACTCAAACCACTAGT
GTCCGGTTACAAGATTTGTCTGCACCTCCTTGAATATAAGCAACCTTGTTAGCCCTAGCA
GGCGT
>Cluster_58975
AACTGCTAGACAGAGTCTTGGCAGCACATAGGTCTTGGTCACAGCACCAACTGAAACAGA
ACGGGAAACATCAAGCGGCTGCAATAATGGTGGGTCCGTCCATGTAAAGAAGGTAATGAC
AGTAACACTTTCACTTGAAGACTATAAGGAAGCAACGTGGGCAAACTGTACAAAGGCAAA
AACAACAGAAGCATACTTTTTTATTTTTCATTTCCTTTCCAACTTTGAGATTTTTTATCA
TCGCTGGCAGAACACAAGATGTAACTTGGTTACTTTTATGTTACATTTGTTCATATTTCA
GTTTCTAATTGATTTGGTTCTGTAAATATTTTGGTGATAGGGTCCATGAAGACATTATTT
TTTTTTGTATATAAACTTGTACTTTAGACAAATTCTTTAATTTGTTCATATTCAATGCTC
CGTTTTCAAAA
>Cluster_59303
GAAGAGAGAGTAAAATTACTTTCGATGAGTTTCCTTATTATCTCAGGTAAATTTATAATC
TATTTTATTCATTTTCTGATCATTATTTAAAAAGATTCTTGAGATAAATAGTCGAAACTT
TCCAAACTTCAAGACGATAATACAACTACACAAGTGAGGATATAGAAATCATAAATTTAA
AAAAAAAAAGTCAAGACAGGTTTTTTAACTTTAGCATAACTATTAAAATTAGATTATTAT
TAAAAAAAAACGGATAAGATATTCGTTAGAGTGAGAGAAATAAAAGTGAAGGCATGTTGT
GAGTTTCTGTTTATGTACGGCGGGGATGGTCTCATTGTCTTCTTGTTCTGACACGTGGAA
CAAACAGTCAGATCCTGTGATCTTTTACTCCCTAGATGTTTGGAATTATTCCCATTCATT
CAATGTTT
>Cluster_61698
AGCTCTTTCATGGTAACTTGTTGATGGTTACATACGCCACGAACAACATGTATTTTAGAG
AGTATACGGAGTGAATTCAACGTAGCATCTCTATAAATCATTTTGTACATGAACACAAAG
TGTATATTGAGATAATTAAAACTTTGTTCTTTTCTATGTCCAGGAATTTTCAAATATGGT
ATTAGAAGTAAAAGGTTGTGGATAGGGGATTTGTGTACAGAGAGACAAAAAATGTGGACA
GGGAGTTGTGGTATTAGAAGTAAAGACTAAAGAGTTGTACATGATATGATATTTGTTCGG
ATTTGTTTTCTTTTATTTTTAGTTATAAATCAAAGTTTGATGTGGTCTTGTTAATTGTTG
ATCTTTTCATTTCGATCCTATTGTGTTGGCCTTCGGGATCGGAGTAATG
>Cluster_73273
GTTGCACAGATACCTAAAGTAAAGATCTGAGGCCGGAGACAAGGAAACTGATGGTTGGTG
CAGTTAGAGTTGCGGTCAGGAGCTCTTTCATGGAATTTTCAAATATGGTATTAGAAGTAA
AAGGTTGTGGATAGGGGATTTGTGTACAGAGAGACAAAAAATGTGGACAGGGAGTTGTGG
TATTAGAAGTAAAGACTAAAGAGTTGTACATGATATGATATTTGTTCGGATTTGTTTTCT
TTTATTTTTAGTTATAAATCAAAGTTTGATGTGGTCTTGTTAATTGTTGATCTTTTCATT
TCGATCCTATTGTGTTGGCCTTCGGGATCGGAGTAATG
>Cluster_82930
GGCCGCTTCATGGTTGGGCTGAATATTCTTCTAAAGTCTGGTGTTCGCATAGGGTATGTC
GAAAAATGTAACAGACAGAATACAATTAACCTCAGTCAAAAAAAAAGGCACGGTGTTGTT
TTTGTAAGGCAAATAATCTTTCTTTGTACACTGTCTTCGCGCGCTCACGAACCCTTTATT
TCTTCTTTTTTCAGACAAGGGTGAAGGCAGATTGTACGGTGGATTGGAACCGTGATGCTA
TTGTCTGTGAGGCAAACTGCTGAAGTTGCTTCTTTGCATCTTTCTTGCACTTAGTGA
>Cluster_83215
AAACACTAGCTACACATGGAAGAACGTCATCACTATGAGCAGACTTATCACAGAGAGATA
AGAAGAAGACTTCTACACTCTCTGAGTTCTTCTTTACCCTGTTCAAAAAGAAAAAGACAA
CAAAAATCCAGATATGAACCGACATCATATTAGGACAAACATGTTCAAAGACAAGAAACA
CCATCAACAAAGAGAGTCAAGACTCTCGGTTCGGCTTCTCACAATCCGATGGAAAACTTC
TCTTACTTTCCTCTCAAAAGGATCCAAACCATTCTTCAAACCCTCATGAACCTCCA
>Cluster_84620
GAAGATCTCTGCGTTTCCGGGGAGGGATGGAAACGGGAGCGTTGATTTGGAGGTGGTGTT
AGCGCCGGAGACGATGGCTGGGATAGAATCTGACGACGAGTTTATGCGATACGTGTCGAA
GAAGTAACGGAATTGATGTAATAACGTAACGGTTTGGTTTTTTTTTTTTTTACTCTGTGT
CTGAAGAACTTTAACAATGTAACTAGATTTTGACCCGCACGCCCGTGCGGATTTGTTTAA
TTTATATATACTCCTTCTGTTTCAAAAAGATAGATGTTTTAGACTTTTCAC
>Cluster_108831
GTAAAGACTCGGGGCTGGAGAGAGAGGCCGGTGACTGATGCTCGTCTGATAGATCCATTC
CAGGGATTATCATTCTACAAGAGTTCTTTGCAAAGATCTTTGTTATCTCCTCGTACCTGT
CGTGACCATCTGAGGTGTAGAATCCAGCTGTCAGCTCAGAAGGCTGAGATCTCAGCTTGT
TCCATCGGTGCAAGAGAGGTAACTTCCCAGACAGAGACACTCCA
>Cluster_119360
TTCCGTTCCACGTAACTATGAACCTCCTTTTCTGGTTTCGGGTTAGTGAAGCCTAGCTAG
AGAGTGAAACTATATGTTTGAAAGAGTCTCTCTCTGGTGTATGATAATACAATCACTATG
TTTGTATCCTTTTTATGTCATCCAACAAATAAATAAGCGTTGTTGTAAGAAAACACTCCT
TTGACCCACCCAGATCGGAAGAG
>Cluster_22935
ATCTCGTCAAAAAGACTAGCTAGGATAACAACGACAAAAAAAGATAAAGAATAAGATGGT
TGAGATTCATGGGAGGTTCAAGAGAACTGAGACGGCTTTCAACTTGTCGGCGGCGCGTCA
ACGTCCGCCGTATTATGACAGCAGTGGAAGTAATCACTCACCGGAGGAAACAGGGGATCT
TTCGGATTTGGTTGCCTCTTTTATCGAAATGGAAGGAGAAAAAAAGAATCCGGAGGAGGA
AATGGAATATTCTTCCGACAACGAGTACGATGATGTGAAGGAGAGGTTACGTAATCTTCT
AGAAGGTTTATCCGTCGGTGAATATCGGATGAAAATATTGGCCGCAACGGAGGTTGCCAG
AAAATTCGTCGGAGATATTGTTCAACATGGTTCTTCTAAGCGCCAATTGATGGATTTTCT
ACGTAACAAGGGCTTTGATGCAGGTCTTTGCGAGTCACGATGGGAAAGATTCGGCAAGAA
CACCGCCGGAAAACACGAGTACGTCGACGTTCGTTGCGGTGGAGATCATAATCGCTATAT
AGTGGAGACAAATCTCACCGGAGAGTTTGAAATAGCGAGGCCAACAAAGAGATACAACTC
CATAATAAGCCAAGTGCCACGTGTCTTCGTGGGAACTCCGGAAGAGCTGAAAAAGCTCGT
CAGGATAATGTGCCACGAGATGAAACGTTCGCTGAAGCAAGTGGGGATACACGTGCCACC
GTGGAGGAGAAAAGGCTACATGCAAGCGAAGTGGTTCGGTTTCTATAAACGAACTTCGAC
GACGACTAATCACGAAATGGTTGGTAATAATACTAAAAGTAGCATCGGTACGATTGGGTT
TAGGGGTTGCAAGGAAAAAATTTGGGAAGCAAAAAGTCTTAAGGTTATGGTTGGTCAGCT
TTCGGTTGCTTTCAACGCTGGTGGTGTTGAAGTGTAATACTTTATAGAACAAGTTAGTTT
TGAGCTATCAATGTAAAGCTAATTTCGGGTTTTATATCTGCACATATGTGAGTTTTTGGG
GATCTAATTACAGCAACTGAATATATATATATAGAGAAGTATATATATATATAAGCTCAG
TCACGGTAGCTTTTCTTTTCTTTTCTTATTTTAACTTTTAATATTTATGTAATAATCCAC
TAAAA
>Cluster_92052
TCTTTACACCTCTATTAAAGATGTATCCTTGCACCTCCTTTTTTCCTCCTATAATCTCTC
TTTCTCGATTCTTCGATAACACAGTAATCCAAACCTCTGCAGACGAAGATCAAGCTATGG
AGATCTGCTCAGTCCTCCGAAAAGACTCATGTTGCTGTATATTTCACTGACATCTCCTCG
GCCCAGCCGATTCATAACTAAGCTTTGAGCGTCTCCTTATTGGACGAACAGAGGAGGAGC
GTTTTTTGAGGGAGCAGAAGAAGAAGA
>Cluster_102634
AAGAAATAATAAATAATACTAAAAATATGAAGAATAAAATTTTAGCAATACTAGCTGCTC
CAGCGGCAATTCCGCCAAAACCAAATATTCCCGCCACTATGGCTAGAATAATAAAAATGA
CTGTCCAACGTAACATAATAATAGTTTTTTAGTTAATACTGATTTTGTTTGTATTTCAAA
TTCAAAGCTTTTAAAGAGATGCAGTAACTCTATTTTTTTATTGACACGGTGATTCTAA
>Cluster_45654
GCCAAATCGCTGGCAGATACACCTCCACAATAAACAGTAAACAAAGCAAAATGAAGTCTG
TTTACATCTTCATAGCGTTGTTCATCTTCTTCCTCGCCGTTCTTGGTGAGTCGCCGGAGA
AGACAGGAGCCGACGAGAAGTTCAAATGCCTGGAGGAGTACGGGGGAGACGTGGGTCCCA
CGTTCTGTAACCCTAAGTTCTTCCCCACGTTGTGTCGTCAAAACTGCAGGAGTTTCAAAG
GTGCTAAAGGCGGTAAATGCGTGAAGAAACACAAAAGCAAACCTATCAAATGTTTCTGCG
ACTACTGCAAAGACGATTAGATATATATTACAAGCTAGAAATCATACACCGCTTATTATT
ACTGTTTAAAACGCTAAACGCAACCGCTCAATCCACTATTGCAAACAAAAAAAAACCTTT
TCCCTATAGCGTTTTATACTTTGATATAAGTTTATGGTTGTATGTGATTCATGTAATAAT
GTCGTATGTGATTCATGTAATAATGTCCGAAGACGTATGAGTATTATCCCACCTAATAAA
ATGCATACATGTCTATGCTAATTTATGATCCAAAAAAAAAAAAAAAAG
>Cluster_72705
GGGAACACTTACGTTCAACAAGTACATTTCCATCGCCGCCCGAGCGACGCGTCAAGCGCT
CAAGGAGGAGGAACGATTGAAGGCGGATAAGCGTGGTACGGTCACGTTGAAGTGGCAGAC
TTGGAAGGAGGGAAAGGGTAGCGCTCAGGAATGGGTCGTCCCCCCCGTCGAGGAGGCTCA
CAAGTAATCACTTTTCTCCTACCACCTAAACACCACACTCCTCGGTTCCTCAAGCGTTTT
CGGGGCGACCGAAAGGGCGGAGGGGATGGCGGTTTGAGAAAGGAAAGGGAAGGGTTGGGC
GTTAGAAGTATGAGAAAAGTGTGAAAAAGGACCTTTCGAAG
>Cluster_88405
TGCTGAAGTTAGTAGGAAGAGTTCAGAGGTGGAGAGGAAGTCCAATGAAGTGGAAGCTCG
AGAGAGTTCTCTTCAGAGGGAGCGATTTGCCTACATTGCTGAACGAGAAGCAGATGAGGC
AACCTTGTCAAAGCAGAGGGAGGACTTGCGTGAATGGGAAAAGAAGTTGCAAGAAGGAGA
AGAAAGAGTTGCTAAATCTCAAATGGTTGTGAAGCAGAGAGAGGATAGAGCAAATGAAAG
CGATAAGATAATCAAGCAAAAGGGAAAAGAACTTGAAG
>Cluster_43688
GACCGAGAGATCCACGACCAAGGAAAATAGGATTTTTTTTTTTTTTACTTTTATTCTATT
GTTATCACTGATAACACTGATTCATTAAGGATCTTAAGGTTTTTAGCTACGTTTTCATTT
AAAAGAAATTTTTTGAAGAGTTACAGAAAATTTTTGAAGAGTTTACAAGAACTTTTTTTT
TTTAAGTAAGAAAATTACGAAGAAGAATTACATTTTAACTGCTTCGGGTTCCGGTATACA
GTTAAGATCCAAACCCGAATTCCGTAACCCGACCCGAGTTCTTCCATCTGACTCTCCATC
TTGAACGTCGTTAGTATCCAATGAGCTCTTCGACTCAAGGCTCTGCCTCCGTTTCCTCTT
CTTAGAAGGTAACTCTCGTTCAACGACACCACCGCCGTTAACTCTCGCAGCCATCCGTGT
TGCCACGTGTAGTCTCCGTAGTATCTTGAAAAACTCATCCACCTCTTCTTCCGTCACGGT
ACGTACATCTTCTTCGCGGCGTTCCTCTTTCTTCACCGAGCTCATGTTAGGCACAAGAAA
CTTCAACGGCGTCGTACTGTTCAGACCGGGAAATAAAATGCTGTTGCTGATGTCTTTGTT
CTTTAACACCCTGTTGCT
>Cluster_101408
AGATAACCCCTCACCTAGAGCTTACTTTAGATGCTCGTTTGCGCCTTCTTGTCCAGTAAA
AAAGAAGGTAATTTACAAACACCGAGTTGATTTTCATTTTTAAATGTTTTATCTCTGCTT
ATTGAGTTGTCTAATGATGTTATGTGGCTTGTGTTGTTGTTATTCAGGTGCAACGCAGCG
CAGAGGATCCGTCCGTACTGGTAGCTACATACGAAGGGACGCATAACCACTTAGGTCCAA
A
>Cluster_110266
TGACCTGCTGGAGTACGGTTCCGTTGAACAGCATCCTAAGATGGAAGGACGCCAGCTGAT
CATGGTCATCGCCCCGAAAAAGAAGAAGTAATCAACAGGGCACGGCAGGCCTTCTGATTA
TGTTTATCAACTGAATGCGGAGTATCCGAACATGCCAAAGATGAAGACTAAAAGTGGTGC
TGCTAAGCGGTTTCTGAAAACTGCTAACGGTATCAAGCACA
>Cluster_94796
CAAGCTTCACCGTGAAGATGAGAAAGGAAAAGATCTCTATTTTTCTTTCTGTTTGTGAGT
TGTTTTAGGGAGAGAGAAAGTTCTATGAAACACCGAGAGAAGACAGAAAAAGACGTTTGA
GAGTAGAATGGTGTAGTAGAAAGTGTATGTGTATGTTTTGTTAATGTGTTTTGTGAATGT
TGTTTGCCGTGGAATATCAGAAAGTATCTTGTTGTGCCTGTGACAGAAAAACCGCCAAAA
CTGCATACATTTTCTTTAG
>Cluster_63051
CAAAATCACAAACTTAATAGGAGGCCCTCAACGAAACTTCACATGTATTAATGGGCCCTT
CACAGATTCTTCAGGCCATTTCCTTAGGACTGGGCTTCACTACCAGCTCCTTATTACCAT
TTTACCCTTCTTCCACTCGCCTACACTTAAATACTCTCTGATCCCCAAAAACAAAAACCC
TAACCCTAATCCCCGCCGGAATCAGAAACAACCAGAATCAGAGATGGGGCGCGTCCGCAC
GAAGACGGTGAAGAAATCCTCCCGCCAAGTGATCGAGAAGTACTACTCGCGCATGACGCT
CGACTTCCACACGAACAAGAAGATCCTCGAGGAGGTCGCGATCATCCCTTCGAAGCGTCT
CCGCAACAAGATCGCGGGATTCTCCACGCATCTCTTGAA
>Cluster_61820
TGCATATCATCTTCCGCGCAACACCCGAAGCAACTCATTTCTCTTTTCTTTCTTTCTATT
TATTCAAATCTGCAACAAGACATGTGCCAAAGCTAACATTCATATGGTAGCTGCAAAGAT
GATTTCAAAATTAAAAAAATAATAATAATTGAACTCTCTAATCAGAGATAATGGCTAACT
ACATTTAGCAAAATCACACGAGATATCAAAATCTGAAAATTCAACAGTCAAGGAAGCGTT
ATCGAAACAATGAACTACAAAATGGAGACTCAAACGTTTCTATAATTAGCGAGAAACGAT
CAATTTACAGGTTCGAATCGGGGCGATCAGAATAAGTAGTAGAAGATAAACAGAGAGCGA
GCTTCGTTACCTCTCGAAGAAGATGATGATCGGAGAGTAGTAGTAGAG
>Cluster_77389
TCCCAACTTTCTCTCGGCTCTATAACTTCTGTGCTCAACATCAGCTCTTCAGGCTCCACA
CTAGGAACATCTTCATGCTTTTTATTCGAGCTAAGTGATTTGCTCTTTGACCTGCACATT
GCATGAGGGTTGATCAAAAATCATTCAGGGTATACATGTACAGCTTCGGAATACATTCTA
TGGCTTAGTACAAGGTTACAAAAGTACACACCATATAAATATTAGAAGTACATCTTAACT
CTAAATTGAGGTCATACCATTATACACCGACTAGAAGTACATCTTAACTCTATACCTTGT
TCTATTTAAGGTTGAGATT
>Cluster_66267
GATTCTTAAATATGAGTTTTTGTTCTTTTTCACAGGGTCCCGAAATGGATAAGAAGGATG
AGGATAAGAAGGATTAGGTATATAATAATATTATCAAGATTTGTGATCAATTACATGATA
CTACTTTTATTGGTTGAGCTATTTTTGTTTAATAATTTTTATTTAATCAAGATAAATTAT
ATAAAAGTTTGCATGTTATTAATCTATGTGGATTAATATCAAACATCAAATATAATAAAA
TAAAAAGTGATAATATATTTTGTAACAGGGAGGTGAATGAGGAGTATGCAAGGGAGATAA
AGAAGCTATCTGAGAAAATCATGGGATGGTTATCAGAAGGACTAGGGTTACATCGTGATG
CATTGAAGGAAGGTCTT
>Cluster_93763
CATGATTGTGCCTTGATACATATAGTATAAGGCTTTCATGATTGTGCCTTGATACATATA
GTATAAGGCTTTCATGATTGTGCCTTGATACATATTCTACATAACATACGCTTTGATGTT
ACTTTGTTTCTTTGTTTAATGTATATGTTTTTGTCAATATCTTAGTTCTTTGTTGGTTTC
TGTGTTCTTCTTTTCCGTATGTTCTCATCACCAACTGTAAATTATTTTAGATCAAGTTAA
TGTTATGTTTTTGTATGGCATG
>Cluster_91703
AATCCCATTCGCTCCCCTAGCTTTCGTCCCTCAGTGTCAGTATTGTCCTAGCAGAGCGCT
TTCGCCACCGGTGTTCTTCCCAATCTCTACGCATTTCACCGCTACACTGGGAATTCCCTC
TACCCCTAACATACTCTAGTCGAATAGTTTCCACTGCCTGTATGTGGTTGAGCCACACGC
TTTAACAGCAGACTTATTAAACCACCTGCGGACGCTTTACGCCCAATCATTCCGGATAAC
GCTTGCATCCTCTGTATTACCGCGGCTG
>Cluster_34362
CCCATAAATGGAAACTATTTTAAATGCATGTTAACACCAGAAGCTGGCATTTTCATTTGC
ATTTACGCAGTAAAAGAAAAAGAAAAAAAACGCTTACAAACCAGAGTCACTGCTAATAGC
TTTACAGTGGAAGCTGAAACACAAATTCCTGATTTAGGAACATTTTATATATCTATATGA
TAAAACGTAACATTCACTGATACCCTCTTCTACACCAAAACCCTTACAAATAAAAATGGG
AGGAGAATCTTGATTAAATGCCCTCATTCACAGCTTCAAGCACCAAAAATTTGAGTGGTT
TTGGGGAAAAAACAAAAAGTAAACTTGGTTGTGTCTCAAGCTACACTTCCCTGGTCTGAG
GCATCTTCATTGTAGTAAGGTGTTAACTTTCCATCCTTAGTCTTGTTATGGCTCACGTCG
TCTCCACCGCCAATTTCTTGCAACATCTTAACCACACGTCTCATGGAAGGTCGGTTTATG
GGCAAAGGACTCGTGCAGAGAAGCCCAATGTTGAGGATTTTGCTTATCTCTTCTTTGAAA
CAAGAGTCAAGTTTCGGGTCTATCACATGCTCCACGCCTTTCTGGTCCAATGTCGAGCAG
ACCCATTTCACCAAATCTTTCTCCCCCAGTTCCGGAGCAACCGGGCGTTTCCTAGTCACT
ATCTCAAGTATCACTACCCCGAAACTGTAGATGTCACTCTTCTCATTCACACGGAGCGTG
TATGCGTATTCTGGTGCAATATAACCGCATGAGCCAGCGATCCCTGACATGGACTTGGGA
GCTTTTCCGGTCAAGTCAACGACTTTA
>Cluster_103447
AAGAAGTTCCTATGCACGGTGCAATCAAGACCACCAACTAGTTCTTGACCTCCCTCTTTC
TGACCTGGAATTATTTACAACATTTTTCTCGTTATTTTGTTTTTTTTTTTGTTTTAAATA
ATGTGGCAACACAAGTTGTGATGGGAAGATGAGTCAAGTAAGTAGTCTCACCAACGGCTC
TGTCTGCCAAGAAGATAAGACCAGCGCATGTCCCCCAAACAGGTTTCCCCGTTTTT
>Cluster_75177
AAAGCAAAGACATTGTCAAGTTCAAGGTCAGATGCTCGAAGTACCTCTACACTTTCTGCG
TCTTTGACCAAGAGAAAGCCGACAAGCTTAAGCAGTCCCTTCCTCCAGGTTTGTGTGTGC
AAGACCTTTGAAGATGAAGATGCCTTGATGATCAATCTTCTTTGCCGTTTTATATTTGTC
CTAGAAGAATATGCTTTGTGTCCTCGTTAAATTAAACCTAGACTTTTCAGTATGCTCCAG
TGTGACTGTTTATGAATTGATTCAGTTTTTAATATCAGAAAAGGTCTCGCTCTTGATATA
AAAAAAAAAAAAAAATCTGTTGATGGAGA
>Cluster_78097
TTTAGAGAATTGTAGTTAGACTTGATATGGCCAGTGTTTTAACAATTAAAGTTGTCCTGG
AATGGCACACTATAAAAGGTGAAAGTCCTGTTTTAGTTGTAAATAAATAGAGACACGTAC
GGCATGATATGAAAAGAAAGAGTCGATTTGCTTGGGAGTGCAGATCTAAAATGTTGTTTT
GTTTGTAATGTAATAAACAAAGAGATGGTAAAATCCATCAAAAGCTAAATAAAAACCAGA
AACCGATAGAGAACAAGTACAGTGATGGAAAGATGAAAAAGAACTTTGAAAAAAGAGTGA
AAAGTACCTGAAATTG
>Cluster_85973
CTGAGAGCATTCGAAGCTTGACGATTGTGTAAACCATGGCGACGGCTTCAGTTGCTTTCA
AGTCTAGGGAAGACCATAGGAAGCAAATTGAACTAGAGGAAGCTCGTAAAGCGGGGCTTG
CACCAGCTGAGCTAGATGAAGATGGAAAGGAGATCAATCCTCACATTCCTCAGTATATGT
CTTCTGCTCCATGGTATCTCAACTCTGAAAAGCCCAGTCTTAAGCATCAACGGAATTGGA
AGAGTGATCCCAATTACACTAAGTCATGGTATGACAGAGGTGCCAA
>Cluster_82931
GTGGTGGTGAACATGTAACCTCTCTCGGTAAGGATCTTCATGAGGTAATCAGTAAGGTCA
CGACCAGCAAGGTCAAGACGGAGGATGGCGTGTGGTAGAGAGAAACCCTCGTAAATTGGC
ACAGTGTGGGACACACCATCACCAGAATCCAACACAATACCGGTAGTACGACCACTGGCG
TACAAGGAGAGAACAGCTTGAATAGCAACATACATAGCCGGGGAGTTGAAGGTTTCGAAC
ATGATCTGCGTCATCTTCTCTCTGTTAGCCTTCGGGTTAAGAGGAGCCTCGGTAAGA
>Cluster_105096
TTAGATATCTTTGTTCGAGGCAAGCTCAAGAATCACTCGACAATGTCCTCATCGATCTCT
ACAAGGTATTAATTAAAACATTTCAGACCGAACACCATTCTATTGTCTAGCTAGCTCTAT
TGTTGCTAGACATTAAAAATTAGTTTACTAAAATAATGAGCAGAAGTGTGGGAGGATAGA
AGAGCAAGTTGAGCTGTTGAAGCAAAAGCTTTGGATGATATACCAAGGAGAA
>Cluster_40520
AAAAAAGGTAAAGAATCTACTCTTGAGTGGTTCACGAGTATCCAACTTCGTTAAAGATCT
GTTTTTCTTTATCTTCTTAATCTAATGCGTCACACATTGTTAGAGTAACTCGCCGGGAAA
TGGGGAAAGCTAGAGGAGTTAACAGCGGCGCCGGAGAGAGCTCTCTCGGTTACCTTTTTG
GATCCGGCGAGTCTGTTTCCAAACAAAACGTGCCCATCCCCACCACGACAACACCAACCA
CTACCACCGGAGATAAAACCAAGACAGAGGAGGAGGAGAAGAAACAGATGTTGTCGGCTG
GTGTAAGAGGAAGCCCTAATAATTACATCAGAACAGAGGGACAAAACTGTGGCAACTTCC
TCACGGACCGACCATCGACGAAGGTTCATGCAGCACCAGGTGGAGGATCTTCTCTGGGTT
ACTTGTTTGGATCTGGATCTGGCAAATGACTTGATTCTGCAGCATTTTGAACCGTTTGAA
GAAAGTGTAAAAAAATGTAACTTTATTTCTTATGTTCTTAAGGATTGTTATTTTGGATTT
GGCCGTCTCTTTATGTTCTTGAATATGGATTTTGTCAATCTACAGTTCAAAGCTAGAAAC
TTTTCTCAATTTATACATCTCGAGAATGCGTTCCTTAAAAAAAAAAAAAAATGACAACAC
CAACCACTACCACCG
>Cluster_106033
GTGTGTATCTCCCTCGTTCCTCTGTTTCTCTCCCTTGACTTCCGGCTAATCGTAGAAGAA
GAAGAAGAAGAGGAAACAAAACCAGAAAAAAGAGTAACTCGCCGGGAAATGGGGAAAGCT
AGAGGAGTTAACAGCGGCGCCGGAGAGAGCTCTCTCGGTTACCTTTTTGGATCCGGCGAG
TCTGTTTCCAAACAAAACGTTCCCACACCCACCACGACAACACCAACCAC
>Cluster_116819
AGGGTTGACGCAAATCCCCCTCCAAGGGATCATTTACTTTAAACGGAGCAATCTTAAAAA
AACAGTGATTGTATAATCCACAAGTAAACGTCAAAAAGAAACGCTGTAATCCGAAGGACG
TTGTAGGAGCCTCACGGCTTCTCCGTCTGAGGATTCTGGCTCTCATATTCCATTGCTCTG
CGGAGCGGCGTCGCTGCTTTTACCGTTT
>Cluster_64062
CGCATGATCTAGTTGGAGATGGTAGTAAGGAGAGAGTGGAGTCTCAGACAGACAAAGAAG
AGGAGACTGGCTCGGTCGTAAAGACATCAGTCGATACTGAGATCAAGACTGCTGGAGCTA
ACACTGAGCAGAAGAAGGAAGTTGCAGGACAAGGCGCACCTGAGTCTGAGCCTGAAGCCG
AGACTAGAAACCAGGAGGGAAATGGTCTGACAACAGAAGCTGAGGGGAAAGAGAAAGCGG
CAGAAGCAGAAGCTGCTGAGTAACCCTGCCCTGCTCTCCTTTTGTAAGAGCATGAAATGT
AAGAGTTTGTTTCTGTTTATCTATTCATGCTCTTTTTTGTATCTAATCAATGGTTATATT
AAGTCGGTGAAAGAAGATGTTATTAGGCTGAG
>Cluster_89739
GGCCATGTATCCGCACGTGCCGAGAATCTCCGTCATAACTCTGCTCTCGTCTCTAGCAAT
CAGCTTGGAGAGTCCCAAGTCTGTAACCACCGCTCTGCAATTCCTCGTCGAGTAGAATGT
TCTCTGGCTTTACGTCTATACGCCTTTTATGATTTGGCTCTGGAACCCGTCGATGGCTTC
TTCAAGATCCTCGAGGTTGAACTTGGTCGGGACTCCGGCGACTTTCGGGAGGAAACTGTA
CTCGATCCGGAGTTCTCTTCCTTCGGAGCTAGAC
>Cluster_74097
GGCCATGTATCCGCACGTGCCGAGAATCTCCGTCATAACTCTGCTCTCGTCTCTAGCAAT
CAGCTTGGAGAGTCCCAAGTCTGTAACCACCGCTCTGCAATTCTCGTCGAGTAGAATGTT
CTTTGGCTTTTACGTCTATATGCAAGATCTTTGACCTATAATCTTGGTGGAGATAAGCTA
GCTAGGGCTTTGGACACGGAGAACTCCTTTGAACAGCCGGACCCGACTTTTATGATTTGG
CTCTGAAACCCGTCGATGGCTTCTTCAAGATCCTCGAGGTTGAACTTGATTCGAGGATCT
TCCTCTCTTTTGTTGTAACGTCGACGGATTAATT
>Cluster_41642
TACTAAATTGGTGACCGATCATCACGAAAGTAACTATTAAGTATCCTAGGATATAAATTT
ACAAATACAAAAAACTGATTAGCTGACAAATCACATATCTAACACAGGTATCTAAACAAT
ATATAATCAAACATACAACAACAACACACACTAATTAATAATTCGATGCATATAGACTAA
GAAGCCAAACAAGCTTCCCAAAACATTCGATCATTTTCAATCTTCCTCCTCATCAACCTC
TCATCATTCCTTGTGGAAGACGAAGCAACCCTCCTGCTTTCATCTTCTCTGCTCTCCGGC
CACCTCCCGTAACTATTCACCTCTTCCTCATCGTGTTCTTCTTTCTCTCCCGTGTCTAGC
TCTTCTTCTTTTTCTTCTTCCTCATCCATCTCCATCGAGTTAAAACCAGTTGATCCATTC
CTCACCTGACTCGTTGACTCAGCATCATTCCCATAATCTTTATCATCATCTCCCTCGTGG
CCACCTTGGTCTTCATGAGTCTCGGAATCCGCAGATGCTTCGAATAACAAGAATGATGAC
ACGTCCACAAGGACGCTGTTCTTCGTGTTCATATAATTTGAGTTTTTCTTTTTTTCTCTT
TGACAATGACAAAAGACACAACACACAGAACGTAATAAGTTGGGGTAACATGTG
>Cluster_89061
CAACATGGTGGTGGTCACACTAGCTGCAGATCCTTGACCTAGTTGAATCCTCACCTTGAT
CATGTCAATGGGCTGGATAACGCAAGTGGCGAGCATACCAGAGGCACCGCCATTGACGAA
AGGCTTCACAGCAGTCCAGATACCAATTGGTGCTACTTTCTTCTCCTCCGCCATCTCTCT
CTCTCTTTCTTTTGGATCGTACGTAACTATCTCAAACGCAGAGAAAGAGAAAGGCGGAGA
GAGATGATTCACTATCACTTGGTGGTGGTGGAGAGG
>Cluster_94084
AACCTTCTTGACCTTCTTGTAACACTTGGCACAATCAAGATCCACCTTCAACTTCATCAT
AGTTACCTTTTCCTTTCCCTTCTCGGCCATGGCTTTGGAACGGAGATCTGAGATCTGATG
GGGACGGTGGCTTAGAGTCTACTTCAATGTAGAGAGAGATGGATGGCGGTGAGAAGTGTA
GCATTTTATAACACTGACTCAAACCTGACTCAACCAACCACTGCTTGTGGATTCTACTAC
TATTGGTTTATTCTCAAGTGT
>Cluster_110268
AGCAAGCATCGTGAATGGAGGTCTTTCTACGGAGAGAGAGAGAATGATAGCTCAGGTTTT
CCAACCAAGTCACAGGTAAACAAACACAATGGCAAATCTTATATACACCCTATTGAGAAA
ATGACCAAAGGCGATGATTAAACTTTGCAGGATGCCGACGATGAGCATAGAGGATGCAGG
GTTAACAGAGATGAATATAATGAATGATTGGCAAGAGCAGA
>Cluster_92054
AACCCGCTAGGGTACGACGCATCGACGGGTGGTTGGGAGCAACAGTCGATTCAGAGACTG
GTGGCTTGGAACAGCGGCGGAGGAAACGATACAGGAAACGGAGGAGGAGGAGGGTTTGTG
TTTGCTCCTCCTCCTAATCATCCTAATTCGACGGCGTCGTTTCAGCCAGTACTCGGCCAA
GGCCAGCTTTATTCTCAGAGGGGTCCCCTTCAGTCCAGTTACAGTCCCATGATCCGTGCT
TGGTTTGATCCTACTCACCACCATCAA
>Cluster_85428
GGTGGTATAGCACGCTGAAAGAATTTGACGGTTTGATGGGAGAAAGGAATACTAGACCCA
GTATTTTTCCCCTTCATTTGGAGATAGAGAGACACTCATCTGAACAATGAAATGTATGAG
AAACTTACAGCAGTTTTATGTCACTTTTGTAATGGATTGTTCTTAAATATTGAAGATAGT
TTCAGAACAAATGAACGGTCAGCCGTTGCAAGTTACCTTGAGATTTTGATATCTCCATTG
CTAGTCTCCATTGATTTGCTTTGCTTTGTACTCCTCTGGTTTGACGAG
>Cluster_80839
GTTTTATTTTCTGTCTGAAAGAAAAAGAGAAATAAACCATTTGTTCTTCTTTGGCTGGGC
GGCAATGGCGGAGGAGCAAAAGACGACTAAGGTTGACGTAGAATCTCCGGCGGTTTCAGC
TCCGGAGAAGGAACCAGCTCCTGCTCCGGTGGAAGCTTCTACAGAGGTTGCGGAGGAGAA
AGTTCATGATCCACCACCTCCCGTCGAGTCCAAAGCTCTTGCCGTTGTTGAAAAACCCAT
TGAGGAGCCTACACCAAAGAAAAGTTCATCTGGTTCGATCGACAGAGATGTGAAACTTGC
AGACT
>Cluster_114822
GAGGTCCTCAGGCGGCTGGTGTTTTAAGTCAGATCGAAAGAGCTACCAAGAAGAGACAAG
GAATAAAGGTACTGAACTCTTCTTCTTTTTTTCTCAACATTGATGAGAGATGAGTATTTT
TTTTTTGGTGTGATATGCAGTGGACAGAGGAAGAGGAGGAGGTGTTCAAGAAGAAAACGG
TGGATGCATATGAGAGAGAGGCAAATGCTTAC
>Cluster_107855
GCATCCATCTTTTTATTTTACCGAAGTTACTGAAGATATCTACGAAGTTCCAGATGCTGC
AGAGACCAGAAAGGTATCGTCTTTCCCTGTCCCCAGATTTGATGATTCTCACAAGTAATC
AAAAACTCTGTTTGCTAATTTATGCTTTTACTAATTCTGTAGAGATGATGGTGTCATGAA
TGATGGAGGATAAGTTCCAGTTAGCCTTATCTTGCTGACTTGTGGA
>Cluster_17150
TAAATAGAGTTCACGCGATTCTCTAAATCCAGAAACTTTTTTTTTTTTTGGCTAAGGTGA
AATTGAAGATGGTATCGCTGACCTGGAAGCACCACACGCTAATTCAAGCTTTGATTTCGC
GAGGCCCTCTCAAGGAGAAAGAGTTTGAATCCATCTTCACCGCCGTCACCGGCAGAAACC
CAGGAGGTGCTAAGAAGATATTTGATAAGTACCTTCTTGAGATAAACAAAGAGCTCTCTT
ATGTACACTTTGAGTTGAGGGCTTGTAGAGATCAGTATGATGGTCAAGTTTGTTACGGAG
TTGTTAACACTGTCTCTGATGATCAATCCAAACTCGGCACTAACTACTCTGTTCCGCAGA
TCGCTTTCTTTAAAGGCATTATAGAAGCTATTGCACAGGATGAAGCTGCTCAAGGTTGCA
TATCTAGCTTTGATGCCCTCAATATCCGATTGGAGAATCAGTTACCAAGTGAAGCCAGCA
GCAGTCAACAGCAGCAAGTCCCACCTGCATTCAAGAACTTTTCAATGTCGCAAAAGGACA
AAACTCTCGATGAGCTTGTAAGGGACAAATGGCTTTGCCGCACAAGAGAGGGTAACATCG
GACTTGGAATAAGATCTCTTCTTGACCTGCGCAGCTGGTTCAGAAACAATGATGTTCCCT
CTTGCGAGGTTTGCAATGAAGCTGGAGTTAAGGCGGATTTGTGTCCAAATGAAGGTTGTA
CGGTCCGTATACACAAGTACTGCCTTCAAAACTTGTTATCTCAAAGGGATGATAAAGTTT
GTTCTGGCTGCGGGAAGCCATGGCCTTTGGGTAAAATTACAAAAGAAGAAGCTGTTGAAG
CAGCAGTGGATGAGGAGGAGGAGGAAAACGAGACTCAAGCCACAGCTTTAAGGTCCAAGA
AAAGAAAACAAAGGAGCCAAATAGACTCATCTCAGAACGTTTCTTCTCAAGCTTCTTTAG
CCTCGAGTAGTGGTAACACTAGGAGAAGAGTAACTCGTAGCGCTGCACACTTGAGTTAGA
AAAAATAACGTTTCGGAACTCTGGGTTTTAGGGCTTAGATGTGTATTTTGATGCCTGTTT
CTGTGTCCCAACATCACTTGAGAGATCAAAACTCTGGTTTTAGTGATTAGTTAGTTTTAT
ATATTACTTTTTGAAATCATGTAGCAACGGGAGACTCCAAAACTTTGAAGTTTTGATTGC
TCATTGCTCCATCGAAGCAGGAGAGCTCATAACTGAGAAGGTTTTGGAATGTATTGAGGC
GATGGACGCTAATGGCGGCAATGAATAAGCGTAGACTGCATTAACGAAAGAGACCATATA
GACAGATTAGTGGATGTAAGAGTCACAAACACATCAACAAAGTTTTAGGAGCACATGTAC
ATGTGGCAG
>Cluster_103031
CGTACGTAAGATTCAGTTGTAACAATGGGGATGAACATGGTAACCAAAGTGAACTGGATC
GAGGGACGTGGCAAATCAGTAGTTTAAAAGGCAGTTATCAAAGGAGAGATCGTGAACAAA
GTGTTAACAAGTGAAAACAAGTGTGGCTGTCTTGGTGGAGCTCAATATGCTCAAGAACTT
CACCCTCTATGCTGTTGGAGGCTCTCTAGGTGGATTCAGCACTCACGCCAGCAACAT
>Cluster_102636
AAATAACGATTTATTGGTTTGATAACTTCTTCTCGGACAACCCACTGCAGTGAACTGGAT
CGAGGGACGTGGCAAATCAGTAGTTTAAAAGGCAGTTATCAAAGGAGAGATCGTGAACAA
AGTGTTAACAAGTGAAAACAAGTGTGGCTGTCTTGGTGGAGCTCAATATGCTCAAGAACT
TCACCCTCTATGCTGTTGGAGGCTCTCTAGGTGGATTCAGCACTCACGCCAGCAACAT
>Cluster_69612
CTACCGAAAGAATTGAGAATATCAATGATCAGTACTGGACTTTACGAGCAGAGGAGATAC
CTGAGGAAGAGAAGAACATTGGCCCCAATGATCGATTAATTCACGTGTACCATTTTACTA
AAGAGACCGCACAAAATCAGCAAGTACAAAATTTCGGAGATCCCTTCTTTTTGGTAATAC
ACGAAGGTGAAACTTTACAAGAAATCAAGACCCGTATCCAAAAGAAACTCCGTGTCCCTG
ATGAGGACTTTGCCAAGTGGAAGTTTGCTTCATTTTCGTTGGGACGTCCGGACTACTTGC
AGGACACAGATGTAGTTTATAATCGCTTTCAGAGAAAGGATGTATATGGTGCATGGG
>Cluster_72305
GAATTTGAGAAGCTTCAGTTTACGGAAATCTTGGTCGGATGGTGTGATCTTCTCGATGTC
TGTGCTAGGTGATTACTTTTCTTTTTTTTCTTTTTATTTATTTATTTATTTTAGCAAAGT
TCTTTAATTCAGAACTTAATAATGCTTATTAGTATTAAATGTATTTGAGGGGAATAAAAA
GGAATTTTTTTTAGATGCTATTGATGTTGTAAGGACAAACGTTGATTCTCTCAAGATGGT
AAGATTAACGTAGATCATAAGGGATCAAACCTGGAAAATTCATTTCTTTTTCTCTTTTTT
TTTGGTTAATAAACACCCTTTTGTTGTACACTTTAAAGGTTGA
>Cluster_108835
AACTTTTAGTTGAGGTTTTTTTTTTTTCTTTTTACTTCAAAATGTTTTGCGTTTATTTCA
GATGAACCTGTTCTCATCTTGGTGGTCCATGATGATACATAAAATTCGTTGAAATGAGTT
GTTGCCTTGTTGGATACGTCTACAATTTCATCTCTGATTAATATCTCTGTTCAAATCAAC
CAATTTATAGGTTTATGTAGTTCTCTCACTTTGTGCATAAGCAA
>Cluster_70156
GTCTCTTAACTTCTGAGAAAAGGATCAAAAACCATAGGTTGATACATATATTAAAATGGA
CTCGGACCCAACATAAATACGTAAGATTCAATGTCTAAAAAAGTGAAGGTGGGGTGAAGC
TAAAACCATGGAAACTAATTACAAAGTACAGAAACATGGCGTGGATGGAAGTAAGGGTAA
GGATCTTCATTCTAGAGCTAAGCGTTAGCGTTCTGTTGTAGCAACTCTACTTCTTCCAAG
TCATCACTCTGTATCTGCAAGTCTTGCGGTTGTGCTGGTGGTTCTTGTGCAACAGGGTAT
ACCTGTGGCTGAGACATTCTATAATAGGGTTCCTTCAAGTCCAGTTTGCACGAT
>Cluster_47848
ACTTAAAAATATATATAACAAACAGAAAACGGTTGGGGGAACATGACCCGTACCGTAAAG
TCTCCGTCTGCCCCTGGTCACAATCAATTGAGAGAATAAGATTCGTGACCCTGAGAGTGA
AGAAGGCTCTTGGAGAAGCTTGTAAAGCTGCCAACGACAGCGACCATGATGCAGAGTTGA
AGCTGACGCCGACGAAATCTTGACTCTTCCTCTGTCGCCTCCTCTCCCCCTTGCTATGTG
ACACGCCTCATCTCCTCCTCTGCTCCGTAACGCGGCTCCTCTGCTCCCTGACGCCCCTAT
ATGCCTCTCTCCTCTGTGACATCTTGATGCCATCTACGGTCAAGAAAGTTGCTCACTCGT
CGAAAGAAAGATAAACGAGGGCTTGGGTCTACAAAGACAAGATATTGGGTTGGATTCAAA
AGTCTCAACTATATTTTTGGTTTACGTGTTTCTCCGGGTTTTGATACCCAGAATAGGTAA
GCATTGGGAACGGCATCGCCAGAGGAAGTATTAGAGACGGGGTCAGAGAAGAAACCGTCG
CCGGAGGAAGCACCA
>Cluster_63315
GCACCGTCATTTCTATTTGCAGCCAATCTGAGTTGGGAAGTTACCAGAGATTTGATCGAA
AAGATGATTTACGATGTCAACTCCGTTCTCTTCAGATCTTTCCTGAGCTCCAAGTTCTCT
ACCGACAAAAGGAGAGGCGAGGACAAGCCAAGAGAACAGAAGCCCAAAGCCAGCGACAAC
AAGCCTGTGATGAATGAATAAGATTTGTCCTTGTGTTTCGATGTTACGTTTCTATGTTCT
AAAAACATTTTCAGTTTGAATTCTTCATCTTTACTTAATTAGCTTTTGATCATATCCAGT
TTCTTATATGTCAAATTAAAGATATCCAATTCACCTTGAGAAAAAAATTCGCAGTTCATT
GATGGATTCTAAAATTAATTTCTATAACTTCCACAGA
>Cluster_112306
CTGACTCCAAGAATATAGCCCGCTATGCGATAATGTCCATTGGTATGGAAGTAGAAGCTC
ACCAGTTCGACCCAGCAGCTTCAAAGCTTGCTTGGGAACAATTGTTCAAGCACATCTACG
GCTTGACCACGGACAAAGCCGTTGTTGCAGAAGAAGAGGCTAAGTTAGCCAAGGTCCTTG
ATGTCTACGAGGCTAGGCTCAAGGAGTTCAAGTATTT
>Cluster_64771
AAGCTTAAAAAAGATCATTAAAAAAAACACTTGTTTCAAAAAAAACGACCTCAAATCAAG
TAAGGCTACCCGCTGAATTTAAGCATATTAATAAGCGGAGGAAAAGAAAATAACTATGAT
TCTCTCAGTAATGGCGAATGAAGAGAGAAAAGCTCAATCTTAAAATCTGTAGGCTTTCTT
GGTCTACCGAATTGTAGTTTTTAAATTTGTATTTTAGAGGCTTTCTAAATTGAAGAAGTG
GAAAACACGAATTTCCTATCATTGAGGGTGAGAATCCCGTTAATTTCTTTTAAGATTGTT
TCATTATTAAAATGCATTTTTACGAGTCGAGTTGTTTGGGAATGCAACTCTAATAAGGTG
ATAGATTTCATCTAAAGCTAAATATTG
>Cluster_63762
GGTGGGTCAAAACTCATCCAAGCTCTTGTTTGGATCATAACATAGACAAATTCGGATCTT
GGCATACATAAGGAAAGCAATAATTAGATTAAATTCGACCAAAAAAGCCCGATTCATACA
AGTACCTCTTCACTAAGTTAGAAAGAATGAATAAATGAATTATATCAAAGTTAAATAAAG
TTATAGATGGACGGAAGCCCTCCAAATTTCTATCTAAAATAACTAAGGACCTCTCTCTCC
TTTCTACATGAACTGGTCCAAAGGGATCAGCATCACACTGATATCATCCGATGAGCCTCG
TGAAGCCGAGAGATCAACAAGCTTCTTACAGGCGGCCAACAATGGCTTCTCCTCGGTTCC
TAGGCAGAAGGGACGAGCAATGTCTACTGCTTCT
>Cluster_38349
AAAGATAAATATGTAATATTTAAACTTTAGTAACTAAATTATTCAATAGTATCATATGTT
AATTCGTTACAACAGTATTAGATATGTTTTTACCAAATTATAATTCACACACTAAGCTGA
CGCTAGCTGCCAAGGTTTTTTCACCATCGGCTTGTTTCATGCTTCAACTTATTCTTCCGA
CGTCTTTTCTTTGAACTCGTTTCTGTTTCCTCTTCGTCAACCATCTTCCTCTTTCCCTTA
TTCTTCTTCTTTCGAGAAGACTCTTTACTTTTCTTACCAGGAGTGTCTACCACTGGAGTA
GTATCCCCTCTTGGGAACGAGCCTTCTTCGTCTTCTTCTAGTTGCCAATTGCAGAACAGT
CCTCCATTGCTTTTGCCGTTAGCTGACATTGGCAATGGCTCCCCAGCTCCGGGGAGCAAG
CTGTTGAAAGTGACATCCCCGTTTTTACCACCTTTGCGCTCTAACAGAATCCTGTCTGGT
CTGATTATTGTGCCGAGGATGCTTCGGTTCGGTCCTAAGGCTAGAATAGCTTTCGTGTTT
GTCAATGTAGACAAAGCCATTGAAAATGCTGATCGAATCTGAAAGTAGTTGAATGAGTTC
TTGCCAATGTCATTCTCTGGTGTCTGTGGATCCTCGATAGAGATGAGCCCTGGTCGGGCT
GTGTTTAGAAAACCTTTGTTGTACTTTGAAAAGAAAGAGCCACCCTTCTTGCAAGATA
>Cluster_88407
TCTTGGTGAACGTAATCCGCCAAAACCTCCTCCATTCCCGCGTTGATGTGAAACAGAACA
GGGATCTTCCGTACGAGAGACGCGTTGCTGTAGCCTCTGGAAGACGGGAGACGAGCCAAT
TGAGATTGCCCGAGAGAAGCAACCGCACGATCGGTGCTCCTGGAGTCGGGTTTGAGTCTC
TGGGTTAGGGAAAATGGGATCGAGGAGATTTCTCTTCCGAGTGGGTTCCTCGCGGCGGCG
GACGGGGAGGAGATGTTGTTGGTTATCGAGAAAGGTGA
>Cluster_12324
GAGAAGAAAAAGAAGAAGGACAAGAAGGAGAAGAAACACCATGACGATGGTCACCACAGC
AGCAGCAGTGACAGCGACAGCGATTAAGGTTTGTATTTTTTTTCTTTCTCATTTCTGTAC
TTTTTATTATCTAGAAACTGGAGATCTGATCACTGAAACAAATATTGTCTGAACTCTGAA
GGATTTGAGTTTTCGTGTCCCAACCATATCATAGATCTATTATTTAACAACTTCCTATGT
TTACAGATCGTATAGGAATCAGAAGTACTTTCTCAAATTGATGGATTTTCATTATTTCAT
TTTTTAAAACTTGAAGAACATCAATTAGTGTCGCGATTATAATTGAGTTGATTTTTTTTC
CCATCTGGTAAATTTCATTCCAAAGAAAGAACACTTTTGATACAACAATTGGCGGATGAA
GAACAATCCCCAGACACTAGAGCCCACATGAAGGCGGCAACTTAAACCCACACCGGGGCA
GCGATAGATTAAAACTGGAACTAAAGCTAGATAAACAACTATCACAAACTTAAAAGAGGA
AAAGCGAGCAAATTGACTTAACAAATTTTAGAACTTAGGACAGTCCGTGAACGGGAATCG
TCGTTGCTGCCTATAGCCCGCCACACGAGATCTTCCACTTCCTTCATCATACCCATGGCT
TACCGCTGCTGCTTCACGCCCGCCAAACGATAACACCCAAGAAACCAAGACCCTACAACT
TCAAAATCCGACAGAGGGAACTCCACACAGTCCACACAATCTTCGGATAGGGATGCGACG
CCTTCAGAGATCGCTAACTCCTAAATTGAAGTCCACACAACCTTCACAAACACGAAGCCT
TGCCAATCGAAATAATCCTGCCATAACACAGAATAAAACCGAAACCACAAGCTACCACTG
CAACTACTCCCTACGAACTAAACCTGATAAGTCAAATCTCACAAACCCTTAAGAAACACC
ACCATTTTTTTAAAGGGACACCATAAGTCTTTAGACGTCAACGGAATGAGACCCGACTGC
AAGGCATCGAAGGATACCACTGATTCAAGCACGTAGACGAAATTAACCGCCATCATCTCT
GCCTCACCGTCACAGAAACACCCGGACAGCTCATCAGACCCTTCCCACACATCAAACCCT
ACACGAGAGATCCACATGATTGAAAATCAGATGCTCTCAAGACCTAATAACTCCGACTCT
TCTCAACAAAGCCTGCTACAATCCACCGCGTCGCAACTCCAGCCATGGCTGACGCATCTC
CGGTTCGAAACCCTTGATAACGGCTTCAAACAGAGACGAGACTCCACACCAGAGAGGCAG
ACAAGGCGGCGATGGAACAGATCTGCGAGAGAAGCAAACAAGGAAGCTACACAAACGGTG
GAGTGCGCCTCCGGCGTCGGCACGCGCCGCCACGCGCCTCCGGACGCCGGGGGTAATCAA
ATCGCGTTTTTAAACTTTCTCTTCTCTCCGCAAAGTAGTCTTTTTTTCAATTGCGTTCAC
CTCGAGGTTATAATTGAGTTGATTAAGTCGGGTAATTATATTAAATATGTTATTTATGAG
GCATTTTTTTCAATTTATAGGCAAGGAGGATGTGAGGAGGACTATAAATGCTGCTGTTGT
CTGTTCCTATCATCTCACTCCTGACAGAGAGGG
>Cluster_30029
GTAATTCCGGTTCAGTTCACTCATGTCTTTTTTTTTTGGTCAACTTTTGCTTTCATTAGC
AAATTAAGCCCAGTGGCATTTTACATGGTACAGGTTTTCTTTTTAAATGCAGCCCAGACA
ACAGAAGATTACATATGAAAATTAGTAAATTAAAATACTAAGGAAGCGGTTTTGGTTTCA
CACGCGTCAGGGAAAGAAGTCATTATGAGACACGTAGAACACACGTGCCCTTTACCCAAA
AGACAGCAAGCTCAGCCGTCAATGGATCTTCTCCGCCGTGGAAAAATCAACCGCACCTCC
GCATCTTTTTCTTTTCCGTCGTTGATTCTTGGGGCTTCAAAGGATTTCTTCACCGGTACC
ATATAACTCTTCCGTCTTTTCGCCGTCGCCAGTGACCGGAAAACATACATCTTCGGATGT
TTACTTCTGGGATTGTTCAGACAGACCAAAATTGATTCTTTGTCGGACCGCTCCACACGA
GCGCCAAACTCTACTGAATCACTTTGGAGCAGCTGAAATAAATCCAACATCTTCTCATCC
TTTCCATCAAGAAAGCTCAACCTAAAGCCGATTCCGGCGAGATTTCACACGGGTTGAGTC
TGATTTCTATAAGAAAGGATTCAAAGTTTATCCTTCAAGGTAGATCCCCCATCACAAGCT
AAACGGGATTTGATCTAGATCACGAAAGAGAGGGAAATCAACTCATAACAGAGATAGATG
AAGAACCGTGAACAACTGCTCTGTATGAGATGAAGAACACAGCAAAAACACATCGCCTTG
CGAAAAGTAAATCGCCTGTGCGAAGACTTATTTATTTTATAGATTAAGATATTCACAAAC
GGAAAACAAAATAAAAGATGGTAACCGGCGGCGAAGGCCACCGGCCACCGACGCTTAAAC
TTAGATTAAAAGCTCTTCTT
>Cluster_101030
AGAAGAAAAGAAAGAAGAGAAGAAAGAAGAGAAGAAAGAAATCTGTTCCAATTCCGACAC
CTCTTCCTGACTTTTCTTACTCTCTCTCTCTCTCTTCACATTTTCTGTAACCGTCTAAAT
TTTTCCAATTAACAACGCCAAAATCGCATATTGTATCTGTACTATATATATATATTACAG
ATCTCGTCTTCACCATCTAATTTTAATAAAGTCGAGTCCTTTTCTTAAAAAAAAAAAAAA
AA
>Cluster_63912
TTTTTTTTTTTTTTTTCACCATAATAGTATATATATATATAATCTTTCTTTCCTCCGAAT
ATTATATGCAAAAGCAAACACATTTCAACTGAAAACACACACACAAACCCATTTCTCCTT
TTTCACTTTTAATTTGTTGTAGTGATAACACTGATTTAGTTTGACTAATCAACCATACGT
AACATAACTTAGCTGAAATAAAAGAAAAATACTTTCAAGAGTGTAGTATTCATCAAGGCT
TGAACTGGTCTCCTTGCTCCTCATCGAACTCCTCAGGCTGTTCATTCATCATGTTCTTCT
CCCACTTAGAGTTGTAAGGATCCTTGAAGCTCTTCTCCTCCTCGTTGTTGTAGTTGTTGT
ACGACTGGTCGTAGTTATTCTCGGTCGCCTGAG
>Cluster_78764
AGTTTGAGCCTTCTCTGCGTGGTGACGATGCGATTTGCCTCGGCAGCTATCGTGAATAAC
AAGCTGATACAAACAAGCACATTAATAAACTTGAACACATCCGGCACTAAATAGTTAATG
GTCCTACACACACTATTCGATACCTTGCTACTAGTCCATGATACACCACTACGTAATCTA
CCACCTATACTAGAGTACATTCTTGTCATGCACTGCTTACTCCATTCGTAAGATGACATG
ACTGACACGCTGTATCTGCCGCCTAAATCGACTTCGCTTTTCATTGGCAAATCTTTCTGT
GTAAAGATTGCTT
>Cluster_94442
TGACGTCCCTTCATCTTGGCAATCTTCATGCGGCGAGCTCTGGAACGCGAGTGGATCTTT
GTTGGCTTCCTGATGATGAATCCATCGTTCACAAGCTTCCTGATGTTTTGACGCGAATTG
GCCATGGAGATGTCACTGGTTTCGTTAGGATCGAGCCAGACTTTCCCCTTTCCGCACTTC
ATCACAGAGGCTGCGAGCCGCTTCTGGGGTTTCAGCGACACCATTTTTGCTTCTCCCTTC
TGGACACTGGTAAACCCGGA
>Cluster_112307
AGCCGCGGAATTAAAAATAATGATCAGCAGCAACCCCCATTTAATTCTCTGTTTCAAGAT
GCACTCTCCTTTATTCTTGATTCTTCTTCTTGTTTTGTTTCCAAAAAGTCATCAAATCTA
TGTTGGTTCACGATGTCTAGTTGCCCAACTCGAACTCAGGGCTCTAAGCCGTTGAAAATA
CTCACCAAGAGCTAATAACCCTCGAGCCGCTTGTCGT
>Cluster_91381
GTTGAAGAGAGCTCTGAAGAAAACAATGGTAATAAAACCGAAGAGACTACTGAAGAGAAC
ACCGAGAAAAAGACAGAAGAAACTGAAGAGAGCACTGAGAAGAGTAAAGACGTGTTCCCG
GCTGGTGACCAGTCTGAAATCACAAAGGAGTCAAGCACAGGAAAAGGGGCTTGGTCTACC
CAATTGGTTGAGTCGCAGAACGAGAAGAAAGCTCAAGTCTCCTCTATCAAATGGAAAGTA
TGCAATGTGACAGCTGGACCAGACTACAT
>Cluster_107856
GGACTCAGACCGATTTGCTCCATCTCCCAACTTTTCTTTGAGGCGACTTTCTCATGCTTT
GGTACATATTCCTATATTTTGAACCAAAAAGAAACATTTAGAAACAAAGTTTAATTAAAA
TATACTTTTAAATAAATTAAAAGGAGAAGACAACCTCAAGTTTCTTGACAAGGTCTTTAG
CAGAAGGAGCAGAGACAATGATATGACGAGCAGTTGGTGTAATGAA
>Cluster_77390
TTTATTTTCTACAGGGACATTTCGGGAACAAAGATTCAAAAGGTAGGCATAAAGTACTCT
TCTAGTTGAAAGTATCTAAATATGTGAAAGACCCAACAAAAAGTAACCTATAATGTAATG
CTCTCTTCTTTTTTTGTATAAACAAAATCTAAACGTAAGATTAGACAAGACGGGACCACC
ACCAACTCCATTACAATACTAGCTAAAGAAGCTTCTTGTGTCTACTCACTCCTCTTTTCT
TTAATTTTTTTTGTTCTTGCGTCAGTGAGAGTGAGCCTCGTGTCCCTCCTGGCCAAAGAG
ATCGACCATCATTTTACGG
>Cluster_47621
GATTTACGGGTCGGATTTCGGGTGGGGAAAACCGGTGAAGGTGGAGATTGTGACGATCGA
TAAGGACATGTCGGTTTCGTTGTCGGAGAGTGGAGACGGAACCGGGGGTGTTGAGATTGG
GCTTTGCTTGACGAAGGATGACGTGGAACGGTTTGGTTCGTTGTTTTCCCTCGGGTTGAA
ACTTAAATGAGAAAATATGATTTTCATTTTGAGAAAACCACCAAAATAACCTCCAACTTT
AAAAAAAAAAGCAAAAAAAAACTTAAACTTGAATTTGAGCAATTTAAATCATCAACTTCT
GGCAATTTAATCTCATATTTATGTTGACTAGGTCGTTTTAAACTACTCCAAAGTCAACAG
TTAATTATCATTAACCTCTGTTAACTTAAACTACGACGTTTAACTTAATACAAGACAAAA
AAACTTCACGAGCCCGAGCCCTATTTACCTTTCTGCTAAACTTATAAATACCAAACCGTA
ATTACTGAGATCCAATCATCGTTCTTTCTCTTGGTGACTACGAACCTTGAACAACAAGGA
TGGCTAAGACCAAGCGTT
>Cluster_98734
ATCTCATATTTATGTTGACTAGGCCATTTAAACTACTTAAAAGTCAACAGTTAATTACAA
TTAAACTCCGTTAAATATAATATGAGAAAATAACGAGAATCATTATTCTTCTCTTCAATT
CCAACATCTTCTCTACTATTTTGTCTTACACCTTCAGAAACACCTTCTTCCCCATCTCCC
GGTTGAAAATCACCTGATTGAGCAGTGTGATAAACACGACCAAAACGCTTGGTCTTAGCC
ATCCTTGT
>Cluster_83217
GTCTGGGTTAGTCGTACCGGCTCCCATGTTGTCGTAGAGAACGATGCGGTAATCTTCCAG
CAGATGTGGGACCAGGTGTTTCCACACTGACTGGTCCGTGCCGAACCCATGACCTAAGAC
GATCGTTGCTTGAGTTCCTGTGCCGATCACTTTCACGTTGTGAGCTTCCTCTACAACACC
CATCTTTCTCGCTCTCTAGGTACAAGAGACCTTCTCTCGTTTCCTTCTATTAAAGATGCC
TCTCTGTTGGTGGCTATCTTATTTTTTTGGTTTAAAGAAAAAGATTATATAAATAG
>Cluster_95879
GAGAGGTATCGATTGTATTGTGAAATCAGTCGAGAGGAGAGTGAGAAACTCCTAAGAAAA
AACTCTTGTACTCGCTTTCATCAGTACAAAGTTCTTTTTTTCTTATTCTCTGATCTTTTA
CAAAGTTCGATACATCAAAAGTGTATCAGATTCACGCAGCATGACGAGTATGTTTACTAA
GAATACAAACAACAACACAATCAGGTTGAGACATGGCGTAGCACAAGCTGAAGCTGATCC
ATCTCCGGACCAATCA
>Cluster_82384
AAGTGGTCCGAAACTGGCAAGCACTTATCTTCTAAACGTCTCTCTTGCTTTACGGTTTCT
AAAGTTTATTCTCTCATTTCTTCTAGAAGATGAGTTTTTGTGTTAACTTCAACTAAGAAT
AACCGAATGGGTGTCTTCACTGCAGTCTTTTTTTTTTTTGCCATCTAAACGTTTATTGAT
AATATATTTTGGAAACTTACAAGCCCAAAAACAGGCATACAAACCCAAACATAAAAGCCC
AAAACGGCTAACAACATAAAACCACCAAAAGTCCAAGAAACAACCCGCCCACCCGAAAG
>Cluster_17683
GGGGATTTATTTTGTATTGACGACGAACCAACAAGAATCGAGGTTGAGGGAAGAGCAGAG
GTCATGTACGGATCATCTAGAGGGTATGTATTCTTACGTTCGAAATCTATTCTCATTTTC
GGTGCAATCGATTCAATTTTCCTGTTGAAAAACTGATGCCTGATTGGCATGAATCGATTT
TTTTTCTTTGTATCGGCGGGAATCTTGTGGACGGTTGAGAATGTATAGTTAGGTGTCTTT
TTAATTGATTATGGTTCGTGGCAAAAAAGTGTTATCTTATGTTTTTGATAGTGGGAGAAT
AGATAGTGGTGTAAAGGGAAGAATTTGTTAGGAGGGTGTTATGATGGATATGTTGTGTAG
AGATAAAGAGTTGTAGTAGTAGACAAATGAAAGGGAAAGGCTGTGGTTGAGTGTGGGGAT
CTTTTCTTTTTGGGTTGGTTTGATAATTTGAAGGGGCATGATGTTTGGGAGCGGGGTGGG
CTCAAAGAGACAAAGAATGATGCAATCAAATCCCTCCTACTTGGCAGTTGGCACATTCCC
TGTGGTTCGCCTCCGTGGTCTTCCCTTCAACTGCGCTGACATGGACATCTTCAACTTCTT
TACCGGCCTCAACATTGTCGATGTCTTGCTCGTCACCAAAAACGGCAAATTCTCCGGGGA
GGCCTTTGTCGTCTTTGCTGGTCCAATGCAAGTCGAGATTGCACTCCAGAGGGACAGGCA
GAATATGGGTAGGAGATACGTCGAAGTTTTCCGATGCTATAAGCAGGATTACTACAACGC
GGTTGCCGCTGAGGAGGGCGCAGCATCTGAATACAATCTTAGCCCTCCTCCTCCCGCTAG
AGCACAACAGAGGTTTTGCGAGAAAGAGAAGCTCGAGTACACTGAGGTTTTGAAGATGCG
GGGCCTCCCCTACTCTGCCAACAAGCCTCAAATCATTGAGTTTTTCAGCGGGTACAAGGT
TATTGAAGGAAGGGTACATGTTGTGTGTCGACCTGATGGTAAAGCCACGGGTGAGGCCTA
TGTTGAGTTTGAGACAGCTGAGGAGGCAAGAAGGGCCATGGCTAAGGACAAAATGTCCAT
TGGTCCAAGGTACGTGGAGCTATTTCCAACTACTCGTGAAGAGGCTCGAAGAGCTGAGCC
GAGGTCTAGGCGATGATGATGACGACGACATTGTCGTTTACTATGATGTATCATTATTAT
ATATTTCCTGTGGACTAATTTTGCTAGGTAAAACCCAAAATGTTCATCAGTGGAATAAAA
AGATCTTCGAGATCAACGTTACTGTTTTCGTCTCTCTCTCCGGGTTGATTTTAGTAGAAA
ACTTGTGGCTGTCTTTTCTTTTTATATGTCATCTTAGTATAAT
>Cluster_57538
GAGGAAGACGCTCCCGTCGAAGTTCAAATGGCCACTGCTGATGTTGAACAAGTGACTCCA
GCCGCAGCTGAGCACGTCGAGATGACACCACCAAAGACAGTGGAGCCTGAGGAAACCGTC
GCCGCCGTTGTGACTGAGTCTGCTCCAGCTCCGGTAACAGAAACTGAAGCTCCCGTGGAA
GAAACAGAGAAACCAACTGAAGAAAAAGAGGAAACCAAAACAGAGGAAGAAGCTCCCGTT
GAAGTAACCACTAAAGACGTACCAGTGGAAGAAGCTCCAGTGAAAACTCCGGCGGCTGTG
GAGGAAGAGAGCAAGACAGAGGAAGTTGTAGAGCCTAAGAAAGAGCAAGAAGAAGAAACA
AAGACAGAGGAAACTCCAGCGGTTGTCGAGGAAGAGAGCAAAGCAGAGGAAGTCGTAGAG
CCCAAGAAAGAGGAAGAAGTAGAA
>Cluster_74098
GAGGAAGACGCTCCCGTCGAAGTTCAAATGGCCACTGCTGATGTTGAACAAGTGACTCCA
GCCGCAGCTGAGCACGTCGAGATGACACCACCAAAGACAGTGGAGCCTGAGGAAACCGTC
GCCGCCGTTGTGACTGAGTCTGCTCCAGCTCCGGTAACAGAAACTGAAGCTCCCGTGGAA
GAAACAGAGAAACAAACCGAAGAAGCAGAGGAAACCAAGAAGGAGGAAGACGCTCCCGTC
GAAGTAACCACTAAAGACCTCCCAGTCGAAGAACCAGAGGAAACCAAAACAGAAACTGAA
GAGATCAAGAAAGAGGAAGAAGCTCCCGTTGAAG
>Cluster_22302
AACTAAGTAGTGCCATAACGTTTTGACTATCATTAACTACTTCAAAATCGAAAAAAGAAG
AGCGAGAGAGAAAGAGAAGAGATCGTATTGTTTTCACCTTCTCCGGTCGACGGCGTCATG
TCGTTTGTACTGTGAGAAGGTGCTCATGTTGTTTCAGTTGTCTTAGGTTCTTTTCTCATT
CTATATGGTATTTTAATATCAGATTTGAAGTTTCAAATCTCAGATCTAAAACGAGAGTTT
CAAATCGGGCTCTGCCGACTCTGATCTTAACAGATCTGGTGGTTTATGGTGGTTAATCTT
ACCGGCTGTATTAATAAGGTTTGTGTCCGGGAAGCTCTTCAAGGCTTTTCCGTGGTGTGG
TGGCACGTAGGAGGCGCGTGGATAGCCCGTTCAAGGTCCGATGGCGAGTGTAGTCGGAGT
TGGATGGTGTTTACAGCGACGGTTTCAGTTTCTAATGCGATGCTCTGGTTTCTCTCATTA
CCACTCTTATTACCATCTAGGGTTGTTAGTCTTTGTTATTTTGTAGTTGTTTGTGCTTGT
CTCAATCTCCAATCTTTTGCCTTTGAATTTTTAGGAATCATTATGGTTTTGTTTGTGAAT
CTTGGTGGCGACCCAAAATATTTCAGGTTGATTTGGTGTCTTGCTTATGGTCTTTTTTAG
TTTCTGGGGTGTTTTTTTAACAACCGCCATCTTTTGGCTTCGGCTTTAGATTTCATCTAA
ATTGCCGACTTAGTTATCTTTCCCTTAGTATTTTAGTTCCAATGTTTCAGACTTGTAATC
ACCCCCATGTTTAGGTTTGTAATGTTTCAGACTTGTAACCACCCATGTTTGGGTTTGTAA
CTAATAAAATTTCAGATGACAAAGAAAAAACTATAAGTAGTGCCAATGTTAGTAGTTTAT
GGTGATTTGACGTGAAACAATGTTTGAAGAATAAGAGTTGGAGTACGGAAATGACCGGCT
AGAGATGCACGTTGGAGCTGTTAAAGCCGGAGACCGAGCTTTGGTGGTTGATGACCTTAT
GGCAACCGGTGGCACTCTCTGCGCCGCCATTAACTTGCTAGAGAGGGCTGGGGCAGAAGT
TGTGGAATGTGCATGTGTGGAGTTACCCGAATTACAGGCTCAGGGTGTTGATTATTCTGT
GGAGCAAAACGACGAGGAATTTTACCGT
>Cluster_17242
ACGGCCATTCGGTAACTAGCTGAATGCAATAGGGATTAAGGCCTGCAAGTGTCTGGCGAG
CAAACTCGTCGTCTCGGATCCATGAAAATCTATCCCTGTTAAGAAGAACAGGGGGATCAA
ACTGGAGAAGATCATCTTGAGCTTCAGCAACAACTTTAATAAGTTTGGGGATCATAGGTA
AAAGGCCAGTATCCTTGGGAAGATTGATGCCAACGTCAAAGAGATCTTCTATTGCCTTGA
AGTGTGGGAAGGGCGATTTGGGATCCAGCATGATAGACTCGATCTGTGTGAACACGGAGG
GAAGAGCTGCCAAGACGGCCTTGCCCGTGAATGCCGTTCCCTTGGTTGGGGAGAACTCCT
CGTCTCTGGGGACATAGAACTCCCCTTCGCGATTCTCCGTAGAGGGGTCTTTCTTGGAGC
GTTTGCGACCAGTCTTGCACCGTCTCGGGTACGGATGAGAGGGGCCTCCAATAACAGGAC
GGGCGAGTTCGTCATCTTTGTCAGGGTTACCCACATCGTTGTACACGTCGTAGTCATAAA
TGCGTTCGTGTTTGGCGAATTCACCAACTTTCTCGCGGTTTTGGCCTCGCAAGGTCTCCA
GCTCCTCCTTCCGCAGCTTTTTAAGAGGCTCCGGGGTTGTGGAGGGTAAGTAGCACTTGC
TGGAAAAGAATATCCTCTTAGCTGGGTCAACGGACTTGGGGGCGACCCATGAGTGGCATG
AAAACGTAACGTTCCCGCTGGGTAACTCAAGCTCCATGTCCGTGATGAATATCTCTCTAT
GGTGCTGGTTTTGTATCCTGATGGCCCCCACGGTTCCGAAGTCTTCAGGCATGTCAAACA
CGCACTCATACTTCTCTTCAGCGGAATCTCCATCGAACCATACACGTTGTGCATAGTCTT
CTACCGGATCCTTCTCCATCAGCGTCCGGGTGTCAGTCTCGGCGGCGATAAGCTCAACGA
GCAGTGATCTACCGGTAATATCTGCAATGTCATCGAGACCTCTCGACCAACGTAGGCCCT
CCAGCAACGTCCCTTCTTGGGCCTTTATGAATCCCTTCACTTTGATTTTTTTAGCTTTTT
CTTTCACTATGTCACCTTTCTTTCCGCTATTTGACTGTGATGCCCTGACCTTACATCGTC
CACTGAGGTTTTGACGACGACACATCTTGTCTCGACGTCCTGTCCAAATGGGGACGTTGA
TGCGTGGCGATGGTTTATGGAACGGAGAGCTGAGGCTCTTTGCTATGCTCAAGGTCTGGA
GACCCGACGACGTCGACTCTTTACAGAACATTTTTTTCTTTAGCTTCTAAAGTTTTCAAA
GTCCAAAGAGCGCAGACTAGCCACGGAGCTTGGATACGGTTTCCCGATCGGAGATCCATG
GATCA
>Cluster_79760
TGAATCTGATGATATTGGGATGCTTCAAGTCTCTATGATTTATGATCTCTCTCTGTACAT
GTTCATCAATCTGTACAAAACCAACTCTTCAAACCATTTACTGATCAAAGAAACTATGAA
AATAGTTCATGAAAAGAGTTAAAACAGACAGATTCATTAACACATAACTCTTGTGTAACC
AAAAAAGAAACGGGTACTTTAGGGAAAGGAAAAAACAAATACCTTAATGCCTCTTTCGAT
GTACTTAACGGCGTAAAACTTTCCGTTGGTTTTCTCTCTGACAAGCTTCGCAACTCCAAA
GTTGCCGGA
>Cluster_60428
TTACTTCTCTTCTCATCCTCTTTGTTTTCTCTCTCTTTAGCTTTTGTCCTTTCGAAATGG
CCAACGTTGAGGTATGATGATATTCAGTTATAATTTTTTAATCAGGTTCTCATATATATG
TCGATCCATGATTAGTAATATTATGTGGTGATATTAGATAGATTTGATCTACGATCTAGT
TATGTACAAACGATCAGCTTAACTACACGTATTCATGTGTAATGTAATGTCTATCACCAG
CAACAAAGATATGTTGCGGGCCAAATATGATGAACTACTCGCCGTCTAATCTAATAAAAA
CAGGGAGACAGTTTTTTTTGTTCACTAAGTGTGTGTTTGCTTACAGAATGAACAAGTGAT
TGCTCCAGCAGAAGAGAACGTTGAGTTGCCAACAAAGACGGTGGAGGAGCCAGAAGTGA
>Cluster_89062
AACTAAAACAATATGATTAAATATGATTAGAATAATCTGCAAAATAAGAAAAGAGATTTA
ACTTTGGGGGGTTTGGCAAAAGAAGAAGAAGAAGAAATAAAAAGTCTCACCTTTGAGTCT
GACCTCAGACTTGGATTCTTCCGCTTCTTCTGCTTCTCTCCGCATTTAACGCTTACGAAG
TCGAAGCAGCCGAAGAAGAAGCTAATTTGAAGATCATTTTGTGGGCTCTCACACAACTCA
CAAGCAAGAGCTTACGGAAGAACATATGATGGCAGA
>Cluster_83786
AGCAGGAGCAGAAGTCATGGCAAACGGCTTCTTTACTCGAACAGGCTGAAACCCATGTCA
TCATCGGATTCTTCCTTCTCTTCTTTCTTCTCTTCCTTCTTGGCCTCAGCAGCAGGAGCA
GCACCGCCGCCACCAGCAGCAGAAGGAGCAGAAGTCATGGCAACACCACCACCACTTGGA
ACAGAAGCCAACTTCTCCCTTCCAGCAGCAATGAGCTCAGCACAGTCTTTCCCACTGACT
TCCTTCAACAAAAGCTCAATCTGAGCATCTTCACCTTCAGCACCAACTGATCCG
>Cluster_45906
GGTTAGCTTTTCTTTAGATTAATGCGAACTCAAATATTAGAAAACATGATTTTAAATAAA
CCAGATACACTAATCACAAGCTCATAAAACTACGGAAGCAAGAAATTAAAAACAAAACAA
GAACACATCTTGGTTAGTTTATGTGTGAGATAACTGAATTTATACAAGGAGCTACAGAAC
TAAGGCAGACGCCATTACAAAATTTATCCCAACGTTTTATTCGTCATTTTTACAAACTAA
CAACCACCAACTGTAAATATATACCCATATCAAAATTTAACTTTCATCCCCCATAATCGA
CGATTGGCAAGCAAACCTAAACCACTTTCTCCTTCATATCTTCTTGCTATCATTGGTTTG
CTCCGTTTCAGCTTCAAAGTATCACCACTTGGATCAACCAAGATCAATCTTGCCAACATA
AGAGCATCACAACACATCGTTTGATGATGTAAAGCCTAGCTCTTTGCTCTCTGAGAACAC
CACCAAGTCCTCTATTACTTGAAACTTTTCTCTTTAAAACTCCCATCTTTAATATTATAG
AGATTTTAGTCTGAAGATAAGAGAGTAAATTAACCAAGAAAGGT
>Cluster_41918
GACTAGAGATTATACACATTATCAAGAGACTCATGCATGAGCGAGCGGTTTTTGTTTACT
GGAGTTTTTTGTATAAAACTTTTTATTTTGATTAACCGAGTGACCATCATTATGTTACTG
AGAACCACATCTGCTCCAATACTGAACTCATGGCTACAACAACACTGCTCGAGAGAATCG
TCACCGGAGCCGGAGTCACTGCTCCAGCCCCGAAACAGATCGTTGTCTCTTCTCTCTTCA
AAGTCCATAGATGAACGCACTGGGAAGATGTTGCACCAAGCTCTCTCAGCTGAGCACAGG
GAAAGTGTTACTAAATCAAGTTACAACGAACATGACAGCAGTAGCCTAATACCACGCAGG
GAACGAAGGTCATCGTTAGATGAAAGTTCTCATGGAACAGCTTACTACAATAGAAAGATT
TTGGATCCGTCCTCCTCGACCTTTGTAACGCAAAGACTGTCCTCGAGCTCTGGAATTGGA
AAGAAGGTCAGTGATGATGATGAAGATCATCTGGAGGCTCTTGTGATTGGTGGTGGTGGT
GGTGGTGGTGGTAGTATGGGGAGCAGCGGTGGCAAGATCTGTAACGGCGGAGATGACGGT
GGAAGCGGTGGAAGTGAGGACGCCACCGATGTGTATTACAGGGAGATGA
>Cluster_98034
AAGCTGAGGGATGGAGATGGAAGTTGAGGAGTTGATTAAGTCTCTGATGATGGTGTCCAC
CCAGACTGTAGGTGGCTGAGTAGTTGCGTCGATAGGTGGTGGTGGTGGTGGTGGTGGGAG
AGAAGGCATAACACGGCGAGGAGGAGAAGGACGTTGGTTGTTGTTTAAGGAAGACATCTC
GGAAGCTAATCTCTTTCTCACCATAACTGAAATAGTAGTAGGAGGAGGAGGAGGAGTACA
AGTGAAGGGG
>Cluster_76464
CTCTGTCTCCAGACTCCTCTCCTCCTCCTCCTCAGCCACCGCCATCTCCATCGCCAAACC
GTTACTCTCCCCAACCTTCACGGCGCCTCTCTCTTTCACGCGCTCTCTCGCTCCCAACCT
CTCCCTCAAATCCAACACCCGCCGCAGCATCACCCTCTCCGCCACCAGATCCTTCTCAAC
AACCATCACCTCCGCCATCTCCGTCGGAGACAAACTCCCAGACTCCACTCTCTCCTACCT
CGACCCCGCCACCAACGACGTCAAAACAGTCATCGTCTCCTCCCTAACCGCCGGGAAGAA
AACCATCATCTTCGCCGTCCCGG
>Cluster_92371
GCCTCGATCTTCGACCTCAACGTTTCATCTTTCGTCTCCTTGTCGTCGACTGGTGTTTTC
GACCAGAAGTAAGGATGGACCAGGACGATCCCGGAGATTCCCGTGTCGCTTAACTCGAGA
CTGATTTTCTCCTTCGCAGCTCTCATCGCCATGTGATGAGCGATGGTGGCGCCCGCGCTG
TCTCCGGCGAGGAACACTTTGCTGAAGTCGGCGTGTTTGTTCAACCAACTCTCCGAGCCA
GATCCGGCGATGTGGGTGAATACCCA
>Cluster_118331
CTTCATAATTGATTTTAAATAAATAATTTTCTAAGAAACAATTTTTGTTTTTTTTTTTCG
GAAACAAAAAAAATTGCAGAGAGAGAGAAGGAGAAGACGACAGGAGAGAGAGAGACGACC
ATATTGTCAATAGAGAGAGAGAGAAGAAGAAGGAGAAAGACGGAGACAACAATGGCGGAA
GAAAATAGGGAGAAGAACGAAGGAG
>Cluster_82933
TAGCTCCACCAACATTGACCGTACCCTAAACCGACACAGGTGGACTGGTAGAGTATACCA
AGGCGCTTGAGAGAACTATACTGAAGGAACTCGGCAAATTGCATGCGTAACTTCGGGATA
AGCATGACTTCTACTTGGGCAACCAGGTAGGAGTGGCACAAAAGAGGGGGTGGCGACTGT
TTACTAAAAACACAGGGCTCTGCGAAGATGCAAATCGACGTATAGGGTCTGACGCCTGCC
CGGTGCCGGAAGGTTAAAAGGAGGAGTTAACGCTCTGAATTGAAGCCCCGGTAAACG
>Cluster_106037
GAATGGCCACGCCTGGGGCTCCTCTCCGGCACCTCCTGGCTCCTACTTCCTCCAACTTCT
TCTTCTTCTTCTTCTTCCTTTTCTTGAGCTCTTTCACGGCGGTTAGACGGAAAGACAACC
CCATAGTTGTTTCGGACACATCTACTCTCTGACACAACCCTAAACTAGATAGATAAAAAA
TATATATGTACTTCAGGGAAGGCCGCCAACTCACTTTTCTAGGATCTAAT
>Cluster_27206
GGGGATACATTATAAAATCATCATTCAGTACCATATACAAGTACATGACATGAAACGATA
TCAACCAAAGAAAAGAAGTTACACACATTTATCAAATCTGCTAATAGGATATCAATACTG
CCTAACCCATTATCAAATAATATTATATATAATATTTGATATCAATTATCAAGTCCCCTC
TATTGCCCGATAGAGAAAGCAAACACACCAACAGCTACTCACGACAATCTACAACTTGCT
TCAGATCTTCGAAGTTTGGAGTCTAAAGCATGTTGAAGCCAGAAGCTTAAAGTCGCATAG
AGTTAGCCTAGTGGTTAAAACTCTTGGATCACCTAGTAGAAGTCTAAGAGAGTAGATTCG
ATCGCTGGGAGAGATCTGATCTCTTACATAAATTAATTTAACATGTTTGGACCTCGGCAT
AAGGAGATCTAAGGGTCCCAAACTTCGGTCATTGAAAGTATTGTTACCAAAGAACACATG
TATCAGTCATACATAGCTAGAGGCAGAGCATCATTGTTGCAGAACGAACTATTCTTGGAT
GCCTCTCATGTTTGAGCTTGTTTACCCGCCTTATGATAATGTGATATCATTTCGCCATTG
AACCGTAGGAATCAAATTGACCCGAGTAGAATTTGCTCATCTTAGTTTTTTGTAGAATCA
GAACAATAAAACTGCATAAACTAAAATCCAAACGTAGTAGCAATGCAACAGACTCCATGT
TCAGGATCTTAACAGCATCATAACACTAACAGAATAATAGTAAACAAACCAGAAACTTTC
ATTCCAAAAGTACAAAAAGAAAAAGAAAAAGAAAACACAAACATAAGGATTGATTATTGT
TCATGGTAAATGTTTTTAAAGTGAAAAAGATAGAGAAACAAGCATATGAAATGATATTAA
ATCATTACTTAAGCTTGAGGTTTGTCCCACTTGAGTGGCTTCACGACCTCCCAGGTGAAG
TCAGGGTCGTCCCTTCCGAAATGTCCATACGCCGCCGTTTT
>Cluster_82934
ACCTTCGCCTTGGATCCACGGGGAAAGTACTCAAGAAGAAAAAGAAAGAAAAAGATGGTA
AAGGTAATCCTCACTGTAAGATCATACATGTTGTGCATTTCCTAGCTTCACTTGCATTGT
AACATAGATATTTTGTAATAGCAGTACTGCGTCGCTTACAAGCTGGTTAGAAAAAATCTC
CTCAAATTGTTTCGTCTTTTCCCCCTTTCAATCACGTTCTCTGCAACTTTGTAAATACAG
GAAAGACGTCAACTATTGCTCATGGATATGATGAAGACAATAATCAGTCTAAGATTG
>Cluster_115320
AGACCAGATTTCTCCAATTCCTTTTCTTTCTCATCTTCTGATACTTCATCTTTATCCTCC
TGACTCTCAGCAATTTCTCCTTCTTCTTCATCAGTACTTAGCACCGAAAACCTTGAACTT
GATAAGATTGAAACCTGCCCAAATTCAAGTTTTTTAGGTGGCGTATGACTTGCTTTTCCT
GGAGATATTTCTACCCACGCCTTTTCATTTG
>Cluster_104277
AGTTTCAATGTCCAAACCCTTTAGCTTCACGACTGATTCAACATGTCCCTTGAGTGTGTG
CAGCTCCCTAAGCCTGTTGTTTAAAAATATACAAATCATTCTGTTAGCGTTCAGTTCCAA
TCAAAGAGTGTTAAATACTTTTTAAGGAATGATTATTTTTACCTAGCGATCTCAGCTCTC
TTCTTGGCTTGCTCTGCAATCTCAGACAACTCTCTGTAACCTCCTTGCTCAGGA
>Cluster_44704
TATGCTGAAGGGCAGCAGTGGCTTCATCGACATCATATAATGGGTCGTGCGGTTGGGTTC
TTGCCTTACGTTGGATGGGTGACTATCATTATGACAGAAAAGCCTATCATCAAGTACATT
CTCATAGGAGCATTGGGTTTACTCGTTATAACGTCCAAAGATTGATTGACTTCTTTGGAG
AGGCATGGGACTCTCGTTTTGTCACACCCTTATGGTCATGTTGTTTTAAGAAGAAAATAC
AATTTAAAAGACTGGTCATTTTGTGGTTTAGACCACTTTTAAACAGTAGAATCACAAGCT
AATTTTTATTGATATTGACCACCTCAAAATGTAATAGTGCATGAACAAATGTTGTGTCTC
AACTCAAGAGTAGAAGTAAGAATAGAGTCAGCGGTAAGCTCAAATTCACAGAAGCATTCA
AGCAAATCAATACCTCTACCAATTCTTCAAAAAAGAAAAAAAAAATGTTCCAGAGAGCAT
TCTTCAGCCCAGCGCCTTCAAACCCCTGAGTAGTGAGTTCTGCAAATGCTTTGCTGCTCA
GGAACAGAGTATTATGCCTCTGTTAATACATTGCTGCAACTAGTTTATCCGTGTTTCCAA
AG
>Cluster_66739
TGCGTTCTTCAGAACCAGAGAAACTTCCCAAGAAGACCGAAATCAATCCCAAAGACAACC
ATATCTCTTTCCAGGTTAGTTTATTTTATTTTAAACAAATAATACATAATTTAGGTGCAT
ACAAGCTCTCTATTCTCCCTAAGATCAGGATTTTCCCTTCAGATTTTTTTTCTTCTAAAT
TTTTAATATATTTCTTGTATAATTTCAGAACTATTTATAGTTGTTGCTCTGTTTTGGGCT
ATAATAATATGTTTATTGTTGTGGTGTAATTAATGAAGAAGACTTGTTGATTGTGGAAAT
GCAGTGCGAGAGTATGGAGGCAGTGGAGAAGAAGCTTGAGGAGATGGAGATAGAGTATGT
GAGGGCGATAGTTG
>Cluster_44116
AAACCTTATAGAATCGAACTGGTCGGTGTGGTTTGTGATGCTTATCTCGCCGTAGCACGA
GGCATACGGAGAGCTCTAATGGTGAAGAGAGCTGTAAGAGTAAAATCTCAGCTCAAATCA
CACAAGAGTTTTGCTAATGCATTTCCAAAGTATTGTGAGCTTGTTGATAACGCTAGGCTT
TACTGCACAAATGCCGTTGGTGGTCCTCCAAAGCTTATAGCGTGGAAAGCCGGAAATAGT
AACCTTCTGGTGGATCCGGAGGATATTGAGTGTCTAAAACGAGTCAGCAGTCTTAACCCG
GATGCTGAATCCATTTACGATCTTTATTCGGATTCGAGCCTGTTGAGCAAGCCTGGTTCA
GTTTGGAATGATGTTGTTTTAGTCCCATCGAGGCCCAAGGTCCAGAAGGAACTTACCGAT
ACCATCAAGAAAATTGAAAAAACCCAAGCGAAAAGTTAATGATATTGTCAACAAGGCCCC
TAAAAATATTGTCTTTTGCTATATGTGATTTGTTTTCACCATGTCTTTTGATGTTTTTTT
GTATTAGTCTGAATAAGTTTTTCTAAAACGATTAAAATGAGTTTTCACCTTCTCTACTAC
TTATAATGCAT
>Cluster_76943
CATAAAATATAAATTTAGTGTTTGTGATTTTGAGTGTAAATGTAATCGGTGTGAGCAACA
AGAGTTCGCCTAATCAAACATTCTTCTTCTCCAACTCCTTTGCAGCTTTCTTCTTCAGTA
TTATCTCCTTCGGTTCCCTTGACGGAGTCTTCTATAGAAGAGGCGGTGGTTGTCGTCGGA
GTCAACCTGGCTGCGTAGGTTAGCGTTGAGCAGAGAAGGAGAGCCATGATGAAGATGGTT
GTGAATTTAGCCATATTGATTTACCAGGAGGGGGAGAGGGAATGAAGTGATATATATGTA
GATGGCGAGGATTGGATGAAG
>Cluster_101416
TGAGAAATTGAAGTTATCTGAGATGACATGCAAAGAAGGCGTTATTGAAGTTGCAAAAAT
GTGACTAGTTTCATTTACTCGATTTCAGTAGTATAGTCTTGTGTGCTTCTGCATCCTCAA
AGGATCATTCTATGCAAAGATCTAATATGTTGAGTTTCAATGTGCAGAATTTACAAGCTA
CACGATGAAGCCAAGGACAAGGCTTTTGAATTGGAGATGAGCTGGATTTGCGAGGAGTCA
A
>Cluster_67558
AGAGCTCCTTCTTGGATGAGAAATGACGCGATGAAGGAACCAGAGATTCATACTCCGGTG
GAAGAAACTTATCCCATACAACATCTGACTTGGCCGCAGATTCAAAGGCTTTAGAAACCG
AAGCGACGACGCAAGCATCACGTGGACTTGTGAAGGAAACTATCTTCGATATGCAATCCT
CCGGAAAGGAATCGAACGGCGACGACGAATCCGAAACGATCTCTCGTCTGCGCTTGACGT
GATTTTCACTCATCCTCGTAGCCTCCTCTAGAGAGAGAGAAGGGAGATTCGACTTCTCTG
ACACTTTTTCCGACAAAACACTTATCCGCGTCGACGTGGAAGTTTCGTAGAAATTCATAA
TAAGGTTGA
>Cluster_102640
GAGGATCGATGTAAAAGTCAGAGTCTTTCTTGGTGTGCTATAATCAAAATGTGACTTCTT
TGCTTCCAATACCTAAATAAATTCACCAAAATGGAAGAAAGAACTATTAGTTATTGCTTA
ATTGGAAAGATTGTAGTTTTTAAATTAAAGAAGAAGAAAACTTACAGCATTTCTAATTGT
CTTAGAGACACGTTTGAGTCTCGCTAGGTCATCGTGATCAACATGACAAAGGACTCGA
>Cluster_110813
GCCTTCTTCACAATATCGTAAGCTGCTGACAAATAGCCTGGAGCTAGTTCCACAATCCCT
CCAACTCCCTATTCTCACATTCGCAATGATATTGTTTCTCAAGTACAATCATTCACTCTT
TGATTATAATATAAAATTTCAACACTTGGTTACCTGTATAGCTTCACAGATGAAACCAGC
AATGTGTCCGGTAGTGCCATATTGGATGAGATCTTGCACA
>Cluster_91035
GCACTAGTTTTTGTCGCTCTCTCTACATTAACAAGTGGTATCAGAGCGGGTCACCTAAGT
TACTGGTGTGATCTGGGAGAGTCAGGACAGAAACTTGTTTAGAAAGTAGAACAAAGTTTG
ATTTAAGATTGATGAAGATGGCGTGATGGGATTTCTTCATAGATTTGGAAGGTGCTGATC
TTCGAGTTGGTTTTTGACCATGATGTGACTCATAGGGGGAGATTGAAGACGTGGCTTTCA
AGCCATTTATGATGAGTGCACATGCATAGT
>Cluster_39128
TGATGACGATGATGACACCTTCGAGTAGGGAGAGAGAGAGAGAGTTCCGCACTATGTGAT
TCCGTCACAAGTATTATCATTTCTTTTTTTTTTTGATGGTGCTACTTTTATTTCTGTGTT
CAAAATATGAATTTTAAAAGTCGAGGTTTGCTTTTATCGATGTCACTAGTATTTTCCCGT
TTAAGTCCCACCTTTTAATTCTAGTTATGAAAACTATAAAAGTTCGTAATTTGAGACAAA
AATGCAGATATCAAATATCTCTCTTATTTGTCTATAGCTTGATCACCACTAAAACTTCTG
TTTCCATTCTCGCATCCTGGTTATGGTTATGGTTATGTTTATCCTTATTGACACAACCAG
GTTGACTTGAAACTTTCAAGATATGTATGATCGACAATCAAAATCCCTATGAATTTAGAC
ATGAAATTATAGGCAACAACCCATAACAGAAGCTCCAACTTTCAAGATTTGTATGATCCG
AGGATCAAAATCTCCATGGACTGAGACATGAAATTATAGGCAACAGCCCATAACAGAAGC
TCCACTTGCGTTACTCAAATTCCGATACGTAAGATAAGAGACTAGGGAGAATAAGTTACC
ACATTTAACAAAAGAAATTCTGATACGTAAGATAAGAGACTAGGGAGAATAAGTTACCAC
ATTTAACAAAAGAAATTCTGATACGTAAGATAAGAGACTAGG
>Cluster_110814
GCTTTGCCTTTCCCCCTTCCTTGACTCTTCTTGGTGATCGATTGGTCCTTCTTTTGATTT
TTAGCATGCAAGTTGTTGGTGCTAGCTTTTCCCGCAGCAACATTTCCGAAGAAACAATTG
AAGAAATGTGAGACTGCTGCGCCAATATCGTGATCCTCTATATCTCTTAGAATGTTCTTG
AGAACGTGCTTGGCGGATCTGACGGTAATTTCATTCAGGC
>Cluster_92059
GATACTAATAAATGGGGGGTATTGGTAGATGGATTCGCCTTTAGACTCTGAAGTTCTTTC
CCATGAAAGTCTGTCCAAACTGCCAATGAGCGGGAGCGATGTTCCATGACGTGGAACTTC
TACGGTCGCTGCTTGTGACTCTAAAAGAAAGTGCTTGACCAACCAATACAGAGTTAGACT
GCCAGTTTTGCCCCCAGTTTCGGCTCATGCTCATCCACGAAGTTCTTGTTCCTTTCACGC
TCAGCCGCACTATGTTCCCGGCGCCGG
>Cluster_114288
AGCTCCGGTTGTTCTTCCTCTGAGTCCAGCATATGTAGTCCCATTCACCGTGTTCCCTAT
CACTTCCTGCACGCATTCGTTACATCATTATCATCTTTGAGAGAATTGAGAAGAAGAGAT
TGACTAATGAGGATGGTGCATAGATTTGCCTGGATAAAGATGGGGTCGTTTGAAACAACA
GCAGCAGTTAGATGAGCGTGCATCCTCTCCAAA
>Cluster_99130
CGGCTATTGTTTTTGTTCCAACCCGTAATCATGTCTGCTTGACTGCTGTGGATCTGATGG
CTTACTCTCATATGGACAACCCACAGACCCCTGATTTCCTGTTAGGTAAGCTAGAAGAAC
TTGAGTCTTTTGTTAATAAAATCAGCGAGGAATCATTGAAGGAGACACTGGGCCACGGTG
TTGGGTACTTGCACGAGGGTTTATGCAGTCTGGATAAGGAGATTGTGACGCAACTCTTTG
AAGCTGG
>Cluster_98388
GGGCAGCTTTGAGAACCATTGGAAAGGCGGCGGCATTAGCTAGTCTCACGGCCATCAAAC
CCAACTCATTATCGTCATCAATAGCAATTTGGCTTTTGGGGTTAGAGCTCAAGGTTTCTT
CAGTAAGTATTCCCATTTTCTTCTTTATTCTCTTTCTTTCTTCTTCTTGAAGGTACCGTG
GTGATTACAGTGATCAAAAGAGGAAACAAAGAGAGTTTGTGTGTGTACGTGTCTTCTATG
TAGTGTTGA
>Cluster_115321
TCTCTCCTCTCTTTTTTCCTCTTTTTCTTTGATAGAGTTACATCAGTTGATGATTCTATT
GCTCTGTCATGTGCGAGACAATGGTAATGTTAACTGAATCATGGATATCAACAAATTAAC
ATAATCAATTCAGTTGTAATATAATACACCACTTTACTTGTCAGTCTCTGGCTTCTTCAG
AGTTTCAGGAATATCTTTCTCCTCTTCTTCG
>Cluster_64064
GGACCACCGGGTAAGAATCCAAAGTCTTGCGTTCTTGAGCCTCTTATCGAACAGATGCAA
AACGAGGCAGCATCATAAAGTGGATCTTTCTCTAATCTCCCTACTCTTTGCTTTCACTGT
TAAAATGTGTATGTAACGTTACTTTCAAGGTTTCTGACTGGTTCTAGAAAAAGCTTCAGC
ATGCAATATAAAAAAAATTCAATAAAATTCCAAACCATAAAGCATTAATAGGGAGTAAAA
ATGCACTCAATCAGTGCATACAAGTAAAAAGGTTTGAAGACTGCAAATTGAGTCTGTTTT
TTTTATTGTGTCAAAATGACATCAACCAAATCTTGAGTCGTGAGTATATTCTGTGAATGG
CGAAGAAAGAGAAGAGGTCCACCATTTCTATG
>Cluster_115841
TGTGTAGTTAACTGTTGTGTAGTAGTTAGAAGAAGAGATGTAATATATTATGAGAAAGGT
ATAGAAAGTTTAATCTGTCTCTCTCTTTGGTCTCTAAGTTGAAGTTGATGTCAGGAACTT
GTGTTCTTTAATCAGGCTGCAGAGCCAGAAATGAGGATGAGGAGTTAATTAAAAAAAAAA
ACTTTTACTTTCACATTGATTATGTGTTTG
>Cluster_81630
CAAGCACACCGGACCAGGTGATTTTCATGATTTGATGGTTTGAGCCAAGTTTAGCAAAGT
CTATATTAGTAAACAGAAACTGTGACTTTTTACAATGTGTCTTTGATGTGAGGTTTGTCT
TTCTTGCAAGGTCTGAGGCTAGTTTGATTCAAGAGCATATAGATAAATACGAAAAACAAG
GCAAGACTTATATATAAACAATTTCTTGTGGAGTAAGTAAGATGACAGAGCATTCTCTTT
ACCCCCTAAGAAAACAACAAAACAAAAAAAAAAAAATTGTAAAGAGAGAGAGAGAGAGGG
AA
>Cluster_65503
TATCAAACCAGAAGACCCTAACCGTCTTAACGCTGCGTTCCCTAAGTATGGAGGAGACTA
CGAATGGAGTAGACGATTGAGAATTACAGACAGCCTTGCAAACTCGGTTACTGTGTCCAT
CCCATCTTTTTGTTATCGCAATCAACAGAGTCGCAGTAGAGACTGAAGTAGTGTTTTAGA
CCAAATGGGATATGTTGTTGTGTAGGAAAAGCTCATGTTATGTGTAATAGACCACACAAT
GAACTGTTTCTTTTTGTTGGGTTAAGTCCTTTAGTGTTTTCCAAATACAAACCTGAATCA
CTGTATATATGCTTTAAAGGCACTAAGGCTGTGAGGTTTCAGTTAGAGATTTTTTTGAAA
CACTTCAGTTAGAGAATAATAA
>Cluster_18013
TTTTTTTTTTGTTTTGCAAACATTCCCCTTTTGCTTCAAACTTGAATTCATGATTCAGAT
CTAAAACCATTACATTTGTATGTTCCTTTTTTTTCGTGTTTACAGAACACTGATGTCTCT
CTCAACACTTTTCTCTTGAAAAGATAGATAAGAAACTAAACAAAGACAGCTAAAACACAG
AGCAAGTTTGAATTATCCTCCTATAGTTCAGATTTCCCGGATTTAGGTTTCTTCGAAGAA
GAAGATCCTTTCCACCATCTCCTCACCCGGTTCGACACCATCTTCATCTTTCCCCTCAGA
GACTCTCCTTTCTTCTTGAGTAACTTAGTGACTGTCTTCTTCCACTCTTCCTTTTTATTA
GTCTCTTTCTCTCTCAGAACTTTTCCCAAGTTCTTGGGGAACTTGTCATCCTCTTCCTCA
TCTTCATCATCGTCGTCACCATCTTCATCTTCAGTACCGAATTTTTCAGGGTTCGCTTTG
TACTTCTCTAAATCTTCCCTAGAGTATACCTTCATGCCAGGTGCTCCTGGCATACCCTGC
ATAGATCTCATGATCTTGTCCATTTCAGCATCTTTCGATGGTTTTGCAACAAATGGTTCT
CCAGGAACCCGATCCTTGGGAAGAGGAGGAGGGGTCTTGGTACAAGCATCGGTAAGGTCT
TTGCATAGATGGTTAACTAGTGAAACAAGATCAGGCTTAGACTTGTATATATACTCCGCA
ACATCAGTGTCTGAGTAACCAATGACCTTTTGACAAGCGGCCTCGATCGTCTTGCACTCT
GAATTGCACATCCCTTCTTCTTCTTGTTCAACCAGCTGAAGCTTATCACCTTTCTCAACA
ATATCAATCTTAAGCATCCAATCAGCTTCCTCTTTCTTCAAGTTACACACGTTTTCAGCA
ATCTCAATGATCTCATACTCCGAGATCTTCTTGGGAGAGATCTCAGCTTGCTTCTCCTTC
ACTAGCTTGTGCAGACGCGACGCTAGCTTCTCGCACACCTGACACTTGATATACGGAACA
TCCTCCTTTCTCGGAGCAGACGACAAGGGCTTCTTCCCTTCCACCGGTAATAACGCCGAC
GAAGCTACAAGAGCTAATGCCACTACTACAGCTATCAGAACTCGATTCATCATCTCCACC
GTTTTGAATGGATAAAAGACAGAGACTTCTCTCGTAAAGCTGGAGACTTTAAGCGAGTTA
TATAGCACGGGATCGTGTGTATAAGAATAAGATCATGGGTTTTGCGATCTCTTTGCCGAT
AAGTTTGGGTTTTGATTTTTCTTTCTCTTCTACTGTGCCGTGTTGTTGAAGTGGAACCGA
TGTGTTTGGGTTTTGATTTTTCTTTC
>Cluster_87200
GTGTCTAATATGTTTGGTGGAACACGAGAAAAATGCGTTGGTTGTGACAAAACCGTGTAT
CCAATTGAGAAGGTATATACAATCCAAAATCAGATTTTGAGGTTGTTTTCATAAAAAAAT
CTGATATGTTATTAGCGTAAACCATAGCCTAAACATTATAATATATTTTCAATTAAAAAC
TTCAACATTACTGCTTGCTGTGTGGATTTTTTTGAAGGTGTCGGTGAATGGGACATTGTA
CCACAAGAGCTGCTTCAAGTGTACACATGGTGGATGCACGAT
>Cluster_48541
GATGTACATGGTGCTCGACACCGGAAGCGACGTGAACTGGCTACAGTGCAAGCCTTGCTC
CGACTGTTACGAACAGTCCGACCCGGTTTTCGACCCGGAATCCTCTTCGACGTACAAGCC
GCTAACGTGCGCGGCCCCACAGTGCGCTTCTCTAGAAGTCTCCGCTTGTCGCGCGAACAA
ATGTCTCTACCAAGTTAGTTACGGGGACGGGTCTTTCACGGTTGGAGAGTACGCGACCGA
AACGGTGACGTTTGGTGACTCGGGTAAAGTAAACGACGTCGCTTTGGGGTGCGGTCACGA
TAACGAAGGTCTCTTTATGGGAGCAGCCGGTTTACTCGGTTTAGGAGGGGGAGCTTTATC
GATGACTAACCAAATCAACGCGACGTCGTTTTCGTACTGCCTCGTCGATCGCGACTCGGG
GAACTCGTCGAGCCTCGATTTCAACTCGGTCCAGATCGGCGACGGAGACGCGACGGCGCC
GCTTCTCCGCAACAGCAAGATCGACACGTTCTACTACCTCGGACTGACCGGATTCAGCGT
CGGCG
>Cluster_115842
TCCAAATCTGGAAAACGTGAACGTCAAAACCATCTCATGCGGCGCTCGTCACACCGCTGT
AATCGCAGGTATTCATTTTATGATAACCAAGTTAATAAGCCTTTTAGCTGAGAAAGACAT
TCCTCTTAGCACTAAGAAATGCTCTGCGTTTTTTGTTTGGTTGCAGATGAAGGGAAAGTT
TTTTGCTGGGGATGGAACAAGTATGGTCAG
>Cluster_105102
GGATGGTACTTGTCGAAGAGGATCCTGTGGTGGTGCATTCCTCCGGCGTTACCGCGACCT
CCGGGATGCTTTCGGTGTTTTCCGATACGACCGTGTCCGGCGCTGACGTGGCCACGCTTC
TTCCTGTTCTTCCTCAATCTCGTCGTCATTTCCTCCGATCTGTGAACTCCCTTGCGGCTA
GGGTTTCTGGGGAAGAAGAACTTGAGTTATAAAGTGACTCACTCTCTTTAGC
>Cluster_117825
GCACCACACCTTCTCCGCCGTTCTCTTCTTCTTCTTCCCCATCACGATTGATCGGTTCTA
GTTTCTCTTCTTCTTCTTCTGCTCGCTAGGGTTTCTCTGTTCGCACAATCGATTTCTTTC
TCTTCTGCAATCTCCACAATTCTCTGTCGTCTTTATTTATAAAGAGTATTTTTCGGGGCC
AATTTACAATTCTTAGCTTTTTATGT
>Cluster_53008
TTTCTCTTATGTTTCAAGTTTTTGTTTTGTTTTTCTTTATTCCGTACTTTAAATTTGGGG
CTTTTTATGTTTTATTGGATCGGAAGAGCTTTCTCTTATGTTTCAAGTTTTTGTTTTGTT
TTTCTTTATTCCGTACTTTAAATTTGGGGCTTTTTATGTTTTATTGTGTTTTATTTTAAT
TTCTTGATATTTAATAATAAGCTTTGTTTTTATGTCGATTGTATTTAACCTATTAAATAG
TAGATGCATCCTACATTTGGTGTCATCATTTACAATAGCAAAATATTTTGGTTTTACAGG
GGAATTACGATTTAGTTAGTTTAATTATTTGTTTTCCAATTAAAAGTTATTGTGTTTTTG
AATTTTTTCGGCAGAATATACCCTATCACAGTAATCTCATTTACTAATTACTAATTAAAC
AAATATTCTAAGTTCACCCAACAGCCTAACTAACCAATCAACTCATATAGTTCTAAAATA
AAAGATGGTT
>Cluster_84038
GCCTTGTATGCATATTTTGCGGATCGTCCCCTCAAAGAAATACCCCAGATCGAGATGCCG
CTGCACACTATCATAGAGATACAGATGGGAGTTTCTGGTGTGCAAGAGAAGCGCTACAAA
CTCATGGACTGATTACAGGAAAAATGTTTATTTCAAGATAAACTTTATCCATCATGCTTA
TTCGATGCTTGTTCTTTCACGAACTTTGTATTAGTGTGTATTCCACACTGAAGTAAACAA
AATTTTTAAAACACTACATGAACTTTAAGCGTCACGAACTTTATAGTAATGCG
>Cluster_116292
TGGTAGTGATTGCAACACCGGTGGAAGAGTAAGTGGTGATGCTGAGTTTCTGGTCTCCTT
GGTAGTCCTTGTACAGAAGATCTCTGGCCTTTTTGCCGATTTCGGTGTAGAGTCCTGGAC
CTTTAACCATGATGATTGATTGTTTCTTTAGGGGGAAAAGCTGTTGCAGTATACGGAGCA
GAGCAGAGCAGAGCAGGGGAGAGTGACGA
>Cluster_72527
GATGAAATAGATAAGACCACAAGAAAGGAGCATGTAGCTAGCGATATTCTGTAGAAGCAG
GAGATCCTTCTTCTGAGCCAGGTAGTCAGGGAAAGCTCTCGTCATCACAGCAACAAAAAT
CTGAAGCATTCCTCTACCAGCCCAGTACTCAAGAACCTTGGAAAATTTGAGGATGAAACC
CCATTCAGTCTCGGCGAGAACCACGAAACAAGCAATCACCACAGCATAACACCGGAATAT
TCCATCGAACAGATCGTGGCTATCTCGGAAGGAGCGAATGGCAGCGAGAACGTTAACGAC
GACGCAGAGGATGGCGATAAGAGAGGTAACGAAGCTGAAACA
>Cluster_65504
CATAAAGATACACAAAGCCAGCGAAAGGATGAATCTTTGATGTTATAATTTATAAATGAA
ACATAGAATTAAAATAATTATTAAATAATAATGTTTGTGATCATTATTATTTTACGCGTG
ACCACGATGGTATACATATAAGTTATAATAGACGTGATCATCAGTAGATAATAATTTATT
GTGATAGACGTGTAAATGAAGAGAAGGAAAAAAAATATATAAAAGAAAATAAATGATTTG
AGTTTTCAAACAAAAAGCTAAGAATCTGTATCAAAAAGTTACCATTTCTATATCAAACTT
ATTGAAACGACATTTAATATTTTGATGAACTGTTTTTTTTTTTATTGACCCGAGTCGCCG
GTTTAGTCGGGTTTTAACCGAG
>Cluster_59075
TTTTAGGTAACTCTGTAGACGCTTCTTGATTTTCTTTAAAATAAACATTAGAATTTAACA
TTACAATAAAACGAAAAACACACAAACCAAAGACTTATTCGAGAACACATTAAACACACA
CACATACACAGTGCAACATGGCACTGTACGAAATATTAGACAGAAAGAAACAAACACGAG
AAGAGACGAGACGATGGATTGAAGATTTATGAGAATCGATTGAGATGGATGGATCAGCAA
TGTCTGGTACAGTAGCAACGACGACGGAACCCACGGCATTTACCTCCATGAAAACCTTCG
TTGTGGCACACATTTGCGCAATTGTGCCTGCTCACACAAGGACCCCTGAACTTATGGCTC
TTCGACTCACACGTGCGTGCCTCCACGGTGACTGGACCCATCCCTGAAGCGACGAATATC
ATAAACATGA
>Cluster_93405
GCCAGGGATACTACAACAGGGTGTATCAGAACAAGGTATATGGTAGCTATGGAAGCTCAG
GGAGATCTGGTACGGGTTATGGTTCTTCTGGGTATGATTCAAGAACAAATGGAAGAGGAT
GGGTGAGCACAACAGACAACAGATACAGAAACTGGGGAAGGGGTAACAATTCCTTCTATG
GAAATGAGAACAACGCAGATGGGTTGAATGAACTTAACAGGGGACCTAGAGCAAAGGGTA
CAAAGAACCAGAAGGAAAATTCA
>Cluster_71937
GCAGTTTAAATCAGGGATACTACAATAGGATGTATCAACGCAAGCTATATTGTAACTATG
GTAGCTCAGGGAGATCTGACGGGTTATGGTTCTTCTGGGTATGATTCAAGAACAAATGGA
AGAGGATGGGTGTATGCAACAGACAACAAAACATATAGGGTCTGAATGAATTTAAATAGG
AGACCTAGGGGAAAAGGGGGCCTAGAAATCTTTGTGGGTGCTGCTCACGGCTTGAGCATA
AACACAACGAGAGAGAAGGCTTCTCTTGAGGCTTGAGCTTAAACGCAAGGAGAGAGAAGG
TTTCTCTTGAGAATGAGTGCCGTGAGCTTTGAAGCAAGGAGGAGC
>Cluster_22414
AGTGGCCAAAGCAAATCGTGAGGGGAAATGAGATTGAAGGTCTTGTTTCACAAATCTCGT
GATTTTCGTTCTCTCGTATTTCCGAGGGATCTCTTCCAGATTCTGTATATCTCGACGGTT
TGGGAAAGCGTATCTCTCGTCGCTGTCTTCGTCCTTTATTTCGGCGGTTCTCTCGGGTTT
TCTCTCGGCGGTGCTTTCGGCAGTGCTCTTAGCGGTGATCTCGGCGGTTCTACTCTCTCA
TCAACATCGTTTCCGGTATTCGAAGGTTAAAGGGTAAGGTGAGGATCGTCTACAATAACC
GGGTTCGGAGTAGTAAAAATCTGAAAGAGATACAACCGTTTGATCAAGGTCATTGTGATA
GGCGTAATTACAGTTTCACCTATTTAACCATCCCTCCAAATGACTTCAAGGTGGTCAGCA
TGATAATGATGTGCTCAAGGTCGCCCATAAAATTTACTAAGCTGATCAAGAGTCCAAATT
CACTCTTGAGCATGCGTGGTGTGTCTTGCGGTTTGAGCAGAAATTACTTAACCTCAACAC
CACTCCTACTGGTAGATCAAAGAGTAAAAGTGTTCGAACAGATTCCCAAGCAGCAAACCC
CAGTGTTGATGCAAGTGTTGGTGAACAAGAGGAACGTCCGGAAGGTGTGAAGGCTGCAAA
AGCTAAAAGGAGTAATGGGAAGGGGAAGTCAGTTGCTGACAACGCGGAGGTTTGGGATAT
GAGGGACCAGGAGTTGGGAAAGAAAGAGAAGCTTTCAAAGCTTGCCATCTTAGACACACT
CCTAGCCAAAAGCCAACCACTCAGTGAGGCTGAAGAAGTAGCCAAAAACAAGCTCCTAGC
CTGAGTTTTTCTCTTGAAATATCTCATCCAACCTGTTTGCAATAACTATTGATTTTATTT
GGTGTTTTTTGTACTTTGGTTTCTATGTTTTTATGTTTTAATTTTCAACTTTGTAATTTT
TCATGTTTTTTTCTATATTATCTATTTCTTTTTTAATTAAAATAATTAATTAATTTTCTA
AGGACTTTACAAAGTCCTACCAATAATCAAATATTTTCAAAATGTCCTTAATATTTGTCC
CACACCAAAAATAACATTAAACTACTCTAAGGACAAATATTTAGTAGTACCGTTAATGTT
GCTCTAACAACTTCTCAAAGGCTG
>Cluster_57079
ACAACGAGTCCAAGCCGTGGGATGACCATTGGATATTCTGGGTGGGACCATTCATCGGAG
CTGCGATTGCTGCATTTTATCACCAGTTCGTTCTAAGAGCTTCTGGTTCCAAATCCCTCG
GATCCTTCAGAAGTGCTGCCAACGTTTGAGTTACTGTTATGTTTAAATGAGGCACGTGAT
TTTAAAATGTGTCCAGTCCTCTGTCTTTTTTTTTCTTTCTTCCTCTGCTTTTATATGTGT
GATTCTAGTTAATGGAGTTTGAGTGGTTTTCGTTTTCAATGTCACTGAGTTTGTTTATTG
ATTAAAAAAGTTGAACACATTGCTTCACTTATTGATCTCCTTCTCCTCTATAAAAAAATG
TTTTAAGTTATAAACTTGATACATAAGTCCTCAATCCTCATCAGATATCTCGACTAATTA
ATCACTCACAAATGATTCGTCAATTGTA
>Cluster_69778
AGTTGTAAAAATAAATAAATATGATTGTTTTAGCTGTAAATCATTTGTTTGTTTTTTTTT
TAGTTTATAAAGTAATCAGATTTATGTTTGTTGTTTATTTTGAGTTAATAAAAAAAAATA
GAGAAAGTATTATATGTAGAAGTAAAGTTTATATAGTATAAATATATAATTATATACATT
TTTATATAAATAAAAAAAAATCTGGTTCGACCGGTCGAACCAATCAACCAGTAGCTTCAC
CGAGTCGGTGTCCGGTCCGATTTTCGAAACATTGCCCACCAGAGTCTCCTTCATCCTCTC
CTTCTCTTTTTCATCCTCTCTTACTTTCTCTCCAAGCTTCTTTATTTCCTCTTCTT
>Cluster_66893
GGAGAAGGTTCCGGAAGCAGAAGAGAGGAAACATAGGAGCAGGTCAAGTAGATATCCACC
TGGACCTTCGCTTTCTTCGTCGGGGTCTTTAAACCGAAGCAGAAGAGGAGGAGGAGGAGG
GGAGAGGAGAAGACAATGTCTTCCTCCATCACCACCTGTGAGTGCTTAGGTTTTAGATTC
TCCTAGTAAAATCCTTTTTTGTTTCGTTTTTTTATTCGGTTTGTAATGGTTTCGAGAAGT
TGTGTGTTATGTGAACCAAACATTTTTATTGATGGCTAATGGTATAAGATCTTTACATCA
CTTAAATCTATGAACTAACAGTGAAGTCAAGTCCACTTTGCGTAAGCTGAAGTAGAACTT
CCTTAGGAGAGAC
>Cluster_41696
GAATTCCAAACTTACCCTTATGTATTTTCCTTTGAATTCAAAATTTGAATTTTTGATTTT
ATTAACTTAGATTATAATTTTAATTTTCTTAGTACAATTATGTAAAATTACAACTTAGTT
ATACATTTATCTGAATAAAATTTAATAAAACTGAGTTAAAATTTTACCAAACTGTACCAT
TTATCTGAGTACAACTTGGTATAACTAGAATTCAGTTTTACCAAATAATACTTACATAAT
AGTACAACTTGATATAATTATACTGAGAAGTGGATCGAAAAAAAGGAAGAAAATATCAGA
AAAAGATGAAGATATCAAAAAATAGAGAAAATGAAACAAAAGAAGATGAAGAATACAGAA
GAAGAATAAAGATGAAAACTAAGGAGGTGTAAAAATTTAGGTTTAAAGCAGTAATTTCAT
AATTGTTAAATAGATAGATCTGTGTAAGTTGTTGGATTTTTACTTCAATTTTAAATTAAA
GAAACCTAAAAATTAAATGATTTTAGAAAAGAGTAAATGGATACTTTTTGGGAGTAGGAA
TATCTTAGCAATTGATTCCAAAATACACCAGTGATATATTTATGAGCAAATTAGGTGAAA
TATACAGGAGTATATTTATTTATTTTTAAAACAAAATGATGTAGATTTAGACG
>Cluster_58180
AACCCCATAATTGGTCGCATAGAAGTTAAGGCCGGTCATGGAGCTGGTCGACCAACCCAA
AAGATTATTGATGAAGCGGCGGATCGGTATTCCTTCATGGCAAAGATGGTGAATGCTTCG
TGGACCGAGTAAAAAGAGTAGATACTCTTTACCCACATGCAGGACCAGATATCTTTCTCA
ATTTGTTGTGTCCAAGACATGGACTTTGTATTAGTTACGATACAAACATAAAGAGTGGTG
TTACAAAATAAATATGTGAAGAAAGTACTATCTATGGCTGTTTCGGACAAGCAAACATCA
ACAGTCTTCAAAATGCAATGTATTATGTACGATTTAGGAACAAAACATTTAAATGTAACT
AGTGAAACTTAGTCATAACTCAACTTTGCACATTTGATGTGTATTTCGCACTGTTCAAAT
AGTGTTTTTGAGTTGTTA
>Cluster_36498
GTCGGAAGATAAAAGTGTTCTTTTTTTGTGTGTTGGAATGGCGTCGCTGCAAAGCTCAGG
GATGTTGACGAAAGAGCAGATGGTTTATCTCTTTGATCGATTCGATTACTTGACCTCGCA
ATCTGATGTGAAAAAAAGAATCTCCGACGCCGTTGAGGATAAACAGGAAGCTGTGGCTGT
TACAACTGCAATTCAAGAGGAGATATTCTTGGAGATGGGAATTGACCCAGGATTTGGTAT
TGGATGCTTGGGAAAGCTGAACTCTGCGTTTGAAAACGATAAAGAGTTGATGATTGGTTT
CTACAAGTTTCTCGCTAAGGAGGAGATGGCATGTGAAGAAGCTGAGCTTGGACCAGATTG
TTTTCAACAGAAAATGGAAGCACAACAGCAATTACATGAACAGCAACTGGAGATGCTAAA
GTATATGCGTAAGTTTCCTCTGGACGACCAATCTGCTATCCTTAAAAAGCTACAGAAGCA
ACTAGAGAATGCGGATTTTGAGCCTGAGGCATCCCTTTTGTCAGGAGAGCAATTGGAGGA
AGCTGGAAGAAGAAGGGTTTCACCAGTTTTTGGAAGCAGATGATAGCTTTCTCGTTTCTC
ACAGGCCACTTCAATTTGTAAACTGTCTCTTTCTCTTTTCACTTCCATATACTTAACCTT
TTTAGATGCAAATGTAAGCAAAAAATTTGGATGAACTTTTCATTTGCATGAGAAATGTAA
ACAAAAATATGCAAGGCTCATGCCCCAGTGAAGACCAA
>Cluster_103456
ATCAATGGCGGCATAGGAATTAACGACATTCTGTTGCTCCATGGATAGACCTTTGTATCG
CAAATCTATAGTCTCTACGACAGCAAAGTACGAATTCCCATCAGAAGTTGTTCTGTGTAT
CATATATAGACCATCTTCATTCAACGTAAGTGATGATGCTTTCCAATTGACAAAATACCT
TGGTGGTAAGCTTCCAGTAAACTCATTATCAGATATCTCAAATATACGTAGCTCTG
>Cluster_81632
CTCAGATTCTTCAGTTCTACTTGACATCTTCTTTACACTCTGTAACTTTTTTCTCTTTCG
TTTCATCTCTCCTTCTCAGATCTTGTCTTGACCTTCTTTGGTCGTTGACCCAACGAATCC
GGGTCCGGCTAAAATCCGACCTTTCTCCATCGAGAAGCTCAAAGACTATTAATTTCTTCA
AAAAAAGGTCGAGTATTTGTTGAGTGTTTGGTTCTGAGGTATGATGTTGACCCAATTTGA
TTGAAGTAGTATGGAACTGATTGTCACAAGAAGAAGAAGAAGAAGAAGAAGAAGAAGAAG
AA
>Cluster_69779
ACATAAATTTGGGATGCTACTATTTCATTGGTCTTCCACTTGGATTCGTCATGGGGTGGA
TTTTCAAGACTGGAGTTAAAGGCATTTGGGCTGGTATGATATTCGGAGGAACCGCCATTC
AGACATTTATATTGATTTTTATTGTTATGAGATGTGACTGGGAAAAAGAGGCACAGAAAG
CAAGCGTGCGCGTTAAAAAGTGGTCGATCTCAGATTCATAGGCAAGACAATGGAGATTGT
ATGATTTAATTTGTATACAATTGTAAAAAGTAAATATATATTTGGAGCATACATATTCCA
TAAAGGCCGTGGTGATCTAGAAAAGCACATTTGTTATCATTTCATCACACACGGTA
>Cluster_61042
AGTCGGTGGTAAGTTTCATCGAAAGCTAAATAATGGCGAGAGACCGATAGCGAACAAGTA
CCGTGAGGGAAAGATGAAAAGAACTTTGAAAAGAGAGTGAAAGAGTACTTGAAAGGGCAC
AGAGGGAAGCGAGCCACACCAGTCGAGAGGGGAGGAATTCTTTGGATTGCAAAGAATATT
TTAAGATAGAATGTGGTTAAACCATTTTATTTTTCTATTGTTTTTTGCACCTGAAGTTCG
TTCTTCCCTTGAGGTCAGTTTGCTTTGTTCCAGCTCCGGACCGATGATAGAAAGGTGAGG
TGAACTTTCGGGTTCACTTGTTACAGTCTATTGTTTGTATTGGGTTGAGACGAAGGAGGC
GTGGTGAATTAAGCCATTAGGCAAGATTTCGATCTTATTAATTCACTGAAGCTG
>Cluster_99873
GACGGAAAAGATGTAAATCTTGAAAAACACCCAAGAAGTGTTCTGCAAAAACAATGCATC
ACATATCTCGGACCAGTGAGTCACTTTCTTACCCTCAAAGACTCTCAACCATACTAGTTA
GCTAGCTAGCTGTACCTTGTTGATTACTAATTTGTGTTTCTTTCAAAACCTGTAGATGGA
GAGAGAAGCATATGAAGTGATAGTGGAAGATGGGAGACTATTGTACAAACAAAGCATGAC
TCTTA
>Cluster_112314
CGATCTGCAAAACTTCATTTTCAATAGACTGCGTATCCACCTTCTCCTTCTCCCTCTCCT
ACCCAACCAAACCTTCTCATCGTTCGTCTTCGAATCAGCCATGGAGGATGAGATTGAACT
GAAAACTGCTCCTGCTGATTTCCGGTTCCCTACAACGAACCAGACAAGGCATTGCTTCAC
CCGTTACATTGAGTTCCACAGGTGCACAACTGCAAAG
>Cluster_26165
ATCTCTCTCGGCCCTGACGAGAGGAGGTTTTTGTAAGCTTAACCATAGAGATTAAGGTTA
CTGGGCTGGTTGAAACAAGCTTTTTTCTTTCTAGATTAGGATCCTTTGGAGAGTTGAAGC
TCGTGATTGTACTAGCAATCGATGCTTGATTAGTGAGATATTTGACCGGTTGATTCCAAA
AAGAAACACATAGAGCAGAAGGGAAATAGCCCCAAAAAGATAAAATATTCATTAAGCACA
AGAGGATGAAGTATACCAGTCTTGACTGGGTAGTAACAGGCAGCAGCGTCAGGAGGGTCC
GGCGGATCTGGTGGTGGAGGTGGTTCAGGCGATGACAAATCCCCTCTGTGAGCTACCTTT
TCTGTTGACACCAACGGGAACGCCTGTAAGAGAACCGGAGACGAACAGCCCATTGATGGT
CTGAGATTGAAGCTCATTGTCGTCAGCCAAGTAAGAGTTGAAGATTTGGTAACAGATCTT
CCCGTCGAGGGAGAACAATCAGTGGGGTGCAAATCCAATGAAAAGTGGGAGACGAACTGC
AACGGGACGCCGTTCCTGGCGCCTAAGATATGAGATCCGGCGGTTGATAGATATTTGAGT
TCGAGATCCGGTAGATCCGGCACCGCTGGTGTATAATATAGGCTCGGCTGCGGCAGTAGA
GTTTTCTTACGGAGGAGAGAGAGCTGATCTGTCGGGGACAGCATATCAAAAGATGAGTAC
AGGAGCAGTTTAGCAGTCTCGCTTGAGGAAATCATGGAAACGAAACGATGAAGGTGGAAA
AGATCTCGTCGGCGTAAAGGACTGCTGACGGAAGGACGAGCACGATTCTTCGAGAGGTTT
TGGAGAGACCCGAGACATATGGGCAGCGCATTGATCGGAAGAGAGCCCAGGTCGGAGACA
GACCACCGGAGTTTGAAGTTCATACTGAACTTTCCCCAGTGGAGCCTCGAAACCTGGGCC
TGGGAGGATTTAGATTTTAGGGCGAACTAAATAAAAGTTACTACTAATTTATACACTATT
TTCATGAACAAATTA
>Cluster_98736
GTATTCATTCATCAAATCAGTAAAGAGGACACAAACAAGTGAAGGGCCGTTAATGGACAG
CTAGAGTTTGAAGCTGTTTCAGATTTGATCTGTCTGTGAATGAGTACATTAGTTTCATGA
CTTATGAATTTCACATTGATATAAACCAATAATGTTTATATTCATTACCAGAAAATATAA
ATTAAAAAAAAAAAACATCAGAAGCTGTAATCTGTTTTAAACACTCTCGTGTCTTTGGTC
TGTGCTTT
>Cluster_95523
AATTTCATCGCCTCTCATTTTCATCTTTATTGTTTCTACTGTAATAGTCGCGCCGCCACC
GTTATCATCTTCTTTGCCGATCCTCCATCCACCGCCTTGGCTATACTCAAGAACTTTTCC
ACCATATCCGTCTTCTCGTCATGTGCCTGTTGCCTCTCGCTTTCGGAGCCTCAGCCGTAA
AATCTAAGTCGGAACCGCCATCGGACCTTTTCATTTTTCTATTGATTAGAAAAAAGAAAA
AAGTCGGAGATCGGAAG
>Cluster_93767
TCTTGTTAGTCAAATTGTCAAATCAGAGATGATGACTGCACCAAAACGTTCATACCGAAG
AGCTTGAGGTCTCCATCTTCAAAGGCGGGAACTTTACCAAAAGGCTGCAAAGATCAATCA
AACACAAAACATTCAAGATTCAGACCAAAATGGTTTGTCTTGTCTCAAAACTCATAGTTA
TATATAAATACTTACGTTGCGGGAGAGGAAGGGCTCTTTCTTGTGCTCACCGTCTTTGAG
CTCGACATGAACGAGCTCAAAG
>Cluster_108379
ATGAATTTATAATAAGTAAAGACGAGAAAAGAGAAGCCAAAAACCTAATCCGACAAGAGG
GAGACTAAGAAACAGATAGTGGAGGAAAAAATGAAAGCACCTGTTTATCTAGAGTCAAGT
CAAGAAAGCTGTCTGAAATTGAACAATGGAATACAGTAGTAGCATAGTAGCATACATGCA
TCTTCCGGAAAACAATAATATGTTTAACAAATCCCCAAAAATCCG
>Cluster_93058
ATGGGTTCAGATTTTATTGACTGACACGTTTGTTACCGCAAAACTTTTTCTTTTTTTTTT
TTGGACAGCAAGACTTGAAGCTCAAATGTTGTGTCATGCATGCAACAATAAAGGAGGACA
GAGGACCCTTATAACTCATCTCGTGAACCAGTACTCTTGCTTTCATATGATGCATAAGCT
TGGATTACTGAAACATACACCTCAATGCCCTTCAAGTACTCAGCTTTACCCAAATACTCG
TTGTGGTCATGAAGCAAACTCCGG
>Cluster_75181
ACATACCCCGATCTCAAATTTCGCTGTACAGAAGAGCTCTTTATTCCAAAAGAGAGAGAA
AGGAGAAAAAACCCGACCCGACAACCCGGGGAAAAAATTATCGAAAAATGGGAAAGGACG
GTCTGAGCGACGACCAGGTCTCGTCGATGAAGGAGGCTTTCATGCTCTTCGACACAGACG
GCGACGGCAAAATCGCGCCTTCCGAGCTCGGGATCCTGATGCGATCCCTGGGCGGGAACC
CGACCCAAGCCCAGCTGAAATCGATCACCGCCTCCGAGAGCCTGACCGCCCCGTTCGATT
TCAACCGATTCCTGGATCTCATGGCGAAG
>Cluster_108841
GGTGGGCGGTTTCGTGGGTGGTTTCGGGGTGGGATGAGGTTTCCTCGACTCATTTAACCT
AATCTAAAAACAGAAGTTGCCGACACTTTGTTTCTTATTTTCTTTTTCTCTTCTTTTCTT
CCTTCTCCTCTCTCTCTTCTCTGCGATTTTTCTCTTCTCTCTTTTCTTTCTTTTTTGTAT
TCTTTTTCATAGATCTGAATGTCAAAAGATGAATCGCATTCACG
>Cluster_96252
ACAACGTGTCGTATGTGTACCATTCAATGTACGCCTACTTCGACAGAGACAACGTTGCTC
TCAAGGGACTTGCCAAGTATTTTTATTTGCTTTTCAATCTTTAATTTAATCCAAACTTAT
AAAACTATGCTACAATAAGCTAAACATAGGCTTTTAATTTTATTATACACACAGATTTTT
CAAGGAATCAAGCGATGAAGAAAGAGAGCACGCAGAGAAGTTTATGGAGTACCAGAACAA
AAGAGGAGGAAGAGT
>Cluster_105106
CGATCATCACGGAGCAATGCGCATGGTGAGCACAGTAGTCGCTCACGCTCCCCATAACCG
CCCTGTTCCAAACACAGAGACAAGTGATGATGATCATTGTCAAGTTCACTAATTAACAAG
GATACCATATATATTTTTAAAGGGATGGATACATGCATATATAGATGAATAATTAATTTA
TTAACTGACCTCTTGATAGCTCCATGACCATGGTTTCCCACAACAAGAAGAG
>Cluster_63468
ACAGTACACATTGTCTATATATTGAAATAGTTCTCTCATATTTGAAAAGAGACTATAGGG
GAAATTTGTATGTCCCACTTTAGTTACAAAGAGGTAATCTTTCTAATTTTCCCCCAAATT
CAAACACTTTAAATCCCAAAAAGCTCAATTTTTTTTTTTAAACTGCCTGTCACACTAACA
TTGTCGTCTCCAATCTCATTATTATTAAGGAAAAAAAATCTACGTGAAGCTCTTTTCCCC
CCGGATTTTAACCGAAATCACGAGCTCAGCATCGGACTGGAGCACTCCCATATATTGCCC
ATCAAAGCTTTGCCTGGGAATACAAGAAGGTGCCGAGGATAGCAATGGCAGCTCCGAGAG
CGTTAACGGGCTGGACAGGAGTGCGGAAGATAATGA
>Cluster_39634
GGTGACCAAAACCATAAATAGACAATTTATTTGGATATTAATGCACACATGATACATTCA
TATAGCCATAACACCACACGACCGATCAATGTAAATGAACGTCCGTTTCTATCATCATTA
TTTATACACAAAAGCAATGTGGACCACGTACGTATAACGTACCAAAAAGAGCGTCATCAC
TCCTCTTTTGCCTTTCTTGTTGGACCGATATGCGAATATTTAAAAGAAAAGTGATATACA
TATACATAAACGCATGCGTCAGGGAGAAATCGTTTTCATGAGATTCACAAATATATAAAC
TATAATATATATAAGGTTCTTAATTTAAGATATATTTCGAACATCGCGATCAGTCGTCGG
ATTCTTTAGGTGAATCCGAGATTATCTTCTGGATCATCTGGTTTGTCTCTTCCTCCGACA
TTTGCTCTTGTTTGCTTTGCCTCTCCTCATACGCCTTGAAGAATTCCTTGTTCTCTTTCT
CCAGCTCCTTCCAAACAGTAGAGGTGATGACAGGAGTGATGTTTGCATGCTTAGAGAGAG
CTTCCACACACTCTTCTTTGCTCATGTGGAAGATCAAACATTTTTCAATCATGTGCTGCA
CCATGTGAATGTAAGAAGCAGAAGAAGAACCAGCCATTAGAAATAGAAACCCTAGAATCA
ACACTAAAACTCAAAATATAGCCTTCTCCAAA
>Cluster_83222
TCTATTAAAAAGTACAAAAGTTGTCAATACATGACTAGAAAATCACAATCAATCAGCAAG
GAAGAAAACGGGAGAAAAGATAGATATCTTTCTCTTTACAGCACAGAGCTAAAAATGGAT
ACACATCCCAAGTGAGAGGAGAGAAGAAAGAACCAGACAGGAGAGGAGATATAGGAACCA
GACACACCAGTCAATATCAACATAAAAAAAAACACCAAACCTTTTGTTTCTCTTTTTTTT
TTTACTTTTGACCAAATCTAAAAAAAGGGGGAGAGAGAGAGAAGGGGGGGGGGGGG
>Cluster_101818
TTTCCTCCGCTTATTGATATGCTTTTTTTTTCGTTTCCAAAACGTTTTAATAATCAATCA
ACCTATAAGGAAAATATAAGGCGCGGCAATCCACCGAAACTAGTTTGTCACATTTTCGAA
ATTATTAAAACAGCCAAAAACAATCAGAATTACTAATAATCTTTTAGGACTAAAATCCAC
TTCAACGAGTTTGTGTCGAAACACTATGAGATGAGGAAACACACAAAAATATAACATAGA
>Cluster_95154
ACGTCCTGCTCTCGTCGTCTTAGCTCAGCTTCTTTGGCTTGAAGTTCCTTTTCTTTCTTT
TTCAAATTCTATAACATTCCCAACAAATAAACAATAAGACTAAAACTTCTTTATCATCAT
AATTAACTCCAACATCCACCTAATCATAAAATCAAACTCCATATTATCTCTAACTAAACC
AACCTGTGTACCGGATCTGTCATTATTGTCAAGAGGAATGTCTACGGTCCGACCATAACC
GAAACCAACAGGCTCTGG
>Cluster_50183
ATTATTGTTTATGATGATGCAAGCTTTCATGAATACAAAAATGGTGCTAAGTAGCCTAAA
TTATTATTTTTTGGTTAATTTCATGGTATAATAAAATCAAATAAAAGTACAAAAGATTCA
GTGGCTAATGACATTTATGTGGTAACCAATAATTAAAAATAAAACCAACTATAATAAATT
TACGTATCTGCCCTCTTATTTCTCAACGATTTATAGTTTTACCCTTTCTTCCCCCTTTCA
AATTCATCCTCTCTTCGATTCGACCCCAAATCGGAAGCAAGTTTAAATTGGACATCAATG
GCAGATTCAGAGCCAATCAGAGAAGAAGAGACCCACACAACCACTACTCTCCACCACCAA
ATGACTCCCTCCGAGCTAACTCAAGACGAGTTCGCCGAGCTAACCGACTCAATCACCGAG
TTCCACACCTACCAACTCGGTCCCGGCCGCTGCTCCTCCCTCCTCGCCCAGCGCATCCAG
TCCCCTCCCCAAACCGTCTGGTCCGTCGTGAGACGCTTCGACCG
>Cluster_101038
GATCCCAGTTTTCTACATTGTATCGAAGAGGTCCAGGTTTTACAAGGACTTTGCCGCCGG
AAAATGGAGTCCGCCAAGTTGAGCAGCGAGTTTTACAGTTCGGATACTTTTTACTTTTGA
GTGAAACCTCGAACTTGTGTACGTGTAAGAGTAATGAAATTCTGTTGCAGCGATTTTGAT
ACTTTGAGATGATTATTGTTAACACTTTCAGATTTAGAAAGTTTTACCTCTGTTCTCAGT
CT
>Cluster_55466
AGATCCGTCCGCCGTTCTTAAGATAAGACTGAAAAAGAAAGTTCCTACAGTTCGCCCTAA
GTGAAACTCTCTCTGGTCCAGCCCCTAAGGTGCCGCCTCCATGGACCTCTGCAACTTCAG
CTCTTTGGCTCATCCTTCCATCATATGAACCAGCTCACTCTTCTCATGGCTCTGTTAGTG
ATGTCGTCTTCTCCGTCGTGGTCCCGTCTGCCGTCTCCGCCGTCGAAGATCCGTCCGCCG
TTTCCTCCATCGTGGTTTCATCTGTCGTCCCAGTCGTGGTTCCGTCCTCTTTCCGCGTGT
GCACCTCCTTTTGTGCCGCCAGAACCAGCGCTTGAAGCTCTCTCTTCGCCAGAACCGCCC
ATTAAAGCTTTCTCTCCGCCAGAACCACCAGATCCTCCTAACATACCTTGCAGTCCCGTT
TTTCTTCTGCTCTTCGATACATCTTGCGCCTATTCTCAACCGGT
>Cluster_76945
CGAACAACACCTCCATAGCCCACCTTGATTATGTGACACATCAGCAGCATAGAGTCCCAT
GCCGCTGTTATTCCCTGAAGAGTAAACTGCACCTTCTTATCCCAGTACAAGGCAAATCTC
GTGGGGCTATGCTTGTCTACAGCAAGCACAGACGCACCAGGATGAAGCGTTGAAGGTACA
CCTGATACCACTGCGATATACTTCTCTGGGAATATCTCTTTTGGAGGCAGCACCCCCAAA
TATAATGGGTTCTCCCTCGCATGAATCCCTGAACAAGAGCTGGGGTCCAAATGTAACATC
CAGTTTGGGTGTTCCAGGAAG
>Cluster_116825
AGTAAAGGAGAGGTTGGATCCGTTGGGGTTGTTTTCCACTGAGTGGACCGATCAGATTCT
AGGGTTAAAAGGGAACGTAACGATTGTGAAACAAGGATGTGCTTTGGAAGGGCTGTGTAT
TTGTTCGGAGGATTCTCATTGTGCTCCCAACAAAGGTTTATATGTGTAGGCCAGGTAAAG
TCTATAGAGAAGCTAGGGTTTGTACTCG
>Cluster_66431
GGAGAGTATAAGAATACTGGGCCTGGGGCGGATGTGAGCAAGAGAGTTAAATGGGCCGGG
TATAAACCGGTTATGTCTGATGCCGAGGCTGGGAGGTTTACGGTTGGCACCATGTTAACT
GGTGGTGGTTGGATACAAGCGGCTGGAGTGGCGCATCAGCTATCTTAATGTAGTTAACAT
AATAATAACACAGTATTGGAGTCTATAACTTTTTTTTTTTTTGAGAACATTCGATTTCGA
TCTACTTTTTTATTTGATACGGTTTACTTTATTCTGGTGTTCTACTTGCTGTAATTGGTG
TCATAGTATTAGACAATTGTTGGCTTTTAGATCAATAGTTATACAATTATATGATTTTAT
AAATTTTAATCTGTAA
>Cluster_106521
TCTTCAATGACCCTCGTGGAAGCCTTTAGAAACTTGCAAGTTGAGGAAGAGGAATCACTT
GAGAATGGAGATATGGAACACGAGGTGACCCATTTTCTTTTCCAACGAAGTGACACTCGG
TTCATTTATGCTGTATAATGTGGTAACCAAACTCCTTTTCTTGATTACCAGGAGGTGGTA
GGAGAAGAAAACGGAGATGAAGAAAAGAATGATGATGAGGGTGTAGAGG
>Cluster_101039
TGGTAAATACGGTTAGCTGAACAGCTAGTGCCGTGAAGCTACCATCCGTAGGATTATGAC
TGAACGCCTCTAAGTCAGAATCCATGCTGGAAAGCGGCGTCTAATCAATAATAAATGAAA
ACGAATAGGCTTCGGCCATAGTTCAGACAAGGGCGACGTCCGACTACCGGAACAGGTAGA
ACGACCAGCTCGAATCGCAATTTCGAATTATTATTGACACAAATCTTCTGTAGACGACTT
AA
>Cluster_91036
AGAACCCATCAGAAGTTGAGGGAAGTATGAATTCAACAACAACACACTTTGTGCCACCGA
GAAGAGTTGGTATATACGAGCCTCTCCATCAGTTTGGTATGTGGGGAGAAACTTTCAAGA
ACAATATTGGCAACGGGGGAGACATGAACAGTCCTAGCCACATTATTATACCGAATTATC
AACAAATAGAGAATAACAACTTGTCAGAGGATACTTCCCATGGAACAGGAGGAACTCCAC
ACATGTTTGATCAAGAAGCTTCCACGTCCA
>Cluster_102210
TTCTAGATATCTGGCAACAAAGATGGATGATTGGGAGGCTGAGGATTTTCAACCACTTCC
TGCAAAAGTTGTGCTCAAAAGTAACTGGGACGGCGAGGATGTCGATGAGAAGGATATCAA
GGACTCCTGGGATGAGGATGATGAACCTGTTCATATTTGTAGGCATCTGTAATAAAGCCT
GCTACTGAGAAGGCTCCAATGAAAGCAGCAGCAGCAAAAGGTGTGGAGAAGAAAACTAA
>Cluster_90065
TAATTAATCTTATCCCAAATGAAGATAGACGACAAATTTTTTTCAAAGAGGTTTAGTATG
CATTGAAAATAAAATCATGTAAATTGATGTGAATGCTTTGTTCTAAATAAAACATGCTAC
TAACCACATGGATAGCATACAGCAAAATACAAATCCAAGTCTTGAAAACAAAAGAGAATA
ACTCAAAAACTACTATCTCCGGTTCAACGCAGGTCGGATATCTCAGACTCGAAGAGATGT
TCAAAGGTCTTGAACACTCAAACCTGGAGGAAG
>Cluster_106523
GCAAAGCAGATTATTTTAACGACCGTGACGCTATATCTCTCTCTATCTATCGCCTCTCTC
TTAATCTATCGCTGCCGCTTGGGTGCTTAGATAGAGCCCATTTTCCACTAACTAAAGAGA
AGAGAAAGTTCGTTGGTTTCCCAATATAGACTCACCTATTATAGAAGAAGAAGAAGAAGA
AGAAGCAACTTCTTAGATCCGATTCTCACTCCCCTCTCTCTCTCTCTCT
>Cluster_62039
ATTTTTTTTTTTTTTTAATATCAATGCTTCTTTTATTAATTCGCACCTAACAACAATCTG
AATGACAAATCAATTCCCCCCATTGTTCCTCTTTTGTTCTTGTTTGTTTATTTTCAACAA
TATATATCTTTACATTCTGCTAGTCCTTGAAACTATAACTCAACAGCTTTAAATCTTTCC
TCCAAGAATGGTGGTGTAGTTCTCAATCGTCAAGAATCAAAGATTTGGTACCTCTACTTC
TAGTTATAACCTCGATGCAGCGGTTGAATCAGAAGATGTGAGCTCCCGGATCTCCTTTAT
AGCTTCGCTGACTTTATAGATAGCCATTTTCTTCACCTCAATCTTGTTTGCATTCGTTTT
GACGTTCTGAGGGAGTTGATTAAGCTCGTCCACTCGTTTTATAGAT
>Cluster_35192
TTTTTTTTTTTAATTTTCAAAGACTTTCATTACCTTTTTTTTTATAACATGGATTTTTGT
TTACACTAAAATTTCCAAGCAGAAATTTGAGATCTATAAACAATAAGAAAAAAAAACGAA
AAACTCTACAGATTGGCACTGATATGAGCCAATATTGTAAATTAAGATAAATGCATATCA
GTCTAAGAATCTATCCTTACACATACATATGTGTCTATCAATCTAGGGCGAGGCTAAATC
GGAGGAAGAGAGACGAGAGAGTTCGTTCACGAGGAAGAGGATGCGAGATTGGTAATCACG
CGCCTGGTCGAGCGATTCGGCTTCGAGCTCGGCAAGCTGAGAGCAGAGACGCTCCTCGGC
CTCCTCAGCCACCTGCGTCCGCCGCCACAGCTGCAACATCTCTTTCCTCATTTCCTCCAC
CGCTCTTTCCATCTCTCCGTTCTTCCGTCGTAGCTCCTCCACCTCAGAAGCCGCTACCGT
CACAAAATTTCCTCCTTTCCCCATTTGTTTTTCGAAGTTTCTTTGTTTTTTTTTGGTTGA
GTTTTATTTTTTTTGTGTTGGCTTTGTGTTTGTGTTCTTGTTCTTCATATGGGTTCTTGA
ATGGTCCTATTTTATAGGCGTCATGGTGACTGGCCTTTGGGTGGGTAAGGGTATATGTCT
AGGTTCAATGTATCTCTTGTTCTCGTTTTCTTTTCTTCTGGTGAGTTATTTTCTTCCTCT
AGAATATTTTGTTTTTTTATTATTTTCTGACACACGTTGGATCCCACTATACAATTGTCA
AAATTTG
>Cluster_90722
TTTTTTTTAAAAAAGATTAGTGATGTTCTTGTTTGTACATTGTGTGCTAATATCGTTTAA
AGATCAGATACATTTAACCGAGTTTCATGAAGAAGTTTGGATTTAAAAGAAAAAAAATAA
CAAAGCAAAAGGAACCGAAGTTTTCCCAAATTCTGTTTTTTTAAAAAAAAAATTTAGTGA
TGTTCTTGTTTGTTGCATTGTGTGCTAAGCTAATATCGTTTAGAGATCTGCTATATTTAA
CTGTGTTTCATGAAGAAGACTGGATCTAATA
>Cluster_87511
GCACTGCTGAGGATCTTCAGAAGGTGTCTGCTGATATCAGGTCTGGTATCTGGAAGCAGA
TGTCTGAGGCTGGGACTAAGTACATCCCGAGCAACACCTTTGCTCACTACGATCAGGTTC
TCGACACCACCGCTATGCTCGGTGCTGTCCCACCTAGATACGGTTACACCGGTGGTGAGA
TTGGGTTGGATGTTTACTTCTCCATGGCCAGAGGAAATGCCTCTGTTCCCGCCATGGAGA
TGACCAAGTGGTTTGACACCAACTACCACTACATCGTCCCT
>Cluster_60804
TGGACATAAACGGGCCGGATAGCCCGTTTGGACATCCCTAGCGGTGTTCAATCTGAAGGA
CTTCAGAGGCGTCGATGATTGTTATACCGTTGATACCGAGGCATTTGAGAGAGCGGTGGT
GGAGATTTCGAAGCTCGGAGGAAGCAGCAGTGGACATATGACTCTGTTTCTCACCGAGGA
TTCTGAGATTCTTGGAGTTGAGCACCATGCAGGTTGCGTGTCAGTGGCAAATTGGCAAGA
TTTGGGATTTGGTTTATGGTATTTATGTTCTACTAACATGTATTTGCAAGTATGTAAGAT
AATCTTATGTAGCTTTAAAATATTCTTACGTGAGATGAGGAAGAGAATATGTATGTGTGA
TTGTGTATACATAAATGATGAGTGATCATAAATTTTATTACTTTGACACAACTTAA
>Cluster_64065
TCAAACTTGCGAGCCTTCTTCTTTTCCTTGTAACGCATAACCGCGTTATTACGAGTCACC
GAATATGAGCAACCATTATTATCATGTGATGATGTTTGAGGATACCATGGTGGATCCCCC
AAGAGCTGCATGGAAGTTGATGCACCACATTCTTGGAAATCTCCAGCGCTACAATCTCCA
GTGACTCCAGAGAAAGATATGTTGGAATGTGCTGGCTTCGATGTGTAGCAAATTATTGGC
TCTGTTTTAGAACTCATGAACGAATCATTGCTCTCAGCTGGCTGCACTGAGTTCCCTCCC
TCAGGAGCTGCTTGATTATGTTTCTGGAAAAGACTATCGATTCCACATTGTCCAAAGAGC
TGTCCTGAGGTGTTAAACGCTGTCCCAAAGAG
>Cluster_19251
TATAAAAGTAAAAATATATAGTTATGCATGTAGATAATTTGACTGCGAAAGTTGGTCTAA
CGTGTATATAGACTTTGTATCTTAAACTATGAATCTGATATATAAAAATCTTATGGAGAC
GAAAATACAATCATTCAACTTCGATCATTCACCTGTTTGTATAGCTTGGGCATCCCGGAG
CAATTCCTGCACTGGCTGGAGTCGTGTATCTTTCTTTCGCTGACGACCTCCTAATCTTCA
TTGATGGTAACATTGAATCCGTTCAGTGTGTTCTTCAAGTCCTCAAAGAGTTCGAGATGC
GTTCTGGTCTAGCTTTCCGTTATCTTGGGGTGCCTATGAACTCCCGGAAGCTATCGCTCA
ATAGCTGTGAACCTCTCCTCCACCAAATTAAGGCCCGCTTCTCCTCCTTCTGGTGTTCCT
CATTTGTTCTCCCGAAGGCTTGTGTTGAGAAGATTAACTCGATGTGCAGCACCTTCTTAT
GGAGGGGAAATCTCGATGATCACAATACGGCAAGAGTGGCGTGGAAGACTGTTGTGAAAC
CAAAAGAGCAGGGTGGACTTGGAGTAAAAGACCTTCAGACTTGGAATAAAGCATGTTGTT
TGCGTCTTATTTGGCTTCTCTTCTTCAGACCAGAATCTGTTTGGGTTGCCCTCTGATTCA
CATGAGGATAAGAAATGGTGAGTGTGGTAGATTCTGGATAGACAATTGGAGCCCCTTTGG
GAGCCTCCTGGAGTACTTGGATGGAGGACGATCGCGACTAGGCATCCCGAGAAGCGCAAC
TTTGGCCTCTCTCTATCGTAATGGATCATGGAGATTACCTGAGAGAAGAAGAACCCACAC
TGCCATGGACGACTGTTATCTGGACCTCAAGGAGCATCCCGCGACAGAGCTTTCATGCGT
GGCTGGTGGTCCAAAACCGAATTCCAACTCGAGACCGGCTGATTAATTGGGGACTCCAGG
TAACGCCGCTATGCCTCCTCAAATCGTAGATGGGAAGATTCCCTAGATCAAATGATCAAT
TTGCCTCCTCCGGCGGCAACAAGATCCCTTATACTTCTTGGCTGGCAAGCCACCATCTAC
TGGGTGTGGAACGAGCGTAATCAAAGACTGCATGCAAATAAATTCAGATCGGTGGAGGCT
CTTTTCTCCATCATAGATCACCAGATTAGGAATAAGATGCAAAGTTTCAGGCAGAGTAAC
CCACGTAGATGTTCAGAGATGATGCAGCTTTGGGTGAGATGATGATTTGATAAAAGACGC
TCTGTTTCTCCTCGATTGCGATGAAGACGATGA
>Cluster_34934
ATATTTAAATATCTTATGATAAGTTAAAAGGGTCGTGAAGAGTGCATGTGAATGGGAGGT
GGAGGCTTCTACAGCTCCGTCGCTGCCGATTCTTCTTTCCGGGAGATGGTGACTTCTTCA
GTACCGCTATCGTCGGCTTTTGGTTCCGGGAGGTGGTAGCTCCGTTAGTACCATTATCTC
CGGTTTTGTTTCTTTGGGTTCATGTGGTTTCATGTTCTTCTCGATCTATGAGTCTGCGCT
TCAAAAGCCTCTTCAGCCTCTCGATCTATCATCTGAAACCGCTTCATGTATGTCGGAGAT
GAAGGATCGTTTGTAGGCTTCTAATTGTTCGGTTGTTCTCGTAGATCGGTGGTGGTATGT
GGTGGACCTGTTGACTTGGGAATCAGATAAGATCTCGAGGTTTTCGGTGGATGCTTTCCG
ATGGAAGTTTCTCAAGCGGCAAAGGTCGCGTTGGCTCGATCTGGTGAAAGGTCGGCAGCG
TTGCGTTGGTGTGGTAGTGGAAACTAGGGTTTTCGGTTCCTGGGTTTTGAAAGTTAGGCC
CAGTCTGTTTGTTTTATATTTGGGCAGTTTGTGTGGGCCTTATGTTTTATTGTAGTTTTT
TTGGTGGGTTTTGTCCTTTATAAATAAAATTCAGTTGGGAAAAAAAAAAGTAAAGTGAAA
AAAAAAAAGTGCATGTGAATGTCAGTTAGTCAGAGATACTTAATTGCAACATGTGGATCT
CCAAGTCATTTTGGCATATATTTACAAAATCGCAAGCCTACTACTCCTAATCTCTTGACT
TTTTCTTCTACAA
>Cluster_43443
AACCCTTCATTTTCTGATTAATCTCAATACATCACCTACAAGATGTAACGAACCAGTTAC
AAGAACCTGGAAACGTGTGGCTGAGCTACTCTCATGTACACTATCCCTTAGCCATTTAAT
TGCCATAGGGAGTGAAGTAAACACCTCACTATTTCTACTTTTATCATTATTTTCTATATC
[truncated: 38,293,775 more chars]
