# Supplementary material for: Transcriptomic dynamics changes related to anthocyanin accumulation in the fleshy roots of carmine radish (Raphanus sativus L.) characterized using RNA-Seq
Source: PeerJ. 2021 Apr 7;9:e10978. doi: 10.7717/peerj.10978 (PMC8035900; doi:10.7717/peerj.10978)
Supplement: Supplemental Information 5 [file peerj-09-10978-s005.zip]

Archive with 3 entries (2 files):
- gene2Kegg.mapping.xls
- __MACOSX/
- __MACOSX/._gene2Kegg.mapping.xls
