# Supplementary material for: Transcriptomic dynamics changes related to anthocyanin accumulation in the fleshy roots of carmine radish (Raphanus sativus L.) characterized using RNA-Seq
Source: PeerJ. 2021 Apr 7;9:e10978. doi: 10.7717/peerj.10978 (PMC8035900; doi:10.7717/peerj.10978)
Supplement: Supplemental Information 6 [file peerj-09-10978-s006.xls]

Cluster_36659	gi|10039641|gb|AAG12204.1|AF287482_5 Orf122 [Chlorobaculum tepidum]
Cluster_77963	gi|10039641|gb|AAG12204.1|AF287482_5 Orf122 [Chlorobaculum tepidum]
Cluster_93131	gi|1033059|emb|CAA63073.1| G-Box binding protein [Raphanus sativus]
Cluster_15604	gi|1033059|emb|CAA63073.1| G-Box binding protein [Raphanus sativus]
Cluster_29119	gi|10441624|gb|AAG17127.1|AF190653_1 cathepsin L-like cysteine proteinase CAL1 [Diabrotica virgifera virgifera]
Cluster_59070	gi|1049022|gb|AAB41526.1| transcription factor SaMADS A [Sinapis alba]
Cluster_49118	gi|105873020|gb|ABF74733.1| ADP-ribosylation factor 1 [Nicotiana benthamiana]
Cluster_90586	"gi|108710846|gb|ABF98641.1| Tubulin alpha-1 chain, putative, expressed [Oryza sativa Japonica Group]gi|215717074|dbj|BAG95437.1| unnamed protein product [Oryza sativa Japonica Group]gi|215767400|dbj|BAG99628.1| unnamed protein product [Oryza sativa Japonica Group]"
Cluster_10291	gi|109390411|ref|YP_656505.1| coat protein [Raphanus sativus cryptic virus 1]gi|76573429|gb|ABA46819.1| coat protein [Raphanus sativus cryptic virus 1]
Cluster_9154	gi|109390413|ref|YP_656506.1| RNA-dependent RNA polymerase [Raphanus sativus cryptic virus 1]gi|73923287|gb|AAX51289.2| RNA-dependent RNA polymerase [Raphanus sativus cryptic virus 1]
Cluster_28352	gi|11037313|gb|AAG27548.1| COL2-like protein [Brassica nigra]
Cluster_89193	"gi|110456474|gb|ABG74714.1| Ac1147-like protein, partial [Diaphorina citri]"
Cluster_67728	"gi|110456520|gb|ABG74719.1| putative actin, partial [Diaphorina citri]"
Cluster_22070	gi|110468069|gb|ABG74911.1| AtSK12-like protein [Brassica napus]
Cluster_91739	gi|110737795|dbj|BAF00836.1| putative trehalose-6-phosphate synthase [Arabidopsis thaliana]
Cluster_112406	gi|110738222|dbj|BAF01040.1| hypothetical protein [Arabidopsis thaliana]
Cluster_91241	gi|110739389|dbj|BAF01606.1| putative MAP kinase [Arabidopsis thaliana]
Cluster_19084	gi|110739389|dbj|BAF01606.1| putative MAP kinase [Arabidopsis thaliana]
Cluster_90741	gi|110739644|dbj|BAF01730.1| putative nucleic acid binding protein [Arabidopsis thaliana]
Cluster_62290	gi|110739785|dbj|BAF01799.1| H+-transporting ATP synthase beta chain (mitochondrial) -like protein [Arabidopsis thaliana]
Cluster_50910	gi|110739836|dbj|BAF01824.1| receptor protein kinase like protein [Arabidopsis thaliana]
Cluster_65811	gi|110739878|dbj|BAF01844.1| At2g44120/F6E13.25 [Arabidopsis thaliana]gi|674937653|emb|CDX95588.1| BnaC03g24690D [Brassica napus]
Cluster_73831	gi|110740073|dbj|BAF01938.1| hypothetical protein [Arabidopsis thaliana]
Cluster_94589	gi|110740177|dbj|BAF01987.1| hypothetical protein [Arabidopsis thaliana]
Cluster_83726	gi|110740236|dbj|BAF02016.1| hypothetical protein [Arabidopsis thaliana]
Cluster_50879	gi|110740297|dbj|BAF02045.1| dynamin-like protein [Arabidopsis thaliana]
Cluster_109915	gi|110740487|dbj|BAE98349.1| hypothetical protein [Arabidopsis thaliana]
Cluster_8879	gi|110741467|dbj|BAE98691.1| putative homeodomain protein BELL1 [Arabidopsis thaliana]
Cluster_90483	gi|110743436|dbj|BAE99604.1| synaptobrevin-like protein [Arabidopsis thaliana]gi|222424738|dbj|BAH20322.1| AT5G22360 [Arabidopsis thaliana]
Cluster_18885	gi|111146928|gb|ABH07405.1| OR [Brassica oleracea var. botrytis]
Cluster_38742	gi|111146932|gb|ABH07407.1| OR-Ins [Brassica oleracea var. botrytis]
Cluster_6470	gi|11136554|dbj|BAB17726.1| asparagine synthetase [Raphanus sativus]
Cluster_1074	gi|112253844|ref|YP_717100.1| NADH dehydrogenase subunit 7 [Brassica napus]gi|37591046|dbj|BAC98848.1| NADH dehydrogenase subunit 7 [Brassica napus]
Cluster_12145	gi|112253866|ref|YP_717122.1| ribosomal protein S7 [Brassica napus]gi|37591068|dbj|BAC98870.1| ribosomal protein S7 [Brassica napus]
Cluster_11234	gi|112253866|ref|YP_717122.1| ribosomal protein S7 [Brassica napus]gi|37591068|dbj|BAC98870.1| ribosomal protein S7 [Brassica napus]
Cluster_8973	gi|112253872|ref|YP_717097.1| NADH dehydrogenase subunit 5 [Brassica napus]gi|37591074|dbj|BAC98876.1| NADH dehydrogenase subunit 5 [Brassica napus]
Cluster_11274	gi|112253872|ref|YP_717097.1| NADH dehydrogenase subunit 5 [Brassica napus]gi|37591074|dbj|BAC98876.1| NADH dehydrogenase subunit 5 [Brassica napus]
Cluster_4723	gi|112253888|ref|YP_717143.1| cytochrome c biogenesis ccmF [Brassica napus]gi|37591090|dbj|BAC98892.1| cytochrome c biogenesis ccmF [Brassica napus]gi|118722023|dbj|BAA12329.2| Ccl1 [Brassica napus]
Cluster_22009	gi|112253899|ref|YP_717154.1| hypothetical protein BrnapMp057 [Brassica napus]gi|353526392|ref|YP_004927464.1| orf109 (mitochondrion) [Brassica oleracea]gi|353526473|ref|YP_004927543.1| orf109 (mitochondrion) [Brassica carinata]gi|353526708|ref|YP_004927879.1| orf109 (mitochondrion) [Brassica rapa subsp. oleifera]gi|353531390|ref|YP_004927782.1| orf109 (mitochondrion) [Brassica juncea]gi|37591101|dbj|BAC98903.1| hypothetical protein [Brassica napus]gi|335354896|gb|AEH43452.1| orf109 [Brassica rapa subsp. oleifera]gi|335354937|gb|AEH43492.1| orf109 [Brassica oleracea]gi|335355004|gb|AEH43558.1| orf109 [Brassica carinata]gi|335355123|gb|AEH43676.1| orf109 [Brassica juncea]gi|339511325|emb|CBX48380.1| unnamed protein product [Brassica napus]gi|371925865|gb|AEX57666.1| hypothetical protein RasatMp035 (mitochondrion) [Raphanus sativus]gi|620598375|gb|AHY20364.1| hypothetical protein (mitochondrion) (mitochondrion) [Brassica juncea var. tumida]gi|655168440|gb|AIC83270.1| orf109 (mitochondrion) [Brassica oleracea var. botrytis]gi|662020285|gb|AIE42574.1| hypothetical protein RadishMT_p044 (mitochondrion) [Raphanus sativus]gi|730043088|gb|AIZ06208.1| hypothetical protein (mitochondrion) [Brassica napus]gi|730043164|gb|AIZ06283.1| hypothetical protein (mitochondrion) [Brassica napus]gi|808178904|gb|AKD00215.1| hypothetical protein (mitochondrion) [Brassica napus]
Cluster_4095	gi|112253900|ref|YP_717155.1| ATPase subunit 1 [Brassica napus]gi|37591102|dbj|BAC98904.1| ATPase subunit 1 [Brassica napus]
Cluster_33412	gi|112253907|ref|YP_717162.1| NADH dehydrogenase subunit 6 [Brassica napus]gi|37591109|dbj|BAC98911.1| NADH dehydrogenase subunit 6 [Brassica napus]
Cluster_211	gi|112253914|ref|YP_717168.1| ribosomal protein S3 [Brassica napus]gi|37591116|dbj|BAC98918.1| ribosomal protein S3 [Brassica napus]
Cluster_9517	gi|112253917|ref|YP_717171.1| apocytochrome b [Brassica napus]gi|37591119|dbj|BAC98921.1| apocytochrome b [Brassica napus]
Cluster_9561	gi|112253920|ref|YP_717174.1| cytochrome c biogenesis ccmC [Brassica napus]gi|37591122|dbj|BAC98924.1| cytochrome c biogenesis ccmC [Brassica napus]
Cluster_335	gi|112253921|ref|YP_717099.1| NADH dehydrogenase subunit 2 [Brassica napus]gi|37591123|dbj|BAC98925.1| NADH dehydrogenase subunit 2 [Brassica napus]
Cluster_24486	gi|112253922|ref|YP_717175.1| ribosomal protein S4 [Brassica napus]gi|37591124|dbj|BAC98926.1| ribosomal protein S4 [Brassica napus]
Cluster_40610	gi|112253922|ref|YP_717175.1| ribosomal protein S4 [Brassica napus]gi|37591124|dbj|BAC98926.1| ribosomal protein S4 [Brassica napus]
Cluster_45529	gi|11386627|sp|O24331.1|DEF4_RAPSA RecName: Full=Defensin-like protein 4; AltName: Full=Cysteine-rich antifungal protein 4; Short=AFP4; Flags: Precursor [Raphanus sativus]gi|1655683|emb|CAA65983.1| antifungal protein 4 [Raphanus sativus]
Cluster_63626	gi|11386628|sp|O24332.1|DEF3_RAPSA RecName: Full=Defensin-like protein 3; AltName: Full=Cysteine-rich antifungal protein 3; Short=AFP3; Flags: Precursor [Raphanus sativus]gi|1655685|emb|CAA65984.1| antifungal protein 3 [Raphanus sativus]
Cluster_15487	gi|11386774|sp|O65780.1|GALE1_CYATE RecName: Full=UDP-glucose 4-epimerase GEPI42; AltName: Full=Galactowaldenase; AltName: Full=UDP-galactose 4-epimerase [Cyamopsis tetragonoloba]gi|3021355|emb|CAA06338.1| UDP-galactose 4-epimerase [Cyamopsis tetragonoloba]
Cluster_19075	gi|11386774|sp|O65780.1|GALE1_CYATE RecName: Full=UDP-glucose 4-epimerase GEPI42; AltName: Full=Galactowaldenase; AltName: Full=UDP-galactose 4-epimerase [Cyamopsis tetragonoloba]gi|3021355|emb|CAA06338.1| UDP-galactose 4-epimerase [Cyamopsis tetragonoloba]
Cluster_16370	gi|11386774|sp|O65780.1|GALE1_CYATE RecName: Full=UDP-glucose 4-epimerase GEPI42; AltName: Full=Galactowaldenase; AltName: Full=UDP-galactose 4-epimerase [Cyamopsis tetragonoloba]gi|3021355|emb|CAA06338.1| UDP-galactose 4-epimerase [Cyamopsis tetragonoloba]
Cluster_77470	gi|114153154|gb|ABI52743.1| 10 kDa putative secreted protein [Argas monolakensis]
Cluster_72125	gi|114153154|gb|ABI52743.1| 10 kDa putative secreted protein [Argas monolakensis]
Cluster_9263	"gi|114171|sp|P17688.1|AROA_BRANA RecName: Full=3-phosphoshikimate 1-carboxyvinyltransferase, chloroplastic; AltName: Full=5-enolpyruvylshikimate-3-phosphate synthase; Short=EPSP synthase; Flags: Precursor [Brassica napus]gi|17815|emb|CAA35839.1| 5-enolpyruvylshikimate-3-phosphate synthase [Brassica napus]"
Cluster_46885	gi|114217213|dbj|BAF31169.1| polyprotein [Turnip mosaic virus]
Cluster_108643	gi|114217245|dbj|BAF31185.1| polyprotein [Turnip mosaic virus]
Cluster_13541	gi|1143711|gb|AAA84891.1| non-green plastid inner envelope membrane protein precursor [Brassica oleracea var. botrytis]gi|674942073|emb|CDX91477.1| BnaC04g06730D [Brassica napus]
Cluster_47860	gi|1149595|emb|CAA90019.1| 1-acyl-sn-glycerol-3-phosphate acyltransferase [Brassica napus]
Cluster_73622	"gi|115459202|ref|NP_001053201.1| Os04g0496600, partial [Oryza sativa Japonica Group]gi|113564772|dbj|BAF15115.1| Os04g0496600, partial [Oryza sativa Japonica Group]"
Cluster_41224	gi|11577|emb|CAA30522.1| ORF 143 [Glycine max]gi|734402603|gb|KHN32086.1| Putative 8.8 kDa protein in rps12-tRNA-Val intergenic region [Glycine soja]
Cluster_73355	gi|116001730|emb|CAA79253.1| S-Adenosylmethionine synthetase 2 [Arabidopsis thaliana]
Cluster_102894	gi|116643206|gb|ABK06411.1| flag-tagged protein kinase domain of putative mitogen-activated protein kinase kinase kinase [synthetic construct]
Cluster_321	gi|1167523|dbj|BAA11674.1| unnamed protein product [Nicotiana tabacum]
Cluster_19984	gi|1170191|sp|P46606.1|HD1_BRANA RecName: Full=Homeobox protein HD1 [Brassica napus]gi|453949|emb|CAA82314.1| homeodomain-containing protein [Brassica napus]gi|1090522|prf||2019252A homeobox protein
Cluster_82542	"gi|118123147|dbj|BAF36849.1| polyprotein, partial [Turnip mosaic virus]"
Cluster_86028	"gi|118123173|dbj|BAF36861.1| polyprotein, partial [Turnip mosaic virus]"
Cluster_116396	"gi|118123300|dbj|BAF36919.1| polyprotein, partial [Turnip mosaic virus]"
Cluster_74016	"gi|118123328|dbj|BAF36931.1| polyprotein, partial [Turnip mosaic virus]"
Cluster_92897	gi|118481267|gb|ABK92581.1| unknown [Populus trichocarpa]
Cluster_5115	gi|119507924|dbj|BAF42336.1| 9-cis-epoxycarotenoid dioxygenase [Raphanus sativus]
Cluster_85527	gi|119604242|gb|EAW83836.1| hCG2014340 [Homo sapiens]
Cluster_100042	"gi|119614206|gb|EAW93800.1| hypothetical protein MGC72075, isoform CRA_c [Homo sapiens]"
Cluster_56618	gi|119720770|gb|ABL97955.1| chloroplast photosystem II 10 kDa polypeptide precursor [Brassica rapa]
Cluster_108141	gi|119720834|gb|ABL97987.1| protein translocase [Brassica rapa]
Cluster_47548	gi|119720834|gb|ABL97987.1| protein translocase [Brassica rapa]
Cluster_47594	"gi|120659|sp|P09672.1|G3PA_SINAL RecName: Full=Glyceraldehyde-3-phosphate dehydrogenase A, chloroplastic; AltName: Full=NADP-dependent glyceraldehydephosphate dehydrogenase subunit A, partial [Sinapis alba]gi|829288|emb|CAA27845.1| chloroplast GAPDH (233aa) [Sinapis alba]"
Cluster_106259	"gi|120659|sp|P09672.1|G3PA_SINAL RecName: Full=Glyceraldehyde-3-phosphate dehydrogenase A, chloroplastic; AltName: Full=NADP-dependent glyceraldehydephosphate dehydrogenase subunit A, partial [Sinapis alba]gi|829288|emb|CAA27845.1| chloroplast GAPDH (233aa) [Sinapis alba]"
Cluster_90502	gi|121281921|gb|ABM53545.1| conserved hypothetical protein [uncultured beta proteobacterium CBNPD1 BAC clone 578]
Cluster_106246	gi|121281923|gb|ABM53547.1| conserved hypothetical protein [uncultured beta proteobacterium CBNPD1 BAC clone 578]
Cluster_17230	gi|122209128|sp|Q2V0W1.1|PPD_RAPSA RecName: Full=Pheophorbidase; Short=RsPPDgi|83699291|dbj|BAE54383.1| pheophorbidase [Raphanus sativus]
Cluster_15251	gi|122209128|sp|Q2V0W1.1|PPD_RAPSA RecName: Full=Pheophorbidase; Short=RsPPDgi|83699291|dbj|BAE54383.1| pheophorbidase [Raphanus sativus]
Cluster_19668	gi|12229969|sp|O82475.1|SPE1_BRAJU RecName: Full=Arginine decarboxylase; Short=ADC; Short=ARGDCgi|3342902|gb|AAC62017.1| arginine decarboxylase [Brassica juncea]
Cluster_86979	gi|122720978|gb|ABM66459.1| acetyl CoA C-acetyltranseferase [Brassica juncea]
Cluster_20237	gi|12321507|gb|AAG50810.1|AC079281_12 hypothetical protein [Arabidopsis thaliana]
Cluster_55094	gi|12321970|gb|AAG51027.1|AC069474_26 unknown protein; 24137-33208 [Arabidopsis thaliana]
Cluster_31683	gi|125596214|gb|EAZ35994.1| hypothetical protein OsJ_20298 [Oryza sativa Japonica Group]
Cluster_40773	gi|125656035|emb|CAM33601.1| plasma membrane sulphate transporter [Brassica oleracea var. viridis]
Cluster_37494	gi|126566044|gb|ABO20851.1| putative senescence-associated protein [Lilium longiflorum]
Cluster_36115	gi|126566044|gb|ABO20851.1| putative senescence-associated protein [Lilium longiflorum]
Cluster_4124	gi|12667249|gb|AAK01360.1|AF314811_1 delta 1-pyrroline-5-carboxylate synthetase A [Brassica napus]
Cluster_49335	gi|12667251|gb|AAK01361.1|AF314812_1 delta 1-pyrroline-5-carboxylate synthetase B [Brassica napus]gi|674892585|emb|CDY40241.1| BnaA09g35230D [Brassica napus]
Cluster_48413	gi|12667251|gb|AAK01361.1|AF314812_1 delta 1-pyrroline-5-carboxylate synthetase B [Brassica napus]gi|674892585|emb|CDY40241.1| BnaA09g35230D [Brassica napus]
Cluster_66840	gi|130845771|gb|ABO32544.1| GAPDH [Brassica oleracea var. gemmifera]
Cluster_13328	gi|13183730|gb|AAK15323.1|AF332195_1 aminolevulinate dehydratase [Raphanus sativus]
Cluster_82714	"gi|132156|sp|P13951.1|RBS_SINAL RecName: Full=Ribulose bisphosphate carboxylase small chain; Short=RuBisCO small subunit, partial [Sinapis alba]gi|1345574|emb|CAA34458.1| unnamed protein product [Sinapis alba]"
Cluster_70115	"gi|132156|sp|P13951.1|RBS_SINAL RecName: Full=Ribulose bisphosphate carboxylase small chain; Short=RuBisCO small subunit, partial [Sinapis alba]gi|1345574|emb|CAA34458.1| unnamed protein product [Sinapis alba]"
Cluster_61917	"gi|132156|sp|P13951.1|RBS_SINAL RecName: Full=Ribulose bisphosphate carboxylase small chain; Short=RuBisCO small subunit, partial [Sinapis alba]gi|1345574|emb|CAA34458.1| unnamed protein product [Sinapis alba]"
Cluster_48203	gi|13358191|gb|AAG40351.2|AF324999_1 AT3g56090 [Arabidopsis thaliana]
Cluster_67968	gi|133774810|gb|EBA38630.1| hypothetical protein COLAER_02284 [Collinsella aerofaciens ATCC 25986]gi|133775023|gb|EBA38843.1| hypothetical protein COLAER_01925 [Collinsella aerofaciens ATCC 25986]gi|133775241|gb|EBA39061.1| hypothetical protein COLAER_01671 [Collinsella aerofaciens ATCC 25986]
Cluster_51169	gi|133774810|gb|EBA38630.1| hypothetical protein COLAER_02284 [Collinsella aerofaciens ATCC 25986]gi|133775023|gb|EBA38843.1| hypothetical protein COLAER_01925 [Collinsella aerofaciens ATCC 25986]gi|133775241|gb|EBA39061.1| hypothetical protein COLAER_01671 [Collinsella aerofaciens ATCC 25986]
Cluster_102453	gi|133774851|gb|EBA38671.1| hypothetical protein COLAER_02245 [Collinsella aerofaciens ATCC 25986]gi|133775024|gb|EBA38844.1| hypothetical protein COLAER_01927 [Collinsella aerofaciens ATCC 25986]gi|133775242|gb|EBA39062.1| hypothetical protein COLAER_01673 [Collinsella aerofaciens ATCC 25986]gi|133775368|gb|EBA39188.1| hypothetical protein COLAER_01804 [Collinsella aerofaciens ATCC 25986]
Cluster_19330	gi|133916482|emb|CAM36311.1| hypothetical protein [Thermobia domestica]
Cluster_62665	gi|134304906|gb|ABO71661.1| cytochrome P450 monooxygenase [Brassica juncea]
Cluster_43225	gi|134420|sp|P11573.1|SEEP_RAPSA RecName: Full=Late seed maturation protein P8B6 [Raphanus sativus]gi|21122|emb|CAA33479.1| unnamed protein product [Raphanus sativus]gi|169692|gb|AAA33868.1| late maturation protein [Raphanus sativus]
Cluster_37729	gi|134420|sp|P11573.1|SEEP_RAPSA RecName: Full=Late seed maturation protein P8B6 [Raphanus sativus]gi|21122|emb|CAA33479.1| unnamed protein product [Raphanus sativus]gi|169692|gb|AAA33868.1| late maturation protein [Raphanus sativus]
Cluster_107148	gi|13447104|gb|AAK26634.1|AF342780_1 GF14 omega [Brassica napus]
Cluster_79727	gi|13449292|ref|NP_085475.1| hypothetical protein ArthMp003 [Arabidopsis thaliana]gi|41017293|sp|P93276.1|M030_ARATH RecName: Full=Uncharacterized mitochondrial protein AtMg00030; AltName: Full=ORF107agi|1785675|emb|CAA69780.1| unnamed protein product [Arabidopsis thaliana]
Cluster_10770	gi|13449404|ref|NP_085587.1| cytochrome c oxidase subunit 1 [Arabidopsis thaliana]gi|112253911|ref|YP_717165.1| cytochrome c oxidase subunit 1 [Brassica napus]gi|353526416|ref|YP_004927488.1| cox1 (mitochondrion) [Brassica oleracea]gi|353526497|ref|YP_004927568.1| cox1 (mitochondrion) [Brassica carinata]gi|353526672|ref|YP_004927841.1| cox1 (mitochondrion) [Brassica rapa subsp. oleifera]gi|353531355|ref|YP_004927744.1| cox1 (mitochondrion) [Brassica juncea]gi|404481670|ref|YP_006666004.1| cytochrome c oxidase subunit 1 (mitochondrion) [Raphanus sativus]gi|45593157|sp|P60620.1|COX1_ARATH RecName: Full=Cytochrome c oxidase subunit 1; AltName: Full=Cytochrome c oxidase polypeptide Igi|45593158|sp|P60621.1|COX1_RAPSA RecName: Full=Cytochrome c oxidase subunit 1; AltName: Full=Cytochrome c oxidase polypeptide I (mitochondrion) [Raphanus sativus]gi|297416|emb|CAA40873.1| cytochrome c oxidase subunit I [Raphanus sativus]gi|1785788|emb|CAA69785.1| cytochrome c oxidase subunit 1 [Arabidopsis thaliana]gi|31790107|gb|AAP58355.1| cytochrome oxidase subunit I [Brassica juncea]gi|37591113|dbj|BAC98915.1| cytochrome c oxidase subunit 1 [Brassica napus]gi|335354860|gb|AEH43416.1| cox1 [Brassica rapa subsp. oleifera]gi|335354961|gb|AEH43516.1| cox1 [Brassica oleracea]gi|335355028|gb|AEH43582.1| cox1 [Brassica carinata]gi|335355088|gb|AEH43641.1| cox1 [Brassica juncea]gi|339511287|emb|CBX48342.1| cox1 [Brassica napus]gi|339773248|gb|AEK01272.1| cox1 [Arabidopsis thaliana]gi|339773256|gb|AEK01279.1| cox1 [Arabidopsis thaliana]gi|339773308|gb|AEK01330.1| cox1 [Arabidopsis thaliana]gi|371925873|gb|AEX57674.1| cytochrome c oxidase subunit 1 (mitochondrion) [Raphanus sativus]gi|400278288|dbj|BAM36212.1| cytochrome c oxidase subunit 1 (mitochondrion) [Raphanus sativus]gi|400278324|dbj|BAM36247.1| cytochrome c oxidase subunit 1 (mitochondrion) [Raphanus sativus]gi|443298127|gb|AGC81671.1| cytochrome c oxidase subunit 1 (mitochondrion) [Raphanus sativus]gi|553836925|gb|AGY62819.1| cytochrome oxidase subunit 1 (mitochondrion) [Eruca vesicaria subsp. sativa]gi|620598331|gb|AHY20320.1| cytochrome c oxidase subunit 1 (mitochondrion) (mitochondrion) [Brassica juncea var. tumida]gi|655168460|gb|AIC83290.1| cytochrome c oxidase subunit 1 (mitochondrion) (mitochondrion) [Brassica oleracea var. botrytis]gi|662020315|gb|AIE42604.1| cytochrome c oxidase subunit 1 (mitochondrion) [Raphanus sativus]gi|662242643|dbj|BAP15869.1| cytochrome c oxidase subunit 1 (mitochondrion) [Raphanus sativus]gi|701462508|dbj|BAP82290.1| cytochrome c oxidase subunit 1 (mitochondrion) [Brassica oleracea]gi|730043051|gb|AIZ06171.1| cytochrome c oxidase subunit 1 (mitochondrion) [Brassica napus]gi|730043127|gb|AIZ06246.1| cytochrome c oxidase subunit 1 (mitochondrion) [Brassica napus]gi|775463843|dbj|BAQ95243.1| cytochrome c oxidase subunit 1 (mitochondrion) [Brassica nigra]gi|808178915|gb|AKD00226.1| cytochrome c oxidase subunit 1 (mitochondrion) [Brassica napus]
Cluster_85593	"gi|1345978|sp|P48627.1|FAD6C_BRANA RecName: Full=Omega-6 fatty acid desaturase, chloroplastic; Flags: Precursor [Brassica napus]gi|457631|gb|AAA50157.1| omega-6 desaturase [Brassica napus]gi|674964244|emb|CDX68706.1| BnaC01g07470D [Brassica napus]"
Cluster_74352	gi|1346180|sp|P49310.1|GRP1_SINAL RecName: Full=Glycine-rich RNA-binding protein GRP1Agi|496233|gb|AAA59212.1| homology with RNA-binding proteins in meristematic tissue [Sinapis alba]
Cluster_100453	gi|1346762|sp|P48487.1|PP1_BRAOL RecName: Full=Serine/threonine-protein phosphatase PP1 [Brassica oleracea]gi|17882|emb|CAA45119.1| type 1 protein serine /threonine phosphatase [Brassica oleracea]
Cluster_32473	"gi|134943|sp|P29108.1|STAD_BRANA RecName: Full=Acyl-[acyl-carrier-protein] desaturase, chloroplastic; AltName: Full=Stearoyl-ACP desaturase; Flags: Precursor [Brassica napus]gi|99831|pir||S23351 acyl-[acyl-carrier-protein] desaturase (EC 1.14.19.2) precursor - turnipgi|17929|emb|CAA43294.1| acyl-[acyl-carrier-protein] desaturase [Brassica rapa]gi|1279219|emb|CAA65990.1| acyl-[acyl-carrier protein] desaturase [Brassica napus]gi|674950275|emb|CDX83464.1| BnaA03g20420D [Brassica napus]"
Cluster_62577	gi|13605831|gb|AAK32901.1|AF367314_1 AT5g02870/F9G14_180 [Arabidopsis thaliana]gi|22137186|gb|AAM91438.1| AT5g02870/F9G14_180 [Arabidopsis thaliana]gi|110740340|dbj|BAF02065.1| 60S ribosomal protein - like [Arabidopsis thaliana]
Cluster_102021	gi|14009290|gb|AAK50344.1| defense-related protein [Brassica carinata]
Cluster_104409	gi|1429207|emb|CAA67608.1| annexin [Arabidopsis thaliana]
Cluster_99690	gi|145323832|ref|NP_001077505.1| associated molecule with the SH3 domain of STAM 2 [Arabidopsis thaliana]gi|332190487|gb|AEE28608.1| associated molecule with the SH3 domain of STAM 2 [Arabidopsis thaliana]
Cluster_99588	gi|145331976|ref|NP_001078110.1| K+/H+ exchanger [Arabidopsis thaliana]gi|62320606|dbj|BAD95253.1| putative sodium proton exchanger [Arabidopsis thaliana]gi|332640657|gb|AEE74178.1| K+/H+ exchanger [Arabidopsis thaliana]
Cluster_63789	gi|145332627|ref|NP_001078179.1| protein rotundifolia like 20 [Arabidopsis thaliana]gi|42822047|tpg|DAA02278.1| TPA_exp: DVL7 [Arabidopsis thaliana]gi|332642588|gb|AEE76109.1| protein rotundifolia like 20 [Arabidopsis thaliana]
Cluster_55512	gi|145332653|ref|NP_001078192.1| ubiquitin-conjugating enzyme E2 19 [Arabidopsis thaliana]gi|332642805|gb|AEE76326.1| ubiquitin-conjugating enzyme E2 19 [Arabidopsis thaliana]
Cluster_70629	gi|145332653|ref|NP_001078192.1| ubiquitin-conjugating enzyme E2 19 [Arabidopsis thaliana]gi|332642805|gb|AEE76326.1| ubiquitin-conjugating enzyme E2 19 [Arabidopsis thaliana]
Cluster_74844	gi|145332653|ref|NP_001078192.1| ubiquitin-conjugating enzyme E2 19 [Arabidopsis thaliana]gi|332642805|gb|AEE76326.1| ubiquitin-conjugating enzyme E2 19 [Arabidopsis thaliana]
Cluster_40972	gi|145334345|ref|NP_001078554.1| 40S ribosomal protein S15-4 [Arabidopsis thaliana]gi|332004022|gb|AED91405.1| 40S ribosomal protein S15-4 [Arabidopsis thaliana]
Cluster_112307	gi|145334909|ref|NP_001078800.1| transcription factor TGA1 [Arabidopsis thaliana]gi|332010641|gb|AED98024.1| transcription factor TGA1 [Arabidopsis thaliana]
Cluster_30596	gi|145337796|ref|NP_565235.3| Spc97 / Spc98 family of spindle pole body (SBP) component [Arabidopsis thaliana]gi|110737741|dbj|BAF00809.1| hypothetical protein [Arabidopsis thaliana]gi|332198257|gb|AEE36378.1| Spc97 / Spc98 family of spindle pole body (SBP) component [Arabidopsis thaliana]
Cluster_32708	gi|145337812|ref|NP_178165.2| SNARE-like protein [Arabidopsis thaliana]gi|567167471|ref|XP_006398099.1| hypothetical protein EUTSA_v10001067mg [Eutrema salsugineum]gi|567167474|ref|XP_006398100.1| hypothetical protein EUTSA_v10001067mg [Eutrema salsugineum]gi|332198292|gb|AEE36413.1| SNARE-like protein [Arabidopsis thaliana]gi|557099188|gb|ESQ39552.1| hypothetical protein EUTSA_v10001067mg [Eutrema salsugineum]gi|557099189|gb|ESQ39553.1| hypothetical protein EUTSA_v10001067mg [Eutrema salsugineum]
Cluster_64625	gi|145361022|ref|NP_566042.2| little zipper 1 protein [Arabidopsis thaliana]gi|902967296|sp|F4IG60.1|ZPR1_ARATH RecName: Full=Protein LITTLE ZIPPER 1gi|330255461|gb|AEC10555.1| little zipper 1 protein [Arabidopsis thaliana]
Cluster_45906	gi|145361828|ref|NP_850631.2| protein rotundifolia like 16 [Arabidopsis thaliana]gi|685359009|ref|XP_009114116.1| PREDICTED: uncharacterized protein LOC103839365 [Brassica rapa]gi|727441910|ref|XP_010502449.1| PREDICTED: uncharacterized protein LOC104779764 [Camelina sativa]gi|727498256|ref|XP_010425222.1| PREDICTED: uncharacterized protein LOC104710338 [Camelina sativa]gi|923599099|ref|XP_013740559.1| PREDICTED: uncharacterized protein LOC106443551 [Brassica napus]gi|42822045|tpg|DAA02277.1| TPA_exp: DVL6 [Arabidopsis thaliana]gi|332643537|gb|AEE77058.1| protein rotundifolia like 16 [Arabidopsis thaliana]gi|674242307|gb|KFK35072.1| hypothetical protein AALP_AA5G231700 [Arabis alpina]
Cluster_38254	gi|145361828|ref|NP_850631.2| protein rotundifolia like 16 [Arabidopsis thaliana]gi|685359009|ref|XP_009114116.1| PREDICTED: uncharacterized protein LOC103839365 [Brassica rapa]gi|727441910|ref|XP_010502449.1| PREDICTED: uncharacterized protein LOC104779764 [Camelina sativa]gi|727498256|ref|XP_010425222.1| PREDICTED: uncharacterized protein LOC104710338 [Camelina sativa]gi|923599099|ref|XP_013740559.1| PREDICTED: uncharacterized protein LOC106443551 [Brassica napus]gi|42822045|tpg|DAA02277.1| TPA_exp: DVL6 [Arabidopsis thaliana]gi|332643537|gb|AEE77058.1| protein rotundifolia like 16 [Arabidopsis thaliana]gi|674242307|gb|KFK35072.1| hypothetical protein AALP_AA5G231700 [Arabis alpina]
Cluster_69308	gi|145408591|ref|YP_001152215.1| ORF44l [Pinus koraiensis]gi|145048840|gb|ABP35457.1| ORF44l [Pinus koraiensis]
Cluster_80662	gi|145476433|ref|XP_001424239.1| hypothetical protein [Paramecium tetraurelia strain d4-2]gi|124391302|emb|CAK56841.1| unnamed protein product [Paramecium tetraurelia]
Cluster_28630	"gi|145539332|ref|XP_001455356.1| hypothetical protein [Paramecium tetraurelia strain d4-2]gi|74829911|emb|CAI38964.1| alpha tubulin,putative [Paramecium tetraurelia]gi|124423164|emb|CAK87959.1| unnamed protein product [Paramecium tetraurelia]"
Cluster_120181	gi|14594802|emb|CAC43286.1| translation initiation factor eIF-4A1 [Arabidopsis thaliana]
Cluster_43863	"gi|146181731|ref|XP_001023313.2| ribosomal protein L19 [Tetrahymena thermophila SB210]gi|353678071|sp|P0DJ60.1|RL19_TETTS RecName: Full=60S ribosomal protein L19gi|358440146|pdb|4A1A|O Chain O, T.Thermophila 60s Ribosomal Subunit In Complex With Initiation Factor 6. This File Contains 5s Rrna, 5.8s Rrna And Proteins Of Molecule 3.gi|358440192|pdb|4A1C|O Chain O, T.Thermophila 60s Ribosomal Subunit In Complex With Initiation Factor 6. This File Contains 5s Rrna, 5.8s Rrna And Proteins Of Molecule 4.gi|358440238|pdb|4A1E|O Chain O, T.Thermophila 60s Ribosomal Subunit In Complex With Initiation Factor 6. This File Contains 5s Rrna, 5.8s Rrna And Proteins Of Molecule 1gi|146144061|gb|EAS03068.2| ribosomal protein L19 [Tetrahymena thermophila SB210]"
Cluster_10277	gi|146336886|gb|ABQ23550.1| nucleocapsid [Sandfly fever Naples virus]gi|384404220|gb|AFH89006.1| non-structural protein [Naples virus]
Cluster_58125	gi|147742762|gb|ABQ50544.1| hypothetical protein [Brassica rapa]
Cluster_46411	gi|147742762|gb|ABQ50544.1| hypothetical protein [Brassica rapa]
Cluster_32677	gi|147742781|gb|ABQ50561.1| hypothetical protein [Brassica rapa]
Cluster_42028	gi|147766872|emb|CAN60947.1| hypothetical protein VITISV_015758 [Vitis vinifera]
Cluster_33220	gi|147766872|emb|CAN60947.1| hypothetical protein VITISV_015758 [Vitis vinifera]
Cluster_301	gi|147788024|emb|CAN69340.1| hypothetical protein VITISV_032634 [Vitis vinifera]
Cluster_82698	gi|147799448|emb|CAN61338.1| hypothetical protein VITISV_011895 [Vitis vinifera]
Cluster_95345	gi|147805477|emb|CAN63083.1| hypothetical protein VITISV_015358 [Vitis vinifera]
Cluster_67956	gi|147819922|emb|CAN69382.1| hypothetical protein VITISV_016612 [Vitis vinifera]
Cluster_85567	gi|147820287|emb|CAN71466.1| hypothetical protein VITISV_038987 [Vitis vinifera]
Cluster_16519	gi|147841236|emb|CAN64512.1| hypothetical protein VITISV_004351 [Vitis vinifera]
Cluster_50578	gi|1480008|dbj|BAA11387.1| human immunodeficiency virus Tat binding protein 1 [Brassica rapa]
Cluster_63210	gi|1480016|dbj|BAA11391.1| metallothionein-like protein [Brassica rapa]
Cluster_77904	gi|1480016|dbj|BAA11391.1| metallothionein-like protein [Brassica rapa]
Cluster_46095	gi|1480020|dbj|BAA11392.1| putative tubulin [Brassica rapa]
Cluster_90326	gi|1480020|dbj|BAA11392.1| putative tubulin [Brassica rapa]
Cluster_75364	gi|1480020|dbj|BAA11392.1| putative tubulin [Brassica rapa]
Cluster_73969	gi|148540440|gb|ABQ85924.1| ATPase [Arachis diogoi]
Cluster_70811	gi|149127929|gb|EDM19151.1| hypothetical protein BACCAC_03785 [Bacteroides caccae ATCC 43185]
Cluster_94598	gi|149127930|gb|EDM19152.1| hypothetical protein BACCAC_03786 [Bacteroides caccae ATCC 43185]
Cluster_101200	gi|149392583|gb|ABR26094.1| retrotransposon protein [Oryza sativa Indica Group]
Cluster_80445	gi|149392583|gb|ABR26094.1| retrotransposon protein [Oryza sativa Indica Group]
Cluster_47006	gi|149735898|gb|EDM51784.1| hypothetical protein EUBVEN_00788 [Eubacterium ventriosum ATCC 27560]
Cluster_102335	gi|150251526|ref|YP_001312258.1| hypothetical protein CYtaCp093 [Cycas taitungensis]gi|150251548|ref|YP_001312280.1| hypothetical protein CYtaCp115 [Cycas taitungensis]gi|452848925|ref|YP_007474603.1| hypothetical_protein (chloroplast) [Cycas revoluta]gi|452849010|ref|YP_007474689.1| hypothetical_protein (chloroplast) [Cycas revoluta]gi|149941576|dbj|BAF65000.1| hypothetical protein (chloroplast) [Cycas taitungensis]gi|149941598|dbj|BAF65022.1| hypothetical protein (chloroplast) [Cycas taitungensis]gi|372863080|gb|AEX99153.1| hypothetical_protein (chloroplast) [Cycas revoluta]gi|372863165|gb|AEX99238.1| hypothetical_protein (chloroplast) [Cycas revoluta]
Cluster_76361	gi|150270408|gb|EDM97731.1| hypothetical protein BACCAP_04474 [Pseudoflavonifractor capillosus ATCC 29799]gi|150271077|gb|EDM98346.1| hypothetical protein BACCAP_03832 [Pseudoflavonifractor capillosus ATCC 29799]
Cluster_75742	gi|150270408|gb|EDM97731.1| hypothetical protein BACCAP_04474 [Pseudoflavonifractor capillosus ATCC 29799]gi|150271077|gb|EDM98346.1| hypothetical protein BACCAP_03832 [Pseudoflavonifractor capillosus ATCC 29799]
Cluster_107984	gi|150271074|gb|EDM98343.1| hypothetical protein BACCAP_03829 [Pseudoflavonifractor capillosus ATCC 29799]
Cluster_78217	"gi|150445717|dbj|BAF68967.1| polyprotein, partial [Turnip mosaic virus]"
Cluster_83107	gi|15077711|gb|AAK83301.1| calmodulin-like protein [Capsicum annuum]
Cluster_48132	gi|15144516|gb|AAK84483.1| putative copia-like polyprotein [Solanum lycopersicum]
Cluster_36530	gi|15146204|gb|AAK83585.1| AT5g18170/MRG7_13 [Arabidopsis thaliana]
Cluster_46549	gi|15146298|gb|AAK83632.1| AT3g07650/MLP3_10 [Arabidopsis thaliana]
Cluster_101384	gi|15215650|gb|AAK91370.1| At2g21620/F2G1.11 [Arabidopsis thaliana]gi|20334876|gb|AAM16194.1| At2g21620/F2G1.11 [Arabidopsis thaliana]
Cluster_48150	gi|15218058|ref|NP_172964.1| ubiquinol-cytochrome C reductase hinge protein [Arabidopsis thaliana]gi|110740918|dbj|BAE98555.1| ubiquinol-cytochrome-c reductase like protein [Arabidopsis thaliana]gi|114050691|gb|ABI49495.1| At1g15120 [Arabidopsis thaliana]gi|227204459|dbj|BAH57081.1| AT1G15120 [Arabidopsis thaliana]gi|332191146|gb|AEE29267.1| ubiquinol-cytochrome C reductase hinge protein [Arabidopsis thaliana]
Cluster_50341	gi|15218067|ref|NP_173514.1| putative DNA-binding protein ESCAROLA [Arabidopsis thaliana]gi|20532086|sp|Q9S7C9.1|AHL27_ARATH RecName: Full=AT-hook motif nuclear-localized protein 27; AltName: Full=DNA-binding protein ESCAROLA; AltName: Full=Protein ORESARA 7gi|4836899|gb|AAD30602.1|AC007369_12 Unknown protein [Arabidopsis thaliana]gi|6319180|gb|AAF07197.1|AF194974_1 ESCAROLA [Arabidopsis thaliana]gi|30102700|gb|AAP21268.1| At1g20900 [Arabidopsis thaliana]gi|110736548|dbj|BAF00240.1| putative DNA-binding protein [Arabidopsis thaliana]gi|119657398|tpd|FAA00298.1| TPA: AT-hook motif nuclear localized protein 27 [Arabidopsis thaliana]gi|225897950|dbj|BAH30307.1| hypothetical protein [Arabidopsis thaliana]gi|332191917|gb|AEE30038.1| putative DNA-binding protein ESCAROLA [Arabidopsis thaliana]
Cluster_39533	"gi|15218133|ref|NP_173534.1| indole glucosinolate o-methyltransferase 1 [Arabidopsis thaliana]gi|8886991|gb|AAF80651.1|AC012190_7 Contains similarity to O-Methyltransferase 1 from Arabidopsis thaliana gb|U70424. It is a member of O-methyltransferase family. ESTs gb|AI994826, gb|N65066 and gb|N38589 come from this gene [Arabidopsis thaliana]gi|12744975|gb|AAK06867.1|AF344316_1 putative O-methyltransferase [Arabidopsis thaliana]gi|15982844|gb|AAL09769.1| At1g21100/T22I11_7 [Arabidopsis thaliana]gi|23506107|gb|AAN28913.1| At1g21100/T22I11_7 [Arabidopsis thaliana]gi|332191943|gb|AEE30064.1| indole glucosinolate o-methyltransferase 1 [Arabidopsis thaliana]"
Cluster_64423	gi|15218379|ref|NP_173049.1| putative DNA-3-methyladenine glycosylase I [Arabidopsis thaliana]gi|6587803|gb|AAF18494.1|AC010924_7 Contains similarity to gi|112785 DNA-3-methyladenine glycosidase I from Escherichia coli [Arabidopsis thaliana]gi|110738076|dbj|BAF00972.1| hypothetical protein [Arabidopsis thaliana]gi|119359999|gb|ABL66728.1| At1g15970 [Arabidopsis thaliana]gi|332191270|gb|AEE29391.1| putative DNA-3-methyladenine glycosylase I [Arabidopsis thaliana]
Cluster_26652	"gi|15219257|ref|NP_173096.1| 20S proteasome subunit PAB1 [Arabidopsis thaliana]gi|79318062|ref|NP_001031057.1| 20S proteasome subunit PAB1 [Arabidopsis thaliana]gi|565491374|ref|XP_006303326.1| hypothetical protein CARUB_v10010173mg [Capsella rubella]gi|567119616|ref|XP_006389910.1| hypothetical protein EUTSA_v10018943mg [Eutrema salsugineum]gi|567119619|ref|XP_006389911.1| hypothetical protein EUTSA_v10018943mg [Eutrema salsugineum]gi|567151044|ref|XP_006416814.1| hypothetical protein EUTSA_v10008648mg [Eutrema salsugineum]gi|685274652|ref|XP_009128340.1| PREDICTED: proteasome subunit alpha type-2-A [Brassica rapa]gi|727433506|ref|XP_010497877.1| PREDICTED: proteasome subunit alpha type-2-A [Camelina sativa]gi|727433508|ref|XP_010497883.1| PREDICTED: proteasome subunit alpha type-2-A [Camelina sativa]gi|727433510|ref|XP_010497887.1| PREDICTED: proteasome subunit alpha type-2-A [Camelina sativa]gi|727433512|ref|XP_010497894.1| PREDICTED: proteasome subunit alpha type-2-A [Camelina sativa]gi|727573231|ref|XP_010459190.1| PREDICTED: proteasome subunit alpha type-2-A [Camelina sativa]gi|727607313|ref|XP_010476759.1| PREDICTED: proteasome subunit alpha type-2-A [Camelina sativa]gi|922424172|ref|XP_013618160.1| PREDICTED: proteasome subunit alpha type-2-A [Brassica oleracea var. oleracea]gi|922424174|ref|XP_013618161.1| PREDICTED: proteasome subunit alpha type-2-A [Brassica oleracea var. oleracea]gi|922424176|ref|XP_013618163.1| PREDICTED: proteasome subunit alpha type-2-A [Brassica oleracea var. oleracea]gi|922424178|ref|XP_013618164.1| PREDICTED: proteasome subunit alpha type-2-A [Brassica oleracea var. oleracea]gi|923759801|ref|XP_013676821.1| PREDICTED: proteasome subunit alpha type-2-A [Brassica napus]gi|923759803|ref|XP_013676822.1| PREDICTED: proteasome subunit alpha type-2-A [Brassica napus]gi|923760114|ref|XP_013676890.1| PREDICTED: proteasome subunit alpha type-2-A [Brassica napus]gi|6093778|sp|O23708.1|PSA2A_ARATH RecName: Full=Proteasome subunit alpha type-2-A; AltName: Full=20S proteasome alpha subunit B-1; AltName: Full=Proteasome component 3gi|4966368|gb|AAD34699.1|AC006341_27 Identical to gb|Y13176 Arabidopsis thaliana mRNA for proteasome subunit prc3. ESTs gb|H36972, gb|T22551 and gb|T13800 come from this gene [Arabidopsis thaliana]gi|12083342|gb|AAG48830.1|AF332467_1 putative multicatalytic endopeptidase [Arabidopsis thaliana]gi|2511574|emb|CAA73619.1| multicatalytic endopeptidase [Arabidopsis thaliana]gi|3421075|gb|AAC32056.1| 20S proteasome subunit PAB1 [Arabidopsis thaliana]gi|21617900|gb|AAM66950.1| multicatalytic endopeptidase [Arabidopsis thaliana]gi|222423615|dbj|BAH19776.1| AT1G16470 [Arabidopsis thaliana]gi|222424243|dbj|BAH20079.1| AT1G16470 [Arabidopsis thaliana]gi|332191336|gb|AEE29457.1| 20S proteasome subunit PAB1 [Arabidopsis thaliana]gi|332191337|gb|AEE29458.1| 20S proteasome subunit PAB1 [Arabidopsis thaliana]gi|482572037|gb|EOA36224.1| hypothetical protein CARUB_v10010173mg [Capsella rubella]gi|557086344|gb|ESQ27196.1| hypothetical protein EUTSA_v10018943mg [Eutrema salsugineum]gi|557086345|gb|ESQ27197.1| hypothetical protein EUTSA_v10018943mg [Eutrema salsugineum]gi|557094585|gb|ESQ35167.1| hypothetical protein EUTSA_v10008648mg [Eutrema salsugineum]gi|674906221|emb|CDY26894.1| BnaA02g19190D [Brassica napus]gi|674910850|emb|CDY22253.1| BnaC02g25570D [Brassica napus]"
Cluster_54163	"gi|15219342|ref|NP_178051.1| metacaspase 5 [Arabidopsis thaliana]gi|75219813|sp|O64518.1|MCA5_ARATH RecName: Full=Metacaspase-5; Short=AtMC5; AltName: Full=Metacaspase 2b; Short=AtMCP2b; AltName: Full=Metacaspase-6gi|3152557|gb|AAC17038.1| Contains similarity to S. cerevisiae hypothetical protein YOR197w, gb|Z75105. EST gb|T76227 comes from this gene [Arabidopsis thaliana]gi|32482828|gb|AAP84714.1| metacaspase 6 [Arabidopsis thaliana]gi|37788553|gb|AAP44518.1| metacaspase 5 precursor [Arabidopsis thaliana]gi|116325934|gb|ABJ98568.1| At1g79330 [Arabidopsis thaliana]gi|332198110|gb|AEE36231.1| metacaspase 5 [Arabidopsis thaliana]"
Cluster_33313	gi|15220040|ref|NP_173160.1| glutathione S-transferase TAU 24 [Arabidopsis thaliana]gi|75337229|sp|Q9SHH6.1|GSTUO_ARATH RecName: Full=Glutathione S-transferase U24; Short=AtGSTU24; AltName: Full=GST class-tau member 24gi|5734751|gb|AAD50016.1|AC007651_11 Putative glutathione transferase [Arabidopsis thaliana]gi|45752760|gb|AAS76278.1| At1g17170 [Arabidopsis thaliana]gi|332191433|gb|AEE29554.1| glutathione S-transferase TAU 24 [Arabidopsis thaliana]
Cluster_9489	gi|15220940|ref|NP_173247.1| translation elongation factor EF1A/initiation factor IF2gamma family protein [Arabidopsis thaliana]gi|79318119|ref|NP_001031063.1| translation elongation factor EF1A/initiation factor IF2gamma family protein [Arabidopsis thaliana]gi|21539549|gb|AAM53327.1| putative guanine nucleotide regulatory protein [Arabidopsis thaliana]gi|31711944|gb|AAP68328.1| At1g18070 [Arabidopsis thaliana]gi|332191549|gb|AEE29670.1| translation elongation factor EF1A/initiation factor IF2gamma family protein [Arabidopsis thaliana]gi|332191550|gb|AEE29671.1| translation elongation factor EF1A/initiation factor IF2gamma family protein [Arabidopsis thaliana]
Cluster_23140	"gi|15221187|ref|NP_177563.1| glycine-rich RNA-binding protein 5 [Arabidopsis thaliana]gi|75333545|sp|Q9C909.1|RBG5_ARATH RecName: Full=Glycine-rich RNA-binding protein 5, mitochondrial; Short=AtGR-RBP5; AltName: Full=AtRBG5; AltName: Full=Mitochondrial RNA-binding protein 2b; Short=At-mRBP2b; Flags: Precursorgi|12324900|gb|AAG52402.1|AC020579_4 putative RNA-binding protein; 37609-36098 [Arabidopsis thaliana]gi|25083154|gb|AAN72048.1| putative RNA-binding protein [Arabidopsis thaliana]gi|30023780|gb|AAP13423.1| At1g74230 [Arabidopsis thaliana]gi|332197447|gb|AEE35568.1| glycine-rich RNA-binding protein 5 [Arabidopsis thaliana]"
Cluster_101260	gi|15221439|ref|NP_177024.1| putative nitrite transporter [Arabidopsis thaliana]gi|75266596|sp|Q9SX20.1|PTR18_ARATH RecName: Full=Protein NRT1/ PTR FAMILY 3.1; Short=AtNPF3.1gi|5734721|gb|AAD49986.1|AC008075_19 Similar to gb|AF023472 peptide transporter from Hordeum vulgare and is a member of the PF|00854 Peptide transporter family. ESTs gb|T41927 and gb|AA395024 come from this gene [Arabidopsis thaliana]gi|20147231|gb|AAM10330.1| At1g68570/F24J5_7 [Arabidopsis thaliana]gi|25090385|gb|AAN72289.1| At1g68570/F24J5_7 [Arabidopsis thaliana]gi|110742209|dbj|BAE99031.1| peptide transporter like [Arabidopsis thaliana]gi|332196691|gb|AEE34812.1| putative nitrite transporter [Arabidopsis thaliana]
Cluster_63237	gi|15221593|ref|NP_176470.1| putative calcium-binding protein CML14 [Arabidopsis thaliana]gi|75331165|sp|Q8VZ50.1|CML14_ARATH RecName: Full=Probable calcium-binding protein CML14; AltName: Full=Calmodulin-like protein 14gi|17529028|gb|AAL38724.1| putative calmodulin protein [Arabidopsis thaliana]gi|29824175|gb|AAP04048.1| putative calmodulin protein [Arabidopsis thaliana]gi|332195888|gb|AEE34009.1| putative calcium-binding protein CML14 [Arabidopsis thaliana]
Cluster_25889	gi|15222379|ref|NP_172217.1| proliferating cellular nuclear antigen 1 [Arabidopsis thaliana]gi|297843524|ref|XP_002889643.1| hypothetical protein ARALYDRAFT_887948 [Arabidopsis lyrata subsp. lyrata]gi|13124422|sp|Q9M7Q7.2|PCNA1_ARATH RecName: Full=Proliferating cellular nuclear antigen 1; Short=PCNA 1gi|8778558|gb|AAF79566.1|AC022464_24 F22G5.29 [Arabidopsis thaliana]gi|18087559|gb|AAL58911.1|AF462821_1 At1g07370/F22G5_23 [Arabidopsis thaliana]gi|20466115|gb|AAM19979.1| At1g07370/F22G5_23 [Arabidopsis thaliana]gi|21555621|gb|AAM63900.1| Proliferating cellular nuclear antigen 1 (PCNA 1) [Arabidopsis thaliana]gi|297335485|gb|EFH65902.1| hypothetical protein ARALYDRAFT_887948 [Arabidopsis lyrata subsp. lyrata]gi|332189994|gb|AEE28115.1| proliferating cellular nuclear antigen 1 [Arabidopsis thaliana]
Cluster_16458	gi|15222452|ref|NP_177136.1| homeobox-leucine zipper protein ATHB-13 [Arabidopsis thaliana]gi|118573191|sp|Q8LC03.2|ATB13_ARATH RecName: Full=Homeobox-leucine zipper protein ATHB-13; AltName: Full=HD-ZIP protein ATHB-13; AltName: Full=Homeodomain transcription factor ATHB-13gi|6644295|gb|AAF20996.1|AF208044_1 homeodomain leucine-zipper protein ATHB13 [Arabidopsis thaliana]gi|12325190|gb|AAG52541.1|AC013289_8 homeobox gene 13 protein; 11736-10437 [Arabidopsis thaliana]gi|15982929|gb|AAL09811.1| At1g69780/T6C23_2 [Arabidopsis thaliana]gi|22137260|gb|AAM91475.1| At1g69780/T6C23_2 [Arabidopsis thaliana]gi|332196853|gb|AEE34974.1| homeobox-leucine zipper protein ATHB-13 [Arabidopsis thaliana]
Cluster_24512	gi|15222609|ref|NP_173921.1| plasma-membrane choline transporter-like protein [Arabidopsis thaliana]gi|12321513|gb|AAG50816.1|AC079281_18 unknown protein [Arabidopsis thaliana]gi|332192513|gb|AEE30634.1| plasma-membrane choline transporter-like protein [Arabidopsis thaliana]
Cluster_46287	gi|15222783|ref|NP_175383.1| RNA-binding protein 47A [Arabidopsis thaliana]gi|378522727|sp|F4I3B3.1|RB47A_ARATH RecName: Full=Polyadenylate-binding protein RBP47A; Short=Poly(A)-binding protein RBP47A; AltName: Full=RNA-binding protein 47A; Short=AtRBP47Agi|332194327|gb|AEE32448.1| RNA-binding protein 47A [Arabidopsis thaliana]
Cluster_112080	gi|15223382|ref|NP_174013.1| 60S ribosomal protein L10-2 [Arabidopsis thaliana]gi|19884272|sp|Q08770.2|RL102_ARATH RecName: Full=60S ribosomal protein L10-2; AltName: Full=Wilms tumor suppressor protein homologgi|4262180|gb|AAD14497.1| 60s ribosomal protein L10 [Arabidopsis thaliana]gi|21592869|gb|AAM64819.1| putative 60s ribosomal protein L10 [Arabidopsis thaliana]gi|88196721|gb|ABD43003.1| At1g26910 [Arabidopsis thaliana]gi|332192636|gb|AEE30757.1| 60S ribosomal protein L10-2 [Arabidopsis thaliana]
Cluster_31215	"gi|15223765|ref|NP_173437.1| Rac-like GTP-binding protein ARAC4 [Arabidopsis thaliana]gi|2500193|sp|Q38919.1|RAC4_ARATH RecName: Full=Rac-like GTP-binding protein ARAC4; AltName: Full=GTPase protein ROP2; Flags: Precursorgi|7211202|gb|AAF40243.1|AF115471_1 Arac4 [Arabidopsis thaliana]gi|8778988|gb|AAF79903.1|AC022472_12 Contains similarity to a geranylgeranylated protein ATGP3 mRNA from Arabidopsis thaliana gb|U64920 and is a member of the Ras family PF|00071. ESTs gb|AV534858, gb|AV539036, gb|AV538716, gb|AV539736, gb|AI998259, gb|H76963, gb|AV525988 come from this gene [Arabidopsis thaliana]gi|12083284|gb|AAG48801.1|AF332438_1 putative RAC GTP-binding protein ARAC4 [Arabidopsis thaliana]gi|13430484|gb|AAK25864.1|AF360154_1 putative RAC GTP-binding protein ARAC4 [Arabidopsis thaliana]gi|1304417|gb|AAC49854.1| Description: rac-like protein; GTP binding protein; Method: conceptual translation supplied by author [Arabidopsis thaliana]gi|1777764|gb|AAC78391.1| GTP binding protein Rop2At [Arabidopsis thaliana]gi|15810539|gb|AAL07157.1| putative RAC GTP-binding protein ARAC4 [Arabidopsis thaliana]gi|110742994|dbj|BAE99391.1| RAC-like GTP-binding protein ARAC4 [Arabidopsis thaliana]gi|332191813|gb|AEE29934.1| Rac-like GTP-binding protein ARAC4 [Arabidopsis thaliana]"
Cluster_29737	gi|15224171|ref|NP_180035.1| serine/arginine-rich splicing factor RSZ22A [Arabidopsis thaliana]gi|75337303|sp|Q9SJA6.1|RZ22A_ARATH RecName: Full=Serine/arginine-rich splicing factor RSZ22A; AltName: Full=RS-containing zinc finger protein 22A; Short=At-RSZ22a; Short=At-RSZp22a; Short=AtRSZ22agi|4572679|gb|AAD23894.1| putative RSZp22 splicing factor [Arabidopsis thaliana]gi|26450830|dbj|BAC42523.1| putative RSZp22 splicing factor [Arabidopsis thaliana]gi|28950713|gb|AAO63280.1| At2g24590 [Arabidopsis thaliana]gi|330252501|gb|AEC07595.1| serine/arginine-rich splicing factor RSZ22A [Arabidopsis thaliana]
Cluster_49670	gi|15224217|ref|NP_179464.1| putative small nuclear ribonucleoprotein [Arabidopsis thaliana]gi|297836770|ref|XP_002886267.1| hypothetical protein ARALYDRAFT_900374 [Arabidopsis lyrata subsp. lyrata]gi|565482500|ref|XP_006298890.1| hypothetical protein CARUB_v10015010mg [Capsella rubella]gi|567206777|ref|XP_006409116.1| hypothetical protein EUTSA_v10022941mg [Eutrema salsugineum]gi|685321513|ref|XP_009150721.1| PREDICTED: small nuclear ribonucleoprotein E-like [Brassica rapa]gi|727589417|ref|XP_010467707.1| PREDICTED: small nuclear ribonucleoprotein E-like [Camelina sativa]gi|727636938|ref|XP_010489589.1| PREDICTED: small nuclear ribonucleoprotein E-like [Camelina sativa]gi|922444020|ref|XP_013626395.1| PREDICTED: small nuclear ribonucleoprotein E-like [Brassica oleracea var. oleracea]gi|923555610|ref|XP_013738060.1| PREDICTED: small nuclear ribonucleoprotein E-like [Brassica napus]gi|923915356|ref|XP_013727216.1| PREDICTED: small nuclear ribonucleoprotein E-like [Brassica napus]gi|4185140|gb|AAD08943.1| putative small nuclear ribonucleoprotein E [Arabidopsis thaliana]gi|21592486|gb|AAM64436.1| putative small nuclear ribonucleoprotein E [Arabidopsis thaliana]gi|26452632|dbj|BAC43399.1| putative small nuclear ribonucleoprotein E [Arabidopsis thaliana]gi|28973515|gb|AAO64082.1| putative small nuclear ribonucleoprotein E [Arabidopsis thaliana]gi|297332107|gb|EFH62526.1| hypothetical protein ARALYDRAFT_900374 [Arabidopsis lyrata subsp. lyrata]gi|330251706|gb|AEC06800.1| putative small nuclear ribonucleoprotein [Arabidopsis thaliana]gi|482567599|gb|EOA31788.1| hypothetical protein CARUB_v10015010mg [Capsella rubella]gi|557110278|gb|ESQ50569.1| hypothetical protein EUTSA_v10022941mg [Eutrema salsugineum]
Cluster_56836	gi|15224315|ref|NP_181291.1| ADP-ribosylation factor GTPase-activating protein AGD7 [Arabidopsis thaliana]gi|79324596|ref|NP_001031503.1| ADP-ribosylation factor GTPase-activating protein AGD7 [Arabidopsis thaliana]gi|75220012|sp|O80925.1|AGD7_ARATH RecName: Full=ADP-ribosylation factor GTPase-activating protein AGD7; Short=ARF GAP AGD7; AltName: Full=Protein ARF-GAP DOMAIN 7; Short=AtAGD7; AltName: Full=Protein PDE1 SUPPRESSOR 1gi|16930689|gb|AAL32010.1|AF436828_1 At2g37550/F13M22.5 [Arabidopsis thaliana]gi|3236238|gb|AAC23626.1| putative ADP ribosylation factor 1 GTPase activating protein [Arabidopsis thaliana]gi|4519792|dbj|BAA75744.1| Asp1 [Arabidopsis thaliana]gi|14334620|gb|AAK59488.1| putative ADP ribosylation factor 1 GTPase activating protein [Arabidopsis thaliana]gi|17104725|gb|AAL34251.1| putative ADP ribosylation factor 1 GTPase activating protein [Arabidopsis thaliana]gi|21655301|gb|AAM65362.1| At2g37550/F13M22.5 [Arabidopsis thaliana]gi|330254320|gb|AEC09414.1| ADP-ribosylation factor GTPase-activating protein AGD7 [Arabidopsis thaliana]gi|330254321|gb|AEC09415.1| ADP-ribosylation factor GTPase-activating protein AGD7 [Arabidopsis thaliana]
Cluster_64495	gi|15224557|ref|NP_180632.1| PTI1-like tyrosine-protein kinase 2 [Arabidopsis thaliana]gi|75318362|sp|O49339.1|PTI12_ARATH RecName: Full=PTI1-like tyrosine-protein kinase 2; Short=PTI1-2gi|2880051|gb|AAC02745.1| putative protein kinase [Arabidopsis thaliana]gi|13374083|emb|CAC34450.1| putative PTI1-like protein tyrosine kinase [Arabidopsis thaliana]gi|90093302|gb|ABD85164.1| At2g30740 [Arabidopsis thaliana]gi|110740423|dbj|BAF02106.1| putative protein kinase [Arabidopsis thaliana]gi|330253340|gb|AEC08434.1| PTI1-like tyrosine-protein kinase 2 [Arabidopsis thaliana]
Cluster_78580	gi|15224691|ref|NP_180093.1| 60S ribosomal protein L39-1 [Arabidopsis thaliana]gi|4567256|gb|AAD23670.1| 60S ribosomal protein L39 [Arabidopsis thaliana]gi|330252577|gb|AEC07671.1| 60S ribosomal protein L39-1 [Arabidopsis thaliana]
Cluster_23469	gi|15224916|ref|NP_181989.1| Ras-related protein RABH1B [Arabidopsis thaliana]gi|297828175|ref|XP_002881970.1| hypothetical protein ARALYDRAFT_903887 [Arabidopsis lyrata subsp. lyrata]gi|922454846|ref|XP_013629761.1| PREDICTED: ras-related protein RABH1b [Brassica oleracea var. oleracea]gi|922460955|ref|XP_013631749.1| PREDICTED: ras-related protein RABH1b [Brassica oleracea var. oleracea]gi|923545540|ref|XP_013734777.1| PREDICTED: ras-related protein RABH1b [Brassica napus]gi|923789319|ref|XP_013683870.1| PREDICTED: ras-related protein RABH1b [Brassica napus]gi|923796461|ref|XP_013685958.1| PREDICTED: ras-related protein RABH1b [Brassica napus]gi|75318653|sp|O80501.1|RAH1B_ARATH RecName: Full=Ras-related protein RABH1b; Short=AtRABH1b; AltName: Full=Ras-related protein Rab6A; Short=AtRab6Agi|3341681|gb|AAC27463.1| putative small GTP-binding protein [Arabidopsis thaliana]gi|21593488|gb|AAM65455.1| putative small GTP-binding protein [Arabidopsis thaliana]gi|107738267|gb|ABF83670.1| At2g44610 [Arabidopsis thaliana]gi|110742258|dbj|BAE99055.1| putative small GTP-binding protein [Arabidopsis thaliana]gi|297327809|gb|EFH58229.1| hypothetical protein ARALYDRAFT_903887 [Arabidopsis lyrata subsp. lyrata]gi|330255353|gb|AEC10447.1| Ras-related protein RABH1B [Arabidopsis thaliana]gi|674884236|emb|CDY48241.1| BnaC04g05000D [Brassica napus]gi|674937671|emb|CDX95606.1| BnaC03g24870D [Brassica napus]gi|674950236|emb|CDX83425.1| BnaA03g20810D [Brassica napus]gi|741994|prf||2008312A GTP-binding protein
Cluster_49762	gi|15225141|ref|NP_180741.1| ankyrin repeats-containing protein [Arabidopsis thaliana]gi|4887754|gb|AAD32290.1| ankyrin-like protein [Arabidopsis thaliana]gi|330253495|gb|AEC08589.1| ankyrin repeats-containing protein [Arabidopsis thaliana]
Cluster_104097	gi|15225833|ref|NP_180889.1| auxin-responsive protein IAA13 [Arabidopsis thaliana]gi|186504957|ref|NP_001118434.1| auxin-responsive protein IAA13 [Arabidopsis thaliana]gi|12083208|gb|AAG48763.1|AF332399_1 auxin-regulated protein IAA13 [Arabidopsis thaliana]gi|972929|gb|AAC49054.1| IAA13 [Arabidopsis thaliana]gi|2459414|gb|AAB80649.1| auxin regulated protein (IAA13) [Arabidopsis thaliana]gi|21537404|gb|AAM61745.1| auxin regulated protein IAA13 [Arabidopsis thaliana]gi|330253718|gb|AEC08812.1| auxin-responsive protein IAA13 [Arabidopsis thaliana]gi|330253720|gb|AEC08814.1| auxin-responsive protein IAA13 [Arabidopsis thaliana]
Cluster_9174	gi|15226261|ref|NP_180972.1| SecY protein transport family protein [Arabidopsis thaliana]gi|79324249|ref|NP_001031476.1| SecY protein transport family protein [Arabidopsis thaliana]gi|297823211|ref|XP_002879488.1| hypothetical protein ARALYDRAFT_482367 [Arabidopsis lyrata subsp. lyrata]gi|565472652|ref|XP_006294128.1| hypothetical protein CARUB_v10023123mg [Capsella rubella]gi|567212243|ref|XP_006410566.1| hypothetical protein EUTSA_v10016599mg [Eutrema salsugineum]gi|685284161|ref|XP_009132979.1| PREDICTED: protein transport protein Sec61 subunit alpha-like [Brassica rapa]gi|685284163|ref|XP_009132980.1| PREDICTED: protein transport protein Sec61 subunit alpha-like [Brassica rapa]gi|685306126|ref|XP_009143793.1| PREDICTED: protein transport protein Sec61 subunit alpha [Brassica rapa]gi|727455749|ref|XP_010509778.1| PREDICTED: protein transport protein Sec61 subunit alpha [Camelina sativa]gi|727455751|ref|XP_010509779.1| PREDICTED: protein transport protein Sec61 subunit alpha [Camelina sativa]gi|727475898|ref|XP_010413766.1| PREDICTED: protein transport protein Sec61 subunit alpha-like [Camelina sativa]gi|922457250|ref|XP_013630545.1| PREDICTED: protein transport protein Sec61 subunit alpha-like [Brassica oleracea var. oleracea]gi|922457253|ref|XP_013630546.1| PREDICTED: protein transport protein Sec61 subunit alpha-like [Brassica oleracea var. oleracea]gi|922476966|ref|XP_013636940.1| PREDICTED: protein transport protein Sec61 subunit alpha-like [Brassica oleracea var. oleracea]gi|922476969|ref|XP_013636941.1| PREDICTED: protein transport protein Sec61 subunit alpha-like [Brassica oleracea var. oleracea]gi|922476972|ref|XP_013636942.1| PREDICTED: protein transport protein Sec61 subunit alpha-like [Brassica oleracea var. oleracea]gi|922476975|ref|XP_013636943.1| PREDICTED: protein transport protein Sec61 subunit alpha-like [Brassica oleracea var. oleracea]gi|922478016|ref|XP_013637288.1| PREDICTED: protein transport protein Sec61 subunit alpha [Brassica oleracea var. oleracea]gi|923543997|ref|XP_013734256.1| PREDICTED: protein transport protein Sec61 subunit alpha-like [Brassica napus]gi|923613266|ref|XP_013744897.1| PREDICTED: protein transport protein Sec61 subunit alpha-like [Brassica napus]gi|923845242|ref|XP_013702154.1| PREDICTED: protein transport protein Sec61 subunit alpha-like [Brassica napus]gi|923845244|ref|XP_013702155.1| PREDICTED: protein transport protein Sec61 subunit alpha-like [Brassica napus]gi|923919519|ref|XP_013729086.1| PREDICTED: protein transport protein Sec61 subunit alpha-like [Brassica napus]gi|923919521|ref|XP_013729087.1| PREDICTED: protein transport protein Sec61 subunit alpha-like [Brassica napus]gi|923919524|ref|XP_013729088.1| PREDICTED: protein transport protein Sec61 subunit alpha-like [Brassica napus]gi|923919526|ref|XP_013729089.1| PREDICTED: protein transport protein Sec61 subunit alpha-like [Brassica napus]gi|923921976|ref|XP_013730205.1| PREDICTED: protein transport protein Sec61 subunit alpha-like [Brassica napus]gi|13605799|gb|AAK32885.1|AF367298_1 At2g34250/F13P17.9 [Arabidopsis thaliana]gi|3337356|gb|AAC27401.1| putative protein transport protein SEC61 alpha subunit [Arabidopsis thaliana]gi|21593809|gb|AAM65776.1| putative protein transport protein SEC61 alpha subunit [Arabidopsis thaliana]gi|23308213|gb|AAN18076.1| At2g34250/F13P17.9 [Arabidopsis thaliana]gi|222423809|dbj|BAH19870.1| AT2G34250 [Arabidopsis thaliana]gi|297325327|gb|EFH55747.1| hypothetical protein ARALYDRAFT_482367 [Arabidopsis lyrata subsp. lyrata]gi|330253849|gb|AEC08943.1| SecY protein transport family protein [Arabidopsis thaliana]gi|330253850|gb|AEC08944.1| SecY protein transport family protein [Arabidopsis thaliana]gi|482562836|gb|EOA27026.1| hypothetical protein CARUB_v10023123mg [Capsella rubella]gi|557111735|gb|ESQ52019.1| hypothetical protein EUTSA_v10016599mg [Eutrema salsugineum]gi|674872581|emb|CDY61564.1| BnaCnng37980D [Brassica napus]gi|674879955|emb|CDY52228.1| BnaC04g54050D [Brassica napus]gi|674916021|emb|CDY17231.1| BnaA05g09570D [Brassica napus]gi|674948675|emb|CDX84654.1| BnaA03g15760D [Brassica napus]
Cluster_68839	gi|15226306|ref|NP_178263.1| calcium-dependent lipid-binding domain-containing protein [Arabidopsis thaliana]gi|75315942|sp|Q9ZVF1.1|CAR10_ARATH RecName: Full=Protein C2-DOMAIN ABA-RELATED 10gi|3785983|gb|AAC67330.1| hypothetical protein [Arabidopsis thaliana]gi|17065056|gb|AAL32682.1| Unknown protein [Arabidopsis thaliana]gi|20260030|gb|AAM13362.1| unknown protein [Arabidopsis thaliana]gi|330250372|gb|AEC05466.1| calcium-dependent lipid-binding domain-containing protein [Arabidopsis thaliana]
Cluster_94510	gi|15226736|ref|NP_181603.1| Haemolysin-III related integral membrane protein [Arabidopsis thaliana]gi|330254772|gb|AEC09866.1| Haemolysin-III related integral membrane protein [Arabidopsis thaliana]
Cluster_115105	gi|15226855|ref|NP_181035.1| CTP synthase family protein [Arabidopsis thaliana]gi|3033384|gb|AAC12828.1| putative CTP synthase [Arabidopsis thaliana]gi|330253941|gb|AEC09035.1| CTP synthase family protein [Arabidopsis thaliana]
Cluster_68780	gi|15227086|ref|NP_180507.1| glutathione S-transferase tau 4 [Arabidopsis thaliana]gi|75217082|sp|Q9ZW27.1|GSTU4_ARATH RecName: Full=Glutathione S-transferase U4; Short=AtGSTU4; AltName: Full=GST class-tau member 4; AltName: Full=Glutathione S-transferase 22gi|11096006|gb|AAG30135.1|AF288186_1 glutathione S-transferase [Arabidopsis thaliana]gi|3980389|gb|AAC95192.1| putative glutathione S-transferase [Arabidopsis thaliana]gi|330253163|gb|AEC08257.1| glutathione S-transferase U4 [Arabidopsis thaliana]
Cluster_54124	"gi|15227876|ref|NP_179354.1| pyridoxal phosphate-dependent transferases superfamily protein [Arabidopsis thaliana]gi|75313459|sp|Q9SHP0.1|SERB2_ARATH RecName: Full=Phosphoserine aminotransferase 2, chloroplastic; Short=AtPSAT2; Flags: Precursorgi|4926868|gb|AAD32948.1| putative phosphoserine aminotransferase [Arabidopsis thaliana]gi|66792614|gb|AAY56409.1| At2g17630 [Arabidopsis thaliana]gi|109134145|gb|ABG25070.1| At2g17630 [Arabidopsis thaliana]gi|330251565|gb|AEC06659.1| pyridoxal phosphate-dependent transferases superfamily protein [Arabidopsis thaliana]"
Cluster_23647	gi|15228376|ref|NP_190411.1| MA3 domain-containing protein [Arabidopsis thaliana]gi|4678349|emb|CAB41159.1| putative protein [Arabidopsis thaliana]gi|18377841|gb|AAL67107.1| AT3g48390/T29H11_90 [Arabidopsis thaliana]gi|25090070|gb|AAN72220.1| At3g48390/T29H11_90 [Arabidopsis thaliana]gi|332644890|gb|AEE78411.1| MA3 domain-containing protein [Arabidopsis thaliana]
Cluster_38748	"gi|15228448|ref|NP_186955.1| cellulose synthase-like protein D3 [Arabidopsis thaliana]gi|75191265|sp|Q9M9M4.1|CSLD3_ARATH RecName: Full=Cellulose synthase-like protein D3; Short=AtCslD3; AltName: Full=Protein KOJAKgi|6714431|gb|AAF26119.1|AC012328_22 putative cellulose synthase catalytic subunit [Arabidopsis thaliana]gi|12619788|gb|AAG60543.1|AF232907_1 cellulose synthase-like CSLD3 [Arabidopsis thaliana]gi|13430536|gb|AAK25890.1|AF360180_1 putative cellulose synthase catalytic subunit [Arabidopsis thaliana]gi|14532744|gb|AAK64073.1| putative cellulose synthase catalytic subunit [Arabidopsis thaliana]gi|25136916|emb|CAC82909.1| cellulose synthase-like protein [Arabidopsis thaliana]gi|332640375|gb|AEE73896.1| cellulose synthase-like protein D3 [Arabidopsis thaliana]gi|591402114|gb|AHL38784.1| glycosyltransferase, partial [Arabidopsis thaliana]"
Cluster_75648	"gi|15228818|ref|NP_191168.1| ferritin 3 [Arabidopsis thaliana]gi|29839408|sp|Q9LYN2.1|FRI3_ARATH RecName: Full=Ferritin-3, chloroplastic; Flags: Precursorgi|7572907|emb|CAB87408.1| putative protein [Arabidopsis thaliana]gi|18072928|emb|CAC85399.1| ferritin subunit 3 [Arabidopsis thaliana]gi|18176428|gb|AAL60042.1| unknown protein [Arabidopsis thaliana]gi|21689725|gb|AAM67484.1| unknown protein [Arabidopsis thaliana]gi|110740659|dbj|BAE98432.1| hypothetical protein [Arabidopsis thaliana]gi|332645955|gb|AEE79476.1| ferritin 3 [Arabidopsis thaliana]"
Cluster_114415	gi|15228832|ref|NP_191829.1| ABC transporter C family member 14 [Arabidopsis thaliana]gi|75335712|sp|Q9LZJ5.1|AB14C_ARATH RecName: Full=ABC transporter C family member 14; Short=ABC transporter ABCC.14; Short=AtABCC14; AltName: Full=ATP-energized glutathione S-conjugate pump 10; AltName: Full=Glutathione S-conjugate-transporting ATPase 10; AltName: Full=Multidrug resistance-associated protein 10gi|7362750|emb|CAB83120.1| ABC transporter-like protein [Arabidopsis thaliana]gi|332646860|gb|AEE80381.1| ABC transporter C family member 14 [Arabidopsis thaliana]
Cluster_55757	gi|15228869|ref|NP_191183.1| copper chaperone [Arabidopsis thaliana]gi|75220197|sp|O82089.1|CCH_ARATH RecName: Full=Copper transport protein CCH; AltName: Full=Copper chaperone CCHgi|13605758|gb|AAK32872.1|AF361860_1 AT3g56240/F18O21_200 [Arabidopsis thaliana]gi|3168840|gb|AAC33510.1| copper homeostasis factor [Arabidopsis thaliana]gi|7572922|emb|CAB87423.1| copper homeostasis factor [Arabidopsis thaliana]gi|17978907|gb|AAL47423.1| AT3g56240/F18O21_200 [Arabidopsis thaliana]gi|21553785|gb|AAM62878.1| copper homeostasis factor [Arabidopsis thaliana]gi|332645979|gb|AEE79500.1| copper chaperone [Arabidopsis thaliana]
Cluster_12940	gi|15229331|ref|NP_187122.1| carboxylate clamp-tetratricopeptide repeat protein [Arabidopsis thaliana]gi|6175185|gb|AAF04911.1|AC011437_26 ankyrin-like protein [Arabidopsis thaliana]gi|21536583|gb|AAM60915.1| ankyrin-like protein [Arabidopsis thaliana]gi|22531046|gb|AAM97027.1| ankyrin-like protein [Arabidopsis thaliana]gi|23197986|gb|AAN15520.1| ankyrin-like protein [Arabidopsis thaliana]gi|51969096|dbj|BAD43240.1| ankyrin-like protein [Arabidopsis thaliana]gi|332640601|gb|AEE74122.1| carboxylate clamp-tetratricopeptide repeat protein [Arabidopsis thaliana]
Cluster_2110	gi|15229343|ref|NP_187124.1| auxin-responsive protein IAA16 [Arabidopsis thaliana]gi|11131089|sp|O24407.1|IAA16_ARATH RecName: Full=Auxin-responsive protein IAA16; AltName: Full=Indoleacetic acid-induced protein 16gi|6175173|gb|AAF04899.1|AC011437_14 auxin-induced protein [Arabidopsis thaliana]gi|12083210|gb|AAG48764.1|AF332400_1 auxin-induced protein IAA16 [Arabidopsis thaliana]gi|14030659|gb|AAK53004.1|AF375420_1 AT3g04730/F7O18_22 [Arabidopsis thaliana]gi|2618721|gb|AAB84353.1| IAA16 [Arabidopsis thaliana]gi|21592802|gb|AAM64751.1| auxin-induced protein [Arabidopsis thaliana]gi|23507781|gb|AAN38694.1| At3g04730/F7O18_22 [Arabidopsis thaliana]gi|110738766|dbj|BAF01307.1| auxin-induced protein [Arabidopsis thaliana]gi|332640606|gb|AEE74127.1| auxin-responsive protein IAA16 [Arabidopsis thaliana]
Cluster_15991	gi|15229343|ref|NP_187124.1| auxin-responsive protein IAA16 [Arabidopsis thaliana]gi|11131089|sp|O24407.1|IAA16_ARATH RecName: Full=Auxin-responsive protein IAA16; AltName: Full=Indoleacetic acid-induced protein 16gi|6175173|gb|AAF04899.1|AC011437_14 auxin-induced protein [Arabidopsis thaliana]gi|12083210|gb|AAG48764.1|AF332400_1 auxin-induced protein IAA16 [Arabidopsis thaliana]gi|14030659|gb|AAK53004.1|AF375420_1 AT3g04730/F7O18_22 [Arabidopsis thaliana]gi|2618721|gb|AAB84353.1| IAA16 [Arabidopsis thaliana]gi|21592802|gb|AAM64751.1| auxin-induced protein [Arabidopsis thaliana]gi|23507781|gb|AAN38694.1| At3g04730/F7O18_22 [Arabidopsis thaliana]gi|110738766|dbj|BAF01307.1| auxin-induced protein [Arabidopsis thaliana]gi|332640606|gb|AEE74127.1| auxin-responsive protein IAA16 [Arabidopsis thaliana]
Cluster_3161	gi|15229343|ref|NP_187124.1| auxin-responsive protein IAA16 [Arabidopsis thaliana]gi|11131089|sp|O24407.1|IAA16_ARATH RecName: Full=Auxin-responsive protein IAA16; AltName: Full=Indoleacetic acid-induced protein 16gi|6175173|gb|AAF04899.1|AC011437_14 auxin-induced protein [Arabidopsis thaliana]gi|12083210|gb|AAG48764.1|AF332400_1 auxin-induced protein IAA16 [Arabidopsis thaliana]gi|14030659|gb|AAK53004.1|AF375420_1 AT3g04730/F7O18_22 [Arabidopsis thaliana]gi|2618721|gb|AAB84353.1| IAA16 [Arabidopsis thaliana]gi|21592802|gb|AAM64751.1| auxin-induced protein [Arabidopsis thaliana]gi|23507781|gb|AAN38694.1| At3g04730/F7O18_22 [Arabidopsis thaliana]gi|110738766|dbj|BAF01307.1| auxin-induced protein [Arabidopsis thaliana]gi|332640606|gb|AEE74127.1| auxin-responsive protein IAA16 [Arabidopsis thaliana]
Cluster_99300	gi|15229475|ref|NP_189513.1| V-type proton ATPase subunit d2 [Arabidopsis thaliana]gi|12585471|sp|Q9LHA4.1|VA0D2_ARATH RecName: Full=V-type proton ATPase subunit d2; Short=V-ATPase subunit d2; AltName: Full=Vacuolar H(+)-ATPase subunit d isoform 2; AltName: Full=Vacuolar proton pump subunit d2gi|16226844|gb|AAL16278.1|AF428348_1 AT3g28715/MZN14_21 [Arabidopsis thaliana]gi|11994778|dbj|BAB03168.1| vacuolar atp synthase subunit (vacuolar proton pump) [Arabidopsis thaliana]gi|17065118|gb|AAL32713.1| Unknown protein [Arabidopsis thaliana]gi|23197892|gb|AAN15473.1| Unknown protein [Arabidopsis thaliana]gi|332643960|gb|AEE77481.1| V-type proton ATPase subunit d2 [Arabidopsis thaliana]
Cluster_70428	gi|15229773|ref|NP_187757.1| small nuclear ribonucleoprotein G [Arabidopsis thaliana]gi|297833932|ref|XP_002884848.1| hypothetical protein ARALYDRAFT_478489 [Arabidopsis lyrata subsp. lyrata]gi|565482528|ref|XP_006298904.1| hypothetical protein CARUB_v10015024mg [Capsella rubella]gi|685312303|ref|XP_009146713.1| PREDICTED: probable small nuclear ribonucleoprotein G [Brassica rapa]gi|922414130|ref|XP_013589046.1| PREDICTED: probable small nuclear ribonucleoprotein G [Brassica oleracea var. oleracea]gi|922480162|ref|XP_013638038.1| PREDICTED: probable small nuclear ribonucleoprotein G [Brassica oleracea var. oleracea]gi|923629321|ref|XP_013750065.1| PREDICTED: probable small nuclear ribonucleoprotein G [Brassica napus]gi|923780895|ref|XP_013681923.1| PREDICTED: probable small nuclear ribonucleoprotein G [Brassica napus]gi|12322914|gb|AAG51452.1|AC008153_25 putative small nuclear ribonucleoprotein polypeptide G; 65009-64161 [Arabidopsis thaliana]gi|17065484|gb|AAL32896.1| putative small nuclear ribonucleoprotein polypeptide G [Arabidopsis thaliana]gi|24899751|gb|AAN65090.1| putative small nuclear ribonucleoprotein polypeptide G [Arabidopsis thaliana]gi|297330688|gb|EFH61107.1| hypothetical protein ARALYDRAFT_478489 [Arabidopsis lyrata subsp. lyrata]gi|332641534|gb|AEE75055.1| small nuclear ribonucleoprotein G [Arabidopsis thaliana]gi|482567613|gb|EOA31802.1| hypothetical protein CARUB_v10015024mg [Capsella rubella]gi|674909398|emb|CDY23693.1| BnaC01g24280D [Brassica napus]gi|674924816|emb|CDY08518.1| BnaA05g27540D [Brassica napus]gi|674932401|emb|CDY01024.1| BnaC05g41760D [Brassica napus]
Cluster_20809	gi|15230230|ref|NP_191272.1| protein BLADE ON PETIOLE 1 [Arabidopsis thaliana]gi|75335805|sp|Q9M1I7.1|NPR6_ARATH RecName: Full=Regulatory protein NPR6; AltName: Full=BTB/POZ domain-containing protein NPR6; AltName: Full=Protein BLADE-ON-PETIOLE 1gi|6911883|emb|CAB72183.1| putative protein [Arabidopsis thaliana]gi|67633706|gb|AAY78777.1| ankyrin repeat family protein [Arabidopsis thaliana]gi|111074194|gb|ABH04470.1| At3g57130 [Arabidopsis thaliana]gi|225898725|dbj|BAH30493.1| hypothetical protein [Arabidopsis thaliana]gi|332646096|gb|AEE79617.1| protein BLADE ON PETIOLE 1 [Arabidopsis thaliana]
Cluster_44203	gi|15231470|ref|NP_187405.1| calmodulin-like protein 3 [Arabidopsis thaliana]gi|297829300|ref|XP_002882532.1| ARF-GAP domain 11 [Arabidopsis lyrata subsp. lyrata]gi|75337571|sp|Q9SRR7.1|CML3_ARATH RecName: Full=Calmodulin-like protein 3gi|6041859|gb|AAF02168.1|AC009853_28 putative calmodulin [Arabidopsis thaliana]gi|297328372|gb|EFH58791.1| ARF-GAP domain 11 [Arabidopsis lyrata subsp. lyrata]gi|332641028|gb|AEE74549.1| calmodulin-like protein 3 [Arabidopsis thaliana]
Cluster_54330	gi|15231624|ref|NP_191466.1| Cytochrome b561/ferric reductase transmembrane with DOMON related domain [Arabidopsis thaliana]gi|75181112|sp|Q9LYS9.1|B561H_ARATH RecName: Full=Cytochrome b561 and DOMON domain-containing protein At3g59070; AltName: Full=Protein b561A.tha8; Flags: Precursorgi|7529750|emb|CAB86935.1| putative protein [Arabidopsis thaliana]gi|332646351|gb|AEE79872.1| Cytochrome b561/ferric reductase transmembrane with DOMON related domain [Arabidopsis thaliana]
Cluster_109039	gi|15232394|ref|NP_190970.1| phosphatidylinositol:ceramide inositolphosphotransferase 1 [Arabidopsis thaliana]gi|75183514|sp|Q9M325.1|IPCS1_ARATH RecName: Full=Phosphatidylinositol:ceramide inositolphosphotransferase 1; AltName: Full=Inositol-phosphorylceramide synthase 1; Short=AtIPCS1; Short=IPC synthase 1; AltName: Full=Protein ERH1-like2; AltName: Full=Sphingolipid synthase 1gi|7630022|emb|CAB88364.1| putative protein [Arabidopsis thaliana]gi|22655034|gb|AAM98108.1| At3g54020/F5K20_320 [Arabidopsis thaliana]gi|332645655|gb|AEE79176.1| phosphatidylinositol:ceramide inositolphosphotransferase 1 [Arabidopsis thaliana]
Cluster_46280	gi|15232394|ref|NP_190970.1| phosphatidylinositol:ceramide inositolphosphotransferase 1 [Arabidopsis thaliana]gi|75183514|sp|Q9M325.1|IPCS1_ARATH RecName: Full=Phosphatidylinositol:ceramide inositolphosphotransferase 1; AltName: Full=Inositol-phosphorylceramide synthase 1; Short=AtIPCS1; Short=IPC synthase 1; AltName: Full=Protein ERH1-like2; AltName: Full=Sphingolipid synthase 1gi|7630022|emb|CAB88364.1| putative protein [Arabidopsis thaliana]gi|22655034|gb|AAM98108.1| At3g54020/F5K20_320 [Arabidopsis thaliana]gi|332645655|gb|AEE79176.1| phosphatidylinositol:ceramide inositolphosphotransferase 1 [Arabidopsis thaliana]
Cluster_57570	gi|15233565|ref|NP_194668.1| 40S ribosomal protein S30 [Arabidopsis thaliana]gi|15241895|ref|NP_200478.1| 40S ribosomal protein S30 [Arabidopsis thaliana]gi|18399137|ref|NP_565458.1| 40S ribosomal protein S30 [Arabidopsis thaliana]gi|297796551|ref|XP_002866160.1| 40S ribosomal protein S30 [Arabidopsis lyrata subsp. lyrata]gi|297799054|ref|XP_002867411.1| predicted protein [Arabidopsis lyrata subsp. lyrata]gi|297836282|ref|XP_002886023.1| 40S ribosomal protein S30 [Arabidopsis lyrata subsp. lyrata]gi|685258014|ref|XP_009128774.1| PREDICTED: 40S ribosomal protein S30 [Brassica rapa]gi|685258020|ref|XP_009128798.1| PREDICTED: 40S ribosomal protein S30 [Brassica rapa]gi|685271761|ref|XP_009126927.1| PREDICTED: 40S ribosomal protein S30 [Brassica rapa]gi|685282552|ref|XP_009132190.1| PREDICTED: 40S ribosomal protein S30 [Brassica rapa]gi|685327702|ref|XP_009102140.1| PREDICTED: 40S ribosomal protein S30 [Brassica rapa]gi|685355157|ref|XP_009112625.1| PREDICTED: 40S ribosomal protein S30 [Brassica rapa]gi|685373604|ref|XP_009120178.1| PREDICTED: 40S ribosomal protein S30 [Brassica rapa]gi|922415765|ref|XP_013596943.1| PREDICTED: 40S ribosomal protein S30 [Brassica oleracea var. oleracea]gi|922444206|ref|XP_013626457.1| PREDICTED: 40S ribosomal protein S30 [Brassica oleracea var. oleracea]gi|922525027|ref|XP_013596056.1| PREDICTED: 40S ribosomal protein S30 [Brassica oleracea var. oleracea]gi|922544411|ref|XP_013599982.1| PREDICTED: 40S ribosomal protein S30 [Brassica oleracea var. oleracea]gi|922556306|ref|XP_013606247.1| PREDICTED: 40S ribosomal protein S30 [Brassica oleracea var. oleracea]gi|922563202|ref|XP_013609902.1| PREDICTED: 40S ribosomal protein S30 [Brassica oleracea var. oleracea]gi|922572658|ref|XP_013614650.1| PREDICTED: 40S ribosomal protein S30 [Brassica oleracea var. oleracea]gi|923505742|ref|XP_013681480.1| PREDICTED: 40S ribosomal protein S30 [Brassica napus]gi|923520899|ref|XP_013668089.1| PREDICTED: 40S ribosomal protein S30 [Brassica napus]gi|923535605|ref|XP_013714327.1| PREDICTED: 40S ribosomal protein S30 [Brassica napus]gi|923542108|ref|XP_013732699.1| PREDICTED: 40S ribosomal protein S30 [Brassica napus]gi|923620558|ref|XP_013747240.1| PREDICTED: 40S ribosomal protein S30 [Brassica napus]gi|923719219|ref|XP_013664456.1| PREDICTED: 40S ribosomal protein S30 [Brassica napus]gi|923727588|ref|XP_013667002.1| PREDICTED: 40S ribosomal protein S30 [Brassica napus]gi|923727591|ref|XP_013667003.1| PREDICTED: 40S ribosomal protein S30 [Brassica napus]gi|923736033|ref|XP_013669799.1| PREDICTED: 40S ribosomal protein S30 [Brassica napus]gi|923742544|ref|XP_013671717.1| PREDICTED: 40S ribosomal protein S30 [Brassica napus]gi|923753724|ref|XP_013675154.1| PREDICTED: 40S ribosomal protein S30 [Brassica napus]gi|923784565|ref|XP_013682770.1| PREDICTED: 40S ribosomal protein S30 [Brassica napus]gi|923911221|ref|XP_013725359.1| PREDICTED: 40S ribosomal protein S30 [Brassica napus]gi|923919607|ref|XP_013729129.1| PREDICTED: 40S ribosomal protein S30 [Brassica napus]gi|923927113|ref|XP_013732488.1| PREDICTED: 40S ribosomal protein S30 [Brassica napus]gi|22096379|sp|P49689.3|RS30_ARATH RecName: Full=40S ribosomal protein S30gi|7269837|emb|CAB79697.1| RIBOSOMAL PROTEIN S30 homolog [Arabidopsis thaliana]gi|10176771|dbj|BAB09885.1| 40S ribosomal protein S30 homolog [Arabidopsis thaliana]gi|15450480|gb|AAK96533.1| At2g19750/F6F22.22 [Arabidopsis thaliana]gi|16974467|gb|AAL31237.1| At2g19750/F6F22.22 [Arabidopsis thaliana]gi|20197294|gb|AAC62141.2| 40S ribosomal protein S30 [Arabidopsis thaliana]gi|21618031|gb|AAM67081.1| 40S ribosomal protein S30 [Arabidopsis thaliana]gi|22135964|gb|AAM91564.1| 40S ribosomal protein S30-like protein [Arabidopsis thaliana]gi|30102786|gb|AAP21311.1| At5g56670 [Arabidopsis thaliana]gi|110740657|dbj|BAE98431.1| ribosomal protein S30 homolog [Arabidopsis thaliana]gi|297311995|gb|EFH42419.1| 40S ribosomal protein S30 [Arabidopsis lyrata subsp. lyrata]gi|297313247|gb|EFH43670.1| predicted protein [Arabidopsis lyrata subsp. lyrata]gi|297331863|gb|EFH62282.1| 40S ribosomal protein S30 [Arabidopsis lyrata subsp. lyrata]gi|330251828|gb|AEC06922.1| 40S ribosomal protein S30 [Arabidopsis thaliana]gi|332009411|gb|AED96794.1| 40S ribosomal protein S30 [Arabidopsis thaliana]gi|332660225|gb|AEE85625.1| 40S ribosomal protein S30 [Arabidopsis thaliana]gi|674247573|gb|KFK40338.1| hypothetical protein AALP_AA3G361200 [Arabis alpina]gi|674883741|emb|CDY48722.1| BnaA09g09970D [Brassica napus]gi|674930087|emb|CDY03346.1| BnaC09g10020D [Brassica napus]
Cluster_71597	gi|15233565|ref|NP_194668.1| 40S ribosomal protein S30 [Arabidopsis thaliana]gi|15241895|ref|NP_200478.1| 40S ribosomal protein S30 [Arabidopsis thaliana]gi|18399137|ref|NP_565458.1| 40S ribosomal protein S30 [Arabidopsis thaliana]gi|297796551|ref|XP_002866160.1| 40S ribosomal protein S30 [Arabidopsis lyrata subsp. lyrata]gi|297799054|ref|XP_002867411.1| predicted protein [Arabidopsis lyrata subsp. lyrata]gi|297836282|ref|XP_002886023.1| 40S ribosomal protein S30 [Arabidopsis lyrata subsp. lyrata]gi|685258014|ref|XP_009128774.1| PREDICTED: 40S ribosomal protein S30 [Brassica rapa]gi|685258020|ref|XP_009128798.1| PREDICTED: 40S ribosomal protein S30 [Brassica rapa]gi|685271761|ref|XP_009126927.1| PREDICTED: 40S ribosomal protein S30 [Brassica rapa]gi|685282552|ref|XP_009132190.1| PREDICTED: 40S ribosomal protein S30 [Brassica rapa]gi|685327702|ref|XP_009102140.1| PREDICTED: 40S ribosomal protein S30 [Brassica rapa]gi|685355157|ref|XP_009112625.1| PREDICTED: 40S ribosomal protein S30 [Brassica rapa]gi|685373604|ref|XP_009120178.1| PREDICTED: 40S ribosomal protein S30 [Brassica rapa]gi|922415765|ref|XP_013596943.1| PREDICTED: 40S ribosomal protein S30 [Brassica oleracea var. oleracea]gi|922444206|ref|XP_013626457.1| PREDICTED: 40S ribosomal protein S30 [Brassica oleracea var. oleracea]gi|922525027|ref|XP_013596056.1| PREDICTED: 40S ribosomal protein S30 [Brassica oleracea var. oleracea]gi|922544411|ref|XP_013599982.1| PREDICTED: 40S ribosomal protein S30 [Brassica oleracea var. oleracea]gi|922556306|ref|XP_013606247.1| PREDICTED: 40S ribosomal protein S30 [Brassica oleracea var. oleracea]gi|922563202|ref|XP_013609902.1| PREDICTED: 40S ribosomal protein S30 [Brassica oleracea var. oleracea]gi|922572658|ref|XP_013614650.1| PREDICTED: 40S ribosomal protein S30 [Brassica oleracea var. oleracea]gi|923505742|ref|XP_013681480.1| PREDICTED: 40S ribosomal protein S30 [Brassica napus]gi|923520899|ref|XP_013668089.1| PREDICTED: 40S ribosomal protein S30 [Brassica napus]gi|923535605|ref|XP_013714327.1| PREDICTED: 40S ribosomal protein S30 [Brassica napus]gi|923542108|ref|XP_013732699.1| PREDICTED: 40S ribosomal protein S30 [Brassica napus]gi|923620558|ref|XP_013747240.1| PREDICTED: 40S ribosomal protein S30 [Brassica napus]gi|923719219|ref|XP_013664456.1| PREDICTED: 40S ribosomal protein S30 [Brassica napus]gi|923727588|ref|XP_013667002.1| PREDICTED: 40S ribosomal protein S30 [Brassica napus]gi|923727591|ref|XP_013667003.1| PREDICTED: 40S ribosomal protein S30 [Brassica napus]gi|923736033|ref|XP_013669799.1| PREDICTED: 40S ribosomal protein S30 [Brassica napus]gi|923742544|ref|XP_013671717.1| PREDICTED: 40S ribosomal protein S30 [Brassica napus]gi|923753724|ref|XP_013675154.1| PREDICTED: 40S ribosomal protein S30 [Brassica napus]gi|923784565|ref|XP_013682770.1| PREDICTED: 40S ribosomal protein S30 [Brassica napus]gi|923911221|ref|XP_013725359.1| PREDICTED: 40S ribosomal protein S30 [Brassica napus]gi|923919607|ref|XP_013729129.1| PREDICTED: 40S ribosomal protein S30 [Brassica napus]gi|923927113|ref|XP_013732488.1| PREDICTED: 40S ribosomal protein S30 [Brassica napus]gi|22096379|sp|P49689.3|RS30_ARATH RecName: Full=40S ribosomal protein S30gi|7269837|emb|CAB79697.1| RIBOSOMAL PROTEIN S30 homolog [Arabidopsis thaliana]gi|10176771|dbj|BAB09885.1| 40S ribosomal protein S30 homolog [Arabidopsis thaliana]gi|15450480|gb|AAK96533.1| At2g19750/F6F22.22 [Arabidopsis thaliana]gi|16974467|gb|AAL31237.1| At2g19750/F6F22.22 [Arabidopsis thaliana]gi|20197294|gb|AAC62141.2| 40S ribosomal protein S30 [Arabidopsis thaliana]gi|21618031|gb|AAM67081.1| 40S ribosomal protein S30 [Arabidopsis thaliana]gi|22135964|gb|AAM91564.1| 40S ribosomal protein S30-like protein [Arabidopsis thaliana]gi|30102786|gb|AAP21311.1| At5g56670 [Arabidopsis thaliana]gi|110740657|dbj|BAE98431.1| ribosomal protein S30 homolog [Arabidopsis thaliana]gi|297311995|gb|EFH42419.1| 40S ribosomal protein S30 [Arabidopsis lyrata subsp. lyrata]gi|297313247|gb|EFH43670.1| predicted protein [Arabidopsis lyrata subsp. lyrata]gi|297331863|gb|EFH62282.1| 40S ribosomal protein S30 [Arabidopsis lyrata subsp. lyrata]gi|330251828|gb|AEC06922.1| 40S ribosomal protein S30 [Arabidopsis thaliana]gi|332009411|gb|AED96794.1| 40S ribosomal protein S30 [Arabidopsis thaliana]gi|332660225|gb|AEE85625.1| 40S ribosomal protein S30 [Arabidopsis thaliana]gi|674247573|gb|KFK40338.1| hypothetical protein AALP_AA3G361200 [Arabis alpina]gi|674883741|emb|CDY48722.1| BnaA09g09970D [Brassica napus]gi|674930087|emb|CDY03346.1| BnaC09g10020D [Brassica napus]
Cluster_67209	gi|15233565|ref|NP_194668.1| 40S ribosomal protein S30 [Arabidopsis thaliana]gi|15241895|ref|NP_200478.1| 40S ribosomal protein S30 [Arabidopsis thaliana]gi|18399137|ref|NP_565458.1| 40S ribosomal protein S30 [Arabidopsis thaliana]gi|297796551|ref|XP_002866160.1| 40S ribosomal protein S30 [Arabidopsis lyrata subsp. lyrata]gi|297799054|ref|XP_002867411.1| predicted protein [Arabidopsis lyrata subsp. lyrata]gi|297836282|ref|XP_002886023.1| 40S ribosomal protein S30 [Arabidopsis lyrata subsp. lyrata]gi|685258014|ref|XP_009128774.1| PREDICTED: 40S ribosomal protein S30 [Brassica rapa]gi|685258020|ref|XP_009128798.1| PREDICTED: 40S ribosomal protein S30 [Brassica rapa]gi|685271761|ref|XP_009126927.1| PREDICTED: 40S ribosomal protein S30 [Brassica rapa]gi|685282552|ref|XP_009132190.1| PREDICTED: 40S ribosomal protein S30 [Brassica rapa]gi|685327702|ref|XP_009102140.1| PREDICTED: 40S ribosomal protein S30 [Brassica rapa]gi|685355157|ref|XP_009112625.1| PREDICTED: 40S ribosomal protein S30 [Brassica rapa]gi|685373604|ref|XP_009120178.1| PREDICTED: 40S ribosomal protein S30 [Brassica rapa]gi|922415765|ref|XP_013596943.1| PREDICTED: 40S ribosomal protein S30 [Brassica oleracea var. oleracea]gi|922444206|ref|XP_013626457.1| PREDICTED: 40S ribosomal protein S30 [Brassica oleracea var. oleracea]gi|922525027|ref|XP_013596056.1| PREDICTED: 40S ribosomal protein S30 [Brassica oleracea var. oleracea]gi|922544411|ref|XP_013599982.1| PREDICTED: 40S ribosomal protein S30 [Brassica oleracea var. oleracea]gi|922556306|ref|XP_013606247.1| PREDICTED: 40S ribosomal protein S30 [Brassica oleracea var. oleracea]gi|922563202|ref|XP_013609902.1| PREDICTED: 40S ribosomal protein S30 [Brassica oleracea var. oleracea]gi|922572658|ref|XP_013614650.1| PREDICTED: 40S ribosomal protein S30 [Brassica oleracea var. oleracea]gi|923505742|ref|XP_013681480.1| PREDICTED: 40S ribosomal protein S30 [Brassica napus]gi|923520899|ref|XP_013668089.1| PREDICTED: 40S ribosomal protein S30 [Brassica napus]gi|923535605|ref|XP_013714327.1| PREDICTED: 40S ribosomal protein S30 [Brassica napus]gi|923542108|ref|XP_013732699.1| PREDICTED: 40S ribosomal protein S30 [Brassica napus]gi|923620558|ref|XP_013747240.1| PREDICTED: 40S ribosomal protein S30 [Brassica napus]gi|923719219|ref|XP_013664456.1| PREDICTED: 40S ribosomal protein S30 [Brassica napus]gi|923727588|ref|XP_013667002.1| PREDICTED: 40S ribosomal protein S30 [Brassica napus]gi|923727591|ref|XP_013667003.1| PREDICTED: 40S ribosomal protein S30 [Brassica napus]gi|923736033|ref|XP_013669799.1| PREDICTED: 40S ribosomal protein S30 [Brassica napus]gi|923742544|ref|XP_013671717.1| PREDICTED: 40S ribosomal protein S30 [Brassica napus]gi|923753724|ref|XP_013675154.1| PREDICTED: 40S ribosomal protein S30 [Brassica napus]gi|923784565|ref|XP_013682770.1| PREDICTED: 40S ribosomal protein S30 [Brassica napus]gi|923911221|ref|XP_013725359.1| PREDICTED: 40S ribosomal protein S30 [Brassica napus]gi|923919607|ref|XP_013729129.1| PREDICTED: 40S ribosomal protein S30 [Brassica napus]gi|923927113|ref|XP_013732488.1| PREDICTED: 40S ribosomal protein S30 [Brassica napus]gi|22096379|sp|P49689.3|RS30_ARATH RecName: Full=40S ribosomal protein S30gi|7269837|emb|CAB79697.1| RIBOSOMAL PROTEIN S30 homolog [Arabidopsis thaliana]gi|10176771|dbj|BAB09885.1| 40S ribosomal protein S30 homolog [Arabidopsis thaliana]gi|15450480|gb|AAK96533.1| At2g19750/F6F22.22 [Arabidopsis thaliana]gi|16974467|gb|AAL31237.1| At2g19750/F6F22.22 [Arabidopsis thaliana]gi|20197294|gb|AAC62141.2| 40S ribosomal protein S30 [Arabidopsis thaliana]gi|21618031|gb|AAM67081.1| 40S ribosomal protein S30 [Arabidopsis thaliana]gi|22135964|gb|AAM91564.1| 40S ribosomal protein S30-like protein [Arabidopsis thaliana]gi|30102786|gb|AAP21311.1| At5g56670 [Arabidopsis thaliana]gi|110740657|dbj|BAE98431.1| ribosomal protein S30 homolog [Arabidopsis thaliana]gi|297311995|gb|EFH42419.1| 40S ribosomal protein S30 [Arabidopsis lyrata subsp. lyrata]gi|297313247|gb|EFH43670.1| predicted protein [Arabidopsis lyrata subsp. lyrata]gi|297331863|gb|EFH62282.1| 40S ribosomal protein S30 [Arabidopsis lyrata subsp. lyrata]gi|330251828|gb|AEC06922.1| 40S ribosomal protein S30 [Arabidopsis thaliana]gi|332009411|gb|AED96794.1| 40S ribosomal protein S30 [Arabidopsis thaliana]gi|332660225|gb|AEE85625.1| 40S ribosomal protein S30 [Arabidopsis thaliana]gi|674247573|gb|KFK40338.1| hypothetical protein AALP_AA3G361200 [Arabis alpina]gi|674883741|emb|CDY48722.1| BnaA09g09970D [Brassica napus]gi|674930087|emb|CDY03346.1| BnaC09g10020D [Brassica napus]
Cluster_88385	gi|15233565|ref|NP_194668.1| 40S ribosomal protein S30 [Arabidopsis thaliana]gi|15241895|ref|NP_200478.1| 40S ribosomal protein S30 [Arabidopsis thaliana]gi|18399137|ref|NP_565458.1| 40S ribosomal protein S30 [Arabidopsis thaliana]gi|297796551|ref|XP_002866160.1| 40S ribosomal protein S30 [Arabidopsis lyrata subsp. lyrata]gi|297799054|ref|XP_002867411.1| predicted protein [Arabidopsis lyrata subsp. lyrata]gi|297836282|ref|XP_002886023.1| 40S ribosomal protein S30 [Arabidopsis lyrata subsp. lyrata]gi|685258014|ref|XP_009128774.1| PREDICTED: 40S ribosomal protein S30 [Brassica rapa]gi|685258020|ref|XP_009128798.1| PREDICTED: 40S ribosomal protein S30 [Brassica rapa]gi|685271761|ref|XP_009126927.1| PREDICTED: 40S ribosomal protein S30 [Brassica rapa]gi|685282552|ref|XP_009132190.1| PREDICTED: 40S ribosomal protein S30 [Brassica rapa]gi|685327702|ref|XP_009102140.1| PREDICTED: 40S ribosomal protein S30 [Brassica rapa]gi|685355157|ref|XP_009112625.1| PREDICTED: 40S ribosomal protein S30 [Brassica rapa]gi|685373604|ref|XP_009120178.1| PREDICTED: 40S ribosomal protein S30 [Brassica rapa]gi|922415765|ref|XP_013596943.1| PREDICTED: 40S ribosomal protein S30 [Brassica oleracea var. oleracea]gi|922444206|ref|XP_013626457.1| PREDICTED: 40S ribosomal protein S30 [Brassica oleracea var. oleracea]gi|922525027|ref|XP_013596056.1| PREDICTED: 40S ribosomal protein S30 [Brassica oleracea var. oleracea]gi|922544411|ref|XP_013599982.1| PREDICTED: 40S ribosomal protein S30 [Brassica oleracea var. oleracea]gi|922556306|ref|XP_013606247.1| PREDICTED: 40S ribosomal protein S30 [Brassica oleracea var. oleracea]gi|922563202|ref|XP_013609902.1| PREDICTED: 40S ribosomal protein S30 [Brassica oleracea var. oleracea]gi|922572658|ref|XP_013614650.1| PREDICTED: 40S ribosomal protein S30 [Brassica oleracea var. oleracea]gi|923505742|ref|XP_013681480.1| PREDICTED: 40S ribosomal protein S30 [Brassica napus]gi|923520899|ref|XP_013668089.1| PREDICTED: 40S ribosomal protein S30 [Brassica napus]gi|923535605|ref|XP_013714327.1| PREDICTED: 40S ribosomal protein S30 [Brassica napus]gi|923542108|ref|XP_013732699.1| PREDICTED: 40S ribosomal protein S30 [Brassica napus]gi|923620558|ref|XP_013747240.1| PREDICTED: 40S ribosomal protein S30 [Brassica napus]gi|923719219|ref|XP_013664456.1| PREDICTED: 40S ribosomal protein S30 [Brassica napus]gi|923727588|ref|XP_013667002.1| PREDICTED: 40S ribosomal protein S30 [Brassica napus]gi|923727591|ref|XP_013667003.1| PREDICTED: 40S ribosomal protein S30 [Brassica napus]gi|923736033|ref|XP_013669799.1| PREDICTED: 40S ribosomal protein S30 [Brassica napus]gi|923742544|ref|XP_013671717.1| PREDICTED: 40S ribosomal protein S30 [Brassica napus]gi|923753724|ref|XP_013675154.1| PREDICTED: 40S ribosomal protein S30 [Brassica napus]gi|923784565|ref|XP_013682770.1| PREDICTED: 40S ribosomal protein S30 [Brassica napus]gi|923911221|ref|XP_013725359.1| PREDICTED: 40S ribosomal protein S30 [Brassica napus]gi|923919607|ref|XP_013729129.1| PREDICTED: 40S ribosomal protein S30 [Brassica napus]gi|923927113|ref|XP_013732488.1| PREDICTED: 40S ribosomal protein S30 [Brassica napus]gi|22096379|sp|P49689.3|RS30_ARATH RecName: Full=40S ribosomal protein S30gi|7269837|emb|CAB79697.1| RIBOSOMAL PROTEIN S30 homolog [Arabidopsis thaliana]gi|10176771|dbj|BAB09885.1| 40S ribosomal protein S30 homolog [Arabidopsis thaliana]gi|15450480|gb|AAK96533.1| At2g19750/F6F22.22 [Arabidopsis thaliana]gi|16974467|gb|AAL31237.1| At2g19750/F6F22.22 [Arabidopsis thaliana]gi|20197294|gb|AAC62141.2| 40S ribosomal protein S30 [Arabidopsis thaliana]gi|21618031|gb|AAM67081.1| 40S ribosomal protein S30 [Arabidopsis thaliana]gi|22135964|gb|AAM91564.1| 40S ribosomal protein S30-like protein [Arabidopsis thaliana]gi|30102786|gb|AAP21311.1| At5g56670 [Arabidopsis thaliana]gi|110740657|dbj|BAE98431.1| ribosomal protein S30 homolog [Arabidopsis thaliana]gi|297311995|gb|EFH42419.1| 40S ribosomal protein S30 [Arabidopsis lyrata subsp. lyrata]gi|297313247|gb|EFH43670.1| predicted protein [Arabidopsis lyrata subsp. lyrata]gi|297331863|gb|EFH62282.1| 40S ribosomal protein S30 [Arabidopsis lyrata subsp. lyrata]gi|330251828|gb|AEC06922.1| 40S ribosomal protein S30 [Arabidopsis thaliana]gi|332009411|gb|AED96794.1| 40S ribosomal protein S30 [Arabidopsis thaliana]gi|332660225|gb|AEE85625.1| 40S ribosomal protein S30 [Arabidopsis thaliana]gi|674247573|gb|KFK40338.1| hypothetical protein AALP_AA3G361200 [Arabis alpina]gi|674883741|emb|CDY48722.1| BnaA09g09970D [Brassica napus]gi|674930087|emb|CDY03346.1| BnaC09g10020D [Brassica napus]
Cluster_37670	gi|15233571|ref|NP_194672.1| 40S ribosomal protein S15a-5 [Arabidopsis thaliana]gi|297803094|ref|XP_002869431.1| RPS15AE [Arabidopsis lyrata subsp. lyrata]gi|565446933|ref|XP_006284758.1| hypothetical protein CARUB_v10006023mg [Capsella rubella]gi|727513538|ref|XP_010433097.1| PREDICTED: 40S ribosomal protein S15a-5 [Camelina sativa]gi|727525316|ref|XP_010438301.1| PREDICTED: 40S ribosomal protein S15a-5 [Camelina sativa]gi|727550317|ref|XP_010447854.1| PREDICTED: 40S ribosomal protein S15a-5 [Camelina sativa]gi|75311751|sp|Q9M0E0.1|R15A5_ARATH RecName: Full=40S ribosomal protein S15a-5gi|7269842|emb|CAB79701.1| ribosomal protein S15a homolog [Arabidopsis thaliana]gi|21553914|gb|AAM62997.1| ribosomal protein S15a homolog [Arabidopsis thaliana]gi|110737866|dbj|BAF00871.1| ribosomal protein S15a homolog [Arabidopsis thaliana]gi|111074474|gb|ABH04610.1| At4g29430 [Arabidopsis thaliana]gi|297315267|gb|EFH45690.1| RPS15AE [Arabidopsis lyrata subsp. lyrata]gi|332660230|gb|AEE85630.1| 40S ribosomal protein S15a-5 [Arabidopsis thaliana]gi|482553463|gb|EOA17656.1| hypothetical protein CARUB_v10006023mg [Capsella rubella]
Cluster_44414	gi|15234793|ref|NP_194222.1| transport protein sec61 subunit gamma-1 [Arabidopsis thaliana]gi|18423153|ref|NP_568728.1| protein transport protein sec61 subunit gamma-2 [Arabidopsis thaliana]gi|297795847|ref|XP_002865808.1| hypothetical protein ARALYDRAFT_495113 [Arabidopsis lyrata subsp. lyrata]gi|297799504|ref|XP_002867636.1| hypothetical protein ARALYDRAFT_492346 [Arabidopsis lyrata subsp. lyrata]gi|565435855|ref|XP_006281422.1| hypothetical protein CARUB_v10027489mg [Capsella rubella]gi|567181154|ref|XP_006402088.1| hypothetical protein EUTSA_v10015212mg [Eutrema salsugineum]gi|567219484|ref|XP_006413371.1| hypothetical protein EUTSA_v10026733mg [Eutrema salsugineum]gi|685260150|ref|XP_009138633.1| PREDICTED: protein transport protein Sec61 subunit gamma-1 [Brassica rapa]gi|685272580|ref|XP_009127353.1| PREDICTED: protein transport protein Sec61 subunit gamma-1 [Brassica rapa]gi|685286280|ref|XP_009134065.1| PREDICTED: protein transport protein Sec61 subunit gamma-1 [Brassica rapa]gi|685293135|ref|XP_009137482.1| PREDICTED: protein transport protein Sec61 subunit gamma-1 [Brassica rapa]gi|922418123|ref|XP_013607715.1| PREDICTED: protein transport protein Sec61 subunit gamma-1 [Brassica oleracea var. oleracea]gi|922424709|ref|XP_013618434.1| PREDICTED: protein transport protein Sec61 subunit gamma-1 [Brassica oleracea var. oleracea]gi|922424711|ref|XP_013618435.1| PREDICTED: protein transport protein Sec61 subunit gamma-1 [Brassica oleracea var. oleracea]gi|922446563|ref|XP_013627151.1| PREDICTED: protein transport protein Sec61 subunit gamma-1 [Brassica oleracea var. oleracea]gi|922446566|ref|XP_013627152.1| PREDICTED: protein transport protein Sec61 subunit gamma-1 [Brassica oleracea var. oleracea]gi|922526178|ref|XP_013596320.1| PREDICTED: protein transport protein Sec61 subunit gamma-1 [Brassica oleracea var. oleracea]gi|923509201|ref|XP_013739563.1| PREDICTED: protein transport protein Sec61 subunit gamma-1 [Brassica napus]gi|923643175|ref|XP_013641954.1| PREDICTED: protein transport protein Sec61 subunit gamma-1 [Brassica napus]gi|923643177|ref|XP_013641955.1| PREDICTED: protein transport protein Sec61 subunit gamma-1 [Brassica napus]gi|923692393|ref|XP_013657003.1| PREDICTED: protein transport protein Sec61 subunit gamma-1 [Brassica napus]gi|923736473|ref|XP_013669920.1| PREDICTED: protein transport protein Sec61 subunit gamma-1 [Brassica napus]gi|923741037|ref|XP_013671253.1| PREDICTED: protein transport protein Sec61 subunit gamma-1 [Brassica napus]gi|923776202|ref|XP_013680895.1| PREDICTED: protein transport protein Sec61 subunit gamma-1 [Brassica napus]gi|923776275|ref|XP_013680915.1| PREDICTED: protein transport protein Sec61 subunit gamma-1 [Brassica napus]gi|923776278|ref|XP_013680916.1| PREDICTED: protein transport protein Sec61 subunit gamma-1 [Brassica napus]gi|923840439|ref|XP_013700731.1| PREDICTED: protein transport protein Sec61 subunit gamma-1 [Brassica napus]gi|923860064|ref|XP_013706283.1| PREDICTED: protein transport protein Sec61 subunit gamma-1 [Brassica napus]gi|923860066|ref|XP_013706284.1| PREDICTED: protein transport protein Sec61 subunit gamma-1 [Brassica napus]gi|408407792|sp|P0DI74.1|S61G1_ARATH RecName: Full=Protein transport protein Sec61 subunit gamma-1gi|408407793|sp|P0DI75.1|S61G2_ARATH RecName: Full=Protein transport protein Sec61 subunit gamma-2gi|13877813|gb|AAK43984.1|AF370169_1 putative protein translocation complex Sec61 gamma chain [Arabidopsis thaliana]gi|4455235|emb|CAB36734.1| PROTEIN TRANSPORT PROTEIN SEC61 GAMMA SUBUNIT-like [Arabidopsis thaliana]gi|7269342|emb|CAB79401.1| PROTEIN TRANSPORT PROTEIN SEC61 GAMMA SUBUNIT-like [Arabidopsis thaliana]gi|9758755|dbj|BAB09131.1| protein translocation complex Sec61 gamma chain [Arabidopsis thaliana]gi|16323486|gb|AAL15237.1| putative protein translocation complex Sec61 gamma chain [Arabidopsis thaliana]gi|20466392|gb|AAM20513.1| protein transport protein SEC61 gamma subunit-like [Arabidopsis thaliana]gi|22136344|gb|AAM91250.1| protein transport protein SEC61 gamma subunit-like [Arabidopsis thaliana]gi|297311643|gb|EFH42067.1| hypothetical protein ARALYDRAFT_495113 [Arabidopsis lyrata subsp. lyrata]gi|297313472|gb|EFH43895.1| hypothetical protein ARALYDRAFT_492346 [Arabidopsis lyrata subsp. lyrata]gi|332008565|gb|AED95948.1| protein transport protein sec61 subunit gamma-1 [Arabidopsis thaliana]gi|332659576|gb|AEE84976.1| transport protein sec61 subunit gamma-1 [Arabidopsis thaliana]gi|482550126|gb|EOA14320.1| hypothetical protein CARUB_v10027489mg [Capsella rubella]gi|557103178|gb|ESQ43541.1| hypothetical protein EUTSA_v10015212mg [Eutrema salsugineum]gi|557114541|gb|ESQ54824.1| hypothetical protein EUTSA_v10026733mg [Eutrema salsugineum]gi|674898639|emb|CDY34324.1| BnaA01g14270D [Brassica napus]gi|674898905|emb|CDY34027.1| BnaC03g27880D [Brassica napus]gi|674916777|emb|CDY16364.1| BnaA02g11680D [Brassica napus]gi|674922304|emb|CDY11042.1| BnaA03g47010D [Brassica napus]gi|674929862|emb|CDY03406.1| BnaC01g16760D [Brassica napus]gi|674940559|emb|CDX92661.1| BnaC07g39190D [Brassica napus]gi|674941814|emb|CDX91553.1| BnaC02g16070D [Brassica napus]gi|674949967|emb|CDX83156.1| BnaA03g23500D [Brassica napus]
Cluster_62561	gi|15234793|ref|NP_194222.1| transport protein sec61 subunit gamma-1 [Arabidopsis thaliana]gi|18423153|ref|NP_568728.1| protein transport protein sec61 subunit gamma-2 [Arabidopsis thaliana]gi|297795847|ref|XP_002865808.1| hypothetical protein ARALYDRAFT_495113 [Arabidopsis lyrata subsp. lyrata]gi|297799504|ref|XP_002867636.1| hypothetical protein ARALYDRAFT_492346 [Arabidopsis lyrata subsp. lyrata]gi|565435855|ref|XP_006281422.1| hypothetical protein CARUB_v10027489mg [Capsella rubella]gi|567181154|ref|XP_006402088.1| hypothetical protein EUTSA_v10015212mg [Eutrema salsugineum]gi|567219484|ref|XP_006413371.1| hypothetical protein EUTSA_v10026733mg [Eutrema salsugineum]gi|685260150|ref|XP_009138633.1| PREDICTED: protein transport protein Sec61 subunit gamma-1 [Brassica rapa]gi|685272580|ref|XP_009127353.1| PREDICTED: protein transport protein Sec61 subunit gamma-1 [Brassica rapa]gi|685286280|ref|XP_009134065.1| PREDICTED: protein transport protein Sec61 subunit gamma-1 [Brassica rapa]gi|685293135|ref|XP_009137482.1| PREDICTED: protein transport protein Sec61 subunit gamma-1 [Brassica rapa]gi|922418123|ref|XP_013607715.1| PREDICTED: protein transport protein Sec61 subunit gamma-1 [Brassica oleracea var. oleracea]gi|922424709|ref|XP_013618434.1| PREDICTED: protein transport protein Sec61 subunit gamma-1 [Brassica oleracea var. oleracea]gi|922424711|ref|XP_013618435.1| PREDICTED: protein transport protein Sec61 subunit gamma-1 [Brassica oleracea var. oleracea]gi|922446563|ref|XP_013627151.1| PREDICTED: protein transport protein Sec61 subunit gamma-1 [Brassica oleracea var. oleracea]gi|922446566|ref|XP_013627152.1| PREDICTED: protein transport protein Sec61 subunit gamma-1 [Brassica oleracea var. oleracea]gi|922526178|ref|XP_013596320.1| PREDICTED: protein transport protein Sec61 subunit gamma-1 [Brassica oleracea var. oleracea]gi|923509201|ref|XP_013739563.1| PREDICTED: protein transport protein Sec61 subunit gamma-1 [Brassica napus]gi|923643175|ref|XP_013641954.1| PREDICTED: protein transport protein Sec61 subunit gamma-1 [Brassica napus]gi|923643177|ref|XP_013641955.1| PREDICTED: protein transport protein Sec61 subunit gamma-1 [Brassica napus]gi|923692393|ref|XP_013657003.1| PREDICTED: protein transport protein Sec61 subunit gamma-1 [Brassica napus]gi|923736473|ref|XP_013669920.1| PREDICTED: protein transport protein Sec61 subunit gamma-1 [Brassica napus]gi|923741037|ref|XP_013671253.1| PREDICTED: protein transport protein Sec61 subunit gamma-1 [Brassica napus]gi|923776202|ref|XP_013680895.1| PREDICTED: protein transport protein Sec61 subunit gamma-1 [Brassica napus]gi|923776275|ref|XP_013680915.1| PREDICTED: protein transport protein Sec61 subunit gamma-1 [Brassica napus]gi|923776278|ref|XP_013680916.1| PREDICTED: protein transport protein Sec61 subunit gamma-1 [Brassica napus]gi|923840439|ref|XP_013700731.1| PREDICTED: protein transport protein Sec61 subunit gamma-1 [Brassica napus]gi|923860064|ref|XP_013706283.1| PREDICTED: protein transport protein Sec61 subunit gamma-1 [Brassica napus]gi|923860066|ref|XP_013706284.1| PREDICTED: protein transport protein Sec61 subunit gamma-1 [Brassica napus]gi|408407792|sp|P0DI74.1|S61G1_ARATH RecName: Full=Protein transport protein Sec61 subunit gamma-1gi|408407793|sp|P0DI75.1|S61G2_ARATH RecName: Full=Protein transport protein Sec61 subunit gamma-2gi|13877813|gb|AAK43984.1|AF370169_1 putative protein translocation complex Sec61 gamma chain [Arabidopsis thaliana]gi|4455235|emb|CAB36734.1| PROTEIN TRANSPORT PROTEIN SEC61 GAMMA SUBUNIT-like [Arabidopsis thaliana]gi|7269342|emb|CAB79401.1| PROTEIN TRANSPORT PROTEIN SEC61 GAMMA SUBUNIT-like [Arabidopsis thaliana]gi|9758755|dbj|BAB09131.1| protein translocation complex Sec61 gamma chain [Arabidopsis thaliana]gi|16323486|gb|AAL15237.1| putative protein translocation complex Sec61 gamma chain [Arabidopsis thaliana]gi|20466392|gb|AAM20513.1| protein transport protein SEC61 gamma subunit-like [Arabidopsis thaliana]gi|22136344|gb|AAM91250.1| protein transport protein SEC61 gamma subunit-like [Arabidopsis thaliana]gi|297311643|gb|EFH42067.1| hypothetical protein ARALYDRAFT_495113 [Arabidopsis lyrata subsp. lyrata]gi|297313472|gb|EFH43895.1| hypothetical protein ARALYDRAFT_492346 [Arabidopsis lyrata subsp. lyrata]gi|332008565|gb|AED95948.1| protein transport protein sec61 subunit gamma-1 [Arabidopsis thaliana]gi|332659576|gb|AEE84976.1| transport protein sec61 subunit gamma-1 [Arabidopsis thaliana]gi|482550126|gb|EOA14320.1| hypothetical protein CARUB_v10027489mg [Capsella rubella]gi|557103178|gb|ESQ43541.1| hypothetical protein EUTSA_v10015212mg [Eutrema salsugineum]gi|557114541|gb|ESQ54824.1| hypothetical protein EUTSA_v10026733mg [Eutrema salsugineum]gi|674898639|emb|CDY34324.1| BnaA01g14270D [Brassica napus]gi|674898905|emb|CDY34027.1| BnaC03g27880D [Brassica napus]gi|674916777|emb|CDY16364.1| BnaA02g11680D [Brassica napus]gi|674922304|emb|CDY11042.1| BnaA03g47010D [Brassica napus]gi|674929862|emb|CDY03406.1| BnaC01g16760D [Brassica napus]gi|674940559|emb|CDX92661.1| BnaC07g39190D [Brassica napus]gi|674941814|emb|CDX91553.1| BnaC02g16070D [Brassica napus]gi|674949967|emb|CDX83156.1| BnaA03g23500D [Brassica napus]
Cluster_60984	gi|15234793|ref|NP_194222.1| transport protein sec61 subunit gamma-1 [Arabidopsis thaliana]gi|18423153|ref|NP_568728.1| protein transport protein sec61 subunit gamma-2 [Arabidopsis thaliana]gi|297795847|ref|XP_002865808.1| hypothetical protein ARALYDRAFT_495113 [Arabidopsis lyrata subsp. lyrata]gi|297799504|ref|XP_002867636.1| hypothetical protein ARALYDRAFT_492346 [Arabidopsis lyrata subsp. lyrata]gi|565435855|ref|XP_006281422.1| hypothetical protein CARUB_v10027489mg [Capsella rubella]gi|567181154|ref|XP_006402088.1| hypothetical protein EUTSA_v10015212mg [Eutrema salsugineum]gi|567219484|ref|XP_006413371.1| hypothetical protein EUTSA_v10026733mg [Eutrema salsugineum]gi|685260150|ref|XP_009138633.1| PREDICTED: protein transport protein Sec61 subunit gamma-1 [Brassica rapa]gi|685272580|ref|XP_009127353.1| PREDICTED: protein transport protein Sec61 subunit gamma-1 [Brassica rapa]gi|685286280|ref|XP_009134065.1| PREDICTED: protein transport protein Sec61 subunit gamma-1 [Brassica rapa]gi|685293135|ref|XP_009137482.1| PREDICTED: protein transport protein Sec61 subunit gamma-1 [Brassica rapa]gi|922418123|ref|XP_013607715.1| PREDICTED: protein transport protein Sec61 subunit gamma-1 [Brassica oleracea var. oleracea]gi|922424709|ref|XP_013618434.1| PREDICTED: protein transport protein Sec61 subunit gamma-1 [Brassica oleracea var. oleracea]gi|922424711|ref|XP_013618435.1| PREDICTED: protein transport protein Sec61 subunit gamma-1 [Brassica oleracea var. oleracea]gi|922446563|ref|XP_013627151.1| PREDICTED: protein transport protein Sec61 subunit gamma-1 [Brassica oleracea var. oleracea]gi|922446566|ref|XP_013627152.1| PREDICTED: protein transport protein Sec61 subunit gamma-1 [Brassica oleracea var. oleracea]gi|922526178|ref|XP_013596320.1| PREDICTED: protein transport protein Sec61 subunit gamma-1 [Brassica oleracea var. oleracea]gi|923509201|ref|XP_013739563.1| PREDICTED: protein transport protein Sec61 subunit gamma-1 [Brassica napus]gi|923643175|ref|XP_013641954.1| PREDICTED: protein transport protein Sec61 subunit gamma-1 [Brassica napus]gi|923643177|ref|XP_013641955.1| PREDICTED: protein transport protein Sec61 subunit gamma-1 [Brassica napus]gi|923692393|ref|XP_013657003.1| PREDICTED: protein transport protein Sec61 subunit gamma-1 [Brassica napus]gi|923736473|ref|XP_013669920.1| PREDICTED: protein transport protein Sec61 subunit gamma-1 [Brassica napus]gi|923741037|ref|XP_013671253.1| PREDICTED: protein transport protein Sec61 subunit gamma-1 [Brassica napus]gi|923776202|ref|XP_013680895.1| PREDICTED: protein transport protein Sec61 subunit gamma-1 [Brassica napus]gi|923776275|ref|XP_013680915.1| PREDICTED: protein transport protein Sec61 subunit gamma-1 [Brassica napus]gi|923776278|ref|XP_013680916.1| PREDICTED: protein transport protein Sec61 subunit gamma-1 [Brassica napus]gi|923840439|ref|XP_013700731.1| PREDICTED: protein transport protein Sec61 subunit gamma-1 [Brassica napus]gi|923860064|ref|XP_013706283.1| PREDICTED: protein transport protein Sec61 subunit gamma-1 [Brassica napus]gi|923860066|ref|XP_013706284.1| PREDICTED: protein transport protein Sec61 subunit gamma-1 [Brassica napus]gi|408407792|sp|P0DI74.1|S61G1_ARATH RecName: Full=Protein transport protein Sec61 subunit gamma-1gi|408407793|sp|P0DI75.1|S61G2_ARATH RecName: Full=Protein transport protein Sec61 subunit gamma-2gi|13877813|gb|AAK43984.1|AF370169_1 putative protein translocation complex Sec61 gamma chain [Arabidopsis thaliana]gi|4455235|emb|CAB36734.1| PROTEIN TRANSPORT PROTEIN SEC61 GAMMA SUBUNIT-like [Arabidopsis thaliana]gi|7269342|emb|CAB79401.1| PROTEIN TRANSPORT PROTEIN SEC61 GAMMA SUBUNIT-like [Arabidopsis thaliana]gi|9758755|dbj|BAB09131.1| protein translocation complex Sec61 gamma chain [Arabidopsis thaliana]gi|16323486|gb|AAL15237.1| putative protein translocation complex Sec61 gamma chain [Arabidopsis thaliana]gi|20466392|gb|AAM20513.1| protein transport protein SEC61 gamma subunit-like [Arabidopsis thaliana]gi|22136344|gb|AAM91250.1| protein transport protein SEC61 gamma subunit-like [Arabidopsis thaliana]gi|297311643|gb|EFH42067.1| hypothetical protein ARALYDRAFT_495113 [Arabidopsis lyrata subsp. lyrata]gi|297313472|gb|EFH43895.1| hypothetical protein ARALYDRAFT_492346 [Arabidopsis lyrata subsp. lyrata]gi|332008565|gb|AED95948.1| protein transport protein sec61 subunit gamma-1 [Arabidopsis thaliana]gi|332659576|gb|AEE84976.1| transport protein sec61 subunit gamma-1 [Arabidopsis thaliana]gi|482550126|gb|EOA14320.1| hypothetical protein CARUB_v10027489mg [Capsella rubella]gi|557103178|gb|ESQ43541.1| hypothetical protein EUTSA_v10015212mg [Eutrema salsugineum]gi|557114541|gb|ESQ54824.1| hypothetical protein EUTSA_v10026733mg [Eutrema salsugineum]gi|674898639|emb|CDY34324.1| BnaA01g14270D [Brassica napus]gi|674898905|emb|CDY34027.1| BnaC03g27880D [Brassica napus]gi|674916777|emb|CDY16364.1| BnaA02g11680D [Brassica napus]gi|674922304|emb|CDY11042.1| BnaA03g47010D [Brassica napus]gi|674929862|emb|CDY03406.1| BnaC01g16760D [Brassica napus]gi|674940559|emb|CDX92661.1| BnaC07g39190D [Brassica napus]gi|674941814|emb|CDX91553.1| BnaC02g16070D [Brassica napus]gi|674949967|emb|CDX83156.1| BnaA03g23500D [Brassica napus]
Cluster_60134	gi|15234970|ref|NP_195631.1| 40S ribosomal protein S25-4 [Arabidopsis thaliana]gi|565447137|ref|XP_006284805.1| hypothetical protein CARUB_v10006075mg [Capsella rubella]gi|685256069|ref|XP_009108831.1| PREDICTED: 40S ribosomal protein S25-4 [Brassica rapa]gi|685327104|ref|XP_009101893.1| PREDICTED: 40S ribosomal protein S25-4 [Brassica rapa]gi|685347087|ref|XP_009109484.1| PREDICTED: 40S ribosomal protein S25-4 [Brassica rapa]gi|727511151|ref|XP_010431886.1| PREDICTED: 40S ribosomal protein S25-4 [Camelina sativa]gi|727521772|ref|XP_010437033.1| PREDICTED: 40S ribosomal protein S25-4 [Camelina sativa]gi|922443303|ref|XP_013626196.1| PREDICTED: 40S ribosomal protein S25-4 [Brassica oleracea var. oleracea]gi|922524484|ref|XP_013595941.1| PREDICTED: 40S ribosomal protein S25-4 [Brassica oleracea var. oleracea]gi|922543648|ref|XP_013599590.1| PREDICTED: 40S ribosomal protein S25-4 [Brassica oleracea var. oleracea]gi|923503390|ref|XP_013751962.1| PREDICTED: 40S ribosomal protein S25-4 isoform X1 [Brassica napus]gi|923503392|ref|XP_013639854.1| PREDICTED: 40S ribosomal protein S25-4 isoform X2 [Brassica napus]gi|923652726|ref|XP_013644945.1| PREDICTED: 40S ribosomal protein S25-4 [Brassica napus]gi|923691408|ref|XP_013656704.1| PREDICTED: 40S ribosomal protein S25-4 [Brassica napus]gi|923705674|ref|XP_013660946.1| PREDICTED: 40S ribosomal protein S25-4 [Brassica napus]gi|923800218|ref|XP_013687133.1| PREDICTED: 40S ribosomal protein S25-4 isoform X1 [Brassica napus]gi|923800222|ref|XP_013687134.1| PREDICTED: 40S ribosomal protein S25-4 isoform X2 [Brassica napus]gi|923860269|ref|XP_013706349.1| PREDICTED: 40S ribosomal protein S25-4 [Brassica napus]gi|923862021|ref|XP_013706822.1| PREDICTED: 40S ribosomal protein S25-4 [Brassica napus]gi|923879631|ref|XP_013712259.1| PREDICTED: 40S ribosomal protein S25-4 [Brassica napus]gi|30580493|sp|Q9T029.1|RS254_ARATH RecName: Full=40S ribosomal protein S25-4gi|4914432|emb|CAB43635.1| ribosomal protein S25 [Arabidopsis thaliana]gi|7270903|emb|CAB80583.1| ribosomal protein S25 [Arabidopsis thaliana]gi|14335026|gb|AAK59777.1| AT4g39200/T22F8_100 [Arabidopsis thaliana]gi|16323232|gb|AAL15350.1| AT4g39200/T22F8_100 [Arabidopsis thaliana]gi|21553704|gb|AAM62797.1| ribosomal protein S25 [Arabidopsis thaliana]gi|332661636|gb|AEE87036.1| 40S ribosomal protein S25-4 [Arabidopsis thaliana]gi|482553510|gb|EOA17703.1| hypothetical protein CARUB_v10006075mg [Capsella rubella]
Cluster_2294	gi|15235169|ref|NP_192794.1| protein MATERNAL EFFECT EMBRYO ARREST 53 [Arabidopsis thaliana]gi|4115921|gb|AAD03432.1| F3H7.4 gene product [Arabidopsis thaliana]gi|4539434|emb|CAB40022.1| putative protein [Arabidopsis thaliana]gi|7267753|emb|CAB78179.1| putative protein [Arabidopsis thaliana]gi|332657499|gb|AEE82899.1| Cysteine/Histidine-rich C1 domain family protein [Arabidopsis thaliana]
Cluster_60568	gi|15235290|ref|NP_192132.1| 60S ribosomal protein L19-3 [Arabidopsis thaliana]gi|19924280|sp|P49693.3|RL193_ARATH RecName: Full=60S ribosomal protein L19-3gi|14423512|gb|AAK62438.1|AF386993_1 Similar to 60S ribosome protein L19 [Arabidopsis thaliana]gi|7268983|emb|CAB80716.1| putative ribosomal protein L19 [Arabidopsis thaliana]gi|18377486|gb|AAL66909.1| similar to 60S ribosome protein L19 [Arabidopsis thaliana]gi|332656743|gb|AEE82143.1| 60S ribosomal protein L19-3 [Arabidopsis thaliana]
Cluster_81214	gi|15235365|ref|NP_195167.1| ethylene-responsive transcription factor ERF109 [Arabidopsis thaliana]gi|75266731|sp|Q9SZ06.1|EF109_ARATH RecName: Full=Ethylene-responsive transcription factor ERF109gi|13272441|gb|AAK17159.1|AF325091_1 putative protein [Arabidopsis thaliana]gi|4455186|emb|CAB36718.1| putative protein [Arabidopsis thaliana]gi|7270391|emb|CAB80158.1| putative protein [Arabidopsis thaliana]gi|17381278|gb|AAL36057.1| AT4g34410/F10M10_180 [Arabidopsis thaliana]gi|21464577|gb|AAM52243.1| AT4g34410/F10M10_180 [Arabidopsis thaliana]gi|332660969|gb|AEE86369.1| ethylene-responsive transcription factor ERF109 [Arabidopsis thaliana]
Cluster_4819	gi|15235547|ref|NP_194634.1| Concanavalin A-like lectin protein kinase family protein [Arabidopsis thaliana]gi|75337901|sp|Q9SZD5.1|LRK59_ARATH RecName: Full=L-type lectin-domain containing receptor kinase V.9; Short=LecRK-V.9; Flags: Precursorgi|4972051|emb|CAB43919.1| serine/threonine-specific kinase like protein [Arabidopsis thaliana]gi|7269803|emb|CAB79663.1| serine/threonine-specific kinase like protein [Arabidopsis thaliana]gi|332660179|gb|AEE85579.1| Concanavalin A-like lectin protein kinase family protein [Arabidopsis thaliana]
Cluster_45081	gi|15236157|ref|NP_194353.1| 60S ribosomal protein L31-2 [Arabidopsis thaliana]gi|14423879|sp|Q9STR1.1|RL312_ARATH RecName: Full=60S ribosomal protein L31-2gi|4539419|emb|CAB38952.1| putative ribosomal protein [Arabidopsis thaliana]gi|7269474|emb|CAB79478.1| putative ribosomal protein [Arabidopsis thaliana]gi|21553368|gb|AAM62461.1| putative ribosomal protein [Arabidopsis thaliana]gi|29028794|gb|AAO64776.1| At4g26230 [Arabidopsis thaliana]gi|110736498|dbj|BAF00217.1| putative ribosomal protein [Arabidopsis thaliana]gi|332659773|gb|AEE85173.1| 60S ribosomal protein L31-2 [Arabidopsis thaliana]
Cluster_37662	gi|15236918|ref|NP_191981.1| Shaggy-related protein kinase theta [Arabidopsis thaliana]gi|12643793|sp|Q96287.3|KSG8_ARATH RecName: Full=Shaggy-related protein kinase theta; AltName: Full=ASK-thetagi|1944518|emb|CAA69156.1| Shaggy-like kinase tetha [Arabidopsis thaliana]gi|3047105|gb|AAC13616.1| protein kinase [Arabidopsis thaliana]gi|7267411|emb|CAB80881.1| Shaggy related protein kinase tetha [Arabidopsis thaliana]gi|17063158|gb|AAL32976.1| AT4g00720/F6N23_11 [Arabidopsis thaliana]gi|21700933|gb|AAM70590.1| AT4g00720/F6N23_11 [Arabidopsis thaliana]gi|110740517|dbj|BAE98364.1| Shaggy related protein kinase theta [Arabidopsis thaliana]gi|332656525|gb|AEE81925.1| Shaggy-related protein kinase theta [Arabidopsis thaliana]
Cluster_56084	"gi|15237400|ref|NP_197175.1| uncharacterized protein [Arabidopsis thaliana]gi|75174102|sp|Q9LFE4.1|Y5673_ARATH RecName: Full=WEB family protein At5g16730, chloroplastic; Flags: Precursorgi|9755725|emb|CAC01837.1| putative protein [Arabidopsis thaliana]gi|332004948|gb|AED92331.1| uncharacterized protein AT5G16730 [Arabidopsis thaliana]"
Cluster_82568	"gi|15237524|ref|NP_198911.1| 50S ribosomal protein L27 [Arabidopsis thaliana]gi|20139726|sp|Q9FLN4.1|RK27_ARATH RecName: Full=50S ribosomal protein L27, chloroplastic; AltName: Full=CL27; Flags: Precursorgi|189096146|pdb|3BBO|X Chain X, Homology Model For The Spinach Chloroplast 50s Subunit Fitted To 9.4a Cryo-Em Map Of The 70s Chlororibosomegi|9759141|dbj|BAB09697.1| 50S ribosomal protein L27 [Arabidopsis thaliana]gi|15028249|gb|AAK76713.1| putative 50S ribosomal protein L27 [Arabidopsis thaliana]gi|21436345|gb|AAM51342.1| putative 50S ribosomal protein L27 [Arabidopsis thaliana]gi|332007235|gb|AED94618.1| 50S ribosomal protein L27 [Arabidopsis thaliana]"
Cluster_58472	gi|15237656|ref|NP_201231.1| protein EXORDIUM like 2 [Arabidopsis thaliana]gi|75170014|sp|Q9FE06.1|EXOL2_ARATH RecName: Full=Protein EXORDIUM-like 2; Flags: Precursorgi|11908088|gb|AAG41473.1|AF326891_1 putative phi-1 protein [Arabidopsis thaliana]gi|12642896|gb|AAK00390.1|AF339708_1 putative phi-1 protein [Arabidopsis thaliana]gi|14190477|gb|AAK55719.1|AF380638_1 AT5g64260/MSJ1_10 [Arabidopsis thaliana]gi|9759402|dbj|BAB09857.1| phi-1-like protein [Arabidopsis thaliana]gi|16323270|gb|AAL15369.1| AT5g64260/MSJ1_10 [Arabidopsis thaliana]gi|21593241|gb|AAM65190.1| phi-1-like protein [Arabidopsis thaliana]gi|332010480|gb|AED97863.1| protein EXORDIUM like 2 [Arabidopsis thaliana]
Cluster_20417	"gi|15237785|ref|NP_197745.1| 26S proteasome non-ATPase regulatory subunit 14 [Arabidopsis thaliana]gi|685260690|ref|XP_009141584.1| PREDICTED: 26S proteasome non-ATPase regulatory subunit 14 homolog [Brassica rapa]gi|685321945|ref|XP_009150886.1| PREDICTED: 26S proteasome non-ATPase regulatory subunit 14 homolog [Brassica rapa]gi|727564611|ref|XP_010454643.1| PREDICTED: 26S proteasome non-ATPase regulatory subunit 14 homolog [Camelina sativa]gi|727644882|ref|XP_010493476.1| PREDICTED: 26S proteasome non-ATPase regulatory subunit 14 homolog [Camelina sativa]gi|922536263|ref|XP_013598910.1| PREDICTED: 26S proteasome non-ATPase regulatory subunit 14 homolog [Brassica oleracea var. oleracea]gi|922565859|ref|XP_013611206.1| PREDICTED: 26S proteasome non-ATPase regulatory subunit 14 homolog [Brassica oleracea var. oleracea]gi|923648003|ref|XP_013643499.1| PREDICTED: 26S proteasome non-ATPase regulatory subunit 14 homolog [Brassica napus]gi|923909641|ref|XP_013724664.1| PREDICTED: 26S proteasome non-ATPase regulatory subunit 14 homolog [Brassica napus]gi|51701846|sp|Q9LT08.1|PSDE_ARATH RecName: Full=26S proteasome non-ATPase regulatory subunit 14 homolog; AltName: Full=26S proteasome regulatory subunit RPN11; Short=AtRPN11gi|8809705|dbj|BAA97246.1| 26S proteasome, non-ATPase regulatory subunit [Arabidopsis thaliana]gi|17979145|gb|AAL49768.1| putative 26S proteasome, non-ATPase regulatory subunit [Arabidopsis thaliana]gi|20259105|gb|AAM14268.1| putative 26S proteasome, non-ATPase regulatory subunit [Arabidopsis thaliana]gi|32700040|gb|AAP86670.1| 26S proteasome subunit RPN11A [Arabidopsis thaliana]gi|32700042|gb|AAP86671.1| 26S proteasome subunit RPN11a [Arabidopsis thaliana]gi|32700044|gb|AAP86672.1| 26S proteasome subunit RPN11 [Arabidopsis thaliana]gi|110737189|dbj|BAF00543.1| 26S proteasome, non-ATPase regulatory subunit [Arabidopsis thaliana]gi|332005798|gb|AED93181.1| 26S proteasome non-ATPase regulatory subunit 14 [Arabidopsis thaliana]gi|674234896|gb|KFK27661.1| 26s proteasome non-atpase regulatory subunit 14 [Arabis alpina]gi|674916453|emb|CDY16857.1| BnaA09g05250D [Brassica napus]gi|674945235|emb|CDX88035.1| BnaA06g26260D [Brassica napus]gi|674946318|emb|CDX87167.1| BnaC09g04820D [Brassica napus]gi|674952810|emb|CDX80372.1| BnaC07g30720D [Brassica napus]"
Cluster_70849	gi|15238430|ref|NP_201338.1| histone 3 11 [Arabidopsis thaliana]gi|75333996|sp|Q9FKQ3.3|H3L5_ARATH RecName: Full=Histone H3-like 5gi|9759615|dbj|BAB11557.1| histone H3 [Arabidopsis thaliana]gi|117168143|gb|ABK32154.1| At5g65350 [Arabidopsis thaliana]gi|332010659|gb|AED98042.1| histone 3 11 [Arabidopsis thaliana]
Cluster_50146	gi|15238574|ref|NP_197844.1| phloem protein 2-B12 [Arabidopsis thaliana]gi|75262680|sp|Q9FLU7.1|P2B12_ARATH RecName: Full=Putative F-box protein PP2-B12; AltName: Full=Protein PHLOEM PROTEIN 2-LIKE B12; Short=AtPP2-B12gi|10177856|dbj|BAB11208.1| phloem-specific lectin-like protein [Arabidopsis thaliana]gi|332005942|gb|AED93325.1| phloem protein 2-B12 [Arabidopsis thaliana]
Cluster_45618	gi|15238574|ref|NP_197844.1| phloem protein 2-B12 [Arabidopsis thaliana]gi|75262680|sp|Q9FLU7.1|P2B12_ARATH RecName: Full=Putative F-box protein PP2-B12; AltName: Full=Protein PHLOEM PROTEIN 2-LIKE B12; Short=AtPP2-B12gi|10177856|dbj|BAB11208.1| phloem-specific lectin-like protein [Arabidopsis thaliana]gi|332005942|gb|AED93325.1| phloem protein 2-B12 [Arabidopsis thaliana]
Cluster_46751	gi|15238671|ref|NP_197292.1| microfibrillar-associated protein 1  [Arabidopsis thaliana]gi|10177892|dbj|BAB11224.1| unnamed protein product [Arabidopsis thaliana]gi|28973738|gb|AAO64185.1| putative microfibril-associated protein [Arabidopsis thaliana]gi|29824263|gb|AAP04092.1| putative microfibril-associated protein [Arabidopsis thaliana]gi|110736902|dbj|BAF00408.1| microfibril-associated protein - like [Arabidopsis thaliana]gi|332005100|gb|AED92483.1| microfibrillar-associated protein 1 [Arabidopsis thaliana]
Cluster_45391	gi|15238839|ref|NP_197350.1| uncharacterized protein [Arabidopsis thaliana]gi|15450864|gb|AAK96703.1| Unknown protein [Arabidopsis thaliana]gi|31711974|gb|AAP68343.1| At5g18490 [Arabidopsis thaliana]gi|332005187|gb|AED92570.1| uncharacterized protein AT5G18490 [Arabidopsis thaliana]
Cluster_50161	gi|15240154|ref|NP_200925.1| 40S ribosomal protein S19-3 [Arabidopsis thaliana]gi|297793669|ref|XP_002864719.1| 40S ribosomal protein S19 [Arabidopsis lyrata subsp. lyrata]gi|27923837|sp|Q9FNP8.1|RS193_ARATH RecName: Full=40S ribosomal protein S19-3gi|9759463|dbj|BAB10379.1| 40S ribosomal protein S19 [Arabidopsis thaliana]gi|34365671|gb|AAQ65147.1| At5g61170 [Arabidopsis thaliana]gi|51970120|dbj|BAD43752.1| 40S ribosomal protein S19 - like [Arabidopsis thaliana]gi|297310554|gb|EFH40978.1| 40S ribosomal protein S19 [Arabidopsis lyrata subsp. lyrata]gi|332010047|gb|AED97430.1| 40S ribosomal protein S19-3 [Arabidopsis thaliana]
Cluster_44956	gi|15240154|ref|NP_200925.1| 40S ribosomal protein S19-3 [Arabidopsis thaliana]gi|297793669|ref|XP_002864719.1| 40S ribosomal protein S19 [Arabidopsis lyrata subsp. lyrata]gi|27923837|sp|Q9FNP8.1|RS193_ARATH RecName: Full=40S ribosomal protein S19-3gi|9759463|dbj|BAB10379.1| 40S ribosomal protein S19 [Arabidopsis thaliana]gi|34365671|gb|AAQ65147.1| At5g61170 [Arabidopsis thaliana]gi|51970120|dbj|BAD43752.1| 40S ribosomal protein S19 - like [Arabidopsis thaliana]gi|297310554|gb|EFH40978.1| 40S ribosomal protein S19 [Arabidopsis lyrata subsp. lyrata]gi|332010047|gb|AED97430.1| 40S ribosomal protein S19-3 [Arabidopsis thaliana]
Cluster_41603	gi|15240163|ref|NP_200929.1| soluble N-ethylmaleimide-sensitive factor adaptor protein 33 [Arabidopsis thaliana]gi|27805727|sp|Q9S7P9.1|SNP33_ARATH RecName: Full=SNAP25 homologous protein SNAP33; Short=AtSNAP33; AltName: Full=Snap25a; AltName: Full=Synaptosomal-associated protein SNAP25-like 1; Short=SNAP-25-like protein 1gi|5731763|emb|CAB52582.1| SNAP33 protein [Arabidopsis thaliana]gi|5731764|emb|CAB52583.1| SNAP33B protein [Arabidopsis thaliana]gi|9759467|dbj|BAB10383.1| SNAP25A protein [Arabidopsis thaliana]gi|16323047|gb|AAL15258.1| AT5g61210/maf19_210 [Arabidopsis thaliana]gi|18072736|emb|CAC79615.1| SNAP-25 like protein [Arabidopsis thaliana]gi|22655332|gb|AAM98258.1| At5g61210/maf19_210 [Arabidopsis thaliana]gi|332010053|gb|AED97436.1| soluble N-ethylmaleimide-sensitive factor adaptor protein 33 [Arabidopsis thaliana]
Cluster_69036	gi|15240163|ref|NP_200929.1| soluble N-ethylmaleimide-sensitive factor adaptor protein 33 [Arabidopsis thaliana]gi|27805727|sp|Q9S7P9.1|SNP33_ARATH RecName: Full=SNAP25 homologous protein SNAP33; Short=AtSNAP33; AltName: Full=Snap25a; AltName: Full=Synaptosomal-associated protein SNAP25-like 1; Short=SNAP-25-like protein 1gi|5731763|emb|CAB52582.1| SNAP33 protein [Arabidopsis thaliana]gi|5731764|emb|CAB52583.1| SNAP33B protein [Arabidopsis thaliana]gi|9759467|dbj|BAB10383.1| SNAP25A protein [Arabidopsis thaliana]gi|16323047|gb|AAL15258.1| AT5g61210/maf19_210 [Arabidopsis thaliana]gi|18072736|emb|CAC79615.1| SNAP-25 like protein [Arabidopsis thaliana]gi|22655332|gb|AAM98258.1| At5g61210/maf19_210 [Arabidopsis thaliana]gi|332010053|gb|AED97436.1| soluble N-ethylmaleimide-sensitive factor adaptor protein 33 [Arabidopsis thaliana]
Cluster_73797	gi|15240163|ref|NP_200929.1| soluble N-ethylmaleimide-sensitive factor adaptor protein 33 [Arabidopsis thaliana]gi|27805727|sp|Q9S7P9.1|SNP33_ARATH RecName: Full=SNAP25 homologous protein SNAP33; Short=AtSNAP33; AltName: Full=Snap25a; AltName: Full=Synaptosomal-associated protein SNAP25-like 1; Short=SNAP-25-like protein 1gi|5731763|emb|CAB52582.1| SNAP33 protein [Arabidopsis thaliana]gi|5731764|emb|CAB52583.1| SNAP33B protein [Arabidopsis thaliana]gi|9759467|dbj|BAB10383.1| SNAP25A protein [Arabidopsis thaliana]gi|16323047|gb|AAL15258.1| AT5g61210/maf19_210 [Arabidopsis thaliana]gi|18072736|emb|CAC79615.1| SNAP-25 like protein [Arabidopsis thaliana]gi|22655332|gb|AAM98258.1| At5g61210/maf19_210 [Arabidopsis thaliana]gi|332010053|gb|AED97436.1| soluble N-ethylmaleimide-sensitive factor adaptor protein 33 [Arabidopsis thaliana]
Cluster_91058	gi|15241168|ref|NP_197478.1| tubulin alpha-3 [Arabidopsis thaliana]gi|15241179|ref|NP_197479.1| tubulin alpha-5 [Arabidopsis thaliana]gi|297808045|ref|XP_002871906.1| tubulin alpha-3 [Arabidopsis lyrata subsp. lyrata]gi|297812159|ref|XP_002873963.1| tubulin alpha-3 [Arabidopsis lyrata subsp. lyrata]gi|567175789|ref|XP_006400538.1| hypothetical protein EUTSA_v10013521mg [Eutrema salsugineum]gi|567175793|ref|XP_006400540.1| hypothetical protein EUTSA_v10013523mg [Eutrema salsugineum]gi|727489485|ref|XP_010420793.1| PREDICTED: tubulin alpha-3 chain [Camelina sativa]gi|408407916|sp|Q56WH1.2|TBA3_ARATH RecName: Full=Tubulin alpha-3 chaingi|408407918|sp|B9DHQ0.2|TBA5_ARATH RecName: Full=Tubulin alpha-5 chaingi|13605805|gb|AAK32888.1|AF367301_1 AT5g19770/T29J13_190 [Arabidopsis thaliana]gi|166912|gb|AAA32888.1| alpha-tubulin [Arabidopsis thaliana]gi|166918|gb|AAA32891.1| alpha-5 tubulin [Arabidopsis thaliana]gi|14532776|gb|AAK64169.1| putative tubulin alpha-5 chain [Arabidopsis thaliana]gi|17473826|gb|AAL38340.1| unknown protein [Arabidopsis thaliana]gi|19310733|gb|AAL85097.1| putative tubulin alpha-5 chain [Arabidopsis thaliana]gi|23397154|gb|AAN31860.1| putative tubulin alpha-5 chain [Arabidopsis thaliana]gi|23397156|gb|AAN31861.1| putative tubulin alpha-5 chain [Arabidopsis thaliana]gi|23505949|gb|AAN28834.1| At5g19770/T29J13_190 [Arabidopsis thaliana]gi|24899739|gb|AAN65084.1| unknown protein [Arabidopsis thaliana]gi|297317743|gb|EFH48165.1| tubulin alpha-3 [Arabidopsis lyrata subsp. lyrata]gi|297319800|gb|EFH50222.1| tubulin alpha-3 [Arabidopsis lyrata subsp. lyrata]gi|332005364|gb|AED92747.1| tubulin alpha-3 [Arabidopsis thaliana]gi|332005365|gb|AED92748.1| tubulin alpha-5 [Arabidopsis thaliana]gi|557101628|gb|ESQ41991.1| hypothetical protein EUTSA_v10013521mg [Eutrema salsugineum]gi|557101630|gb|ESQ41993.1| hypothetical protein EUTSA_v10013523mg [Eutrema salsugineum]gi|674233448|gb|KFK26213.1| tubulin alpha-3 alpha-5 chain [Arabis alpina]gi|674233449|gb|KFK26214.1| hypothetical protein AALP_AA8G217400 [Arabis alpina]
Cluster_34816	gi|15241324|ref|NP_196921.1| chromodomain remodeling complex protein CHC1 [Arabidopsis thaliana]gi|73622093|sp|Q9FMT4.1|SNF12_ARATH RecName: Full=SWI/SNF complex component SNF12 homologgi|9757798|dbj|BAB08296.1| unnamed protein product [Arabidopsis thaliana]gi|17473640|gb|AAL38282.1| unknown protein [Arabidopsis thaliana]gi|31711950|gb|AAP68331.1| At5g14170 [Arabidopsis thaliana]gi|332004612|gb|AED91995.1| chromodomain remodeling complex protein CHC1 [Arabidopsis thaliana]
Cluster_8461	gi|15241324|ref|NP_196921.1| chromodomain remodeling complex protein CHC1 [Arabidopsis thaliana]gi|73622093|sp|Q9FMT4.1|SNF12_ARATH RecName: Full=SWI/SNF complex component SNF12 homologgi|9757798|dbj|BAB08296.1| unnamed protein product [Arabidopsis thaliana]gi|17473640|gb|AAL38282.1| unknown protein [Arabidopsis thaliana]gi|31711950|gb|AAP68331.1| At5g14170 [Arabidopsis thaliana]gi|332004612|gb|AED91995.1| chromodomain remodeling complex protein CHC1 [Arabidopsis thaliana]
Cluster_115879	gi|15241400|ref|NP_196946.1| E3 ubiquitin-protein ligase RGLG2 [Arabidopsis thaliana]gi|30684895|ref|NP_850818.1| E3 ubiquitin-protein ligase RGLG2 [Arabidopsis thaliana]gi|42573365|ref|NP_974779.1| E3 ubiquitin-protein ligase RGLG2 [Arabidopsis thaliana]gi|42573367|ref|NP_974780.1| E3 ubiquitin-protein ligase RGLG2 [Arabidopsis thaliana]gi|75181029|sp|Q9LY87.1|RGLG2_ARATH RecName: Full=E3 ubiquitin-protein ligase RGLG2; AltName: Full=RING domain ligase 2gi|7573467|emb|CAB87781.1| putative protein [Arabidopsis thaliana]gi|20466262|gb|AAM20448.1| putative protein [Arabidopsis thaliana]gi|23198082|gb|AAN15568.1| putative protein [Arabidopsis thaliana]gi|70905105|gb|AAZ14078.1| At5g14420 [Arabidopsis thaliana]gi|332004645|gb|AED92028.1| E3 ubiquitin-protein ligase RGLG2 [Arabidopsis thaliana]gi|332004646|gb|AED92029.1| E3 ubiquitin-protein ligase RGLG2 [Arabidopsis thaliana]gi|332004647|gb|AED92030.1| E3 ubiquitin-protein ligase RGLG2 [Arabidopsis thaliana]gi|332004648|gb|AED92031.1| E3 ubiquitin-protein ligase RGLG2 [Arabidopsis thaliana]
Cluster_116318	gi|15241902|ref|NP_200482.1| 60S ribosomal protein L31-3 [Arabidopsis thaliana]gi|19884146|sp|P51420.2|RL313_ARATH RecName: Full=60S ribosomal protein L31-3gi|10176775|dbj|BAB09889.1| 60S ribosomal protein L31 [Arabidopsis thaliana]gi|15215729|gb|AAK91410.1| AT5g56710/MIK19_16 [Arabidopsis thaliana]gi|21700813|gb|AAM70530.1| AT5g56710/MIK19_16 [Arabidopsis thaliana]gi|332009415|gb|AED96798.1| 60S ribosomal protein L31-3 [Arabidopsis thaliana]
Cluster_85005	gi|15242793|ref|NP_200570.1| putative transcription factor MYB36 [Arabidopsis thaliana]gi|9758323|dbj|BAB08797.1| Myb-related transcription factor-like protein [Arabidopsis thaliana]gi|41619474|gb|AAS10110.1| MYB transcription factor [Arabidopsis thaliana]gi|110737544|dbj|BAF00714.1| Myb-related transcription factor-like protein [Arabidopsis thaliana]gi|126352298|gb|ABO09894.1| At5g57620 [Arabidopsis thaliana]gi|332009543|gb|AED96926.1| putative transcription factor MYB36 [Arabidopsis thaliana]
Cluster_99945	gi|15242835|ref|NP_198327.1| putative ketopantoate reductase [Arabidopsis thaliana]gi|667467100|sp|F4KIN4.1|PANE_ARATH RecName: Full=Putative 2-dehydropantoate 2-reductase; AltName: Full=Ketopantoate reductase; Short=KPA reductasegi|332006524|gb|AED93907.1| putative ketopantoate reductase [Arabidopsis thaliana]
Cluster_13717	gi|1526562|dbj|BAA04994.1| glutamine synthetase [Raphanus sativus]
Cluster_13823	gi|1526564|dbj|BAA04995.1| glutamine synthetase [Raphanus sativus]
Cluster_15490	gi|1526564|dbj|BAA04995.1| glutamine synthetase [Raphanus sativus]
Cluster_56692	gi|1526564|dbj|BAA04995.1| glutamine synthetase [Raphanus sativus]
Cluster_15195	gi|1526566|dbj|BAA04996.1| glutamine synthetase [Raphanus sativus]
Cluster_74109	gi|152717462|dbj|BAF73723.1| pentatricopeptide repeat protein [Raphanus sativus]
Cluster_105227	"gi|1527223|gb|AAB53102.1| glutamine synthetase, partial [Brassica napus]"
Cluster_52777	gi|15294228|gb|AAK95291.1|AF410305_1 At1g16470/F3O9_27 [Arabidopsis thaliana]gi|23308239|gb|AAN18089.1| At1g16470/F3O9_27 [Arabidopsis thaliana]
Cluster_73504	gi|15294228|gb|AAK95291.1|AF410305_1 At1g16470/F3O9_27 [Arabidopsis thaliana]gi|23308239|gb|AAN18089.1| At1g16470/F3O9_27 [Arabidopsis thaliana]
Cluster_66753	gi|15294228|gb|AAK95291.1|AF410305_1 At1g16470/F3O9_27 [Arabidopsis thaliana]gi|23308239|gb|AAN18089.1| At1g16470/F3O9_27 [Arabidopsis thaliana]
Cluster_74877	gi|1542941|emb|CAA55006.1| Acetoacetyl-coenzyme A thiolase [Raphanus sativus]
Cluster_54831	gi|1542941|emb|CAA55006.1| Acetoacetyl-coenzyme A thiolase [Raphanus sativus]
Cluster_12041	"gi|15485155|emb|CAC67688.1| efflux carrier, pin3 [Brassica juncea]"
Cluster_2556	gi|155676579|dbj|BAF75653.1| maturase K [Raphanus sativus var. niger]gi|155676581|dbj|BAF75654.1| maturase K (chloroplast) [Raphanus sativus var. niger]gi|155676583|dbj|BAF75655.1| maturase K [Raphanus sativus var. niger]gi|155676597|dbj|BAF75662.1| maturase K (chloroplast) [Raphanus sativus var. raphanistroides]gi|155676605|dbj|BAF75666.1| maturase K (chloroplast) [Raphanus raphanistrum subsp. landra]
Cluster_110954	gi|156109325|gb|EDO11070.1| hypothetical protein BACOVA_02970 [Bacteroides ovatus ATCC 8483]gi|262355912|gb|EEZ05002.1| hypothetical protein HMPREF0102_00001 [Bacteroides sp. 2_1_22]
Cluster_92420	"gi|156318708|ref|XP_001618098.1| hypothetical protein NEMVEDRAFT_v1g155763 [Nematostella vectensis]gi|156197406|gb|EDO25998.1| predicted protein, partial [Nematostella vectensis]"
Cluster_101568	"gi|156358531|ref|XP_001624571.1| predicted protein [Nematostella vectensis]gi|156211360|gb|EDO32471.1| predicted protein, partial [Nematostella vectensis]"
Cluster_40992	"gi|156358531|ref|XP_001624571.1| predicted protein [Nematostella vectensis]gi|156211360|gb|EDO32471.1| predicted protein, partial [Nematostella vectensis]"
Cluster_101565	"gi|156358789|ref|XP_001624697.1| predicted protein [Nematostella vectensis]gi|156211492|gb|EDO32597.1| predicted protein, partial [Nematostella vectensis]"
Cluster_66204	gi|156868561|gb|EDO61933.1| hypothetical protein CLOLEP_01442 [ [[Clostridium] leptum DSM 753]
Cluster_44877	gi|156868561|gb|EDO61933.1| hypothetical protein CLOLEP_01442 [ [[Clostridium] leptum DSM 753]
Cluster_83046	gi|156868565|gb|EDO61937.1| hypothetical protein CLOLEP_01448 [ [[Clostridium] leptum DSM 753]
Cluster_35931	gi|156868565|gb|EDO61937.1| hypothetical protein CLOLEP_01448 [ [[Clostridium] leptum DSM 753]
Cluster_77789	"gi|1575325|gb|AAB09472.1| vacuolar H+-pumping ATPase 16 kDa proteolipid, partial [Arabidopsis thaliana]"
Cluster_88757	gi|157849652|gb|ABV89609.1| pollen coat protein [Brassica rapa]
Cluster_69516	gi|157849678|gb|ABV89622.1| U-box domain-containing protein [Brassica rapa]
Cluster_22599	gi|157849714|gb|ABV89640.1| heat shock factor 4 [Brassica rapa]
Cluster_9406	gi|15824451|gb|AAL09350.1| thiohydroximate S-glucosyltransferase [Brassica napus]
Cluster_111411	gi|158448409|gb|EDP25404.1| hypothetical protein COPEUT_02401 [Coprococcus eutactus ATCC 27759]gi|158448632|gb|EDP25627.1| hypothetical protein COPEUT_02273 [Coprococcus eutactus ATCC 27759]
Cluster_48010	gi|158448409|gb|EDP25404.1| hypothetical protein COPEUT_02401 [Coprococcus eutactus ATCC 27759]gi|158448632|gb|EDP25627.1| hypothetical protein COPEUT_02273 [Coprococcus eutactus ATCC 27759]
Cluster_44176	gi|158523427|gb|ABW70826.1| myrosinase [Brassica napus]
Cluster_57150	gi|158525291|gb|ABW71519.1| cold response protein 15b [Draba alpina]
Cluster_1780	gi|158828152|gb|ABW81031.1| LTRGag-pol-polymerase 3 [Arabidopsis lyrata subsp. lyrata]
Cluster_82931	gi|15983789|gb|AAL10491.1| AT3g18780/MVE11_16 [Arabidopsis thaliana]
Cluster_20270	gi|159902031|gb|ABX10751.1| XAP5 family protein [Brassica juncea]
Cluster_9984	gi|161789850|gb|ABX79673.1| putative coat protein [Raphanus sativus cryptic virus 1]
Cluster_87532	"gi|161897624|gb|ABX79958.1| aquaporin, partial [Triticum aestivum]"
Cluster_22933	gi|16226527|gb|AAL16192.1|AF428423_1 AT3g07900/F17A17_24 [Arabidopsis thaliana]
Cluster_47539	gi|16323059|gb|AAL15264.1| AT4g32920/F26P21_40 [Arabidopsis thaliana]gi|25090274|gb|AAN72267.1| At4g32920/F26P21_40 [Arabidopsis thaliana]
Cluster_33552	gi|16648828|gb|AAL25604.1| AT3g11530/F24K9_21 [Arabidopsis thaliana]gi|20466135|gb|AAM19989.1| AT3g11530/F24K9_21 [Arabidopsis thaliana]gi|21592560|gb|AAM64509.1| unknown [Arabidopsis thaliana]
Cluster_34387	gi|16648828|gb|AAL25604.1| AT3g11530/F24K9_21 [Arabidopsis thaliana]gi|20466135|gb|AAM19989.1| AT3g11530/F24K9_21 [Arabidopsis thaliana]gi|21592560|gb|AAM64509.1| unknown [Arabidopsis thaliana]
Cluster_45127	gi|166627|gb|AAC36485.1| nucleotide-binding subunit of vacuolar ATPase [Arabidopsis thaliana]
Cluster_100619	"gi|166649|gb|AAA32762.1| calmodulin-1, partial [Arabidopsis thaliana]"
Cluster_22175	gi|166798285|gb|ABY89688.1| flavonoid 3` hydroxylase 2 protein [Brassica rapa subsp. oleifera]
Cluster_69170	gi|166798289|gb|ABY89690.1| phenylalanine ammonialyase 1 protein [Brassica rapa subsp. oleifera]
Cluster_113969	"gi|166867|gb|AAA32866.1| ribosomal protein S11 (probable start codon at bp 67), partial [Arabidopsis thaliana]"
Cluster_67920	gi|166926|gb|AAA72352.1| unnamed protein product [Arabidopsis thaliana]
Cluster_29237	gi|167405722|gb|ABZ79692.1| encapsulation-relating protein [Diabrotica virgifera virgifera]
Cluster_84422	gi|167593158|gb|ABZ84906.1| hypothetical protein HM1_3148 [Heliobacterium modesticaldum Ice1]
Cluster_93137	gi|167593159|gb|ABZ84907.1| conserved hypothetical protein [Heliobacterium modesticaldum Ice1]
Cluster_11360	gi|167832332|ref|YP_001686783.1| putative RNA dependent RNA polymerse [Raphanus sativus cryptic virus 2]gi|77863174|gb|ABB04855.1| putative RNA dependent RNA polymerse [Raphanus sativus cryptic virus 2]
Cluster_14408	gi|167832334|ref|YP_001686784.1| unknown [Raphanus sativus cryptic virus 2]gi|77863176|gb|ABB04856.1| unknown [Raphanus sativus cryptic virus 2]
Cluster_18618	gi|167832336|ref|YP_001686785.1| unknown [Raphanus sativus cryptic virus 2]gi|77863178|gb|ABB04857.1| unknown [Raphanus sativus cryptic virus 2]
Cluster_94219	gi|167860595|gb|ACA05077.1| hypothetical protein [Flammeovirga yaeyamensis]
Cluster_81176	gi|167860595|gb|ACA05077.1| hypothetical protein [Flammeovirga yaeyamensis]
Cluster_114489	gi|167860595|gb|ACA05077.1| hypothetical protein [Flammeovirga yaeyamensis]
Cluster_49008	gi|168052400|ref|XP_001778638.1| predicted protein [Physcomitrella patens]gi|162669956|gb|EDQ56533.1| predicted protein [Physcomitrella patens]
Cluster_51943	gi|168068134|ref|XP_001785946.1| predicted protein [Physcomitrella patens]gi|168068198|ref|XP_001785974.1| predicted protein [Physcomitrella patens]gi|168068587|ref|XP_001786131.1| predicted protein [Physcomitrella patens]gi|168069852|ref|XP_001786600.1| predicted protein [Physcomitrella patens]gi|168069936|ref|XP_001786631.1| predicted protein [Physcomitrella patens]gi|162660830|gb|EDQ48554.1| predicted protein [Physcomitrella patens]gi|162660904|gb|EDQ48587.1| predicted protein [Physcomitrella patens]gi|162662079|gb|EDQ49055.1| predicted protein [Physcomitrella patens]gi|162662337|gb|EDQ49214.1| predicted protein [Physcomitrella patens]gi|162662376|gb|EDQ49245.1| predicted protein [Physcomitrella patens]
Cluster_47105	gi|1684857|gb|AAB36546.1| polyubiquitin [Phaseolus vulgaris]
Cluster_31006	gi|16945735|dbj|BAB72020.1| water-soluble chlorophyll protein [Raphanus sativus var. niger]gi|404312339|dbj|BAM42883.1| water soluble chlorophyll-binding protein [Raphanus sativus var. raphanistroides]
Cluster_77017	gi|169647204|gb|ACA61623.1| hypothetical protein AP8_E07.1 [Arabidopsis lyrata subsp. petraea]
Cluster_80694	gi|170053486|ref|XP_001862696.1| Histone H3c [Culex quinquefasciatus]gi|167874005|gb|EDS37388.1| Histone H3c [Culex quinquefasciatus]
Cluster_44689	gi|17028170|gb|AAL34333.1|L41144_1 ClpP [Brassica oleracea]
Cluster_84762	gi|17028170|gb|AAL34333.1|L41144_1 ClpP [Brassica oleracea]
Cluster_30142	gi|1703375|sp|P51822.2|ARF1_DAUCA RecName: Full=ADP-ribosylation factor 1 [Daucus carota]gi|965483|dbj|BAA08259.1| ADP-ribosylation factor [Daucus carota]
Cluster_22670	gi|1703375|sp|P51822.2|ARF1_DAUCA RecName: Full=ADP-ribosylation factor 1 [Daucus carota]gi|965483|dbj|BAA08259.1| ADP-ribosylation factor [Daucus carota]
Cluster_58388	gi|170572516|ref|XP_001892138.1| rRNA promoter binding protein [Brugia malayi]
Cluster_62505	gi|170579899|ref|XP_001895031.1| hypothetical protein Bm1_17870 [Brugia malayi]
Cluster_54818	gi|170579899|ref|XP_001895031.1| hypothetical protein Bm1_17870 [Brugia malayi]
Cluster_90316	gi|170579899|ref|XP_001895031.1| hypothetical protein Bm1_17870 [Brugia malayi]
Cluster_20077	gi|17064740|gb|AAL32524.1| ATP-dependent RNA helicase-like protein [Arabidopsis thaliana]gi|21387105|gb|AAM47956.1| ATP-dependent RNA helicase-like protein [Arabidopsis thaliana]
Cluster_92213	gi|1708577|sp|P26780.2|DEF2_SINAL RecName: Full=Defensin-like protein 2; AltName: Full=MTI-2; AltName: Full=Trypsin inhibitor 2; Flags: Precursor [Sinapis alba]gi|1054853|emb|CAA58994.1| trypsin inhibitor 2 [Sinapis alba]gi|2791356|emb|CAA76116.1| trypsin inhibitor 2 [Sinapis alba]
Cluster_62125	gi|1708577|sp|P26780.2|DEF2_SINAL RecName: Full=Defensin-like protein 2; AltName: Full=MTI-2; AltName: Full=Trypsin inhibitor 2; Flags: Precursor [Sinapis alba]gi|1054853|emb|CAA58994.1| trypsin inhibitor 2 [Sinapis alba]gi|2791356|emb|CAA76116.1| trypsin inhibitor 2 [Sinapis alba]
Cluster_100834	gi|1708577|sp|P26780.2|DEF2_SINAL RecName: Full=Defensin-like protein 2; AltName: Full=MTI-2; AltName: Full=Trypsin inhibitor 2; Flags: Precursor [Sinapis alba]gi|1054853|emb|CAA58994.1| trypsin inhibitor 2 [Sinapis alba]gi|2791356|emb|CAA76116.1| trypsin inhibitor 2 [Sinapis alba]
Cluster_43410	gi|1711296|emb|CAA70587.1| myrosinase binding protein [Brassica napus]
Cluster_88897	gi|1711296|emb|CAA70587.1| myrosinase binding protein [Brassica napus]
Cluster_8132	gi|1711296|emb|CAA70587.1| myrosinase binding protein [Brassica napus]
Cluster_50540	"gi|171283278|gb|EDT48702.1| hypothetical protein STRINF_00003, partial [Streptococcus infantarius subsp. infantarius ATCC BAA-102]"
Cluster_29744	gi|171473580|ref|YP_001798488.1| NADH dehydrogenase subunit 4 (mitochondrion) [Orchesella villosa]gi|154100279|gb|ABS57586.1| NADH dehydrogenase subunit 4 (mitochondrion) [Orchesella villosa]
Cluster_95258	"gi|171688578|ref|XP_001909229.1| hypothetical protein [Podospora anserina S mat+]gi|170944251|emb|CAP70361.1| unnamed protein product, partial [Podospora anserina S mat+]"
Cluster_6018	gi|171921096|gb|ACB59195.1| 2-isopropylmalate synthase [Brassica oleracea]
Cluster_4205	gi|171921111|gb|ACB59209.1| group I formin [Brassica oleracea]
Cluster_9864	gi|171921121|gb|ACB59217.1| ENTH [Brassica oleracea]
Cluster_59260	"gi|17298165|dbj|BAB78504.1| 26S proteasome regulatory particle triple-A ATPase subunit5b, partial [Oryza sativa Japonica Group]"
Cluster_87636	gi|1754997|gb|AAC49581.1| calmodulin TaCaM2-1 [Triticum aestivum]
Cluster_72602	gi|1754997|gb|AAC49581.1| calmodulin TaCaM2-1 [Triticum aestivum]
Cluster_32975	gi|1778762|gb|AAC98699.1| pollen coat protein homolog [Brassica rapa subsp. oleifera]
Cluster_38206	gi|1778762|gb|AAC98699.1| pollen coat protein homolog [Brassica rapa subsp. oleifera]
Cluster_20411	gi|17977868|emb|CAD12663.1| casein kinase II alpha subunit [Sinapis alba]
Cluster_12355	gi|17977868|emb|CAD12663.1| casein kinase II alpha subunit [Sinapis alba]
Cluster_12568	gi|18028086|gb|AAL55967.1|AF322903_1 phospholipid hydroperoxide glutathione peroxidase [Raphanus sativus]gi|60593322|gb|AAX28927.1| phospholipid hydroperoxide glutathione peroxidase [Raphanus sativus]
Cluster_7545	gi|18141287|gb|AAL60581.1|AF454959_1 senescence-associated cysteine protease [Brassica oleracea]
Cluster_49053	gi|182668009|gb|EDT79988.1| conserved hypothetical protein [Clostridium botulinum NCTC 2916]gi|226841503|gb|ACO84169.1| conserved hypothetical protein [Clostridium botulinum A2 str. Kyoto]gi|226841915|gb|ACO84581.1| conserved hypothetical protein [Clostridium botulinum A2 str. Kyoto]gi|226842150|gb|ACO84816.1| conserved hypothetical protein [Clostridium botulinum A2 str. Kyoto]gi|226842947|gb|ACO85613.1| conserved hypothetical protein [Clostridium botulinum A2 str. Kyoto]gi|226843042|gb|ACO85708.1| conserved hypothetical protein [Clostridium botulinum A2 str. Kyoto]gi|226844274|gb|ACO86940.1| conserved hypothetical protein [Clostridium botulinum A2 str. Kyoto]gi|226844600|gb|ACO87266.1| conserved hypothetical protein [Clostridium botulinum A2 str. Kyoto]
Cluster_106849	gi|18379151|ref|NP_565251.1| uncharacterized protein [Arabidopsis thaliana]gi|30677872|ref|NP_849919.1| uncharacterized protein [Arabidopsis thaliana]gi|42570625|ref|NP_973386.1| uncharacterized protein [Arabidopsis thaliana]gi|6598625|gb|AAF18658.1| expressed protein [Arabidopsis thaliana]gi|18086561|gb|AAL57705.1| At2g01100/F23H14.7 [Arabidopsis thaliana]gi|21593516|gb|AAM65483.1| unknown [Arabidopsis thaliana]gi|21928015|gb|AAM78036.1| At2g01100/F23H14.7 [Arabidopsis thaliana]gi|222424050|dbj|BAH19986.1| AT2G01100 [Arabidopsis thaliana]gi|330250305|gb|AEC05399.1| uncharacterized protein AT2G01100 [Arabidopsis thaliana]gi|330250306|gb|AEC05400.1| uncharacterized protein AT2G01100 [Arabidopsis thaliana]gi|330250307|gb|AEC05401.1| uncharacterized protein AT2G01100 [Arabidopsis thaliana]
Cluster_49413	gi|18391087|ref|NP_563857.1| TRAF-type zinc finger-related protein [Arabidopsis thaliana]gi|22531082|gb|AAM97045.1| expressed protein [Arabidopsis thaliana]gi|23197978|gb|AAN15516.1| expressed protein [Arabidopsis thaliana]gi|332190393|gb|AEE28514.1| TRAF-type zinc finger-related protein [Arabidopsis thaliana]
Cluster_34594	gi|18391211|ref|NP_563880.1| translation initiation factor 3 subunit H1 [Arabidopsis thaliana]gi|23396619|sp|Q9C5Z2.2|EIF3H_ARATH RecName: Full=Eukaryotic translation initiation factor 3 subunit H; Short=eIF3h; AltName: Full=Eukaryotic translation initiation factor 3 subunit 3; AltName: Full=eIF-3-gamma; AltName: Full=eIF3 p38 subunitgi|4874264|gb|AAD31329.1|AC007354_2 Similar to gb|U54559 eIF3-p40 subunit from Homo sapiens and is a member of the PF|01398 Mov34 family. ESTs gb|N96623 and gb|N07519 come from this gene [Arabidopsis thaliana]gi|15451122|gb|AAK96832.1| Unknown protein [Arabidopsis thaliana]gi|20148435|gb|AAM10108.1| unknown protein [Arabidopsis thaliana]gi|21592938|gb|AAM64888.1| putative translation initiation factor [Arabidopsis thaliana]gi|23397245|gb|AAN31904.1| putative translation initiation factor [Arabidopsis thaliana]gi|332190533|gb|AEE28654.1| translation initiation factor 3 subunit H1 [Arabidopsis thaliana]
Cluster_79386	"gi|18394114|ref|NP_563951.1| ubiquitin-conjugating enzyme E2 1 [Arabidopsis thaliana]gi|42571469|ref|NP_973825.1| ubiquitin-conjugating enzyme E2 1 [Arabidopsis thaliana]gi|297849844|ref|XP_002892803.1| hypothetical protein ARALYDRAFT_471614 [Arabidopsis lyrata subsp. lyrata]gi|565491512|ref|XP_006303395.1| hypothetical protein CARUB_v10010548mg [Capsella rubella]gi|685349986|ref|XP_009110545.1| PREDICTED: ubiquitin-conjugating enzyme E2 1 [Brassica rapa]gi|685367891|ref|XP_009117904.1| PREDICTED: ubiquitin-conjugating enzyme E2 1 [Brassica rapa]gi|727432969|ref|XP_010496054.1| PREDICTED: ubiquitin-conjugating enzyme E2 1 [Camelina sativa]gi|727572749|ref|XP_010458937.1| PREDICTED: ubiquitin-conjugating enzyme E2 1 [Camelina sativa]gi|727606813|ref|XP_010476494.1| PREDICTED: ubiquitin-conjugating enzyme E2 1 [Camelina sativa]gi|922553659|ref|XP_013604848.1| PREDICTED: ubiquitin-conjugating enzyme E2 1 [Brassica oleracea var. oleracea]gi|922553661|ref|XP_013604849.1| PREDICTED: ubiquitin-conjugating enzyme E2 1 [Brassica oleracea var. oleracea]gi|922554305|ref|XP_013605186.1| PREDICTED: ubiquitin-conjugating enzyme E2 1 isoform X1 [Brassica oleracea var. oleracea]gi|922554307|ref|XP_013605187.1| PREDICTED: ubiquitin-conjugating enzyme E2 1 isoform X1 [Brassica oleracea var. oleracea]gi|922554309|ref|XP_013605188.1| PREDICTED: ubiquitin-conjugating enzyme E2 1 isoform X1 [Brassica oleracea var. oleracea]gi|923693626|ref|XP_013657382.1| PREDICTED: ubiquitin-conjugating enzyme E2 1 [Brassica napus]gi|923693629|ref|XP_013657383.1| PREDICTED: ubiquitin-conjugating enzyme E2 1 [Brassica napus]gi|923720087|ref|XP_013664713.1| PREDICTED: ubiquitin-conjugating enzyme E2 1 [Brassica napus]gi|923757587|ref|XP_013676230.1| PREDICTED: ubiquitin-conjugating enzyme E2 1 [Brassica napus]gi|923757589|ref|XP_013676231.1| PREDICTED: ubiquitin-conjugating enzyme E2 1 [Brassica napus]gi|923757592|ref|XP_013676232.1| PREDICTED: ubiquitin-conjugating enzyme E2 1 [Brassica napus]gi|923763971|ref|XP_013677793.1| PREDICTED: ubiquitin-conjugating enzyme E2 1 [Brassica napus]gi|923815764|ref|XP_013692383.1| PREDICTED: ubiquitin-conjugating enzyme E2 1 [Brassica napus]gi|923815768|ref|XP_013692384.1| PREDICTED: ubiquitin-conjugating enzyme E2 1 [Brassica napus]gi|136636|sp|P25865.1|UBC1_ARATH RecName: Full=Ubiquitin-conjugating enzyme E2 1; AltName: Full=Ubiquitin carrier protein 1; AltName: Full=Ubiquitin-conjugating enzyme E2-17 kDa 1; AltName: Full=Ubiquitin-protein ligase 1gi|157834522|pdb|2AAK|A Chain A, Ubiquitin Conjugating Enzyme From Arabidopsis Thalianagi|7262682|gb|AAF43940.1|AC012188_17 Strong similarity to a Ubiquitin-conjugating Enzyme (E2-17 KD 1) from Arabidopsis thaliana gi|136636 and contains a Ubiqutin-conjugating Enzyme PF|00179 domain. ESTs gb|AA728508, gb|H36735, gb|AI100736 come from this gene [Arabidopsis thaliana]gi|12083310|gb|AAG48814.1|AF332451_1 putative E2, ubiquitin-conjugating enzyme 1 [Arabidopsis thaliana]gi|166924|gb|AAA32903.1| ubiquitin carrier protein [Arabidopsis thaliana]gi|431260|gb|AAA32897.1| ubiquitin conjugating enzyme [Arabidopsis thaliana]gi|17979147|gb|AAL49769.1| putative E2, ubiquitin-conjugating enzyme UBC1 [Arabidopsis thaliana]gi|20259107|gb|AAM14269.1| putative ubiquitin-conjugating enzyme 1 (UBC1) [Arabidopsis thaliana]gi|21553917|gb|AAM63000.1| E2, ubiquitin-conjugating enzyme UBC1 [Arabidopsis thaliana]gi|66354398|gb|AAY44842.1| ubiquitinating enzyme [Arabidopsis thaliana]gi|110740882|dbj|BAE98537.1| hypothetical protein [Arabidopsis thaliana]gi|297338645|gb|EFH69062.1| hypothetical protein ARALYDRAFT_471614 [Arabidopsis lyrata subsp. lyrata]gi|332191037|gb|AEE29158.1| ubiquitin-conjugating enzyme E2 1 [Arabidopsis thaliana]gi|332191038|gb|AEE29159.1| ubiquitin-conjugating enzyme E2 1 [Arabidopsis thaliana]gi|482572106|gb|EOA36293.1| hypothetical protein CARUB_v10010548mg [Capsella rubella]gi|674250920|gb|KFK43685.1| ubiquitin carrier protein [Arabis alpina]gi|674867652|emb|CDY66531.1| BnaCnng51240D [Brassica napus]gi|674878500|emb|CDY53553.1| BnaA09g57120D [Brassica napus]gi|674936823|emb|CDX96858.1| BnaA08g24010D [Brassica napus]gi|674951453|emb|CDX81635.1| BnaC08g39660D [Brassica napus]"
Cluster_62737	"gi|18394114|ref|NP_563951.1| ubiquitin-conjugating enzyme E2 1 [Arabidopsis thaliana]gi|42571469|ref|NP_973825.1| ubiquitin-conjugating enzyme E2 1 [Arabidopsis thaliana]gi|297849844|ref|XP_002892803.1| hypothetical protein ARALYDRAFT_471614 [Arabidopsis lyrata subsp. lyrata]gi|565491512|ref|XP_006303395.1| hypothetical protein CARUB_v10010548mg [Capsella rubella]gi|685349986|ref|XP_009110545.1| PREDICTED: ubiquitin-conjugating enzyme E2 1 [Brassica rapa]gi|685367891|ref|XP_009117904.1| PREDICTED: ubiquitin-conjugating enzyme E2 1 [Brassica rapa]gi|727432969|ref|XP_010496054.1| PREDICTED: ubiquitin-conjugating enzyme E2 1 [Camelina sativa]gi|727572749|ref|XP_010458937.1| PREDICTED: ubiquitin-conjugating enzyme E2 1 [Camelina sativa]gi|727606813|ref|XP_010476494.1| PREDICTED: ubiquitin-conjugating enzyme E2 1 [Camelina sativa]gi|922553659|ref|XP_013604848.1| PREDICTED: ubiquitin-conjugating enzyme E2 1 [Brassica oleracea var. oleracea]gi|922553661|ref|XP_013604849.1| PREDICTED: ubiquitin-conjugating enzyme E2 1 [Brassica oleracea var. oleracea]gi|922554305|ref|XP_013605186.1| PREDICTED: ubiquitin-conjugating enzyme E2 1 isoform X1 [Brassica oleracea var. oleracea]gi|922554307|ref|XP_013605187.1| PREDICTED: ubiquitin-conjugating enzyme E2 1 isoform X1 [Brassica oleracea var. oleracea]gi|922554309|ref|XP_013605188.1| PREDICTED: ubiquitin-conjugating enzyme E2 1 isoform X1 [Brassica oleracea var. oleracea]gi|923693626|ref|XP_013657382.1| PREDICTED: ubiquitin-conjugating enzyme E2 1 [Brassica napus]gi|923693629|ref|XP_013657383.1| PREDICTED: ubiquitin-conjugating enzyme E2 1 [Brassica napus]gi|923720087|ref|XP_013664713.1| PREDICTED: ubiquitin-conjugating enzyme E2 1 [Brassica napus]gi|923757587|ref|XP_013676230.1| PREDICTED: ubiquitin-conjugating enzyme E2 1 [Brassica napus]gi|923757589|ref|XP_013676231.1| PREDICTED: ubiquitin-conjugating enzyme E2 1 [Brassica napus]gi|923757592|ref|XP_013676232.1| PREDICTED: ubiquitin-conjugating enzyme E2 1 [Brassica napus]gi|923763971|ref|XP_013677793.1| PREDICTED: ubiquitin-conjugating enzyme E2 1 [Brassica napus]gi|923815764|ref|XP_013692383.1| PREDICTED: ubiquitin-conjugating enzyme E2 1 [Brassica napus]gi|923815768|ref|XP_013692384.1| PREDICTED: ubiquitin-conjugating enzyme E2 1 [Brassica napus]gi|136636|sp|P25865.1|UBC1_ARATH RecName: Full=Ubiquitin-conjugating enzyme E2 1; AltName: Full=Ubiquitin carrier protein 1; AltName: Full=Ubiquitin-conjugating enzyme E2-17 kDa 1; AltName: Full=Ubiquitin-protein ligase 1gi|157834522|pdb|2AAK|A Chain A, Ubiquitin Conjugating Enzyme From Arabidopsis Thalianagi|7262682|gb|AAF43940.1|AC012188_17 Strong similarity to a Ubiquitin-conjugating Enzyme (E2-17 KD 1) from Arabidopsis thaliana gi|136636 and contains a Ubiqutin-conjugating Enzyme PF|00179 domain. ESTs gb|AA728508, gb|H36735, gb|AI100736 come from this gene [Arabidopsis thaliana]gi|12083310|gb|AAG48814.1|AF332451_1 putative E2, ubiquitin-conjugating enzyme 1 [Arabidopsis thaliana]gi|166924|gb|AAA32903.1| ubiquitin carrier protein [Arabidopsis thaliana]gi|431260|gb|AAA32897.1| ubiquitin conjugating enzyme [Arabidopsis thaliana]gi|17979147|gb|AAL49769.1| putative E2, ubiquitin-conjugating enzyme UBC1 [Arabidopsis thaliana]gi|20259107|gb|AAM14269.1| putative ubiquitin-conjugating enzyme 1 (UBC1) [Arabidopsis thaliana]gi|21553917|gb|AAM63000.1| E2, ubiquitin-conjugating enzyme UBC1 [Arabidopsis thaliana]gi|66354398|gb|AAY44842.1| ubiquitinating enzyme [Arabidopsis thaliana]gi|110740882|dbj|BAE98537.1| hypothetical protein [Arabidopsis thaliana]gi|297338645|gb|EFH69062.1| hypothetical protein ARALYDRAFT_471614 [Arabidopsis lyrata subsp. lyrata]gi|332191037|gb|AEE29158.1| ubiquitin-conjugating enzyme E2 1 [Arabidopsis thaliana]gi|332191038|gb|AEE29159.1| ubiquitin-conjugating enzyme E2 1 [Arabidopsis thaliana]gi|482572106|gb|EOA36293.1| hypothetical protein CARUB_v10010548mg [Capsella rubella]gi|674250920|gb|KFK43685.1| ubiquitin carrier protein [Arabis alpina]gi|674867652|emb|CDY66531.1| BnaCnng51240D [Brassica napus]gi|674878500|emb|CDY53553.1| BnaA09g57120D [Brassica napus]gi|674936823|emb|CDX96858.1| BnaA08g24010D [Brassica napus]gi|674951453|emb|CDX81635.1| BnaC08g39660D [Brassica napus]"
Cluster_22215	gi|18396209|ref|NP_564271.1| StaR-like protein domain-containing protein [Arabidopsis thaliana]gi|8778861|gb|AAF79860.1|AC000348_13 T7N9.21 [Arabidopsis thaliana]gi|332192666|gb|AEE30787.1| StaR-like protein domain-containing protein [Arabidopsis thaliana]
Cluster_26091	gi|18398390|ref|NP_565413.1| uncharacterized protein [Arabidopsis thaliana]gi|297836458|ref|XP_002886111.1| hypothetical protein ARALYDRAFT_900076 [Arabidopsis lyrata subsp. lyrata]gi|565482404|ref|XP_006298842.1| hypothetical protein CARUB_v10014954mg [Capsella rubella]gi|567207522|ref|XP_006409324.1| hypothetical protein EUTSA_v10022914mg [Eutrema salsugineum]gi|685376361|ref|XP_009121128.1| PREDICTED: uncharacterized protein LOC103845965 isoform X1 [Brassica rapa]gi|727416451|ref|XP_010515138.1| PREDICTED: uncharacterized protein LOC104791035 [Camelina sativa]gi|727589001|ref|XP_010467506.1| PREDICTED: uncharacterized protein LOC104747552 [Camelina sativa]gi|727636487|ref|XP_010489361.1| PREDICTED: uncharacterized protein LOC104767038 [Camelina sativa]gi|922441367|ref|XP_013625570.1| PREDICTED: uncharacterized protein LOC106331715 [Brassica oleracea var. oleracea]gi|923522315|ref|XP_013672002.1| PREDICTED: uncharacterized protein LOC106376457 [Brassica napus]gi|923793986|ref|XP_013685181.1| PREDICTED: uncharacterized protein LOC106389463 [Brassica napus]gi|21618156|gb|AAM67206.1| unknown [Arabidopsis thaliana]gi|26449597|dbj|BAC41924.1| unknown protein [Arabidopsis thaliana]gi|28416849|gb|AAO42955.1| At2g17350 [Arabidopsis thaliana]gi|297331951|gb|EFH62370.1| hypothetical protein ARALYDRAFT_900076 [Arabidopsis lyrata subsp. lyrata]gi|330251521|gb|AEC06615.1| uncharacterized protein AT2G17350 [Arabidopsis thaliana]gi|482567551|gb|EOA31740.1| hypothetical protein CARUB_v10014954mg [Capsella rubella]gi|557110486|gb|ESQ50777.1| hypothetical protein EUTSA_v10022914mg [Eutrema salsugineum]gi|674233838|gb|KFK26603.1| hypothetical protein AALP_AA8G270300 [Arabis alpina]gi|674247356|gb|KFK40121.1| hypothetical protein AALP_AA3G333100 [Arabis alpina]gi|674867731|emb|CDY66480.1| BnaA07g36250D [Brassica napus]gi|674925494|emb|CDY07860.1| BnaC03g47620D [Brassica napus]
Cluster_22574	gi|18399156|ref|NP_566389.1| Yippee family putative zinc-binding protein [Arabidopsis thaliana]gi|27923897|sp|Q9C777.1|YIPL3_ARATH RecName: Full=Protein yippee-like At3g11230gi|12321870|gb|AAG50966.1|AC073395_8 unknown protein; 53948-55359 [Arabidopsis thaliana]gi|30102566|gb|AAP21201.1| At3g11230 [Arabidopsis thaliana]gi|110743747|dbj|BAE99710.1| hypothetical protein [Arabidopsis thaliana]gi|332641496|gb|AEE75017.1| Yippee family putative zinc-binding protein [Arabidopsis thaliana]
Cluster_118592	gi|18399397|ref|NP_565476.1| transcription activator GLK1 [Arabidopsis thaliana]gi|75337286|sp|Q9SIV3.2|GLK1_ARATH RecName: Full=Transcription activator GLK1; AltName: Full=GBF'S PRO-RICH REGION-INTERACTING factor 1; AltName: Full=Golden2-like protein 1; Short=AtGLK1gi|13311003|gb|AAK16743.1| golden2-like transcription factor [Arabidopsis thaliana]gi|13432088|gb|AAK20120.1| golden2-like protein 1 [Arabidopsis thaliana]gi|15451040|gb|AAK96791.1| Unknown protein [Arabidopsis thaliana]gi|17221599|dbj|BAB78466.1| GPRI1 [Arabidopsis thaliana]gi|20148313|gb|AAM10047.1| unknown protein [Arabidopsis thaliana]gi|20198041|gb|AAD21709.2| expressed protein [Arabidopsis thaliana]gi|20198084|gb|AAM15392.1| expressed protein [Arabidopsis thaliana]gi|330251936|gb|AEC07030.1| transcription activator GLK1 [Arabidopsis thaliana]
Cluster_59128	gi|18401002|ref|NP_566534.1| ATP binding microtubule motor family protein [Arabidopsis thaliana]gi|15450501|gb|AAK96543.1| AT3g16060/MSL1_10 [Arabidopsis thaliana]gi|16974325|gb|AAL31147.1| AT3g16060/MSL1_10 [Arabidopsis thaliana]gi|332642246|gb|AEE75767.1| ATP binding microtubule motor family protein [Arabidopsis thaliana]
Cluster_49055	gi|18402682|ref|NP_565726.1| uncharacterized protein [Arabidopsis thaliana]gi|297822895|ref|XP_002879330.1| hypothetical protein ARALYDRAFT_902184 [Arabidopsis lyrata subsp. lyrata]gi|565475454|ref|XP_006295368.1| hypothetical protein CARUB_v10024460mg [Capsella rubella]gi|685283770|ref|XP_009132792.1| PREDICTED: uncharacterized protein LOC103857375 [Brassica rapa]gi|685300894|ref|XP_009141161.1| PREDICTED: uncharacterized protein LOC103865133 [Brassica rapa]gi|922440017|ref|XP_013625139.1| PREDICTED: uncharacterized protein LOC106331351 [Brassica oleracea var. oleracea]gi|922466196|ref|XP_013633518.1| PREDICTED: uncharacterized protein LOC106339276 [Brassica oleracea var. oleracea]gi|922469282|ref|XP_013634498.1| PREDICTED: uncharacterized protein LOC106340179 [Brassica oleracea var. oleracea]gi|923598774|ref|XP_013740462.1| PREDICTED: uncharacterized protein LOC106443446 [Brassica napus]gi|923611458|ref|XP_013744328.1| PREDICTED: uncharacterized protein LOC106447028 [Brassica napus]gi|923618235|ref|XP_013746598.1| PREDICTED: uncharacterized protein LOC106449375 [Brassica napus]gi|923801279|ref|XP_013687464.1| PREDICTED: uncharacterized protein LOC106391387 [Brassica napus]gi|923884351|ref|XP_013713828.1| PREDICTED: uncharacterized protein LOC106417592 [Brassica napus]gi|4582445|gb|AAD24829.1| expressed protein [Arabidopsis thaliana]gi|20198160|gb|AAM15434.1| expressed protein [Arabidopsis thaliana]gi|26451972|dbj|BAC43077.1| unknown protein [Arabidopsis thaliana]gi|28416745|gb|AAO42903.1| At2g31490 [Arabidopsis thaliana]gi|227204167|dbj|BAH56935.1| AT2G31490 [Arabidopsis thaliana]gi|297325169|gb|EFH55589.1| hypothetical protein ARALYDRAFT_902184 [Arabidopsis lyrata subsp. lyrata]gi|330253460|gb|AEC08554.1| uncharacterized protein AT2G31490 [Arabidopsis thaliana]gi|482564076|gb|EOA28266.1| hypothetical protein CARUB_v10024460mg [Capsella rubella]gi|674898410|emb|CDY34488.1| BnaC04g13110D [Brassica napus]gi|674909075|emb|CDY23940.1| BnaC03g17510D [Brassica napus]gi|674914013|emb|CDY19085.1| BnaA04g18250D [Brassica napus]gi|674917843|emb|CDY15390.1| BnaC04g42330D [Brassica napus]gi|674922541|emb|CDY10807.1| BnaA05g11290D [Brassica napus]gi|674948804|emb|CDX84783.1| BnaA03g14470D [Brassica napus]
Cluster_85855	gi|18403144|ref|NP_565759.1| uncharacterized protein [Arabidopsis thaliana]gi|2702270|gb|AAB91973.1| expressed protein [Arabidopsis thaliana]gi|15293115|gb|AAK93668.1| unknown protein [Arabidopsis thaliana]gi|330253674|gb|AEC08768.1| uncharacterized protein AT2G32970 [Arabidopsis thaliana]
Cluster_72483	gi|18403392|ref|NP_565772.1| dormancy/auxin associated protein [Arabidopsis thaliana]gi|20198309|gb|AAC69134.2| putative auxin-regulated protein [Arabidopsis thaliana]gi|21553815|gb|AAM62908.1| putative auxin-regulated protein [Arabidopsis thaliana]gi|330253797|gb|AEC08891.1| dormancy/auxin associated protein [Arabidopsis thaliana]
Cluster_61781	gi|18403920|ref|NP_565816.1| putative dual specificity protein phosphatase DSP8 [Arabidopsis thaliana]gi|75315672|sp|Q9ZQP1.2|DSP8_ARATH RecName: Full=Putative dual specificity protein phosphatase DSP8gi|17528970|gb|AAL38695.1| unknown protein [Arabidopsis thaliana]gi|20197531|gb|AAD15447.2| expressed protein [Arabidopsis thaliana]gi|30793897|gb|AAP40401.1| unknown protein [Arabidopsis thaliana]gi|32328730|emb|CAE00415.1| putative dual specificity phosphatase [Arabidopsis thaliana]gi|330254050|gb|AEC09144.1| putative dual specificity protein phosphatase DSP8 [Arabidopsis thaliana]
Cluster_25757	gi|18404413|ref|NP_564627.1| tubby like protein 7 [Arabidopsis thaliana]gi|75249264|sp|Q93VI8.1|TLP7_ARATH RecName: Full=Tubby-like F-box protein 7; Short=AtTLP7gi|13877767|gb|AAK43961.1|AF370146_1 unknown protein [Arabidopsis thaliana]gi|16323400|gb|AAL15194.1| unknown protein [Arabidopsis thaliana]gi|33413451|gb|AAM18187.1| tubby-like protein 7 [Arabidopsis thaliana]gi|332194803|gb|AEE32924.1| tubby like protein 7 [Arabidopsis thaliana]
Cluster_66667	gi|18405869|ref|NP_565964.1| uncharacterized protein [Arabidopsis thaliana]gi|1871180|gb|AAB63540.1| expressed protein [Arabidopsis thaliana]gi|17529348|gb|AAL38901.1| unknown protein [Arabidopsis thaliana]gi|20259631|gb|AAM14172.1| unknown protein [Arabidopsis thaliana]gi|330254971|gb|AEC10065.1| uncharacterized protein AT2G42040 [Arabidopsis thaliana]
Cluster_62604	gi|18406113|ref|NP_566847.1| uncharacterized protein [Arabidopsis thaliana]gi|30689543|ref|NP_850648.1| uncharacterized protein [Arabidopsis thaliana]gi|9293917|dbj|BAB01820.1| unnamed protein product [Arabidopsis thaliana]gi|19310484|gb|AAL84976.1| AT3g29240/MXO21_9 [Arabidopsis thaliana]gi|21537141|gb|AAM61482.1| unknown [Arabidopsis thaliana]gi|22654969|gb|AAM98077.1| AT3g29240/MXO21_9 [Arabidopsis thaliana]gi|28416521|gb|AAO42791.1| AT3g29240/MXO21_9 [Arabidopsis thaliana]gi|332644033|gb|AEE77554.1| uncharacterized protein AT3G29240 [Arabidopsis thaliana]gi|332644034|gb|AEE77555.1| uncharacterized protein AT3G29240 [Arabidopsis thaliana]
Cluster_46535	gi|18408599|ref|NP_566898.1| uncharacterized protein [Arabidopsis thaliana]gi|17380794|gb|AAL36084.1| unknown protein [Arabidopsis thaliana]gi|20259015|gb|AAM14223.1| unknown protein [Arabidopsis thaliana]gi|332644857|gb|AEE78378.1| uncharacterized protein AT3G48185 [Arabidopsis thaliana]
Cluster_53815	gi|18410994|ref|NP_565124.1| Alba DNA/RNA-binding protein [Arabidopsis thaliana]gi|15724324|gb|AAL06555.1|AF412102_1 At1g76010/T4O12_22 [Arabidopsis thaliana]gi|16226599|gb|AAL16210.1|AF428441_1 At1g76010/T4O12_22 [Arabidopsis thaliana]gi|15809882|gb|AAL06869.1| At1g76010/T4O12_22 [Arabidopsis thaliana]gi|21700865|gb|AAM70556.1| At1g76010/T4O12_22 [Arabidopsis thaliana]gi|332197663|gb|AEE35784.1| Alba DNA/RNA-binding protein [Arabidopsis thaliana]
Cluster_67999	gi|18410994|ref|NP_565124.1| Alba DNA/RNA-binding protein [Arabidopsis thaliana]gi|15724324|gb|AAL06555.1|AF412102_1 At1g76010/T4O12_22 [Arabidopsis thaliana]gi|16226599|gb|AAL16210.1|AF428441_1 At1g76010/T4O12_22 [Arabidopsis thaliana]gi|15809882|gb|AAL06869.1| At1g76010/T4O12_22 [Arabidopsis thaliana]gi|21700865|gb|AAM70556.1| At1g76010/T4O12_22 [Arabidopsis thaliana]gi|332197663|gb|AEE35784.1| Alba DNA/RNA-binding protein [Arabidopsis thaliana]
Cluster_62445	gi|18411288|ref|NP_565143.1| extensin 4 [Arabidopsis thaliana]gi|332197784|gb|AEE35905.1| extensin 4 [Arabidopsis thaliana]
Cluster_63151	gi|18411288|ref|NP_565143.1| extensin 4 [Arabidopsis thaliana]gi|332197784|gb|AEE35905.1| extensin 4 [Arabidopsis thaliana]
Cluster_40907	gi|18411448|ref|NP_567190.1| 60S acidic ribosomal protein P1-2 [Arabidopsis thaliana]gi|30678744|ref|NP_849278.1| 60S acidic ribosomal protein P1-2 [Arabidopsis thaliana]gi|41019478|sp|O23095.2|RLA12_ARATH RecName: Full=60S acidic ribosomal protein P1-2gi|13605597|gb|AAK32792.1|AF361624_1 AT4g00810/A_TM018A10_9 [Arabidopsis thaliana]gi|15777871|gb|AAL05896.1| AT4g00810/A_TM018A10_9 [Arabidopsis thaliana]gi|21554797|gb|AAM63694.1| acidic ribosomal protein p1 [Arabidopsis thaliana]gi|222423235|dbj|BAH19594.1| AT4G00810 [Arabidopsis thaliana]gi|332656537|gb|AEE81937.1| 60S acidic ribosomal protein P1-2 [Arabidopsis thaliana]gi|332656538|gb|AEE81938.1| 60S acidic ribosomal protein P1-2 [Arabidopsis thaliana]
Cluster_70956	gi|18411538|ref|NP_567096.1| zinc-binding ribosomal protein family protein [Arabidopsis thaliana]gi|297817320|ref|XP_002876543.1| 60S ribosomal protein L37a [Arabidopsis lyrata subsp. lyrata]gi|567183156|ref|XP_006402603.1| hypothetical protein EUTSA_v10006337mg [Eutrema salsugineum]gi|685295989|ref|XP_009138853.1| PREDICTED: 60S ribosomal protein L37a-2 [Brassica rapa]gi|685333207|ref|XP_009104252.1| PREDICTED: 60S ribosomal protein L37a-2 [Brassica rapa]gi|685365144|ref|XP_009116707.1| PREDICTED: 60S ribosomal protein L37a-2 [Brassica rapa]gi|727461042|ref|XP_010512332.1| PREDICTED: 60S ribosomal protein L37a-2 [Camelina sativa]gi|922478059|ref|XP_013637304.1| PREDICTED: 60S ribosomal protein L37a-2 [Brassica oleracea var. oleracea]gi|922506270|ref|XP_013590009.1| PREDICTED: 60S ribosomal protein L37a-2 [Brassica oleracea var. oleracea]gi|922549616|ref|XP_013602795.1| PREDICTED: 60S ribosomal protein L37a-2 [Brassica oleracea var. oleracea]gi|923604015|ref|XP_013742057.1| PREDICTED: 60S ribosomal protein L37a-2 [Brassica napus]gi|923663432|ref|XP_013648259.1| PREDICTED: 60S ribosomal protein L37a-2 [Brassica napus]gi|923834015|ref|XP_013698557.1| PREDICTED: 60S ribosomal protein L37a-2 [Brassica napus]gi|923866337|ref|XP_013708170.1| PREDICTED: 60S ribosomal protein L37a-2 [Brassica napus]gi|75247667|sp|Q8RXU5.1|R37A2_ARATH RecName: Full=60S ribosomal protein L37a-2gi|19347788|gb|AAL86345.1| unknown protein [Arabidopsis thaliana]gi|21436265|gb|AAM51271.1| unknown protein [Arabidopsis thaliana]gi|21593754|gb|AAM65721.1| 60S ribosomal protein L37a [Arabidopsis thaliana]gi|297322381|gb|EFH52802.1| 60S ribosomal protein L37a [Arabidopsis lyrata subsp. lyrata]gi|332646508|gb|AEE80029.1| zinc-binding ribosomal protein family protein [Arabidopsis thaliana]gi|557103702|gb|ESQ44056.1| hypothetical protein EUTSA_v10006337mg [Eutrema salsugineum]
Cluster_85907	gi|18411538|ref|NP_567096.1| zinc-binding ribosomal protein family protein [Arabidopsis thaliana]gi|297817320|ref|XP_002876543.1| 60S ribosomal protein L37a [Arabidopsis lyrata subsp. lyrata]gi|567183156|ref|XP_006402603.1| hypothetical protein EUTSA_v10006337mg [Eutrema salsugineum]gi|685295989|ref|XP_009138853.1| PREDICTED: 60S ribosomal protein L37a-2 [Brassica rapa]gi|685333207|ref|XP_009104252.1| PREDICTED: 60S ribosomal protein L37a-2 [Brassica rapa]gi|685365144|ref|XP_009116707.1| PREDICTED: 60S ribosomal protein L37a-2 [Brassica rapa]gi|727461042|ref|XP_010512332.1| PREDICTED: 60S ribosomal protein L37a-2 [Camelina sativa]gi|922478059|ref|XP_013637304.1| PREDICTED: 60S ribosomal protein L37a-2 [Brassica oleracea var. oleracea]gi|922506270|ref|XP_013590009.1| PREDICTED: 60S ribosomal protein L37a-2 [Brassica oleracea var. oleracea]gi|922549616|ref|XP_013602795.1| PREDICTED: 60S ribosomal protein L37a-2 [Brassica oleracea var. oleracea]gi|923604015|ref|XP_013742057.1| PREDICTED: 60S ribosomal protein L37a-2 [Brassica napus]gi|923663432|ref|XP_013648259.1| PREDICTED: 60S ribosomal protein L37a-2 [Brassica napus]gi|923834015|ref|XP_013698557.1| PREDICTED: 60S ribosomal protein L37a-2 [Brassica napus]gi|923866337|ref|XP_013708170.1| PREDICTED: 60S ribosomal protein L37a-2 [Brassica napus]gi|75247667|sp|Q8RXU5.1|R37A2_ARATH RecName: Full=60S ribosomal protein L37a-2gi|19347788|gb|AAL86345.1| unknown protein [Arabidopsis thaliana]gi|21436265|gb|AAM51271.1| unknown protein [Arabidopsis thaliana]gi|21593754|gb|AAM65721.1| 60S ribosomal protein L37a [Arabidopsis thaliana]gi|297322381|gb|EFH52802.1| 60S ribosomal protein L37a [Arabidopsis lyrata subsp. lyrata]gi|332646508|gb|AEE80029.1| zinc-binding ribosomal protein family protein [Arabidopsis thaliana]gi|557103702|gb|ESQ44056.1| hypothetical protein EUTSA_v10006337mg [Eutrema salsugineum]
Cluster_22153	gi|18412316|ref|NP_565205.1| uncharacterized protein [Arabidopsis thaliana]gi|11908126|gb|AAG41492.1|AF326910_1 unknown protein [Arabidopsis thaliana]gi|21280817|gb|AAM44922.1| unknown protein [Arabidopsis thaliana]gi|332198104|gb|AEE36225.1| uncharacterized protein AT1G79270 [Arabidopsis thaliana]
Cluster_111893	"gi|18413962|ref|NP_567400.1| probable chlorophyll(ide) b reductase NYC1 [Arabidopsis thaliana]gi|75163737|sp|Q93ZA0.1|NYC1_ARATH RecName: Full=Probable chlorophyll(ide) b reductase NYC1, chloroplastic; AltName: Full=Protein NON-YELLOW COLORING 1; Short=AtNYC1; Flags: Precursorgi|16323186|gb|AAL15327.1| AT4g13250/F17N18_140 [Arabidopsis thaliana]gi|134254419|dbj|BAF49743.1| short-chain dehydrogenase/reductase AtNYC1 [Arabidopsis thaliana]gi|332657851|gb|AEE83251.1| probable chlorophyll(ide) b reductase NYC1 [Arabidopsis thaliana]"
Cluster_119613	gi|18415701|ref|NP_568187.1| syntaxin of plants 132 [Arabidopsis thaliana]gi|28380129|sp|Q8VZU2.1|SY132_ARATH RecName: Full=Syntaxin-132; Short=AtSYP132gi|17380724|gb|AAL36192.1| putative syntaxin [Arabidopsis thaliana]gi|21436145|gb|AAM51319.1| putative syntaxin [Arabidopsis thaliana]gi|332003859|gb|AED91242.1| syntaxin of plants 132 [Arabidopsis thaliana]
Cluster_51470	gi|18416995|ref|NP_567775.1| aluminum induced protein with YGL and LRDR motifs [Arabidopsis thaliana]gi|297799238|ref|XP_002867503.1| hypothetical protein ARALYDRAFT_913794 [Arabidopsis lyrata subsp. lyrata]gi|14030723|gb|AAK53036.1|AF375452_1 AT4g27450/F27G19_50 [Arabidopsis thaliana]gi|15028057|gb|AAK76559.1| unknown protein [Arabidopsis thaliana]gi|20259059|gb|AAM14245.1| unknown protein [Arabidopsis thaliana]gi|21593019|gb|AAM64968.1| unknown [Arabidopsis thaliana]gi|297313339|gb|EFH43762.1| hypothetical protein ARALYDRAFT_913794 [Arabidopsis lyrata subsp. lyrata]gi|332659944|gb|AEE85344.1| aluminum induced protein with YGL and LRDR motifs [Arabidopsis thaliana]
Cluster_65823	gi|18417097|ref|NP_567791.1| ubiquitin conjugating enzyme 9 [Arabidopsis thaliana]gi|66354424|gb|AAY44849.1| ubiquitinating enzyme [Arabidopsis thaliana]gi|332660014|gb|AEE85414.1| ubiquitin conjugating enzyme 9 [Arabidopsis thaliana]
Cluster_29214	gi|18417097|ref|NP_567791.1| ubiquitin conjugating enzyme 9 [Arabidopsis thaliana]gi|66354424|gb|AAY44849.1| ubiquitinating enzyme [Arabidopsis thaliana]gi|332660014|gb|AEE85414.1| ubiquitin conjugating enzyme 9 [Arabidopsis thaliana]
Cluster_68160	gi|18417097|ref|NP_567791.1| ubiquitin conjugating enzyme 9 [Arabidopsis thaliana]gi|66354424|gb|AAY44849.1| ubiquitinating enzyme [Arabidopsis thaliana]gi|332660014|gb|AEE85414.1| ubiquitin conjugating enzyme 9 [Arabidopsis thaliana]
Cluster_76204	gi|18417097|ref|NP_567791.1| ubiquitin conjugating enzyme 9 [Arabidopsis thaliana]gi|66354424|gb|AAY44849.1| ubiquitinating enzyme [Arabidopsis thaliana]gi|332660014|gb|AEE85414.1| ubiquitin conjugating enzyme 9 [Arabidopsis thaliana]
Cluster_26307	gi|18423805|ref|NP_568832.1| protein EMBRYO DEFECTIVE 2731 [Arabidopsis thaliana]gi|18202899|sp|Q9FG71.1|EMC89_ARATH RecName: Full=ER membrane protein complex subunit 8/9 homolog; AltName: Full=Protein EMBRYO DEFECTIVE 2731gi|9758214|dbj|BAB08659.1| unnamed protein product [Arabidopsis thaliana]gi|18086571|gb|AAL57709.1| AT5g55940/MYN21_5 [Arabidopsis thaliana]gi|21689597|gb|AAM67420.1| AT5g55940/MYN21_5 [Arabidopsis thaliana]gi|110741034|dbj|BAE98611.1| hypothetical protein [Arabidopsis thaliana]gi|332009318|gb|AED96701.1| uncharacterized protein AT5G55940 [Arabidopsis thaliana]
Cluster_39806	gi|18424201|ref|NP_568900.1| BTB/POZ domain-containing protein [Arabidopsis thaliana]gi|297790272|ref|XP_002863037.1| SKP1 family protein [Arabidopsis lyrata subsp. lyrata]gi|297793455|ref|XP_002864612.1| SKP1 family protein [Arabidopsis lyrata subsp. lyrata]gi|567177353|ref|XP_006400994.1| hypothetical protein EUTSA_v10015122mg [Eutrema salsugineum]gi|923920639|ref|XP_013729601.1| PREDICTED: transcription elongation factor B polypeptide 1-like [Brassica napus]gi|9759236|dbj|BAB09760.1| unnamed protein product [Arabidopsis thaliana]gi|15028385|gb|AAK76669.1| putative elongin protein [Arabidopsis thaliana]gi|20465563|gb|AAM20264.1| unknown protein [Arabidopsis thaliana]gi|297308839|gb|EFH39296.1| SKP1 family protein [Arabidopsis lyrata subsp. lyrata]gi|297310447|gb|EFH40871.1| SKP1 family protein [Arabidopsis lyrata subsp. lyrata]gi|332009765|gb|AED97148.1| BTB/POZ domain-containing protein [Arabidopsis thaliana]gi|557102084|gb|ESQ42447.1| hypothetical protein EUTSA_v10015122mg [Eutrema salsugineum]gi|674953266|emb|CDX80298.1| BnaC09g34440D [Brassica napus]
Cluster_38280	gi|18491275|gb|AAL69462.1| At2g45000/T14P1.20 [Arabidopsis thaliana]gi|19347759|gb|AAL86303.1| unknown protein [Arabidopsis thaliana]
Cluster_34468	gi|186478145|ref|NP_001117229.1| uncharacterized protein [Arabidopsis thaliana]gi|332189672|gb|AEE27793.1| uncharacterized protein AT1G05136 [Arabidopsis thaliana]
Cluster_44497	gi|186478567|ref|NP_001117299.1| uncharacterized protein [Arabidopsis thaliana]gi|332191400|gb|AEE29521.1| uncharacterized protein AT1G16916 [Arabidopsis thaliana]
Cluster_43282	gi|186478622|ref|NP_001117307.1| NDH dependent flow 6 protein [Arabidopsis thaliana]gi|332191635|gb|AEE29756.1| NDH dependent flow 6 protein [Arabidopsis thaliana]
Cluster_60415	gi|186478702|ref|NP_001031072.3| catalase 3 [Arabidopsis thaliana]gi|332191875|gb|AEE29996.1| catalase 3 [Arabidopsis thaliana]
Cluster_104832	gi|186494497|ref|NP_001117578.1| conserved peptide upstream open reading frame 28 [Arabidopsis thaliana]gi|332196994|gb|AEE35115.1| conserved peptide upstream open reading frame 28 [Arabidopsis thaliana]
Cluster_5661	gi|186499922|ref|NP_001118287.1| uncharacterized protein [Arabidopsis thaliana]gi|98962025|gb|ABF59342.1| unknown protein [Arabidopsis thaliana]gi|330251016|gb|AEC06110.1| uncharacterized protein AT2G07820 [Arabidopsis thaliana]
Cluster_92883	gi|186516279|ref|NP_001119115.1| conserved peptide upstream open reading frame 2 [Arabidopsis thaliana]gi|685294837|ref|XP_009138304.1| PREDICTED: uncharacterized protein LOC103862357 [Brassica rapa]gi|685345075|ref|XP_009108720.1| PREDICTED: uncharacterized protein LOC103834404 [Brassica rapa]gi|727512214|ref|XP_010432393.1| PREDICTED: uncharacterized protein LOC104716674 [Camelina sativa]gi|727523417|ref|XP_010437586.1| PREDICTED: uncharacterized protein LOC104721331 [Camelina sativa]gi|727548242|ref|XP_010447054.1| PREDICTED: uncharacterized protein LOC104729755 [Camelina sativa]gi|922517773|ref|XP_013593653.1| PREDICTED: uncharacterized protein LOC106301734 [Brassica oleracea var. oleracea]gi|923689725|ref|XP_013656178.1| PREDICTED: uncharacterized protein LOC106361026 [Brassica napus]gi|923726845|ref|XP_013666763.1| PREDICTED: uncharacterized protein LOC106371264 [Brassica napus]gi|923910425|ref|XP_013724999.1| PREDICTED: uncharacterized protein LOC106428792 [Brassica napus]gi|332660996|gb|AEE86396.1| conserved peptide upstream open reading frame 2 [Arabidopsis thaliana]
Cluster_538	gi|186530047|ref|NP_199537.2| putative disease resistance protein [Arabidopsis thaliana]gi|190358917|sp|Q9LVT3.2|DRL38_ARATH RecName: Full=Probable disease resistance protein At5g47260gi|332008109|gb|AED95492.1| putative disease resistance protein [Arabidopsis thaliana]
Cluster_109053	gi|1871179|gb|AAB63539.1| hypothetical protein [Arabidopsis thaliana]
Cluster_18772	gi|1871179|gb|AAB63539.1| hypothetical protein [Arabidopsis thaliana]
Cluster_118099	gi|1871179|gb|AAB63539.1| hypothetical protein [Arabidopsis thaliana]
Cluster_52244	gi|1871179|gb|AAB63539.1| hypothetical protein [Arabidopsis thaliana]
Cluster_40859	gi|188023829|gb|EDU61869.1| hypothetical protein PROSTU_00109 [Providencia stuartii ATCC 25827]
Cluster_59156	gi|188023829|gb|EDU61869.1| hypothetical protein PROSTU_00109 [Providencia stuartii ATCC 25827]
Cluster_68274	gi|189099147|gb|ACD76815.1| histone 4 [Capsella bursa-pastoris]
Cluster_82508	gi|189166076|gb|ACD79975.1| serine/threonine-protein kinase ATPK19/ATPK2 [Brassica rapa]
Cluster_104523	gi|189166076|gb|ACD79975.1| serine/threonine-protein kinase ATPK19/ATPK2 [Brassica rapa]
Cluster_88525	gi|189337865|dbj|BAG46934.1| hypothetical protein BMULJ_05092 [Burkholderia multivorans ATCC 17616]
Cluster_94245	gi|189337865|dbj|BAG46934.1| hypothetical protein BMULJ_05092 [Burkholderia multivorans ATCC 17616]
Cluster_109539	gi|189337865|dbj|BAG46934.1| hypothetical protein BMULJ_05092 [Burkholderia multivorans ATCC 17616]
Cluster_93236	gi|189337865|dbj|BAG46934.1| hypothetical protein BMULJ_05092 [Burkholderia multivorans ATCC 17616]
Cluster_114549	gi|189337866|dbj|BAG46935.1| hypothetical protein BMULJ_05093 [Burkholderia multivorans ATCC 17616]
Cluster_63575	gi|18958245|dbj|BAB85601.1| metallothionein type 3 [Brassica juncea]
Cluster_101676	gi|18958245|dbj|BAB85601.1| metallothionein type 3 [Brassica juncea]
Cluster_8604	gi|18958247|dbj|BAB85602.1| phytochelatin synthase 1 [Brassica juncea]
Cluster_48774	gi|1922240|emb|CAA71172.1| hypothetical protein [Arabidopsis thaliana]
Cluster_47201	gi|193162632|gb|ACF15486.1| NADH dehydrogenase subunit F [Polypsecadium rusbyi]
Cluster_69192	"gi|193872622|gb|ACF23039.1| ST6-32, partial [Eutrema halophilum]"
Cluster_20434	gi|193890895|gb|ACF28610.1| yellow stripe-like protein 2.1 [Brassica juncea]
Cluster_10764	gi|194033251|ref|YP_002000588.1| cytochrome c biogenesis Fn (mitochondrion) [Oryza sativa Japonica Group]gi|60498750|dbj|BAC19893.2| Cytochrome c biogenesis Fn (mitochondrion) [Oryza sativa Japonica Group]
Cluster_48096	gi|194354293|gb|ACF54628.1| yellow stripe-like protein 5.5 [Brassica juncea]
Cluster_118454	gi|1946369|gb|AAB63087.1| unknown protein [Arabidopsis thaliana]
Cluster_51066	gi|194772468|ref|XP_001967756.1| GF20391 [Drosophila ananassae]gi|190631520|gb|EDV44937.1| GF20391 [Drosophila ananassae]
Cluster_19229	"gi|195536974|dbj|BAG68207.1| beta-1,3-glucanase [Brassica rapa subsp. chinensis]"
Cluster_53363	gi|195606516|gb|ACG25088.1| histone H3 [Zea mays]
Cluster_50671	"gi|195614944|gb|ACG29302.1| cytochrome c1, heme protein [Zea mays]"
Cluster_84923	gi|195616424|gb|ACG30042.1| histone H4 [Zea mays]
Cluster_12727	gi|195970385|gb|ACG60674.1| expressed unknown protein [Brassica oleracea var. alboglabra]
Cluster_97869	gi|195970394|gb|ACG60682.1| transposon-like ORF [Brassica oleracea var. alboglabra]
Cluster_45343	gi|195970398|gb|ACG60686.1| En/Spm-related transposon protein [Brassica oleracea var. alboglabra]
Cluster_290	gi|195970398|gb|ACG60686.1| En/Spm-related transposon protein [Brassica oleracea var. alboglabra]
Cluster_112935	gi|196016778|ref|XP_002118239.1| predicted protein [Trichoplax adhaerens]gi|190579140|gb|EDV19242.1| predicted protein [Trichoplax adhaerens]
Cluster_48530	gi|19611|emb|CAA31966.1| histone H3 (AA 1-123) [Medicago sativa]gi|2916748|emb|CAA05554.1| histone H3 [Pisum sativum]
Cluster_44237	gi|19611|emb|CAA31966.1| histone H3 (AA 1-123) [Medicago sativa]gi|2916748|emb|CAA05554.1| histone H3 [Pisum sativum]
Cluster_100769	gi|19699106|gb|AAL90919.1| At1g30400/T4K22_12 [Arabidopsis thaliana]
Cluster_97154	gi|197090693|gb|ACH41747.1| ST5a [Brassica rapa subsp. rapa]gi|197090695|gb|ACH41748.1| ST5a [Brassica rapa subsp. rapa]gi|237682432|gb|ACR10264.1| sulfotransferase 5a [Brassica rapa subsp. pekinensis]
Cluster_36581	gi|197304333|dbj|BAG69285.1| cathepsin B-like cysteine protease [Raphanus sativus]
Cluster_479	gi|197941020|gb|ACH78246.1| NADH dehydrogenase subunit 4 [Arabidopsis thaliana]
Cluster_15296	gi|197941020|gb|ACH78246.1| NADH dehydrogenase subunit 4 [Arabidopsis thaliana]
Cluster_14755	gi|20148766|gb|AAM10777.1| PSR9 [Brassica nigra]
Cluster_73976	gi|20197025|gb|AAM14881.1| Expressed protein [Arabidopsis thaliana]gi|21593738|gb|AAM65705.1| WRKY transcription factor 12 [Arabidopsis thaliana]
Cluster_63710	gi|20197865|gb|AAM15289.1| putative RNA-binding protein [Arabidopsis thaliana]
Cluster_77035	gi|20218819|emb|CAC84494.1| putative ADP-ribosylation factor [Pinus pinaster]
Cluster_59288	gi|20218819|emb|CAC84494.1| putative ADP-ribosylation factor [Pinus pinaster]
Cluster_47685	gi|20260244|gb|AAM13020.1| unknown protein [Arabidopsis thaliana]gi|23198366|gb|AAN15710.1| unknown protein [Arabidopsis thaliana]
Cluster_58085	gi|20340251|gb|AAM19712.1|AF499725_1 plasma membrane intrinsic protein 1B-like protein [Eutrema halophilum]
Cluster_95601	gi|206574993|gb|ACI14405.1| WRKY69-1 transcription factor [Brassica napus]
Cluster_52240	gi|206575178|gb|ACI14451.1| polyprotein [Turnip mosaic virus]
Cluster_18	gi|206575178|gb|ACI14451.1| polyprotein [Turnip mosaic virus]
Cluster_22320	gi|206575178|gb|ACI14451.1| polyprotein [Turnip mosaic virus]
Cluster_73210	gi|206601419|gb|ACI16426.1| RUB1-conjugation enzyme [Brassica juncea]
Cluster_69903	gi|206601419|gb|ACI16426.1| RUB1-conjugation enzyme [Brassica juncea]
Cluster_19627	gi|209917048|gb|ACI96072.1| protein phosphatase 2a 55 kda regulatory subunit b [Brassica rapa subsp. pekinensis]
Cluster_20415	gi|209917048|gb|ACI96072.1| protein phosphatase 2a 55 kda regulatory subunit b [Brassica rapa subsp. pekinensis]
Cluster_46692	gi|21102|emb|CAA48610.1| hydroxymethylglutaryl-CoA reductase (NADPH) [Raphanus sativus]
Cluster_4706	gi|21104|emb|CAA48611.1| hydroxymethylglutaryl-CoA reductase (NADPH) [Raphanus sativus]
Cluster_67635	gi|213925026|gb|EEB58590.1| hypothetical protein PSPTOT1_5455 [Pseudomonas syringae pv. tomato T1]
Cluster_89605	gi|21450866|gb|AAK59628.2| putative dnaK-type molecular chaperone hsc70.1 protein [Arabidopsis thaliana]
Cluster_104945	gi|21450866|gb|AAK59628.2| putative dnaK-type molecular chaperone hsc70.1 protein [Arabidopsis thaliana]
Cluster_82547	gi|21553969|gb|AAM63050.1| putative xyloglucan-specific glucanase [Arabidopsis thaliana]
Cluster_66038	gi|21554312|gb|AAM63417.1| unknown [Arabidopsis thaliana]
Cluster_52566	gi|21555875|gb|AAM63952.1| unknown [Arabidopsis thaliana]
Cluster_25083	gi|21593259|gb|AAM65208.1| unknown [Arabidopsis thaliana]
Cluster_51639	gi|21593313|gb|AAM65262.1| protein disulfide isomerase precursor-like [Arabidopsis thaliana]
Cluster_82705	"gi|21618144|gb|AAM67194.1| glycolate oxidase, putative [Arabidopsis thaliana]"
Cluster_78573	"gi|21618144|gb|AAM67194.1| glycolate oxidase, putative [Arabidopsis thaliana]"
Cluster_43470	gi|21618303|gb|AAM67353.1| unknown [Arabidopsis thaliana]
Cluster_57137	gi|21618303|gb|AAM67353.1| unknown [Arabidopsis thaliana]
Cluster_80746	gi|21668075|gb|AAM74221.1|AF518565_1 putative chloroplast nucleoid DNA-binding protein [Brassica oleracea]
Cluster_94912	gi|217426791|gb|ACK44499.1| AT5G09920-like protein [Arabidopsis arenosa]
Cluster_8653	gi|2181190|emb|CAA73134.1| serine/threonine kinase [Brassica oleracea]
Cluster_115624	gi|218191878|gb|EEC74305.1| hypothetical protein OsI_09567 [Oryza sativa Indica Group]
Cluster_84106	gi|218192056|gb|EEC74483.1| hypothetical protein OsI_09941 [Oryza sativa Indica Group]
Cluster_60064	gi|218192056|gb|EEC74483.1| hypothetical protein OsI_09941 [Oryza sativa Indica Group]
Cluster_81184	gi|218192056|gb|EEC74483.1| hypothetical protein OsI_09941 [Oryza sativa Indica Group]
Cluster_68647	gi|218192056|gb|EEC74483.1| hypothetical protein OsI_09941 [Oryza sativa Indica Group]
Cluster_57885	gi|218200585|gb|EEC83012.1| hypothetical protein OsI_28070 [Oryza sativa Indica Group]
Cluster_49478	gi|218200585|gb|EEC83012.1| hypothetical protein OsI_28070 [Oryza sativa Indica Group]
Cluster_58456	gi|218200637|gb|EEC83064.1| hypothetical protein OsI_28173 [Oryza sativa Indica Group]
Cluster_93486	gi|2190012|dbj|BAA20356.1| din1 [Raphanus sativus]
Cluster_8978	gi|2190012|dbj|BAA20356.1| din1 [Raphanus sativus]
Cluster_69324	gi|21954076|gb|AAK76625.2| putative FtsH protease [Arabidopsis thaliana]
Cluster_102506	gi|21954076|gb|AAK76625.2| putative FtsH protease [Arabidopsis thaliana]
Cluster_84038	"gi|22135934|gb|AAM91549.1| fructose-2,6-bisphosphatase, putative [Arabidopsis thaliana]"
Cluster_77233	"gi|22135934|gb|AAM91549.1| fructose-2,6-bisphosphatase, putative [Arabidopsis thaliana]"
Cluster_106329	"gi|22135934|gb|AAM91549.1| fructose-2,6-bisphosphatase, putative [Arabidopsis thaliana]"
Cluster_57021	gi|22135936|gb|AAM91550.1| metal ion transporter [Arabidopsis thaliana]
Cluster_109838	gi|222424534|dbj|BAH20222.1| AT4G33150 [Arabidopsis thaliana]
Cluster_49590	gi|222424558|dbj|BAH20234.1| AT5G60790 [Arabidopsis thaliana]
Cluster_114097	gi|222424558|dbj|BAH20234.1| AT5G60790 [Arabidopsis thaliana]
Cluster_43314	gi|222424653|dbj|BAH20281.1| AT4G30440 [Arabidopsis thaliana]
Cluster_86396	gi|222424846|dbj|BAH20375.1| AT4G20890 [Arabidopsis thaliana]
Cluster_116587	gi|222424846|dbj|BAH20375.1| AT4G20890 [Arabidopsis thaliana]
Cluster_100856	gi|222424846|dbj|BAH20375.1| AT4G20890 [Arabidopsis thaliana]
Cluster_106330	gi|222424886|dbj|BAH20394.1| AT3G13920 [Arabidopsis thaliana]
Cluster_9839	gi|222427551|dbj|BAH20736.1| beta-amylase [Raphanus sativus]
Cluster_84181	gi|222636686|gb|EEE66818.1| hypothetical protein OsJ_23578 [Oryza sativa Japonica Group]
Cluster_60535	gi|222636686|gb|EEE66818.1| hypothetical protein OsJ_23578 [Oryza sativa Japonica Group]
Cluster_54173	gi|22326685|ref|NP_680161.1| protein ATAF2 [Arabidopsis thaliana]gi|75168917|sp|Q9C598.1|NAC81_ARATH RecName: Full=Protein ATAF2; AltName: Full=NAC domain-containing protein 81; Short=ANAC081gi|13548337|emb|CAC35884.1| ATAF2 protein [Arabidopsis thaliana]gi|19424091|gb|AAL87335.1| unknown protein [Arabidopsis thaliana]gi|22136754|gb|AAM91696.1| unknown protein [Arabidopsis thaliana]gi|110737514|dbj|BAF00699.1| ATAF2 protein [Arabidopsis thaliana]gi|332003967|gb|AED91350.1| protein ATAF2 [Arabidopsis thaliana]
Cluster_28572	gi|22326733|ref|NP_196732.2| clathrin interactor EPSIN 1 [Arabidopsis thaliana]gi|75161393|sp|Q8VY07.1|EPN1_ARATH RecName: Full=Clathrin interactor EPSIN 1; AltName: Full=EPSIN-related 1gi|18377702|gb|AAL67001.1| putative clathrin binding protein [Arabidopsis thaliana]gi|20465545|gb|AAM20255.1| putative clathrin binding protein [Arabidopsis thaliana]gi|110735797|dbj|BAE99875.1| clathrin binding protein - like [Arabidopsis thaliana]gi|332004330|gb|AED91713.1| clathrin interactor EPSIN 1 [Arabidopsis thaliana]
Cluster_32324	gi|22329538|ref|NP_683304.1| uncharacterized protein [Arabidopsis thaliana]gi|9958057|gb|AAG09546.1|AC011810_5 Unknown Protein [Arabidopsis thaliana]gi|27754364|gb|AAO22631.1| unknown protein [Arabidopsis thaliana]gi|28393909|gb|AAO42362.1| unknown protein [Arabidopsis thaliana]gi|332190884|gb|AEE29005.1| uncharacterized protein AT1G13360 [Arabidopsis thaliana]
Cluster_30308	gi|22330441|ref|NP_176760.2| TIR-NBS-LRR class disease resistance protein [Arabidopsis thaliana]gi|6227009|gb|AAF06045.1|AC009513_1 Strong similarity to gb|AF098963 disease resistance protein RPP1-WsB from Arabidopsis thaliana and contains 2 PF|00931 NB-ARC domains and 5 PF|00560 Leucine Rich Repeats [Arabidopsis thaliana]gi|332196311|gb|AEE34432.1| TIR-NBS-LRR class disease resistance protein [Arabidopsis thaliana]
Cluster_41554	gi|22330494|ref|NP_683481.1| uncharacterized protein [Arabidopsis thaliana]gi|297841483|ref|XP_002888623.1| hypothetical protein ARALYDRAFT_475883 [Arabidopsis lyrata subsp. lyrata]gi|17528968|gb|AAL38694.1| unknown protein [Arabidopsis thaliana]gi|20465479|gb|AAM20199.1| unknown protein [Arabidopsis thaliana]gi|21618233|gb|AAM67283.1| unknown [Arabidopsis thaliana]gi|26450708|dbj|BAC42463.1| unknown protein [Arabidopsis thaliana]gi|297334464|gb|EFH64882.1| hypothetical protein ARALYDRAFT_475883 [Arabidopsis lyrata subsp. lyrata]gi|332196574|gb|AEE34695.1| uncharacterized protein AT1G67785 [Arabidopsis thaliana]
Cluster_37420	gi|22330494|ref|NP_683481.1| uncharacterized protein [Arabidopsis thaliana]gi|297841483|ref|XP_002888623.1| hypothetical protein ARALYDRAFT_475883 [Arabidopsis lyrata subsp. lyrata]gi|17528968|gb|AAL38694.1| unknown protein [Arabidopsis thaliana]gi|20465479|gb|AAM20199.1| unknown protein [Arabidopsis thaliana]gi|21618233|gb|AAM67283.1| unknown [Arabidopsis thaliana]gi|26450708|dbj|BAC42463.1| unknown protein [Arabidopsis thaliana]gi|297334464|gb|EFH64882.1| hypothetical protein ARALYDRAFT_475883 [Arabidopsis lyrata subsp. lyrata]gi|332196574|gb|AEE34695.1| uncharacterized protein AT1G67785 [Arabidopsis thaliana]
Cluster_39435	"gi|224010946|ref|XP_002294430.1| rRNA intron-encoded homing endonuclease [Thalassiosira pseudonana CCMP1335]gi|220969925|gb|EED88264.1| rRNA intron-encoded homing endonuclease, partial [Thalassiosira pseudonana CCMP1335]"
Cluster_117435	gi|224082109|ref|XP_002306567.1| serine/threonine protein kinase [Populus trichocarpa]gi|222856016|gb|EEE93563.1| serine/threonine protein kinase [Populus trichocarpa]
Cluster_273	gi|224159|prf||1011228A cytochrome b559
Cluster_115	gi|224159|prf||1011228A cytochrome b559
Cluster_85152	"gi|224381656|gb|ACN41949.1| chalcone synthase, partial [Eutrema sp. SJ-2009]"
Cluster_56998	gi|2245030|emb|CAB10450.1| acyl-CoA oxidase like protein [Arabidopsis thaliana]gi|7268426|emb|CAB78718.1| acyl-CoA oxidase like protein [Arabidopsis thaliana]
Cluster_35746	gi|2245054|emb|CAB10474.1| kinase like protein [Arabidopsis thaliana]gi|7268448|emb|CAB80968.1| kinase like protein [Arabidopsis thaliana]
Cluster_44126	gi|2245120|emb|CAB10542.1| hypothetical protein [Arabidopsis thaliana]gi|7268514|emb|CAB78765.1| hypothetical protein [Arabidopsis thaliana]
Cluster_40598	gi|2246378|emb|CAB06698.1| plastid protein [Arabidopsis thaliana]
Cluster_55482	gi|224814586|gb|ACN65503.1| chloroplast carboxyltransferase alpha subunit isoform 1 [Brassica napus]
Cluster_81353	gi|225005462|gb|EEG43412.1| conserved hypothetical protein [Flavobacteria bacterium MS024-3C]
Cluster_72952	gi|225005462|gb|EEG43412.1| conserved hypothetical protein [Flavobacteria bacterium MS024-3C]
Cluster_71833	gi|225005462|gb|EEG43412.1| conserved hypothetical protein [Flavobacteria bacterium MS024-3C]
Cluster_69882	gi|225005462|gb|EEG43412.1| conserved hypothetical protein [Flavobacteria bacterium MS024-3C]
Cluster_65170	gi|2252857|gb|AAB62855.1| similar to acidic ribosomal protein p1 [Arabidopsis thaliana]gi|7267420|emb|CAB80890.1| acidic ribosomal protein p1 [Arabidopsis thaliana]
Cluster_27828	gi|22532506|gb|AAM09074.1| polyprotein [Turnip mosaic virus]
Cluster_27071	gi|225465609|ref|XP_002266370.1| PREDICTED: polyubiquitin 4-like [Vitis vinifera]
Cluster_18167	gi|226491243|ref|NP_001146854.1| RING zinc finger protein-like [Zea mays]gi|922561775|ref|XP_013609199.1| PREDICTED: E3 ubiquitin-protein ligase RHA1B-like [Brassica oleracea var. oleracea]gi|923736928|ref|XP_013670057.1| PREDICTED: E3 ubiquitin-protein ligase RHA1B-like [Brassica napus]gi|195604260|gb|ACG23960.1| RING zinc finger protein-like [Zea mays]gi|674916608|emb|CDY16572.1| BnaC09g37010D [Brassica napus]
Cluster_29276	gi|226493494|ref|NP_001142613.1| uncharacterized protein LOC100274882 [Zea mays]gi|195607320|gb|ACG25490.1| hypothetical protein [Zea mays]gi|674940881|emb|CDX92395.1| BnaA10g14340D [Brassica napus]
Cluster_30973	gi|226506290|ref|NP_001146868.1| ubiquitin-conjugating enzyme E2-17 kDa [Zea mays]gi|226528892|ref|NP_001150120.1| LOC100283749 [Zea mays]gi|226532534|ref|NP_001149671.1| ubiquitin-conjugating enzyme E2-17 kDa [Zea mays]gi|195604440|gb|ACG24050.1| ubiquitin-conjugating enzyme E2-17 kDa [Zea mays]gi|195605376|gb|ACG24518.1| ubiquitin-conjugating enzyme E2-17 kDa [Zea mays]gi|195629316|gb|ACG36299.1| ubiquitin-conjugating enzyme E2-17 kDa [Zea mays]gi|195636896|gb|ACG37916.1| ubiquitin-conjugating enzyme E2-17 kDa [Zea mays]gi|223948859|gb|ACN28513.1| unknown [Zea mays]gi|414592011|tpg|DAA42582.1| TPA: putative ubiquitin-conjugating enzyme family [Zea mays]gi|414883674|tpg|DAA59688.1| TPA: putative ubiquitin-conjugating enzyme family isoform 1 [Zea mays]gi|414883675|tpg|DAA59689.1| TPA: putative ubiquitin-conjugating enzyme family isoform 2 [Zea mays]
Cluster_90728	gi|22652534|gb|AAN03743.1| ankyrin-kinase protein [Arabidopsis thaliana]
Cluster_4617	gi|226529812|ref|NP_001147016.1| protein binding protein [Zea mays]gi|922495364|ref|XP_013586287.1| PREDICTED: exocyst complex component EXO70A1 [Brassica oleracea var. oleracea]gi|923628391|ref|XP_013749768.1| PREDICTED: exocyst complex component EXO70A1 [Brassica napus]gi|195606494|gb|ACG25077.1| protein binding protein [Zea mays]
Cluster_19891	gi|226533478|ref|NP_001142677.1| uncharacterized protein LOC100274972 [Zea mays]gi|195608106|gb|ACG25883.1| hypothetical protein [Zea mays]gi|674909511|emb|CDY23600.1| BnaC05g39940D [Brassica napus]
Cluster_52304	gi|226533664|emb|CAS03350.1| sinapate 1-glucosyltransferase [Brassica oleracea var. medullosa]
Cluster_87696	gi|227202558|dbj|BAH56752.1| AT3G18780 [Arabidopsis thaliana]
Cluster_98099	gi|227202738|dbj|BAH56842.1| AT1G62480 [Arabidopsis thaliana]
Cluster_80416	gi|227202738|dbj|BAH56842.1| AT1G62480 [Arabidopsis thaliana]
Cluster_101220	gi|227202738|dbj|BAH56842.1| AT1G62480 [Arabidopsis thaliana]
Cluster_105791	gi|227202738|dbj|BAH56842.1| AT1G62480 [Arabidopsis thaliana]
Cluster_68629	gi|227204279|dbj|BAH56991.1| AT4G30190 [Arabidopsis thaliana]
Cluster_102797	gi|227206326|dbj|BAH57218.1| AT3G10620 [Arabidopsis thaliana]
Cluster_93058	gi|227206346|dbj|BAH57228.1| AT4G38220 [Arabidopsis thaliana]
Cluster_38977	gi|227325769|gb|ACP20258.1| cinnamyl-alcohol dehydrogenase [Brassica rapa subsp. oleifera]
Cluster_55332	gi|227438157|gb|ACP30568.1| disease resistance protein [Brassica rapa subsp. pekinensis]
Cluster_969	gi|227438217|gb|ACP30598.1| disease resistance protein [Brassica rapa subsp. pekinensis]
Cluster_94968	gi|227438225|gb|ACP30602.1| disease resistance protein [Brassica rapa subsp. pekinensis]
Cluster_75082	gi|227438225|gb|ACP30602.1| disease resistance protein [Brassica rapa subsp. pekinensis]
Cluster_86285	gi|227438227|gb|ACP30603.1| disease resistance protein [Brassica rapa subsp. pekinensis]
Cluster_117952	gi|227438227|gb|ACP30603.1| disease resistance protein [Brassica rapa subsp. pekinensis]
Cluster_21614	gi|227438227|gb|ACP30603.1| disease resistance protein [Brassica rapa subsp. pekinensis]
Cluster_12750	gi|227438231|gb|ACP30605.1| disease resistance protein [Brassica rapa subsp. pekinensis]
Cluster_29929	gi|227438263|gb|ACP30621.1| disease resistance protein [Brassica rapa subsp. pekinensis]
Cluster_13976	gi|22854906|gb|AAN09808.1| COL1 protein [Brassica nigra]gi|22854912|gb|AAN09811.1| COL1 protein [Brassica nigra]gi|22854914|gb|AAN09812.1| COL1 protein [Brassica nigra]gi|22854918|gb|AAN09814.1| COL1 protein [Brassica nigra]
Cluster_31504	gi|22854928|gb|AAN09819.1| COL1 protein [Brassica nigra]
Cluster_25161	gi|229558112|gb|ACQ76806.1| WRKY transcription factor 40 [Brassica napus]
Cluster_19561	gi|229558112|gb|ACQ76806.1| WRKY transcription factor 40 [Brassica napus]
Cluster_28537	gi|229558112|gb|ACQ76806.1| WRKY transcription factor 40 [Brassica napus]
Cluster_22531	gi|229558120|gb|ACQ76810.1| WRKY transcription factor 70 [Brassica napus]
Cluster_17836	gi|229558120|gb|ACQ76810.1| WRKY transcription factor 70 [Brassica napus]
Cluster_15212	gi|229893932|gb|ACQ90305.1| dormancy-associated protein 1 [Brassica rapa subsp. pekinensis]
Cluster_26231	gi|2305111|gb|AAD05576.1| Cu/Zn superoxide dismutase [Raphanus sativus]
Cluster_78184	gi|23092561|gb|AAN08437.1| hypothetical protein [Arabidopsis thaliana]
Cluster_52657	gi|2317906|gb|AAC24370.1| ARA-5 [Arabidopsis thaliana]
Cluster_77495	gi|23296390|gb|AAN13058.1| putative receptor protein [Arabidopsis thaliana]
Cluster_96390	gi|23397103|gb|AAN31836.1| putative 5-methyltetrahydropteroyltriglutamate--homocysteine S-methyltransferase [Arabidopsis thaliana]
Cluster_89892	gi|23397273|gb|AAN31918.1| putative homeodomain protein [Arabidopsis thaliana]
Cluster_97921	gi|23397307|gb|AAN31935.1| unknown protein [Arabidopsis thaliana]
Cluster_52762	gi|23397307|gb|AAN31935.1| unknown protein [Arabidopsis thaliana]
Cluster_81002	gi|23397307|gb|AAN31935.1| unknown protein [Arabidopsis thaliana]
Cluster_89631	gi|23397307|gb|AAN31935.1| unknown protein [Arabidopsis thaliana]
Cluster_17522	gi|23466373|tpg|DAA00277.1| TPA_exp: putative phytosulfokine peptide precursor [Brassica napus]
Cluster_17148	gi|23506946|gb|AAN37925.1|AF410429_1 aysnaptic 1 [Brassica oleracea var. alboglabra]
Cluster_41431	gi|237654820|gb|EEP52383.1| conserved hypothetical protein [Clostridium butyricum E4 str. BoNT E BL5262]gi|237654866|gb|EEP52428.1| conserved hypothetical protein [Clostridium butyricum E4 str. BoNT E BL5262]gi|237654907|gb|EEP52468.1| conserved hypothetical protein [Clostridium butyricum E4 str. BoNT E BL5262]gi|237655038|gb|EEP52597.1| conserved hypothetical protein [Clostridium butyricum E4 str. BoNT E BL5262]gi|237657969|gb|EEP55524.1| conserved hypothetical protein [Clostridium butyricum E4 str. BoNT E BL5262]gi|237658190|gb|EEP55744.1| conserved hypothetical protein [Clostridium butyricum E4 str. BoNT E BL5262]
Cluster_8675	gi|237682406|gb|ACR10252.1| cytochrome P450 79f1 [Brassica rapa subsp. pekinensis]
Cluster_28125	gi|237682406|gb|ACR10252.1| cytochrome P450 79f1 [Brassica rapa subsp. pekinensis]
Cluster_44806	gi|237682452|gb|ACR10273.1| sulfotransferase 5c [Brassica rapa subsp. pekinensis]
Cluster_73319	gi|237691166|gb|EEP60267.1| conserved hypothetical protein [Sulfurihydrogenibium yellowstonense SS-5]gi|237691786|gb|EEP60814.1| conserved hypothetical protein [Sulfurihydrogenibium yellowstonense SS-5]gi|237692059|gb|EEP61064.1| conserved hypothetical protein [Sulfurihydrogenibium yellowstonense SS-5]gi|237692318|gb|EEP61306.1| conserved hypothetical protein [Sulfurihydrogenibium yellowstonense SS-5]gi|237692495|gb|EEP61474.1| conserved hypothetical protein [Sulfurihydrogenibium yellowstonense SS-5]
Cluster_38728	"gi|237842873|ref|XP_002370734.1| polyubiquitin, putative [Toxoplasma gondii ME49]gi|523577335|gb|EPR63976.1| putative polyubiquitin UbC [Toxoplasma gondii GT1]gi|820702331|tpe|CEL78064.1| TPA: polyubiquitin, putative [Toxoplasma gondii VEG]"
Cluster_8899	gi|238481018|ref|NP_001154281.1| Enhancer of polycomb-like transcription factor protein [Arabidopsis thaliana]gi|332660691|gb|AEE86091.1| Enhancer of polycomb-like transcription factor protein [Arabidopsis thaliana]
Cluster_60712	gi|238481445|ref|NP_001154754.1| calmodulin 1 [Arabidopsis thaliana]gi|332006848|gb|AED94231.1| calmodulin 1 [Arabidopsis thaliana]
Cluster_27725	gi|238617637|gb|ACR46940.1| actin [Heteromita globosa]
Cluster_7094	gi|238817077|gb|ACR56793.1| stearoyl ACP thioesterase [Brassica juncea]
Cluster_80636	gi|238832245|gb|EEQ24559.1| hypothetical protein LACJE0001_1464 [Lactobacillus jensenii 269-3]
Cluster_82525	gi|238832245|gb|EEQ24559.1| hypothetical protein LACJE0001_1464 [Lactobacillus jensenii 269-3]
Cluster_12148	gi|238908347|emb|CAZ40332.1| putative transcription factor [Raphanus sativus]
Cluster_3912	gi|238908348|emb|CAZ40333.1| hypothetical protein [Raphanus sativus]
Cluster_4097	gi|238908348|emb|CAZ40333.1| hypothetical protein [Raphanus sativus]
Cluster_46611	gi|238908348|emb|CAZ40333.1| hypothetical protein [Raphanus sativus]
Cluster_2386	gi|238908349|emb|CAZ40334.1| putative UDP-N-acetylmuranoylanalyl-D-2-6-diaminoligase [Raphanus sativus]
Cluster_17254	"gi|238915411|gb|ACR56738.1| trans-2,3-enoyl-CoA reductase [Brassica napus]gi|238915413|gb|ACR56737.1| trans-2,3-enoyl-CoA reductase [Brassica napus]gi|674959705|emb|CDX73389.1| BnaC08g26140D [Brassica napus]"
Cluster_94614	gi|239516221|gb|EEQ56088.1| hypothetical protein BLIG_02218 [Bifidobacterium longum subsp. infantis CCUG 52486]
Cluster_55547	gi|240147870|gb|ACS45170.1| beta-carotene hydroxylase [Brassica rapa subsp. pekinensis]
Cluster_23674	gi|240256077|ref|NP_567747.4| uridine kinase-like 4 [Arabidopsis thaliana]gi|240256079|ref|NP_849448.4| uridine kinase-like 4 [Arabidopsis thaliana]gi|298286881|sp|O65583.2|UKL4_ARATH RecName: Full=Uridine kinase-like protein 4; Includes: RecName: Full=Uridine kinase; Short=UK; Includes: RecName: Full=Putative uracil phosphoribosyltransferase; Short=UPRTase; AltName: Full=UMP pyrophosphorylasegi|21554263|gb|AAM63338.1| putative uracil phosphoribosyl transferase [Arabidopsis thaliana]gi|63003884|gb|AAY25471.1| At4g26510 [Arabidopsis thaliana]gi|332659811|gb|AEE85211.1| uridine kinase-like 4 [Arabidopsis thaliana]gi|332659812|gb|AEE85212.1| uridine kinase-like 4 [Arabidopsis thaliana]
Cluster_85787	gi|24053033|gb|AAN44146.1| hypothetical protein SF2650 [Shigella flexneri 2a str. 301]
Cluster_79320	"gi|241018399|ref|XP_002405770.1| secreted mucin MUC17, putative [Ixodes scapularis]gi|215491800|gb|EEC01441.1| secreted mucin MUC17, putative [Ixodes scapularis]"
Cluster_98183	"gi|242002550|ref|XP_002435918.1| hypothetical protein IscW_ISCW024385 [Ixodes scapularis]gi|215499254|gb|EEC08748.1| hypothetical protein IscW_ISCW024385, partial [Ixodes scapularis]"
Cluster_39655	gi|242012026|ref|XP_002426744.1| conserved hypothetical protein [Pediculus humanus corporis]gi|212510915|gb|EEB14006.1| conserved hypothetical protein [Pediculus humanus corporis]
Cluster_62504	gi|242068415|ref|XP_002449484.1| hypothetical protein SORBIDRAFT_05g016450 [Sorghum bicolor]gi|241935327|gb|EES08472.1| hypothetical protein SORBIDRAFT_05g016450 [Sorghum bicolor]
Cluster_105295	gi|242068415|ref|XP_002449484.1| hypothetical protein SORBIDRAFT_05g016450 [Sorghum bicolor]gi|241935327|gb|EES08472.1| hypothetical protein SORBIDRAFT_05g016450 [Sorghum bicolor]
Cluster_66052	gi|242068415|ref|XP_002449484.1| hypothetical protein SORBIDRAFT_05g016450 [Sorghum bicolor]gi|241935327|gb|EES08472.1| hypothetical protein SORBIDRAFT_05g016450 [Sorghum bicolor]
Cluster_108116	gi|242068415|ref|XP_002449484.1| hypothetical protein SORBIDRAFT_05g016450 [Sorghum bicolor]gi|241935327|gb|EES08472.1| hypothetical protein SORBIDRAFT_05g016450 [Sorghum bicolor]
Cluster_80585	gi|242805359|ref|XP_002484510.1| hypothetical protein TSTA_040370 [Talaromyces stipitatus ATCC 10500]gi|218715135|gb|EED14557.1| hypothetical protein TSTA_040370 [Talaromyces stipitatus ATCC 10500]
Cluster_69808	gi|242805359|ref|XP_002484510.1| hypothetical protein TSTA_040370 [Talaromyces stipitatus ATCC 10500]gi|218715135|gb|EED14557.1| hypothetical protein TSTA_040370 [Talaromyces stipitatus ATCC 10500]
Cluster_85010	gi|242805359|ref|XP_002484510.1| hypothetical protein TSTA_040370 [Talaromyces stipitatus ATCC 10500]gi|218715135|gb|EED14557.1| hypothetical protein TSTA_040370 [Talaromyces stipitatus ATCC 10500]
Cluster_64281	gi|242805359|ref|XP_002484510.1| hypothetical protein TSTA_040370 [Talaromyces stipitatus ATCC 10500]gi|218715135|gb|EED14557.1| hypothetical protein TSTA_040370 [Talaromyces stipitatus ATCC 10500]
Cluster_113045	gi|242805359|ref|XP_002484510.1| hypothetical protein TSTA_040370 [Talaromyces stipitatus ATCC 10500]gi|218715135|gb|EED14557.1| hypothetical protein TSTA_040370 [Talaromyces stipitatus ATCC 10500]
Cluster_54602	gi|242805359|ref|XP_002484510.1| hypothetical protein TSTA_040370 [Talaromyces stipitatus ATCC 10500]gi|218715135|gb|EED14557.1| hypothetical protein TSTA_040370 [Talaromyces stipitatus ATCC 10500]
Cluster_35040	gi|242805359|ref|XP_002484510.1| hypothetical protein TSTA_040370 [Talaromyces stipitatus ATCC 10500]gi|218715135|gb|EED14557.1| hypothetical protein TSTA_040370 [Talaromyces stipitatus ATCC 10500]
Cluster_102847	gi|242805359|ref|XP_002484510.1| hypothetical protein TSTA_040370 [Talaromyces stipitatus ATCC 10500]gi|218715135|gb|EED14557.1| hypothetical protein TSTA_040370 [Talaromyces stipitatus ATCC 10500]
Cluster_36481	gi|242805359|ref|XP_002484510.1| hypothetical protein TSTA_040370 [Talaromyces stipitatus ATCC 10500]gi|218715135|gb|EED14557.1| hypothetical protein TSTA_040370 [Talaromyces stipitatus ATCC 10500]
Cluster_54926	gi|242805359|ref|XP_002484510.1| hypothetical protein TSTA_040370 [Talaromyces stipitatus ATCC 10500]gi|218715135|gb|EED14557.1| hypothetical protein TSTA_040370 [Talaromyces stipitatus ATCC 10500]
Cluster_82541	gi|242805359|ref|XP_002484510.1| hypothetical protein TSTA_040370 [Talaromyces stipitatus ATCC 10500]gi|218715135|gb|EED14557.1| hypothetical protein TSTA_040370 [Talaromyces stipitatus ATCC 10500]
Cluster_36573	gi|242805359|ref|XP_002484510.1| hypothetical protein TSTA_040370 [Talaromyces stipitatus ATCC 10500]gi|218715135|gb|EED14557.1| hypothetical protein TSTA_040370 [Talaromyces stipitatus ATCC 10500]
Cluster_52995	"gi|2494115|gb|AAB80624.1| Strong similarity to Arabidopsis ATHSAR1 (gb|M90418). ESTs gb|T44122,gb|N65276,gb|AA041135 come from this gene [Arabidopsis thaliana]"
Cluster_50487	"gi|2494115|gb|AAB80624.1| Strong similarity to Arabidopsis ATHSAR1 (gb|M90418). ESTs gb|T44122,gb|N65276,gb|AA041135 come from this gene [Arabidopsis thaliana]"
Cluster_75531	"gi|2494115|gb|AAB80624.1| Strong similarity to Arabidopsis ATHSAR1 (gb|M90418). ESTs gb|T44122,gb|N65276,gb|AA041135 come from this gene [Arabidopsis thaliana]"
Cluster_102696	"gi|2497887|sp|P56168.1|MT21_BRAJU RecName: Full=Metallothionein-like protein type 2, MT2-4/MT2-25 [Brassica juncea]gi|2243128|emb|CAA71802.1| metallothionein-like protein type 2 [Brassica juncea]gi|2243134|emb|CAA71805.1| metallothionein-like protein type 2 [Brassica juncea]"
Cluster_51879	"gi|2497887|sp|P56168.1|MT21_BRAJU RecName: Full=Metallothionein-like protein type 2, MT2-4/MT2-25 [Brassica juncea]gi|2243128|emb|CAA71802.1| metallothionein-like protein type 2 [Brassica juncea]gi|2243134|emb|CAA71805.1| metallothionein-like protein type 2 [Brassica juncea]"
Cluster_31955	gi|25083981|gb|AAN72146.1| putative cell division control protein [Arabidopsis thaliana]
Cluster_110960	gi|25090053|sp|Q41247.3|AL7A1_BRANA RecName: Full=Aldehyde dehydrogenase family 7 member A1; AltName: Full=Antiquitin-1; AltName: Full=Brassica turgor-responsive/drought-induced gene 26 protein; Short=Btg-26 [Brassica napus]gi|913941|gb|AAB33843.1| aldehyde dehydrogenase homolog [Brassica napus]
Cluster_113894	gi|25312108|pir||G84420 TATC-like protein [imported] - Arabidopsis thaliana
Cluster_115458	gi|25312108|pir||G84420 TATC-like protein [imported] - Arabidopsis thaliana
Cluster_41716	"gi|253762018|gb|ACT35473.1| peroxidase 52, partial [Brassica rapa]"
Cluster_31737	gi|253787624|dbj|BAH84870.1| S-adenosylmethionine: halide ion methyltransferase [Raphanus sativus]
Cluster_22700	gi|254554270|gb|ACT67493.1| expansin A1 [Raphanus sativus]
Cluster_66310	gi|254803076|gb|ACT82817.1| At2g33220 [Arabidopsis thaliana]
Cluster_35625	gi|255506416|ref|YP_003097169.1| cytochrome c oxidase subunit III [Psacothea hilaris]gi|238550501|gb|ACR44358.1| cytochrome c oxidase subunit III [Psacothea hilaris]
Cluster_73132	"gi|255548165|ref|XP_002515139.1| cathepsin B, putative [Ricinus communis]gi|223545619|gb|EEF47123.1| cathepsin B, putative [Ricinus communis]"
Cluster_75703	"gi|255554489|ref|XP_002518283.1| UDP-glucuronic acid/UDP-N-acetylgalactosamine transporter, putative [Ricinus communis]gi|223542503|gb|EEF44043.1| UDP-glucuronic acid/UDP-N-acetylgalactosamine transporter, putative [Ricinus communis]"
Cluster_61482	"gi|255554489|ref|XP_002518283.1| UDP-glucuronic acid/UDP-N-acetylgalactosamine transporter, putative [Ricinus communis]gi|223542503|gb|EEF44043.1| UDP-glucuronic acid/UDP-N-acetylgalactosamine transporter, putative [Ricinus communis]"
Cluster_49475	"gi|255554489|ref|XP_002518283.1| UDP-glucuronic acid/UDP-N-acetylgalactosamine transporter, putative [Ricinus communis]gi|223542503|gb|EEF44043.1| UDP-glucuronic acid/UDP-N-acetylgalactosamine transporter, putative [Ricinus communis]"
Cluster_58349	gi|255568502|ref|XP_002525225.1| protein with unknown function [Ricinus communis]gi|223535522|gb|EEF37191.1| protein with unknown function [Ricinus communis]
Cluster_74788	"gi|255575885|ref|XP_002528840.1| Splicing factor 3B subunit, putative [Ricinus communis]gi|223531752|gb|EEF33574.1| Splicing factor 3B subunit, putative [Ricinus communis]"
Cluster_91093	"gi|255576009|ref|XP_002528900.1| Phosphoenolpyruvate carboxykinase [ATP], putative [Ricinus communis]gi|223531654|gb|EEF33480.1| Phosphoenolpyruvate carboxykinase [ATP], putative [Ricinus communis]"
Cluster_39876	gi|255588871|ref|XP_002534747.1| conserved hypothetical protein [Ricinus communis]gi|255604001|ref|XP_002538152.1| conserved hypothetical protein [Ricinus communis]gi|223513575|gb|EEF24232.1| conserved hypothetical protein [Ricinus communis]gi|223524644|gb|EEF27638.1| conserved hypothetical protein [Ricinus communis]
Cluster_53090	gi|255590094|ref|XP_002535169.1| conserved hypothetical protein [Ricinus communis]gi|223523841|gb|EEF27214.1| conserved hypothetical protein [Ricinus communis]
Cluster_45892	gi|255638632|gb|ACU19621.1| unknown [Glycine max]
Cluster_69284	gi|255640594|gb|ACU20582.1| unknown [Glycine max]
Cluster_78790	gi|255647905|gb|ACU24411.1| unknown [Glycine max]
Cluster_69683	gi|255647905|gb|ACU24411.1| unknown [Glycine max]
Cluster_75479	gi|255647905|gb|ACU24411.1| unknown [Glycine max]
Cluster_71817	gi|255647905|gb|ACU24411.1| unknown [Glycine max]
Cluster_87185	"gi|256735710|gb|EEU49048.1| LOW QUALITY PROTEIN: hypothetical protein HMPREF0619_04489, partial [Parabacteroides sp. D13]"
Cluster_73310	gi|257147229|emb|CAR86202.1| Conserved protein [Lactobacillus rhamnosus GG]gi|257147740|emb|CAR86713.1| Conserved protein [Lactobacillus rhamnosus GG]gi|257147759|emb|CAR86732.1| Conserved protein [Lactobacillus rhamnosus GG]gi|257148810|emb|CAR87783.1| Conserved protein [Lactobacillus rhamnosus GG]gi|257149424|emb|CAR88397.1| Conserved protein [Lactobacillus rhamnosus GG]gi|257150160|emb|CAR89132.1| Conserved protein [Lactobacillus rhamnosus Lc 705]gi|257150679|emb|CAR89651.1| Conserved protein [Lactobacillus rhamnosus Lc 705]gi|257150698|emb|CAR89670.1| Conserved protein [Lactobacillus rhamnosus Lc 705]gi|257151737|emb|CAR90709.1| Conserved protein [Lactobacillus rhamnosus Lc 705]gi|257152374|emb|CAR91346.1| Conserved protein [Lactobacillus rhamnosus Lc 705]
Cluster_43210	gi|258583990|gb|EEW08769.1| hypothetical protein VMD_37440 [Vibrio mimicus VM573]
Cluster_96032	"gi|260095406|gb|EEW79285.1| LOW QUALITY PROTEIN: conserved hypothetical protein, partial [Brucella abortus NCTC 8038]gi|260151028|gb|EEW86124.1| LOW QUALITY PROTEIN: conserved hypothetical protein, partial [Brucella melitensis bv. 1 str. 16M]gi|260154116|gb|EEW89199.1| LOW QUALITY PROTEIN: conserved hypothetical protein, partial [Brucella suis bv. 4 str. 40]gi|260924846|gb|EEX91414.1| LOW QUALITY PROTEIN: conserved hypothetical protein, partial [Brucella ceti M13/05/1]gi|261295336|gb|EEX98832.1| LOW QUALITY PROTEIN: conserved hypothetical protein, partial [Brucella ceti M644/93/1]gi|261295370|gb|EEX98866.1| LOW QUALITY PROTEIN: conserved hypothetical protein, partial [Brucella pinnipedialis B2/94]gi|261303001|gb|EEY06498.1| LOW QUALITY PROTEIN: conserved hypothetical protein, partial [Brucella pinnipedialis M163/99/10]"
Cluster_114548	"gi|260095406|gb|EEW79285.1| LOW QUALITY PROTEIN: conserved hypothetical protein, partial [Brucella abortus NCTC 8038]gi|260151028|gb|EEW86124.1| LOW QUALITY PROTEIN: conserved hypothetical protein, partial [Brucella melitensis bv. 1 str. 16M]gi|260154116|gb|EEW89199.1| LOW QUALITY PROTEIN: conserved hypothetical protein, partial [Brucella suis bv. 4 str. 40]gi|260924846|gb|EEX91414.1| LOW QUALITY PROTEIN: conserved hypothetical protein, partial [Brucella ceti M13/05/1]gi|261295336|gb|EEX98832.1| LOW QUALITY PROTEIN: conserved hypothetical protein, partial [Brucella ceti M644/93/1]gi|261295370|gb|EEX98866.1| LOW QUALITY PROTEIN: conserved hypothetical protein, partial [Brucella pinnipedialis B2/94]gi|261303001|gb|EEY06498.1| LOW QUALITY PROTEIN: conserved hypothetical protein, partial [Brucella pinnipedialis M163/99/10]"
Cluster_111990	gi|260222398|emb|CBA31922.1| hypothetical protein Csp_D29540 [Curvibacter putative symbiont of Hydra magnipapillata]
Cluster_94645	gi|260222398|emb|CBA31922.1| hypothetical protein Csp_D29540 [Curvibacter putative symbiont of Hydra magnipapillata]
Cluster_60508	gi|260222399|emb|CBA31924.1| hypothetical protein Csp_D29550 [Curvibacter putative symbiont of Hydra magnipapillata]
Cluster_85246	gi|260222400|emb|CBA31926.1| hypothetical protein Csp_D29560 [Curvibacter putative symbiont of Hydra magnipapillata]
Cluster_104888	gi|260222400|emb|CBA31926.1| hypothetical protein Csp_D29560 [Curvibacter putative symbiont of Hydra magnipapillata]
Cluster_41620	gi|260222400|emb|CBA31926.1| hypothetical protein Csp_D29560 [Curvibacter putative symbiont of Hydra magnipapillata]
Cluster_63694	gi|260600300|gb|ACX46987.1| ubiquitin [Guzmania wittmackii x Guzmania lingulata]
Cluster_33263	gi|262233415|gb|ACY38730.1| salt-induced WD protein 1 [Brassica napus]
Cluster_11204	gi|262316878|emb|CAZ44327.1| hypothetical protein [Raphanus sativus]
Cluster_50848	gi|262316880|emb|CAZ44329.1| putative MOS-2 like protein [Raphanus sativus]
Cluster_29258	gi|262316881|emb|CAZ44330.1| homologue to restoring pentatricopeptide repeat protein [Raphanus sativus]
Cluster_76548	"gi|263233442|gb|EEZ19091.1| LOW QUALITY PROTEIN: hypothetical protein HMPREF0105_4635, partial [Bacteroides sp. 3_1_33FAA]"
Cluster_44396	gi|26450751|dbj|BAC42484.1| unknown protein [Arabidopsis thaliana]
Cluster_107927	gi|26451149|dbj|BAC42678.1| putative Protein phosphatase 2C [Arabidopsis thaliana]
Cluster_106521	gi|26451812|dbj|BAC42999.1| putative coatomer complex subunit [Arabidopsis thaliana]gi|30102740|gb|AAP21288.1| At1g52360 [Arabidopsis thaliana]
Cluster_45057	gi|264667419|gb|ACY71295.1| ribosomal protein L19 [Chrysomela tremula]
Cluster_34370	gi|264667441|gb|ACY71306.1| ribosomal protein S3A [Chrysomela tremula]
Cluster_63676	gi|2655420|gb|AAB88009.1| heat shock cognate protein HSC70 [Brassica napus]
Cluster_71667	gi|269812157|gb|ACZ44455.1| ribosomal protein S12 [Pythium ultimum]
Cluster_75738	"gi|270004992|gb|EFA01440.1| hypothetical protein TcasGA2_TC030701, partial [Tribolium castaneum]"
Cluster_54062	gi|270300599|gb|ACZ69386.1| polyubiquitin UBQ14 [Cucumis sativus]
Cluster_51672	gi|28193631|gb|AAO27295.1| timing of CAB expression 1-like protein [Brassica rapa subsp. pekinensis]
Cluster_51199	gi|28193631|gb|AAO27295.1| timing of CAB expression 1-like protein [Brassica rapa subsp. pekinensis]
Cluster_97314	gi|28207599|gb|AAO32054.1| auxin-repressed protein [Brassica rapa subsp. pekinensis]
Cluster_34819	gi|28207609|gb|AAO32059.1| RNase L inhibitor-like protein [Brassica rapa subsp. pekinensis]
Cluster_119453	"gi|28207611|gb|AAO32060.1| photosystem II 10kDa polypeptide, partial [Brassica rapa subsp. pekinensis]"
Cluster_13293	gi|28208262|dbj|BAC56855.1| gamma-glutamyl transferase [Raphanus sativus]
Cluster_50142	gi|282182893|gb|ADA81868.1| phenylalanine ammonia-lyase [Brassica rapa subsp. chinensis]
Cluster_59020	"gi|284177784|gb|ADB81485.1| glyceraldehyde-3-phosphate dehydrogenase, partial [Bryopsis sp. EE4]"
Cluster_111122	gi|2842482|emb|CAA16879.1| protein phosphatase 2C-like protein [Arabidopsis thaliana]gi|7269694|emb|CAB79642.1| protein phosphatase 2C-like protein [Arabidopsis thaliana]
Cluster_45098	"gi|284820147|gb|ADB97698.1| cytochrome c oxidase subunit II, partial (mitochondrion) [Lepidocyrtus lanuginosus]"
Cluster_113038	"gi|284927592|gb|ADC29516.1| polyubiquitin [Citrus sinensis]gi|376008204|gb|AFB18313.1| ubiquitin, partial [Citrus maxima]"
Cluster_429	gi|2865424|gb|AAC02664.1| polyprotein [Arabidopsis thaliana]
Cluster_93919	gi|28804476|dbj|BAC58032.1| dihydroflavonol reductase [Raphanus sativus]
Cluster_58366	"gi|288561922|sp|P0CC32.1|NU2C1_ARATH RecName: Full=NAD(P)H-quinone oxidoreductase subunit 2 A, chloroplastic; AltName: Full=NAD(P)H dehydrogenase, subunit 2 A; AltName: Full=NADH-plastoquinone oxidoreductase subunit 2 Agi|288561992|sp|P0CC33.1|NU2C2_ARATH RecName: Full=NAD(P)H-quinone oxidoreductase subunit 2 B, chloroplastic; AltName: Full=NAD(P)H dehydrogenase, subunit 2 B; AltName: Full=NADH-plastoquinone oxidoreductase subunit 2 B"
Cluster_25363	gi|28932694|gb|AAO60040.1| glutathione S-transferase zeta [Brassica napus]gi|28932696|gb|AAO60041.1| glutathione S-transferase zeta [Brassica napus]
Cluster_39047	gi|289374|gb|AAA33004.1| serine/threonine protein kinase [Brassica napus]gi|1097354|prf||2113401B protein kinase
Cluster_69633	"gi|289701449|gb|EFD68878.1| LOW QUALITY PROTEIN: conserved hypothetical protein, partial [Streptomyces lividans TK24]gi|289703099|gb|EFD70528.1| LOW QUALITY PROTEIN: conserved hypothetical protein, partial [Streptomyces lividans TK24]"
Cluster_60778	gi|28974504|gb|AAO61648.1| NAD-dependent isocitrate dehydrogenase gamma subunit [Brassica napus]gi|28974506|gb|AAO61649.1| NAD-dependent isocitrate dehydrogenase gamma subunit [Brassica napus]gi|28974508|gb|AAO61650.1| NAD-dependent isocitrate dehydrogenase gamma subunit [Brassica napus]
Cluster_32240	gi|293592715|gb|EFG00476.1| conserved hypothetical protein [Listeria monocytogenes J2818]
Cluster_90198	gi|293592716|gb|EFG00477.1| conserved hypothetical protein [Listeria monocytogenes J2818]
Cluster_94972	gi|293592716|gb|EFG00477.1| conserved hypothetical protein [Listeria monocytogenes J2818]
Cluster_49295	"gi|29420385|emb|CAD62443.1| proton-exporting ATPase, partial [Zea mays]"
Cluster_56939	gi|29467477|dbj|BAC67177.1| cryptochrome 2 [Armoracia rusticana]
Cluster_8887	gi|294713690|gb|ADF30182.1| boron transporter [Brassica napus]
Cluster_50693	gi|294713692|gb|ADF30183.1| boron transporter [Brassica napus]gi|294713708|gb|ADF30191.1| boron transporter [Brassica napus]
Cluster_13360	"gi|294867165|ref|XP_002764983.1| translation elongation factor EF-1, subunit alpha,, putative [Perkinsus marinus ATCC 50983]gi|239864863|gb|EEQ97700.1| translation elongation factor EF-1, subunit alpha, putative [Perkinsus marinus ATCC 50983]"
Cluster_100776	"gi|295827601|gb|EDY46972.2| hypothetical protein SSBG_04935, partial [Streptomyces sp. SPB74]"
Cluster_77398	gi|295828640|gb|ADG37989.1| AT1G50600-like protein [Neslia paniculata]
Cluster_63051	gi|296084464|emb|CBI25023.3| unnamed protein product [Vitis vinifera]
Cluster_97088	gi|296090234|emb|CBI40053.3| unnamed protein product [Vitis vinifera]
Cluster_46401	gi|296473112|tpg|DAA15227.1| TPA: hypothetical protein BOS_23170 [Bos taurus]
Cluster_88514	gi|296473158|tpg|DAA15273.1| TPA: hypothetical protein BOS_23217 [Bos taurus]
Cluster_77276	gi|297180407|gb|ADI16623.1| hypothetical protein [uncultured delta proteobacterium HF0010_01J10]
Cluster_89844	gi|297181029|gb|ADI17229.1| hypothetical protein [uncultured alpha proteobacterium HF0070_14E07]
Cluster_100452	gi|297181029|gb|ADI17229.1| hypothetical protein [uncultured alpha proteobacterium HF0070_14E07]
Cluster_36382	gi|297181029|gb|ADI17229.1| hypothetical protein [uncultured alpha proteobacterium HF0070_14E07]
Cluster_111121	gi|297181370|gb|ADI17560.1| hypothetical protein [uncultured alpha proteobacterium HF0130_06E21]
Cluster_77296	gi|297181370|gb|ADI17560.1| hypothetical protein [uncultured alpha proteobacterium HF0130_06E21]
Cluster_81376	gi|297181932|gb|ADI18109.1| hypothetical protein [uncultured Acidobacteriales bacterium HF0200_23L05]
Cluster_48958	gi|297182109|gb|ADI18282.1| hypothetical protein [uncultured Chromatiales bacterium HF0200_41F04]
Cluster_68829	gi|297182109|gb|ADI18282.1| hypothetical protein [uncultured Chromatiales bacterium HF0200_41F04]
Cluster_63261	gi|297182242|gb|ADI18412.1| hypothetical protein [uncultured delta proteobacterium HF4000_08N17]
Cluster_94601	gi|297182453|gb|ADI18616.1| hypothetical protein [uncultured Rhodospirillales bacterium HF4000_24M03]
Cluster_80169	gi|297182675|gb|ADI18832.1| hypothetical protein [uncultured beta proteobacterium HF0010_04H24]
Cluster_43351	gi|297182915|gb|ADI19064.1| hypothetical protein [uncultured delta proteobacterium HF0070_15B21]gi|297183042|gb|ADI19188.1| hypothetical protein [uncultured delta proteobacterium HF0130_05G09]
Cluster_118097	gi|297183195|gb|ADI19336.1| hypothetical protein [uncultured delta proteobacterium HF0500_03A04]
Cluster_99703	gi|297183232|gb|ADI19371.1| hypothetical protein [uncultured Spirochaetales bacterium HF0500_06B09]
Cluster_86166	gi|297183232|gb|ADI19371.1| hypothetical protein [uncultured Spirochaetales bacterium HF0500_06B09]
Cluster_88743	gi|29725744|gb|AAO89195.1| hypothetical protein [Arabidopsis thaliana]
Cluster_87542	gi|297279858|ref|XP_001096522.2| PREDICTED: hypothetical protein LOC704845 [Macaca mulatta]
Cluster_119382	gi|297741446|emb|CBI32577.3| unnamed protein product [Vitis vinifera]
Cluster_75498	gi|297741540|emb|CBI32672.3| unnamed protein product [Vitis vinifera]
Cluster_87720	gi|297788772|ref|XP_002862432.1| predicted protein [Arabidopsis lyrata subsp. lyrata]gi|297307942|gb|EFH38690.1| predicted protein [Arabidopsis lyrata subsp. lyrata]
Cluster_88624	gi|297788772|ref|XP_002862432.1| predicted protein [Arabidopsis lyrata subsp. lyrata]gi|297307942|gb|EFH38690.1| predicted protein [Arabidopsis lyrata subsp. lyrata]
Cluster_44896	gi|297788988|ref|XP_002862512.1| hypothetical protein ARALYDRAFT_497416 [Arabidopsis lyrata subsp. lyrata]gi|297793937|ref|XP_002864853.1| hypothetical protein ARALYDRAFT_496541 [Arabidopsis lyrata subsp. lyrata]gi|297308078|gb|EFH38770.1| hypothetical protein ARALYDRAFT_497416 [Arabidopsis lyrata subsp. lyrata]gi|297310688|gb|EFH41112.1| hypothetical protein ARALYDRAFT_496541 [Arabidopsis lyrata subsp. lyrata]
Cluster_117524	gi|297789206|ref|XP_002862593.1| hypothetical protein ARALYDRAFT_497391 [Arabidopsis lyrata subsp. lyrata]gi|297827623|ref|XP_002881694.1| hypothetical protein ARALYDRAFT_903274 [Arabidopsis lyrata subsp. lyrata]gi|297308215|gb|EFH38851.1| hypothetical protein ARALYDRAFT_497391 [Arabidopsis lyrata subsp. lyrata]gi|297327533|gb|EFH57953.1| hypothetical protein ARALYDRAFT_903274 [Arabidopsis lyrata subsp. lyrata]
Cluster_62248	gi|297789598|ref|XP_002862747.1| hypothetical protein ARALYDRAFT_333229 [Arabidopsis lyrata subsp. lyrata]gi|297308453|gb|EFH39005.1| hypothetical protein ARALYDRAFT_333229 [Arabidopsis lyrata subsp. lyrata]
Cluster_62710	gi|297789598|ref|XP_002862747.1| hypothetical protein ARALYDRAFT_333229 [Arabidopsis lyrata subsp. lyrata]gi|297308453|gb|EFH39005.1| hypothetical protein ARALYDRAFT_333229 [Arabidopsis lyrata subsp. lyrata]
Cluster_81252	gi|297789598|ref|XP_002862747.1| hypothetical protein ARALYDRAFT_333229 [Arabidopsis lyrata subsp. lyrata]gi|297308453|gb|EFH39005.1| hypothetical protein ARALYDRAFT_333229 [Arabidopsis lyrata subsp. lyrata]
Cluster_5025	gi|297789713|ref|XP_002862794.1| hypothetical protein ARALYDRAFT_920262 [Arabidopsis lyrata subsp. lyrata]gi|297308521|gb|EFH39052.1| hypothetical protein ARALYDRAFT_920262 [Arabidopsis lyrata subsp. lyrata]
Cluster_73588	gi|297790262|ref|XP_002863032.1| predicted protein [Arabidopsis lyrata subsp. lyrata]gi|297308834|gb|EFH39291.1| predicted protein [Arabidopsis lyrata subsp. lyrata]
Cluster_104107	gi|297790262|ref|XP_002863032.1| predicted protein [Arabidopsis lyrata subsp. lyrata]gi|297308834|gb|EFH39291.1| predicted protein [Arabidopsis lyrata subsp. lyrata]
Cluster_25681	gi|297791019|ref|XP_002863394.1| hypothetical protein ARALYDRAFT_494314 [Arabidopsis lyrata subsp. lyrata]gi|297309229|gb|EFH39653.1| hypothetical protein ARALYDRAFT_494314 [Arabidopsis lyrata subsp. lyrata]
Cluster_102313	gi|297792821|ref|XP_002864295.1| hypothetical protein ARALYDRAFT_918507 [Arabidopsis lyrata subsp. lyrata]gi|297310130|gb|EFH40554.1| hypothetical protein ARALYDRAFT_918507 [Arabidopsis lyrata subsp. lyrata]
Cluster_96336	gi|297793199|ref|XP_002864484.1| predicted protein [Arabidopsis lyrata subsp. lyrata]gi|297310319|gb|EFH40743.1| predicted protein [Arabidopsis lyrata subsp. lyrata]
Cluster_52160	gi|297793439|ref|XP_002864604.1| hypothetical protein ARALYDRAFT_496025 [Arabidopsis lyrata subsp. lyrata]gi|297310439|gb|EFH40863.1| hypothetical protein ARALYDRAFT_496025 [Arabidopsis lyrata subsp. lyrata]
Cluster_76180	gi|297793759|ref|XP_002864764.1| hypothetical protein ARALYDRAFT_919450 [Arabidopsis lyrata subsp. lyrata]gi|297310599|gb|EFH41023.1| hypothetical protein ARALYDRAFT_919450 [Arabidopsis lyrata subsp. lyrata]
Cluster_18627	gi|297794611|ref|XP_002865190.1| hypothetical protein ARALYDRAFT_494325 [Arabidopsis lyrata subsp. lyrata]gi|297311025|gb|EFH41449.1| hypothetical protein ARALYDRAFT_494325 [Arabidopsis lyrata subsp. lyrata]
Cluster_74857	gi|297795019|ref|XP_002865394.1| hypothetical protein ARALYDRAFT_494607 [Arabidopsis lyrata subsp. lyrata]gi|297311229|gb|EFH41653.1| hypothetical protein ARALYDRAFT_494607 [Arabidopsis lyrata subsp. lyrata]
Cluster_48018	gi|297795457|ref|XP_002865613.1| hypothetical protein ARALYDRAFT_494868 [Arabidopsis lyrata subsp. lyrata]gi|297311448|gb|EFH41872.1| hypothetical protein ARALYDRAFT_494868 [Arabidopsis lyrata subsp. lyrata]
Cluster_72290	gi|297796473|ref|XP_002866121.1| hypothetical protein ARALYDRAFT_495679 [Arabidopsis lyrata subsp. lyrata]gi|297311956|gb|EFH42380.1| hypothetical protein ARALYDRAFT_495679 [Arabidopsis lyrata subsp. lyrata]
Cluster_34213	gi|297796603|ref|XP_002866186.1| hypothetical protein ARALYDRAFT_495807 [Arabidopsis lyrata subsp. lyrata]gi|565436739|ref|XP_006281702.1| hypothetical protein CARUB_v10027851mg [Capsella rubella]gi|922564231|ref|XP_013610384.1| PREDICTED: uncharacterized protein LOC106317071 [Brassica oleracea var. oleracea]gi|923723638|ref|XP_013665821.1| PREDICTED: uncharacterized protein LOC106370338 [Brassica napus]gi|923885292|ref|XP_013714116.1| PREDICTED: uncharacterized protein LOC106417957 [Brassica napus]gi|297312021|gb|EFH42445.1| hypothetical protein ARALYDRAFT_495807 [Arabidopsis lyrata subsp. lyrata]gi|482550406|gb|EOA14600.1| hypothetical protein CARUB_v10027851mg [Capsella rubella]gi|674879982|emb|CDY52201.1| BnaC09g52710D [Brassica napus]
Cluster_47532	gi|297796603|ref|XP_002866186.1| hypothetical protein ARALYDRAFT_495807 [Arabidopsis lyrata subsp. lyrata]gi|565436739|ref|XP_006281702.1| hypothetical protein CARUB_v10027851mg [Capsella rubella]gi|922564231|ref|XP_013610384.1| PREDICTED: uncharacterized protein LOC106317071 [Brassica oleracea var. oleracea]gi|923723638|ref|XP_013665821.1| PREDICTED: uncharacterized protein LOC106370338 [Brassica napus]gi|923885292|ref|XP_013714116.1| PREDICTED: uncharacterized protein LOC106417957 [Brassica napus]gi|297312021|gb|EFH42445.1| hypothetical protein ARALYDRAFT_495807 [Arabidopsis lyrata subsp. lyrata]gi|482550406|gb|EOA14600.1| hypothetical protein CARUB_v10027851mg [Capsella rubella]gi|674879982|emb|CDY52201.1| BnaC09g52710D [Brassica napus]
Cluster_27609	gi|297796725|ref|XP_002866247.1| hypothetical protein ARALYDRAFT_918995 [Arabidopsis lyrata subsp. lyrata]gi|297312082|gb|EFH42506.1| hypothetical protein ARALYDRAFT_918995 [Arabidopsis lyrata subsp. lyrata]
Cluster_50460	gi|297796929|ref|XP_002866349.1| hypothetical protein ARALYDRAFT_496112 [Arabidopsis lyrata subsp. lyrata]gi|297312184|gb|EFH42608.1| hypothetical protein ARALYDRAFT_496112 [Arabidopsis lyrata subsp. lyrata]
Cluster_28021	gi|297796979|ref|XP_002866374.1| hypothetical protein ARALYDRAFT_332278 [Arabidopsis lyrata subsp. lyrata]gi|297312209|gb|EFH42633.1| hypothetical protein ARALYDRAFT_332278 [Arabidopsis lyrata subsp. lyrata]
Cluster_30241	gi|297796979|ref|XP_002866374.1| hypothetical protein ARALYDRAFT_332278 [Arabidopsis lyrata subsp. lyrata]gi|297312209|gb|EFH42633.1| hypothetical protein ARALYDRAFT_332278 [Arabidopsis lyrata subsp. lyrata]
Cluster_13004	gi|297797101|ref|XP_002866435.1| ANAC100/ATNAC5 [Arabidopsis lyrata subsp. lyrata]gi|297312270|gb|EFH42694.1| ANAC100/ATNAC5 [Arabidopsis lyrata subsp. lyrata]
Cluster_31150	gi|297797623|ref|XP_002866696.1| hypothetical protein ARALYDRAFT_358798 [Arabidopsis lyrata subsp. lyrata]gi|297312531|gb|EFH42955.1| hypothetical protein ARALYDRAFT_358798 [Arabidopsis lyrata subsp. lyrata]
Cluster_92919	gi|297798210|ref|XP_002866989.1| hypothetical protein ARALYDRAFT_490949 [Arabidopsis lyrata subsp. lyrata]gi|297312825|gb|EFH43248.1| hypothetical protein ARALYDRAFT_490949 [Arabidopsis lyrata subsp. lyrata]
Cluster_88288	gi|297798210|ref|XP_002866989.1| hypothetical protein ARALYDRAFT_490949 [Arabidopsis lyrata subsp. lyrata]gi|297312825|gb|EFH43248.1| hypothetical protein ARALYDRAFT_490949 [Arabidopsis lyrata subsp. lyrata]
Cluster_31046	gi|297799012|ref|XP_002867390.1| hypothetical protein ARALYDRAFT_913521 [Arabidopsis lyrata subsp. lyrata]gi|297313226|gb|EFH43649.1| hypothetical protein ARALYDRAFT_913521 [Arabidopsis lyrata subsp. lyrata]
Cluster_58193	gi|297799098|ref|XP_002867433.1| hypothetical protein ARALYDRAFT_491865 [Arabidopsis lyrata subsp. lyrata]gi|297313269|gb|EFH43692.1| hypothetical protein ARALYDRAFT_491865 [Arabidopsis lyrata subsp. lyrata]
Cluster_31998	gi|297799430|ref|XP_002867599.1| hypothetical protein ARALYDRAFT_492259 [Arabidopsis lyrata subsp. lyrata]gi|297313435|gb|EFH43858.1| hypothetical protein ARALYDRAFT_492259 [Arabidopsis lyrata subsp. lyrata]
Cluster_58688	gi|297799796|ref|XP_002867782.1| iron-sulfur cluster assembly complex protein [Arabidopsis lyrata subsp. lyrata]gi|297313618|gb|EFH44041.1| iron-sulfur cluster assembly complex protein [Arabidopsis lyrata subsp. lyrata]
Cluster_33253	gi|297800188|ref|XP_002867978.1| leucine-rich repeat family protein [Arabidopsis lyrata subsp. lyrata]gi|297313814|gb|EFH44237.1| leucine-rich repeat family protein [Arabidopsis lyrata subsp. lyrata]
Cluster_23199	gi|297800188|ref|XP_002867978.1| leucine-rich repeat family protein [Arabidopsis lyrata subsp. lyrata]gi|297313814|gb|EFH44237.1| leucine-rich repeat family protein [Arabidopsis lyrata subsp. lyrata]
Cluster_19547	gi|297800432|ref|XP_002868100.1| AT4g16770 [Arabidopsis lyrata subsp. lyrata]gi|297313936|gb|EFH44359.1| AT4g16770 [Arabidopsis lyrata subsp. lyrata]
Cluster_48599	gi|297800470|ref|XP_002868119.1| aspartyl protease family protein [Arabidopsis lyrata subsp. lyrata]gi|297313955|gb|EFH44378.1| aspartyl protease family protein [Arabidopsis lyrata subsp. lyrata]
Cluster_24924	gi|297800680|ref|XP_002868224.1| hypothetical protein ARALYDRAFT_493377 [Arabidopsis lyrata subsp. lyrata]gi|297314060|gb|EFH44483.1| hypothetical protein ARALYDRAFT_493377 [Arabidopsis lyrata subsp. lyrata]
Cluster_49405	gi|297801092|ref|XP_002868430.1| hypothetical protein ARALYDRAFT_493625 [Arabidopsis lyrata subsp. lyrata]gi|297314266|gb|EFH44689.1| hypothetical protein ARALYDRAFT_493625 [Arabidopsis lyrata subsp. lyrata]
Cluster_34129	gi|297801784|ref|XP_002868776.1| ribulose bisphosphate carboxylase [Arabidopsis lyrata subsp. lyrata]gi|297314612|gb|EFH45035.1| ribulose bisphosphate carboxylase [Arabidopsis lyrata subsp. lyrata]
Cluster_14312	gi|297802010|ref|XP_002868889.1| protein binding protein [Arabidopsis lyrata subsp. lyrata]gi|297314725|gb|EFH45148.1| protein binding protein [Arabidopsis lyrata subsp. lyrata]
Cluster_114404	gi|297802590|ref|XP_002869179.1| hypothetical protein ARALYDRAFT_328341 [Arabidopsis lyrata subsp. lyrata]gi|297315015|gb|EFH45438.1| hypothetical protein ARALYDRAFT_328341 [Arabidopsis lyrata subsp. lyrata]
Cluster_35001	gi|297802862|ref|XP_002869315.1| ADP-ribosylation factor 3 [Arabidopsis lyrata subsp. lyrata]gi|297315151|gb|EFH45574.1| ADP-ribosylation factor 3 [Arabidopsis lyrata subsp. lyrata]
Cluster_88521	gi|297803036|ref|XP_002869402.1| subtilase family protein [Arabidopsis lyrata subsp. lyrata]gi|297315238|gb|EFH45661.1| subtilase family protein [Arabidopsis lyrata subsp. lyrata]
Cluster_25577	gi|297803230|ref|XP_002869499.1| DNAJ heat shock family protein [Arabidopsis lyrata subsp. lyrata]gi|297315335|gb|EFH45758.1| DNAJ heat shock family protein [Arabidopsis lyrata subsp. lyrata]
Cluster_18518	gi|297803320|ref|XP_002869544.1| hypothetical protein ARALYDRAFT_328916 [Arabidopsis lyrata subsp. lyrata]gi|297315380|gb|EFH45803.1| hypothetical protein ARALYDRAFT_328916 [Arabidopsis lyrata subsp. lyrata]
Cluster_5527	gi|297803354|ref|XP_002869561.1| zinc finger family protein [Arabidopsis lyrata subsp. lyrata]gi|297315397|gb|EFH45820.1| zinc finger family protein [Arabidopsis lyrata subsp. lyrata]
Cluster_119515	gi|297803476|ref|XP_002869622.1| mitochondrial ATP synthase g subunit family protein [Arabidopsis lyrata subsp. lyrata]gi|297315458|gb|EFH45881.1| mitochondrial ATP synthase g subunit family protein [Arabidopsis lyrata subsp. lyrata]
Cluster_89862	gi|297803542|ref|XP_002869655.1| calmodulin-binding protein [Arabidopsis lyrata subsp. lyrata]gi|297315491|gb|EFH45914.1| calmodulin-binding protein [Arabidopsis lyrata subsp. lyrata]
Cluster_34736	gi|297803682|ref|XP_002869725.1| expressed protein [Arabidopsis lyrata subsp. lyrata]gi|297315561|gb|EFH45984.1| expressed protein [Arabidopsis lyrata subsp. lyrata]
Cluster_42046	gi|297803720|ref|XP_002869744.1| ATTRE1 [Arabidopsis lyrata subsp. lyrata]gi|297315580|gb|EFH46003.1| ATTRE1 [Arabidopsis lyrata subsp. lyrata]
Cluster_49369	gi|297803722|ref|XP_002869745.1| RWP-RK domain-containing protein [Arabidopsis lyrata subsp. lyrata]gi|297315581|gb|EFH46004.1| RWP-RK domain-containing protein [Arabidopsis lyrata subsp. lyrata]
Cluster_47507	gi|297803722|ref|XP_002869745.1| RWP-RK domain-containing protein [Arabidopsis lyrata subsp. lyrata]gi|297315581|gb|EFH46004.1| RWP-RK domain-containing protein [Arabidopsis lyrata subsp. lyrata]
Cluster_20131	gi|297803888|ref|XP_002869828.1| ATCES1 [Arabidopsis lyrata subsp. lyrata]gi|297315664|gb|EFH46087.1| ATCES1 [Arabidopsis lyrata subsp. lyrata]
Cluster_37258	gi|297804036|ref|XP_002869902.1| DNAJ heat shock N-terminal domain-containing protein [Arabidopsis lyrata subsp. lyrata]gi|297315738|gb|EFH46161.1| DNAJ heat shock N-terminal domain-containing protein [Arabidopsis lyrata subsp. lyrata]
Cluster_75674	gi|297804080|ref|XP_002869924.1| FAD-binding domain-containing protein [Arabidopsis lyrata subsp. lyrata]gi|297315760|gb|EFH46183.1| FAD-binding domain-containing protein [Arabidopsis lyrata subsp. lyrata]
Cluster_40924	gi|297804442|ref|XP_002870105.1| hypothetical protein ARALYDRAFT_914975 [Arabidopsis lyrata subsp. lyrata]gi|297315941|gb|EFH46364.1| hypothetical protein ARALYDRAFT_914975 [Arabidopsis lyrata subsp. lyrata]
Cluster_80193	gi|297805098|ref|XP_002870433.1| 40S ribosomal protein S3 [Arabidopsis lyrata subsp. lyrata]gi|297316269|gb|EFH46692.1| 40S ribosomal protein S3 [Arabidopsis lyrata subsp. lyrata]
Cluster_68878	gi|297805466|ref|XP_002870617.1| hypothetical protein ARALYDRAFT_916024 [Arabidopsis lyrata subsp. lyrata]gi|297316453|gb|EFH46876.1| hypothetical protein ARALYDRAFT_916024 [Arabidopsis lyrata subsp. lyrata]
Cluster_110008	gi|297806227|ref|XP_002870997.1| ubiquitin-protein ligase 4 [Arabidopsis lyrata subsp. lyrata]gi|297316834|gb|EFH47256.1| ubiquitin-protein ligase 4 [Arabidopsis lyrata subsp. lyrata]
Cluster_36651	gi|297806227|ref|XP_002870997.1| ubiquitin-protein ligase 4 [Arabidopsis lyrata subsp. lyrata]gi|297316834|gb|EFH47256.1| ubiquitin-protein ligase 4 [Arabidopsis lyrata subsp. lyrata]
Cluster_38621	gi|297806319|ref|XP_002871043.1| hypothetical protein ARALYDRAFT_487132 [Arabidopsis lyrata subsp. lyrata]gi|297316880|gb|EFH47302.1| hypothetical protein ARALYDRAFT_487132 [Arabidopsis lyrata subsp. lyrata]
Cluster_18668	gi|297806421|ref|XP_002871094.1| hypothetical protein ARALYDRAFT_487226 [Arabidopsis lyrata subsp. lyrata]gi|297316931|gb|EFH47353.1| hypothetical protein ARALYDRAFT_487226 [Arabidopsis lyrata subsp. lyrata]
Cluster_45983	gi|297806523|ref|XP_002871145.1| hypothetical protein ARALYDRAFT_908428 [Arabidopsis lyrata subsp. lyrata]gi|297316982|gb|EFH47404.1| hypothetical protein ARALYDRAFT_908428 [Arabidopsis lyrata subsp. lyrata]
Cluster_56265	gi|297806653|ref|XP_002871210.1| hypothetical protein ARALYDRAFT_908552 [Arabidopsis lyrata subsp. lyrata]gi|297317047|gb|EFH47469.1| hypothetical protein ARALYDRAFT_908552 [Arabidopsis lyrata subsp. lyrata]
Cluster_33265	gi|297806757|ref|XP_002871262.1| predicted protein [Arabidopsis lyrata subsp. lyrata]gi|297317099|gb|EFH47521.1| predicted protein [Arabidopsis lyrata subsp. lyrata]
Cluster_13640	gi|297806949|ref|XP_002871358.1| hypothetical protein ARALYDRAFT_325471 [Arabidopsis lyrata subsp. lyrata]gi|297317195|gb|EFH47617.1| hypothetical protein ARALYDRAFT_325471 [Arabidopsis lyrata subsp. lyrata]
Cluster_13387	gi|297806949|ref|XP_002871358.1| hypothetical protein ARALYDRAFT_325471 [Arabidopsis lyrata subsp. lyrata]gi|297317195|gb|EFH47617.1| hypothetical protein ARALYDRAFT_325471 [Arabidopsis lyrata subsp. lyrata]
Cluster_54289	gi|297806997|ref|XP_002871382.1| hypothetical protein ARALYDRAFT_908912 [Arabidopsis lyrata subsp. lyrata]gi|297317219|gb|EFH47641.1| hypothetical protein ARALYDRAFT_908912 [Arabidopsis lyrata subsp. lyrata]
Cluster_115103	gi|297807391|ref|XP_002871579.1| hypothetical protein ARALYDRAFT_488185 [Arabidopsis lyrata subsp. lyrata]gi|297317416|gb|EFH47838.1| hypothetical protein ARALYDRAFT_488185 [Arabidopsis lyrata subsp. lyrata]
Cluster_26304	gi|297807717|ref|XP_002871742.1| hypothetical protein ARALYDRAFT_488554 [Arabidopsis lyrata subsp. lyrata]gi|297317579|gb|EFH48001.1| hypothetical protein ARALYDRAFT_488554 [Arabidopsis lyrata subsp. lyrata]
Cluster_72822	gi|297807845|ref|XP_002871806.1| hypothetical protein ARALYDRAFT_488683 [Arabidopsis lyrata subsp. lyrata]gi|297317643|gb|EFH48065.1| hypothetical protein ARALYDRAFT_488683 [Arabidopsis lyrata subsp. lyrata]
Cluster_50015	gi|297808003|ref|XP_002871885.1| hypothetical protein ARALYDRAFT_488833 [Arabidopsis lyrata subsp. lyrata]gi|297317722|gb|EFH48144.1| hypothetical protein ARALYDRAFT_488833 [Arabidopsis lyrata subsp. lyrata]
Cluster_87692	gi|297808657|ref|XP_002872212.1| hypothetical protein ARALYDRAFT_489476 [Arabidopsis lyrata subsp. lyrata]gi|297318049|gb|EFH48471.1| hypothetical protein ARALYDRAFT_489476 [Arabidopsis lyrata subsp. lyrata]
Cluster_29667	gi|297808657|ref|XP_002872212.1| hypothetical protein ARALYDRAFT_489476 [Arabidopsis lyrata subsp. lyrata]gi|297318049|gb|EFH48471.1| hypothetical protein ARALYDRAFT_489476 [Arabidopsis lyrata subsp. lyrata]
Cluster_32474	gi|297809309|ref|XP_002872538.1| hypothetical protein ARALYDRAFT_489926 [Arabidopsis lyrata subsp. lyrata]gi|297318375|gb|EFH48797.1| hypothetical protein ARALYDRAFT_489926 [Arabidopsis lyrata subsp. lyrata]
Cluster_112870	gi|297809339|ref|XP_002872553.1| hypothetical protein ARALYDRAFT_489953 [Arabidopsis lyrata subsp. lyrata]gi|297318390|gb|EFH48812.1| hypothetical protein ARALYDRAFT_489953 [Arabidopsis lyrata subsp. lyrata]
Cluster_61518	gi|297809557|ref|XP_002872662.1| hypothetical protein ARALYDRAFT_490061 [Arabidopsis lyrata subsp. lyrata]gi|297318499|gb|EFH48921.1| hypothetical protein ARALYDRAFT_490061 [Arabidopsis lyrata subsp. lyrata]
Cluster_90735	gi|297810567|ref|XP_002873167.1| ACT domain-containing protein [Arabidopsis lyrata subsp. lyrata]gi|297319004|gb|EFH49426.1| ACT domain-containing protein [Arabidopsis lyrata subsp. lyrata]
Cluster_55708	gi|297810667|ref|XP_002873217.1| signal recognition particle binding protein [Arabidopsis lyrata subsp. lyrata]gi|297319054|gb|EFH49476.1| signal recognition particle binding protein [Arabidopsis lyrata subsp. lyrata]
Cluster_57979	gi|297810999|ref|XP_002873383.1| hypothetical protein ARALYDRAFT_908859 [Arabidopsis lyrata subsp. lyrata]gi|297319220|gb|EFH49642.1| hypothetical protein ARALYDRAFT_908859 [Arabidopsis lyrata subsp. lyrata]
Cluster_70269	gi|297811155|ref|XP_002873461.1| hypothetical protein ARALYDRAFT_909004 [Arabidopsis lyrata subsp. lyrata]gi|297319298|gb|EFH49720.1| hypothetical protein ARALYDRAFT_909004 [Arabidopsis lyrata subsp. lyrata]
Cluster_95638	gi|297811515|ref|XP_002873641.1| hypothetical protein ARALYDRAFT_488220 [Arabidopsis lyrata subsp. lyrata]gi|297319478|gb|EFH49900.1| hypothetical protein ARALYDRAFT_488220 [Arabidopsis lyrata subsp. lyrata]
Cluster_78363	gi|297811523|ref|XP_002873645.1| mitochondrial phosphate transporter [Arabidopsis lyrata subsp. lyrata]gi|297319482|gb|EFH49904.1| mitochondrial phosphate transporter [Arabidopsis lyrata subsp. lyrata]
Cluster_62480	gi|297811555|ref|XP_002873661.1| hypothetical protein ARALYDRAFT_488277 [Arabidopsis lyrata subsp. lyrata]gi|297319498|gb|EFH49920.1| hypothetical protein ARALYDRAFT_488277 [Arabidopsis lyrata subsp. lyrata]
Cluster_22674	gi|297811635|ref|XP_002873701.1| hypothetical protein ARALYDRAFT_488346 [Arabidopsis lyrata subsp. lyrata]gi|297319538|gb|EFH49960.1| hypothetical protein ARALYDRAFT_488346 [Arabidopsis lyrata subsp. lyrata]
Cluster_62888	gi|297811851|ref|XP_002873809.1| predicted protein [Arabidopsis lyrata subsp. lyrata]gi|297319646|gb|EFH50068.1| predicted protein [Arabidopsis lyrata subsp. lyrata]
Cluster_16638	gi|297812041|ref|XP_002873904.1| GTP1/OBG family protein [Arabidopsis lyrata subsp. lyrata]gi|297319741|gb|EFH50163.1| GTP1/OBG family protein [Arabidopsis lyrata subsp. lyrata]
Cluster_50163	gi|297812303|ref|XP_002874035.1| YGGT family protein [Arabidopsis lyrata subsp. lyrata]gi|297319872|gb|EFH50294.1| YGGT family protein [Arabidopsis lyrata subsp. lyrata]
Cluster_119622	gi|297812321|ref|XP_002874044.1| hypothetical protein ARALYDRAFT_489058 [Arabidopsis lyrata subsp. lyrata]gi|297319881|gb|EFH50303.1| hypothetical protein ARALYDRAFT_489058 [Arabidopsis lyrata subsp. lyrata]
Cluster_41222	gi|297812399|ref|XP_002874083.1| hypothetical protein ARALYDRAFT_489123 [Arabidopsis lyrata subsp. lyrata]gi|297319920|gb|EFH50342.1| hypothetical protein ARALYDRAFT_489123 [Arabidopsis lyrata subsp. lyrata]
Cluster_42259	gi|297812399|ref|XP_002874083.1| hypothetical protein ARALYDRAFT_489123 [Arabidopsis lyrata subsp. lyrata]gi|297319920|gb|EFH50342.1| hypothetical protein ARALYDRAFT_489123 [Arabidopsis lyrata subsp. lyrata]
Cluster_58952	gi|297812963|ref|XP_002874365.1| EMB2473 [Arabidopsis lyrata subsp. lyrata]gi|297320202|gb|EFH50624.1| EMB2473 [Arabidopsis lyrata subsp. lyrata]
Cluster_59125	"gi|297813135|ref|XP_002874451.1| GDP-D-mannose 3',5'-epimerase [Arabidopsis lyrata subsp. lyrata]gi|297320288|gb|EFH50710.1| GDP-D-mannose 3',5'-epimerase [Arabidopsis lyrata subsp. lyrata]"
Cluster_37533	gi|297813655|ref|XP_002874711.1| hypothetical protein ARALYDRAFT_327304 [Arabidopsis lyrata subsp. lyrata]gi|297320548|gb|EFH50970.1| hypothetical protein ARALYDRAFT_327304 [Arabidopsis lyrata subsp. lyrata]
Cluster_51488	gi|297814029|ref|XP_002874898.1| transducin family protein [Arabidopsis lyrata subsp. lyrata]gi|297320735|gb|EFH51157.1| transducin family protein [Arabidopsis lyrata subsp. lyrata]
Cluster_37024	gi|297814049|ref|XP_002874908.1| hypothetical protein ARALYDRAFT_490304 [Arabidopsis lyrata subsp. lyrata]gi|297320745|gb|EFH51167.1| hypothetical protein ARALYDRAFT_490304 [Arabidopsis lyrata subsp. lyrata]
Cluster_36943	gi|297814095|ref|XP_002874931.1| ATXDH1 [Arabidopsis lyrata subsp. lyrata]gi|297320768|gb|EFH51190.1| ATXDH1 [Arabidopsis lyrata subsp. lyrata]
Cluster_29633	gi|297814095|ref|XP_002874931.1| ATXDH1 [Arabidopsis lyrata subsp. lyrata]gi|297320768|gb|EFH51190.1| ATXDH1 [Arabidopsis lyrata subsp. lyrata]
Cluster_98585	gi|297814335|ref|XP_002875051.1| hypothetical protein ARALYDRAFT_490565 [Arabidopsis lyrata subsp. lyrata]gi|297320888|gb|EFH51310.1| hypothetical protein ARALYDRAFT_490565 [Arabidopsis lyrata subsp. lyrata]
Cluster_63535	"gi|297815022|ref|XP_002875394.1| LOB domain-containing protein 25 [Arabidopsis lyrata subsp. lyrata]gi|297321232|gb|EFH51653.1| LOB domain-containing protein 25, partial [Arabidopsis lyrata subsp. lyrata]"
Cluster_20215	gi|297815618|ref|XP_002875692.1| predicted protein [Arabidopsis lyrata subsp. lyrata]gi|297321530|gb|EFH51951.1| predicted protein [Arabidopsis lyrata subsp. lyrata]
Cluster_9160	gi|297815872|ref|XP_002875819.1| predicted protein [Arabidopsis lyrata subsp. lyrata]gi|297321657|gb|EFH52078.1| predicted protein [Arabidopsis lyrata subsp. lyrata]
Cluster_67668	gi|297816576|ref|XP_002876171.1| kcbp-interacting protein kinase [Arabidopsis lyrata subsp. lyrata]gi|297322009|gb|EFH52430.1| kcbp-interacting protein kinase [Arabidopsis lyrata subsp. lyrata]
Cluster_35648	gi|297817170|ref|XP_002876468.1| hypothetical protein ARALYDRAFT_486308 [Arabidopsis lyrata subsp. lyrata]gi|297322306|gb|EFH52727.1| hypothetical protein ARALYDRAFT_486308 [Arabidopsis lyrata subsp. lyrata]
Cluster_19250	gi|297817318|ref|XP_002876542.1| hypothetical protein ARALYDRAFT_907545 [Arabidopsis lyrata subsp. lyrata]gi|297322380|gb|EFH52801.1| hypothetical protein ARALYDRAFT_907545 [Arabidopsis lyrata subsp. lyrata]
Cluster_38935	gi|297817394|ref|XP_002876580.1| hypothetical protein ARALYDRAFT_486548 [Arabidopsis lyrata subsp. lyrata]gi|297322418|gb|EFH52839.1| hypothetical protein ARALYDRAFT_486548 [Arabidopsis lyrata subsp. lyrata]
Cluster_9820	gi|297817688|ref|XP_002876727.1| hypothetical protein ARALYDRAFT_486866 [Arabidopsis lyrata subsp. lyrata]gi|297322565|gb|EFH52986.1| hypothetical protein ARALYDRAFT_486866 [Arabidopsis lyrata subsp. lyrata]
Cluster_6756	gi|297817688|ref|XP_002876727.1| hypothetical protein ARALYDRAFT_486866 [Arabidopsis lyrata subsp. lyrata]gi|297322565|gb|EFH52986.1| hypothetical protein ARALYDRAFT_486866 [Arabidopsis lyrata subsp. lyrata]
Cluster_10247	gi|297817846|ref|XP_002876806.1| hypothetical protein ARALYDRAFT_322561 [Arabidopsis lyrata subsp. lyrata]gi|297322644|gb|EFH53065.1| hypothetical protein ARALYDRAFT_322561 [Arabidopsis lyrata subsp. lyrata]
Cluster_25474	gi|297817846|ref|XP_002876806.1| hypothetical protein ARALYDRAFT_322561 [Arabidopsis lyrata subsp. lyrata]gi|297322644|gb|EFH53065.1| hypothetical protein ARALYDRAFT_322561 [Arabidopsis lyrata subsp. lyrata]
Cluster_9741	gi|297817846|ref|XP_002876806.1| hypothetical protein ARALYDRAFT_322561 [Arabidopsis lyrata subsp. lyrata]gi|297322644|gb|EFH53065.1| hypothetical protein ARALYDRAFT_322561 [Arabidopsis lyrata subsp. lyrata]
Cluster_8901	gi|297817892|ref|XP_002876829.1| hypothetical protein ARALYDRAFT_484186 [Arabidopsis lyrata subsp. lyrata]gi|297322667|gb|EFH53088.1| hypothetical protein ARALYDRAFT_484186 [Arabidopsis lyrata subsp. lyrata]
Cluster_31939	gi|297818092|ref|XP_002876929.1| hypothetical protein ARALYDRAFT_904748 [Arabidopsis lyrata subsp. lyrata]gi|297322767|gb|EFH53188.1| hypothetical protein ARALYDRAFT_904748 [Arabidopsis lyrata subsp. lyrata]
Cluster_88530	gi|297818266|ref|XP_002877016.1| hypothetical protein ARALYDRAFT_484491 [Arabidopsis lyrata subsp. lyrata]gi|297322854|gb|EFH53275.1| hypothetical protein ARALYDRAFT_484491 [Arabidopsis lyrata subsp. lyrata]
Cluster_77677	gi|297818776|ref|XP_002877271.1| ARID/BRIGHT DNA-binding domain-containing protein [Arabidopsis lyrata subsp. lyrata]gi|297323109|gb|EFH53530.1| ARID/BRIGHT DNA-binding domain-containing protein [Arabidopsis lyrata subsp. lyrata]
Cluster_38276	gi|297819436|ref|XP_002877601.1| predicted protein [Arabidopsis lyrata subsp. lyrata]gi|297323439|gb|EFH53860.1| predicted protein [Arabidopsis lyrata subsp. lyrata]
Cluster_87684	gi|297819578|ref|XP_002877672.1| hypothetical protein ARALYDRAFT_485298 [Arabidopsis lyrata subsp. lyrata]gi|297323510|gb|EFH53931.1| hypothetical protein ARALYDRAFT_485298 [Arabidopsis lyrata subsp. lyrata]
Cluster_112787	gi|297820072|ref|XP_002877919.1| 60S ribosomal protein L12 [Arabidopsis lyrata subsp. lyrata]gi|727445162|ref|XP_010504106.1| PREDICTED: 60S ribosomal protein L12-2 [Camelina sativa]gi|727467881|ref|XP_010515833.1| PREDICTED: 60S ribosomal protein L12-2 [Camelina sativa]gi|727501940|ref|XP_010426990.1| PREDICTED: 60S ribosomal protein L12-2 [Camelina sativa]gi|922502088|ref|XP_013588503.1| PREDICTED: 60S ribosomal protein L12-2-like [Brassica oleracea var. oleracea]gi|923556359|ref|XP_013738294.1| PREDICTED: 60S ribosomal protein L12-2-like [Brassica napus]gi|923629215|ref|XP_013750028.1| PREDICTED: 60S ribosomal protein L12-2-like isoform X1 [Brassica napus]gi|923629217|ref|XP_013750029.1| PREDICTED: 60S ribosomal protein L12-2-like isoform X2 [Brassica napus]gi|923629219|ref|XP_013750030.1| PREDICTED: 60S ribosomal protein L12-2-like isoform X3 [Brassica napus]gi|923662314|ref|XP_013647924.1| PREDICTED: 60S ribosomal protein L12-2-like [Brassica napus]gi|923922086|ref|XP_013730253.1| PREDICTED: 60S ribosomal protein L12-2-like [Brassica napus]gi|297323757|gb|EFH54178.1| 60S ribosomal protein L12 [Arabidopsis lyrata subsp. lyrata]gi|674875946|emb|CDY56698.1| BnaCnng31050D [Brassica napus]gi|674879386|emb|CDY52760.1| BnaA07g37750D [Brassica napus]gi|674919839|emb|CDY13296.1| BnaC06g14610D [Brassica napus]
Cluster_40357	gi|297820850|ref|XP_002878308.1| hypothetical protein ARALYDRAFT_486467 [Arabidopsis lyrata subsp. lyrata]gi|297324146|gb|EFH54567.1| hypothetical protein ARALYDRAFT_486467 [Arabidopsis lyrata subsp. lyrata]
Cluster_63581	gi|297821200|ref|XP_002878483.1| 60S ribosomal protein L7A [Arabidopsis lyrata subsp. lyrata]gi|297324321|gb|EFH54742.1| 60S ribosomal protein L7A [Arabidopsis lyrata subsp. lyrata]
Cluster_79175	gi|297821204|ref|XP_002878485.1| zinc ion binding protein [Arabidopsis lyrata subsp. lyrata]gi|297324323|gb|EFH54744.1| zinc ion binding protein [Arabidopsis lyrata subsp. lyrata]
Cluster_68875	"gi|297821941|ref|XP_002878853.1| hypothetical protein ARALYDRAFT_481396 [Arabidopsis lyrata subsp. lyrata]gi|297324692|gb|EFH55112.1| hypothetical protein ARALYDRAFT_481396, partial [Arabidopsis lyrata subsp. lyrata]"
Cluster_48222	gi|297822775|ref|XP_002879270.1| WRKY DNA-binding protein 21 [Arabidopsis lyrata subsp. lyrata]gi|297325109|gb|EFH55529.1| WRKY DNA-binding protein 21 [Arabidopsis lyrata subsp. lyrata]
Cluster_50033	gi|297823147|ref|XP_002879456.1| hypothetical protein ARALYDRAFT_902425 [Arabidopsis lyrata subsp. lyrata]gi|297325295|gb|EFH55715.1| hypothetical protein ARALYDRAFT_902425 [Arabidopsis lyrata subsp. lyrata]
Cluster_60603	gi|297823285|ref|XP_002879525.1| hypothetical protein ARALYDRAFT_482457 [Arabidopsis lyrata subsp. lyrata]gi|297325364|gb|EFH55784.1| hypothetical protein ARALYDRAFT_482457 [Arabidopsis lyrata subsp. lyrata]
Cluster_21303	gi|297824113|ref|XP_002879939.1| predicted protein [Arabidopsis lyrata subsp. lyrata]gi|297325778|gb|EFH56198.1| predicted protein [Arabidopsis lyrata subsp. lyrata]
Cluster_15400	gi|297824497|ref|XP_002880131.1| hypothetical protein ARALYDRAFT_483601 [Arabidopsis lyrata subsp. lyrata]gi|297325970|gb|EFH56390.1| hypothetical protein ARALYDRAFT_483601 [Arabidopsis lyrata subsp. lyrata]
Cluster_31222	gi|297824497|ref|XP_002880131.1| hypothetical protein ARALYDRAFT_483601 [Arabidopsis lyrata subsp. lyrata]gi|297325970|gb|EFH56390.1| hypothetical protein ARALYDRAFT_483601 [Arabidopsis lyrata subsp. lyrata]
Cluster_95229	gi|297824621|ref|XP_002880193.1| armadillo/beta-catenin repeat family protein [Arabidopsis lyrata subsp. lyrata]gi|297326032|gb|EFH56452.1| armadillo/beta-catenin repeat family protein [Arabidopsis lyrata subsp. lyrata]
Cluster_33557	gi|297824833|ref|XP_002880299.1| cp12 domain-containing protein 1 [Arabidopsis lyrata subsp. lyrata]gi|297326138|gb|EFH56558.1| cp12 domain-containing protein 1 [Arabidopsis lyrata subsp. lyrata]
Cluster_78648	gi|297824833|ref|XP_002880299.1| cp12 domain-containing protein 1 [Arabidopsis lyrata subsp. lyrata]gi|297326138|gb|EFH56558.1| cp12 domain-containing protein 1 [Arabidopsis lyrata subsp. lyrata]
Cluster_88941	gi|297824913|ref|XP_002880339.1| hypothetical protein ARALYDRAFT_904279 [Arabidopsis lyrata subsp. lyrata]gi|297326178|gb|EFH56598.1| hypothetical protein ARALYDRAFT_904279 [Arabidopsis lyrata subsp. lyrata]
Cluster_59462	gi|297824991|ref|XP_002880378.1| hypothetical protein ARALYDRAFT_481008 [Arabidopsis lyrata subsp. lyrata]gi|297326217|gb|EFH56637.1| hypothetical protein ARALYDRAFT_481008 [Arabidopsis lyrata subsp. lyrata]
Cluster_13337	gi|297825187|ref|XP_002880476.1| hypothetical protein ARALYDRAFT_343858 [Arabidopsis lyrata subsp. lyrata]gi|297326315|gb|EFH56735.1| hypothetical protein ARALYDRAFT_343858 [Arabidopsis lyrata subsp. lyrata]
Cluster_14657	gi|297825629|ref|XP_002880697.1| hypothetical protein ARALYDRAFT_901221 [Arabidopsis lyrata subsp. lyrata]gi|297326536|gb|EFH56956.1| hypothetical protein ARALYDRAFT_901221 [Arabidopsis lyrata subsp. lyrata]
Cluster_20853	gi|297825815|ref|XP_002880790.1| ania-6a type cyclin [Arabidopsis lyrata subsp. lyrata]gi|297326629|gb|EFH57049.1| ania-6a type cyclin [Arabidopsis lyrata subsp. lyrata]
Cluster_118112	gi|297827583|ref|XP_002881674.1| dehydration-responsive family protein [Arabidopsis lyrata subsp. lyrata]gi|297327513|gb|EFH57933.1| dehydration-responsive family protein [Arabidopsis lyrata subsp. lyrata]
Cluster_67608	gi|297827591|ref|XP_002881678.1| hypothetical protein ARALYDRAFT_903237 [Arabidopsis lyrata subsp. lyrata]gi|297327517|gb|EFH57937.1| hypothetical protein ARALYDRAFT_903237 [Arabidopsis lyrata subsp. lyrata]
Cluster_54839	gi|297827861|ref|XP_002881813.1| seven in absentia family protein [Arabidopsis lyrata subsp. lyrata]gi|297327652|gb|EFH58072.1| seven in absentia family protein [Arabidopsis lyrata subsp. lyrata]
Cluster_4223	gi|297828187|ref|XP_002881976.1| hypothetical protein ARALYDRAFT_483599 [Arabidopsis lyrata subsp. lyrata]gi|297327815|gb|EFH58235.1| hypothetical protein ARALYDRAFT_483599 [Arabidopsis lyrata subsp. lyrata]
Cluster_51353	gi|297828335|ref|XP_002882050.1| hypothetical protein ARALYDRAFT_904061 [Arabidopsis lyrata subsp. lyrata]gi|297327889|gb|EFH58309.1| hypothetical protein ARALYDRAFT_904061 [Arabidopsis lyrata subsp. lyrata]
Cluster_91397	gi|297828592|ref|XP_002882178.1| hypothetical protein ARALYDRAFT_477371 [Arabidopsis lyrata subsp. lyrata]gi|297328018|gb|EFH58437.1| hypothetical protein ARALYDRAFT_477371 [Arabidopsis lyrata subsp. lyrata]
Cluster_120164	gi|297828774|ref|XP_002882269.1| hypothetical protein ARALYDRAFT_477551 [Arabidopsis lyrata subsp. lyrata]gi|297328109|gb|EFH58528.1| hypothetical protein ARALYDRAFT_477551 [Arabidopsis lyrata subsp. lyrata]
Cluster_79583	gi|297829002|ref|XP_002882383.1| 40S ribosomal protein S24 [Arabidopsis lyrata subsp. lyrata]gi|297328223|gb|EFH58642.1| 40S ribosomal protein S24 [Arabidopsis lyrata subsp. lyrata]
Cluster_50841	gi|297829340|ref|XP_002882552.1| hypothetical protein ARALYDRAFT_478119 [Arabidopsis lyrata subsp. lyrata]gi|297328392|gb|EFH58811.1| hypothetical protein ARALYDRAFT_478119 [Arabidopsis lyrata subsp. lyrata]
Cluster_9956	gi|297829448|ref|XP_002882606.1| hypothetical protein ARALYDRAFT_478226 [Arabidopsis lyrata subsp. lyrata]gi|297328446|gb|EFH58865.1| hypothetical protein ARALYDRAFT_478226 [Arabidopsis lyrata subsp. lyrata]
Cluster_70650	gi|297830018|ref|XP_002882891.1| ATMPK19 [Arabidopsis lyrata subsp. lyrata]gi|297328731|gb|EFH59150.1| ATMPK19 [Arabidopsis lyrata subsp. lyrata]
Cluster_83265	gi|297830542|ref|XP_002883153.1| hypothetical protein ARALYDRAFT_898258 [Arabidopsis lyrata subsp. lyrata]gi|297328993|gb|EFH59412.1| hypothetical protein ARALYDRAFT_898258 [Arabidopsis lyrata subsp. lyrata]
Cluster_43325	gi|297830588|ref|XP_002883176.1| hypothetical protein ARALYDRAFT_318692 [Arabidopsis lyrata subsp. lyrata]gi|297329016|gb|EFH59435.1| hypothetical protein ARALYDRAFT_318692 [Arabidopsis lyrata subsp. lyrata]
Cluster_64093	gi|297830940|ref|XP_002883352.1| hypothetical protein ARALYDRAFT_479742 [Arabidopsis lyrata subsp. lyrata]gi|297329192|gb|EFH59611.1| hypothetical protein ARALYDRAFT_479742 [Arabidopsis lyrata subsp. lyrata]
Cluster_34524	gi|297831076|ref|XP_002883420.1| hypothetical protein ARALYDRAFT_479845 [Arabidopsis lyrata subsp. lyrata]gi|297329260|gb|EFH59679.1| hypothetical protein ARALYDRAFT_479845 [Arabidopsis lyrata subsp. lyrata]
Cluster_6602	gi|297831108|ref|XP_002883436.1| hypothetical protein ARALYDRAFT_479868 [Arabidopsis lyrata subsp. lyrata]gi|297329276|gb|EFH59695.1| hypothetical protein ARALYDRAFT_479868 [Arabidopsis lyrata subsp. lyrata]
Cluster_20593	gi|297831108|ref|XP_002883436.1| hypothetical protein ARALYDRAFT_479868 [Arabidopsis lyrata subsp. lyrata]gi|297329276|gb|EFH59695.1| hypothetical protein ARALYDRAFT_479868 [Arabidopsis lyrata subsp. lyrata]
Cluster_2877	gi|297831122|ref|XP_002883443.1| hypothetical protein ARALYDRAFT_342502 [Arabidopsis lyrata subsp. lyrata]gi|297329283|gb|EFH59702.1| hypothetical protein ARALYDRAFT_342502 [Arabidopsis lyrata subsp. lyrata]
Cluster_55328	gi|297831360|ref|XP_002883562.1| hypothetical protein ARALYDRAFT_479998 [Arabidopsis lyrata subsp. lyrata]gi|297329402|gb|EFH59821.1| hypothetical protein ARALYDRAFT_479998 [Arabidopsis lyrata subsp. lyrata]
Cluster_39378	gi|297833944|ref|XP_002884854.1| hypothetical protein ARALYDRAFT_897364 [Arabidopsis lyrata subsp. lyrata]gi|297330694|gb|EFH61113.1| hypothetical protein ARALYDRAFT_897364 [Arabidopsis lyrata subsp. lyrata]
Cluster_65600	gi|297834038|ref|XP_002884901.1| ATELC [Arabidopsis lyrata subsp. lyrata]gi|297330741|gb|EFH61160.1| ATELC [Arabidopsis lyrata subsp. lyrata]
Cluster_69365	gi|297834038|ref|XP_002884901.1| ATELC [Arabidopsis lyrata subsp. lyrata]gi|297330741|gb|EFH61160.1| ATELC [Arabidopsis lyrata subsp. lyrata]
Cluster_15105	gi|297834260|ref|XP_002885012.1| ATEXO70D3 [Arabidopsis lyrata subsp. lyrata]gi|297330852|gb|EFH61271.1| ATEXO70D3 [Arabidopsis lyrata subsp. lyrata]
Cluster_76557	gi|297834326|ref|XP_002885045.1| nine-cis-epoxycarotenoid dioxygenase3 [Arabidopsis lyrata subsp. lyrata]gi|297330885|gb|EFH61304.1| nine-cis-epoxycarotenoid dioxygenase3 [Arabidopsis lyrata subsp. lyrata]
Cluster_74990	gi|297834478|ref|XP_002885121.1| hypothetical protein ARALYDRAFT_479052 [Arabidopsis lyrata subsp. lyrata]gi|297330961|gb|EFH61380.1| hypothetical protein ARALYDRAFT_479052 [Arabidopsis lyrata subsp. lyrata]
Cluster_30233	gi|297834790|ref|XP_002885277.1| hypothetical protein ARALYDRAFT_318635 [Arabidopsis lyrata subsp. lyrata]gi|297331117|gb|EFH61536.1| hypothetical protein ARALYDRAFT_318635 [Arabidopsis lyrata subsp. lyrata]
Cluster_48144	gi|297834790|ref|XP_002885277.1| hypothetical protein ARALYDRAFT_318635 [Arabidopsis lyrata subsp. lyrata]gi|297331117|gb|EFH61536.1| hypothetical protein ARALYDRAFT_318635 [Arabidopsis lyrata subsp. lyrata]
Cluster_50381	gi|297834790|ref|XP_002885277.1| hypothetical protein ARALYDRAFT_318635 [Arabidopsis lyrata subsp. lyrata]gi|297331117|gb|EFH61536.1| hypothetical protein ARALYDRAFT_318635 [Arabidopsis lyrata subsp. lyrata]
Cluster_30636	gi|297834956|ref|XP_002885360.1| hypothetical protein ARALYDRAFT_479545 [Arabidopsis lyrata subsp. lyrata]gi|297331200|gb|EFH61619.1| hypothetical protein ARALYDRAFT_479545 [Arabidopsis lyrata subsp. lyrata]
Cluster_73589	gi|297835264|ref|XP_002885514.1| hypothetical protein ARALYDRAFT_898737 [Arabidopsis lyrata subsp. lyrata]gi|297331354|gb|EFH61773.1| hypothetical protein ARALYDRAFT_898737 [Arabidopsis lyrata subsp. lyrata]
Cluster_74969	gi|297835814|ref|XP_002885789.1| Lhcb2 protein [Arabidopsis lyrata subsp. lyrata]gi|297331629|gb|EFH62048.1| Lhcb2 protein [Arabidopsis lyrata subsp. lyrata]
Cluster_58550	gi|297836330|ref|XP_002886047.1| hypothetical protein ARALYDRAFT_480536 [Arabidopsis lyrata subsp. lyrata]gi|727417782|ref|XP_010415277.1| PREDICTED: transmembrane protein 230-like [Camelina sativa]gi|727636743|ref|XP_010489489.1| PREDICTED: transmembrane protein 230-like [Camelina sativa]gi|297331887|gb|EFH62306.1| hypothetical protein ARALYDRAFT_480536 [Arabidopsis lyrata subsp. lyrata]
Cluster_49213	gi|297836836|ref|XP_002886300.1| hypothetical protein ARALYDRAFT_900440 [Arabidopsis lyrata subsp. lyrata]gi|297332140|gb|EFH62559.1| hypothetical protein ARALYDRAFT_900440 [Arabidopsis lyrata subsp. lyrata]
Cluster_14399	gi|297837447|ref|XP_002886605.1| protein binding protein [Arabidopsis lyrata subsp. lyrata]gi|297332446|gb|EFH62864.1| protein binding protein [Arabidopsis lyrata subsp. lyrata]
Cluster_98568	gi|297837479|ref|XP_002886621.1| predicted protein [Arabidopsis lyrata subsp. lyrata]gi|297332462|gb|EFH62880.1| predicted protein [Arabidopsis lyrata subsp. lyrata]
Cluster_107576	gi|297837521|ref|XP_002886642.1| hypothetical protein ARALYDRAFT_893546 [Arabidopsis lyrata subsp. lyrata]gi|297332483|gb|EFH62901.1| hypothetical protein ARALYDRAFT_893546 [Arabidopsis lyrata subsp. lyrata]
Cluster_5944	gi|297838375|ref|XP_002887069.1| hypothetical protein ARALYDRAFT_338900 [Arabidopsis lyrata subsp. lyrata]gi|297332910|gb|EFH63328.1| hypothetical protein ARALYDRAFT_338900 [Arabidopsis lyrata subsp. lyrata]
Cluster_21545	gi|297838433|ref|XP_002887098.1| hypothetical protein ARALYDRAFT_475801 [Arabidopsis lyrata subsp. lyrata]gi|297332939|gb|EFH63357.1| hypothetical protein ARALYDRAFT_475801 [Arabidopsis lyrata subsp. lyrata]
Cluster_81971	gi|297839073|ref|XP_002887418.1| hypothetical protein ARALYDRAFT_895064 [Arabidopsis lyrata subsp. lyrata]gi|297333259|gb|EFH63677.1| hypothetical protein ARALYDRAFT_895064 [Arabidopsis lyrata subsp. lyrata]
Cluster_6202	gi|297839579|ref|XP_002887671.1| hypothetical protein ARALYDRAFT_476877 [Arabidopsis lyrata subsp. lyrata]gi|297333512|gb|EFH63930.1| hypothetical protein ARALYDRAFT_476877 [Arabidopsis lyrata subsp. lyrata]
Cluster_7260	gi|297840943|ref|XP_002888353.1| hypothetical protein ARALYDRAFT_893970 [Arabidopsis lyrata subsp. lyrata]gi|297334194|gb|EFH64612.1| hypothetical protein ARALYDRAFT_893970 [Arabidopsis lyrata subsp. lyrata]
Cluster_3092	gi|297840943|ref|XP_002888353.1| hypothetical protein ARALYDRAFT_893970 [Arabidopsis lyrata subsp. lyrata]gi|297334194|gb|EFH64612.1| hypothetical protein ARALYDRAFT_893970 [Arabidopsis lyrata subsp. lyrata]
Cluster_89138	gi|297841979|ref|XP_002888871.1| hypothetical protein ARALYDRAFT_895089 [Arabidopsis lyrata subsp. lyrata]gi|297334712|gb|EFH65130.1| hypothetical protein ARALYDRAFT_895089 [Arabidopsis lyrata subsp. lyrata]
Cluster_78895	gi|297842123|ref|XP_002888943.1| hypothetical protein ARALYDRAFT_895235 [Arabidopsis lyrata subsp. lyrata]gi|297334784|gb|EFH65202.1| hypothetical protein ARALYDRAFT_895235 [Arabidopsis lyrata subsp. lyrata]
Cluster_73597	gi|297842157|ref|XP_002888960.1| hypothetical protein ARALYDRAFT_895270 [Arabidopsis lyrata subsp. lyrata]gi|297334801|gb|EFH65219.1| hypothetical protein ARALYDRAFT_895270 [Arabidopsis lyrata subsp. lyrata]
Cluster_55128	gi|297842165|ref|XP_002888964.1| sulfotransferase family protein [Arabidopsis lyrata subsp. lyrata]gi|297334805|gb|EFH65223.1| sulfotransferase family protein [Arabidopsis lyrata subsp. lyrata]
Cluster_47458	gi|297842717|ref|XP_002889240.1| EMB1135 [Arabidopsis lyrata subsp. lyrata]gi|297335081|gb|EFH65499.1| EMB1135 [Arabidopsis lyrata subsp. lyrata]
Cluster_73398	gi|297842954|ref|XP_002889358.1| peptidase [Arabidopsis lyrata subsp. lyrata]gi|297335200|gb|EFH65617.1| peptidase [Arabidopsis lyrata subsp. lyrata]
Cluster_27554	gi|297843360|ref|XP_002889561.1| hypothetical protein ARALYDRAFT_470580 [Arabidopsis lyrata subsp. lyrata]gi|297335403|gb|EFH65820.1| hypothetical protein ARALYDRAFT_470580 [Arabidopsis lyrata subsp. lyrata]
Cluster_71210	gi|297844378|ref|XP_002890070.1| GAGA-binding transcriptional activator [Arabidopsis lyrata subsp. lyrata]gi|297335912|gb|EFH66329.1| GAGA-binding transcriptional activator [Arabidopsis lyrata subsp. lyrata]
Cluster_12322	gi|297844622|ref|XP_002890192.1| hypothetical protein ARALYDRAFT_471888 [Arabidopsis lyrata subsp. lyrata]gi|297336034|gb|EFH66451.1| hypothetical protein ARALYDRAFT_471888 [Arabidopsis lyrata subsp. lyrata]
Cluster_28478	gi|297844754|ref|XP_002890258.1| hypothetical protein ARALYDRAFT_312763 [Arabidopsis lyrata subsp. lyrata]gi|297336100|gb|EFH66517.1| hypothetical protein ARALYDRAFT_312763 [Arabidopsis lyrata subsp. lyrata]
Cluster_48785	"gi|297845042|ref|XP_002890402.1| hypothetical protein ARALYDRAFT_472304 [Arabidopsis lyrata subsp. lyrata]gi|297336244|gb|EFH66661.1| hypothetical protein ARALYDRAFT_472304, partial [Arabidopsis lyrata subsp. lyrata]"
Cluster_79924	gi|297845444|ref|XP_002890603.1| kinase family protein [Arabidopsis lyrata subsp. lyrata]gi|297336445|gb|EFH66862.1| kinase family protein [Arabidopsis lyrata subsp. lyrata]
Cluster_31885	gi|297845612|ref|XP_002890687.1| hypothetical protein ARALYDRAFT_313379 [Arabidopsis lyrata subsp. lyrata]gi|297336529|gb|EFH66946.1| hypothetical protein ARALYDRAFT_313379 [Arabidopsis lyrata subsp. lyrata]
Cluster_98420	gi|297845690|ref|XP_002890726.1| hypothetical protein ARALYDRAFT_472944 [Arabidopsis lyrata subsp. lyrata]gi|297336568|gb|EFH66985.1| hypothetical protein ARALYDRAFT_472944 [Arabidopsis lyrata subsp. lyrata]
Cluster_26848	gi|297846270|ref|XP_002891016.1| hypothetical protein ARALYDRAFT_890872 [Arabidopsis lyrata subsp. lyrata]gi|297336858|gb|EFH67275.1| hypothetical protein ARALYDRAFT_890872 [Arabidopsis lyrata subsp. lyrata]
Cluster_27640	gi|297846270|ref|XP_002891016.1| hypothetical protein ARALYDRAFT_890872 [Arabidopsis lyrata subsp. lyrata]gi|297336858|gb|EFH67275.1| hypothetical protein ARALYDRAFT_890872 [Arabidopsis lyrata subsp. lyrata]
Cluster_42702	gi|297846680|ref|XP_002891221.1| hypothetical protein ARALYDRAFT_314057 [Arabidopsis lyrata subsp. lyrata]gi|297337063|gb|EFH67480.1| hypothetical protein ARALYDRAFT_314057 [Arabidopsis lyrata subsp. lyrata]
Cluster_3556	gi|297847156|ref|XP_002891459.1| predicted protein [Arabidopsis lyrata subsp. lyrata]gi|297337301|gb|EFH67718.1| predicted protein [Arabidopsis lyrata subsp. lyrata]
Cluster_44733	gi|297848046|ref|XP_002891904.1| hypothetical protein ARALYDRAFT_474734 [Arabidopsis lyrata subsp. lyrata]gi|297337746|gb|EFH68163.1| hypothetical protein ARALYDRAFT_474734 [Arabidopsis lyrata subsp. lyrata]
Cluster_66456	"gi|297848124|ref|XP_002891943.1| hypothetical protein ARALYDRAFT_474784 [Arabidopsis lyrata subsp. lyrata]gi|297337785|gb|EFH68202.1| hypothetical protein ARALYDRAFT_474784, partial [Arabidopsis lyrata subsp. lyrata]"
Cluster_147	gi|297848532|ref|XP_002892147.1| kinase interacting family protein [Arabidopsis lyrata subsp. lyrata]gi|297337989|gb|EFH68406.1| kinase interacting family protein [Arabidopsis lyrata subsp. lyrata]
Cluster_56573	gi|297848706|ref|XP_002892234.1| predicted protein [Arabidopsis lyrata subsp. lyrata]gi|297338076|gb|EFH68493.1| predicted protein [Arabidopsis lyrata subsp. lyrata]
Cluster_32972	gi|297849012|ref|XP_002892387.1| hypothetical protein ARALYDRAFT_311783 [Arabidopsis lyrata subsp. lyrata]gi|297338229|gb|EFH68646.1| hypothetical protein ARALYDRAFT_311783 [Arabidopsis lyrata subsp. lyrata]
Cluster_95339	gi|297849086|ref|XP_002892424.1| T6D22.2 [Arabidopsis lyrata subsp. lyrata]gi|297338266|gb|EFH68683.1| T6D22.2 [Arabidopsis lyrata subsp. lyrata]
Cluster_32902	gi|297849314|ref|XP_002892538.1| glutamyl-tRNA reductase [Arabidopsis lyrata subsp. lyrata]gi|297338380|gb|EFH68797.1| glutamyl-tRNA reductase [Arabidopsis lyrata subsp. lyrata]
Cluster_53985	gi|297849670|ref|XP_002892716.1| hypothetical protein ARALYDRAFT_471437 [Arabidopsis lyrata subsp. lyrata]gi|297338558|gb|EFH68975.1| hypothetical protein ARALYDRAFT_471437 [Arabidopsis lyrata subsp. lyrata]
Cluster_89250	gi|297850024|ref|XP_002892893.1| HSP70B [Arabidopsis lyrata subsp. lyrata]gi|297338735|gb|EFH69152.1| HSP70B [Arabidopsis lyrata subsp. lyrata]
Cluster_39381	gi|297850208|ref|XP_002892985.1| predicted protein [Arabidopsis lyrata subsp. lyrata]gi|297338827|gb|EFH69244.1| predicted protein [Arabidopsis lyrata subsp. lyrata]
Cluster_25406	gi|297850458|ref|XP_002893110.1| hypothetical protein ARALYDRAFT_472271 [Arabidopsis lyrata subsp. lyrata]gi|297338952|gb|EFH69369.1| hypothetical protein ARALYDRAFT_472271 [Arabidopsis lyrata subsp. lyrata]
Cluster_94317	gi|297850566|ref|XP_002893164.1| hypothetical protein ARALYDRAFT_335387 [Arabidopsis lyrata subsp. lyrata]gi|297339006|gb|EFH69423.1| hypothetical protein ARALYDRAFT_335387 [Arabidopsis lyrata subsp. lyrata]
Cluster_15067	gi|297850968|ref|XP_002893365.1| predicted protein [Arabidopsis lyrata subsp. lyrata]gi|297339207|gb|EFH69624.1| predicted protein [Arabidopsis lyrata subsp. lyrata]
Cluster_16731	gi|297850968|ref|XP_002893365.1| predicted protein [Arabidopsis lyrata subsp. lyrata]gi|297339207|gb|EFH69624.1| predicted protein [Arabidopsis lyrata subsp. lyrata]
Cluster_86750	gi|297851404|ref|XP_002893583.1| esterase/lipase/thioesterase family protein [Arabidopsis lyrata subsp. lyrata]gi|297339425|gb|EFH69842.1| esterase/lipase/thioesterase family protein [Arabidopsis lyrata subsp. lyrata]
Cluster_23721	gi|297852170|ref|XP_002893966.1| hypothetical protein ARALYDRAFT_473785 [Arabidopsis lyrata subsp. lyrata]gi|923817926|ref|XP_013693144.1| PREDICTED: ras-related protein RABC1 isoform X1 [Brassica napus]gi|297339808|gb|EFH70225.1| hypothetical protein ARALYDRAFT_473785 [Arabidopsis lyrata subsp. lyrata]
Cluster_32239	gi|297852218|ref|XP_002893990.1| cyclase family protein [Arabidopsis lyrata subsp. lyrata]gi|297339832|gb|EFH70249.1| cyclase family protein [Arabidopsis lyrata subsp. lyrata]
Cluster_45132	gi|297852598|ref|XP_002894180.1| hypothetical protein ARALYDRAFT_891816 [Arabidopsis lyrata subsp. lyrata]gi|297340022|gb|EFH70439.1| hypothetical protein ARALYDRAFT_891816 [Arabidopsis lyrata subsp. lyrata]
Cluster_86397	gi|297852688|ref|XP_002894225.1| hypothetical protein ARALYDRAFT_891918 [Arabidopsis lyrata subsp. lyrata]gi|297340067|gb|EFH70484.1| hypothetical protein ARALYDRAFT_891918 [Arabidopsis lyrata subsp. lyrata]
Cluster_68533	gi|297852890|ref|XP_002894326.1| hypothetical protein ARALYDRAFT_892138 [Arabidopsis lyrata subsp. lyrata]gi|297340168|gb|EFH70585.1| hypothetical protein ARALYDRAFT_892138 [Arabidopsis lyrata subsp. lyrata]
Cluster_31721	gi|297852890|ref|XP_002894326.1| hypothetical protein ARALYDRAFT_892138 [Arabidopsis lyrata subsp. lyrata]gi|297340168|gb|EFH70585.1| hypothetical protein ARALYDRAFT_892138 [Arabidopsis lyrata subsp. lyrata]
Cluster_74837	gi|297853364|ref|XP_002894563.1| predicted protein [Arabidopsis lyrata subsp. lyrata]gi|297340405|gb|EFH70822.1| predicted protein [Arabidopsis lyrata subsp. lyrata]
Cluster_23914	gi|297853508|ref|XP_002894635.1| hypothetical protein ARALYDRAFT_474793 [Arabidopsis lyrata subsp. lyrata]gi|297340477|gb|EFH70894.1| hypothetical protein ARALYDRAFT_474793 [Arabidopsis lyrata subsp. lyrata]
Cluster_105643	"gi|298283545|gb|ADI72892.1| hypothetical protein, partial [Ophiocordyceps unilateralis]"
Cluster_72920	"gi|298283569|gb|ADI72904.1| hypothetical protein, partial [Ophiocordyceps unilateralis]"
Cluster_81930	gi|298706692|emb|CBJ34222.1| conserved unknown protein [Ectocarpus siliculosus]gi|298713886|emb|CBJ33762.1| conserved unknown protein [Ectocarpus siliculosus]
Cluster_113998	gi|298709870|emb|CBJ26210.1| Ribosomal protein S27 [Ectocarpus siliculosus]
Cluster_63836	gi|298713887|emb|CBJ33763.1| conserved unknown protein [Ectocarpus siliculosus]
Cluster_90532	"gi|299816682|gb|EFI83919.1| hypothetical protein HMPREF0556_11507, partial [Listeria grayi DSM 20601]"
Cluster_14372	gi|299929214|gb|ADJ58019.1| fatty acid desaturase 3-N1 [Brassica juncea]
Cluster_68609	gi|300068299|dbj|BAJ10476.1| glyceradehyde-3-phosphate dehydrogenase [Brassica rapa subsp. chinensis]
Cluster_97900	gi|300068299|dbj|BAJ10476.1| glyceradehyde-3-phosphate dehydrogenase [Brassica rapa subsp. chinensis]
Cluster_74825	"gi|300309108|gb|EFJ63628.1| hypothetical protein HMPREF9553_00243, partial [Escherichia coli MS 200-1]gi|412971811|emb|CCJ46477.1| putative uncharacterized protein, partial [Escherichia coli]gi|566288215|gb|ETJ28699.1| ORF16-lacZ fusion protein, partial [Escherichia coli DORA_A_5_14_21]"
Cluster_83338	"gi|300380050|gb|EFJ76613.1| hypothetical protein HMPREF0734_01493, partial [Rothia dentocariosa M567]"
Cluster_80246	gi|300504849|gb|EFK35989.1| thioredoxin [Chryseobacterium gleum ATCC 35910]
Cluster_44334	"gi|301016726|dbj|BAJ11784.1| dehydration responsive protein, partial [Corchorus olitorius]"
Cluster_60378	"gi|301016726|dbj|BAJ11784.1| dehydration responsive protein, partial [Corchorus olitorius]"
Cluster_36002	gi|30102524|gb|AAP21180.1| At3g08610 [Arabidopsis thaliana]
Cluster_16586	gi|301133536|gb|ADK63390.1| C3HC4 type zinc finger protein [Brassica rapa]
Cluster_28296	gi|302138296|gb|ADK94609.1| translation initiation factor eIF(iso)4E.a [Brassica rapa]gi|430007160|gb|AGA20264.1| eukaryotic translation initiation factor eIF(iso)4E.a [Brassica napus]gi|430007162|gb|AGA20265.1| eukaryotic translation initiation factor eIF(iso)4E.a [Brassica napus]
Cluster_81743	gi|302444023|gb|EFL15839.1| conserved hypothetical protein [Streptomyces sp. C]gi|302444667|gb|EFL16483.1| conserved hypothetical protein [Streptomyces sp. C]
Cluster_113466	gi|3024501|sp|Q40193.1|RB11C_LOTJA RecName: Full=Ras-related protein Rab11Cgi|1370146|emb|CAA98179.1| RAB11C [Lotus japonicus]
Cluster_4123	gi|302754310|ref|XP_002960579.1| hypothetical protein SELMODRAFT_164382 [Selaginella moellendorffii]gi|302771598|ref|XP_002969217.1| hypothetical protein SELMODRAFT_91413 [Selaginella moellendorffii]gi|300162693|gb|EFJ29305.1| hypothetical protein SELMODRAFT_91413 [Selaginella moellendorffii]gi|300171518|gb|EFJ38118.1| hypothetical protein SELMODRAFT_164382 [Selaginella moellendorffii]
Cluster_84736	gi|302826567|ref|XP_002994726.1| hypothetical protein SELMODRAFT_139061 [Selaginella moellendorffii]gi|300137035|gb|EFJ04209.1| hypothetical protein SELMODRAFT_139061 [Selaginella moellendorffii]
Cluster_25828	gi|3043532|dbj|BAA25432.1| auxin-binding protein [Raphanus sativus]
Cluster_96679	gi|30677901|ref|NP_849571.1| CBL-interacting serine/threonine-protein kinase 9 [Arabidopsis thaliana]gi|13448037|gb|AAK26845.1|AF339147_1 SOS2-like protein kinase PKS6 [Arabidopsis thaliana]gi|332189124|gb|AEE27245.1| CBL-interacting serine/threonine-protein kinase 9 [Arabidopsis thaliana]
Cluster_51346	gi|30679024|ref|NP_849591.1| arginine methyltransferase 10 [Arabidopsis thaliana]gi|16604456|gb|AAL24234.1| At1g04870/F13M7_12 [Arabidopsis thaliana]gi|332189632|gb|AEE27753.1| protein arginine methyltransferase 10 [Arabidopsis thaliana]
Cluster_118609	gi|30679432|ref|NP_187173.2| heavy-metal-associated domain-containing protein [Arabidopsis thaliana]gi|110742167|dbj|BAE99011.1| hypothetical protein [Arabidopsis thaliana]gi|332640685|gb|AEE74206.1| heavy-metal-associated domain-containing protein [Arabidopsis thaliana]
Cluster_99247	gi|30681474|ref|NP_850016.1| dessication responsive protein [Arabidopsis thaliana]gi|15320408|dbj|BAB63912.1| RD2 protein [Arabidopsis thaliana]gi|330252110|gb|AEC07204.1| dessication responsive protein [Arabidopsis thaliana]
Cluster_25959	"gi|30681642|ref|NP_192844.2| mitochondrially targeted single-stranded DNA binding protein [Arabidopsis thaliana]gi|38258307|sp|Q84J78.1|SSBP_ARATH RecName: Full=Single-stranded DNA-binding protein, mitochondrial; Flags: Precursorgi|28393531|gb|AAO42186.1| unknown protein [Arabidopsis thaliana]gi|28827408|gb|AAO50548.1| unknown protein [Arabidopsis thaliana]gi|34556071|emb|CAE46651.1| single-stranded DNA binding protein [Arabidopsis thaliana]gi|332657567|gb|AEE82967.1| mitochondrially targeted single-stranded DNA binding protein [Arabidopsis thaliana]"
Cluster_71464	gi|30681649|ref|NP_850022.1| aspartate aminotransferase [Arabidopsis thaliana]gi|330252189|gb|AEC07283.1| aspartate aminotransferase [Arabidopsis thaliana]
Cluster_94172	gi|30681870|ref|NP_850033.1| serine carboxypeptidase-like 12 [Arabidopsis thaliana]gi|330252280|gb|AEC07374.1| serine carboxypeptidase-like 12 [Arabidopsis thaliana]
Cluster_66062	gi|30682545|ref|NP_850057.1| ADP-ribosylation factor 3 [Arabidopsis thaliana]gi|297821835|ref|XP_002878800.1| ADP-ribosylation factor 3 [Arabidopsis lyrata subsp. lyrata]gi|728882|sp|P40940.2|ARF3_ARATH RecName: Full=ADP-ribosylation factor 3; Short=AtARF3; AltName: Full=Protein ARF-LIKE 1; Short=AtARL1gi|453191|emb|CAA54564.1| ADP-ribosylation factor 3 [Arabidopsis thaliana]gi|17380732|gb|AAL36196.1| putative ADP-ribosylation factor 3 [Arabidopsis thaliana]gi|23297380|gb|AAN12955.1| ADP-ribosylation factor 3 [Arabidopsis thaliana]gi|26450543|dbj|BAC42384.1| putative ADP-ribosylation factor 3 protein [Arabidopsis thaliana]gi|297324639|gb|EFH55059.1| ADP-ribosylation factor 3 [Arabidopsis lyrata subsp. lyrata]gi|330252531|gb|AEC07625.1| ADP-ribosylation factor 3 [Arabidopsis thaliana]
Cluster_58507	gi|30683366|ref|NP_850096.1| calmodulin 5 [Arabidopsis thaliana]gi|727654572|ref|XP_010497821.1| PREDICTED: calmodulin-5-like [Camelina sativa]gi|330252832|gb|AEC07926.1| calmodulin 5 [Arabidopsis thaliana]
Cluster_59636	gi|30685060|ref|NP_849678.1| ubiquitin-conjugating enzyme E2 36 [Arabidopsis thaliana]gi|332191394|gb|AEE29515.1| ubiquitin-conjugating enzyme E2 36 [Arabidopsis thaliana]
Cluster_42893	gi|30687192|ref|NP_849693.1| Indole glucosinolate O-methyltransferase 4 [Arabidopsis thaliana]gi|124301154|gb|ABN04829.1| At1g21130 [Arabidopsis thaliana]gi|332191947|gb|AEE30068.1| Indole glucosinolate O-methyltransferase 4 [Arabidopsis thaliana]
Cluster_68519	gi|30687666|ref|NP_849555.1| GPCR-type G protein 2 [Arabidopsis thaliana]gi|332659970|gb|AEE85370.1| GPCR-type G protein 2 [Arabidopsis thaliana]
Cluster_50911	gi|30688682|ref|NP_197676.2| aspartyl protease family protein [Arabidopsis thaliana]gi|110736370|dbj|BAF00154.1| protease-like protein [Arabidopsis thaliana]gi|332005704|gb|AED93087.1| aspartyl protease family protein [Arabidopsis thaliana]
Cluster_75442	gi|30689349|ref|NP_850394.1| uncharacterized protein [Arabidopsis thaliana]gi|13877691|gb|AAK43923.1|AF370604_1 Unknown protein [Arabidopsis thaliana]gi|107738118|gb|ABF83640.1| At2g43340 [Arabidopsis thaliana]gi|110743935|dbj|BAE99801.1| hypothetical protein [Arabidopsis thaliana]gi|330255159|gb|AEC10253.1| uncharacterized protein AT2G43340 [Arabidopsis thaliana]
Cluster_64084	gi|30689668|ref|NP_197875.2| zinc finger protein CONSTANS-LIKE 4 [Arabidopsis thaliana]gi|332005996|gb|AED93379.1| zinc finger protein CONSTANS-LIKE 4 [Arabidopsis thaliana]
Cluster_4675	gi|30690648|ref|NP_850472.1| flowering time control protein-like protein [Arabidopsis thaliana]gi|50897178|gb|AAT85728.1| At2g47310 [Arabidopsis thaliana]gi|53793649|gb|AAU93571.1| At2g47310 [Arabidopsis thaliana]gi|110738579|dbj|BAF01215.1| putative FCA-related protein [Arabidopsis thaliana]gi|330255732|gb|AEC10826.1| flowering time control protein-like protein [Arabidopsis thaliana]
Cluster_38468	gi|30694744|ref|NP_199347.2| abscisic acid 8'-hydroxylase 3 [Arabidopsis thaliana]gi|332007852|gb|AED95235.1| abscisic acid 8'-hydroxylase 3 [Arabidopsis thaliana]
Cluster_94199	gi|30698240|ref|NP_201464.2| DA1-related protein 5 [Arabidopsis thaliana]gi|332278176|sp|Q84WJ0.2|DAR5_ARATH RecName: Full=Protein DA1-related 5gi|332010858|gb|AED98241.1| DA1-related protein 5 [Arabidopsis thaliana]
Cluster_75228	gi|307175486|gb|EFN65448.1| hypothetical protein EAG_13571 [Camponotus floridanus]
Cluster_67356	gi|30722286|emb|CAD91127.1| glutathione transporter GT1 [Brassica juncea]
Cluster_57961	"gi|307752309|gb|ADN93145.1| arginine decarboxylase 1, partial [Brassica juncea]"
Cluster_75387	gi|307752435|gb|ADN93208.1| chalcone synthase [Smelowskia annua]
Cluster_106323	gi|307769360|gb|EFO28588.1| conserved hypothetical protein [Roseibium sp. TrichSKD4]gi|307772078|gb|EFO31301.1| conserved hypothetical protein [Roseibium sp. TrichSKD4]gi|307772895|gb|EFO32114.1| conserved hypothetical protein [Roseibium sp. TrichSKD4]gi|307772930|gb|EFO32147.1| conserved hypothetical protein [Roseibium sp. TrichSKD4]gi|307774094|gb|EFO33310.1| conserved hypothetical protein [Roseibium sp. TrichSKD4]gi|307774317|gb|EFO33529.1| conserved hypothetical protein [Roseibium sp. TrichSKD4]
Cluster_11337	gi|308193634|gb|ADO16346.1| wrinkled 1 [Brassica napus]gi|674955502|emb|CDX78230.1| BnaA09g34250D [Brassica napus]
Cluster_11505	gi|308802748|ref|XP_003078687.1| WD40 repeat-containing protein (ISS) [Ostreococcus tauri]
Cluster_27119	gi|30909306|gb|AAP37043.1| nonsymbiotic hemoglobin [Raphanus sativus]
Cluster_19792	gi|309952069|gb|ADO95308.1| 14-3-3-like protein GF14 Lambda [Eutrema salsugineum]
Cluster_55126	gi|3108209|gb|AAC17220.1| novel cap-binding protein nCBP [Arabidopsis thaliana]
Cluster_28431	gi|3108345|gb|AAC15806.1| superoxide dismutase [Raphanus sativus]
Cluster_30533	gi|31088224|dbj|BAC76894.1| protein kinase [Raphanus sativus]
Cluster_6110	gi|31088226|dbj|BAC76895.1| protein kinase [Raphanus sativus]
Cluster_45436	gi|31088228|dbj|BAC76896.1| protein kinase [Raphanus sativus]
Cluster_100991	gi|310896450|gb|ADP37972.1| protein kinase-like protein [Brassica napus]
Cluster_85997	gi|310896456|gb|ADP37975.1| metallothionein-like protein [Brassica napus]
Cluster_104129	gi|310896456|gb|ADP37975.1| metallothionein-like protein [Brassica napus]
Cluster_84224	gi|310896456|gb|ADP37975.1| metallothionein-like protein [Brassica napus]
Cluster_7404	gi|310896817|gb|ADP38078.1| WD40 transcription regulator [Brassica oleracea var. botrytis]
Cluster_7429	gi|311223162|gb|ADP76654.1| TT8 [Brassica oleracea var. botrytis]
Cluster_118094	gi|312162751|gb|ADQ37366.1| unknown [Arabidopsis lyrata]
Cluster_96667	gi|312281681|dbj|BAJ33706.1| unnamed protein product [Thellungiella halophila]
Cluster_58191	gi|312281681|dbj|BAJ33706.1| unnamed protein product [Thellungiella halophila]
Cluster_67286	gi|312281985|dbj|BAJ33858.1| unnamed protein product [Thellungiella halophila]
Cluster_14313	gi|312281985|dbj|BAJ33858.1| unnamed protein product [Thellungiella halophila]
Cluster_55325	gi|312282073|dbj|BAJ33902.1| unnamed protein product [Thellungiella halophila]
Cluster_32110	gi|312282349|dbj|BAJ34040.1| unnamed protein product [Thellungiella halophila]
Cluster_25751	gi|312282539|dbj|BAJ34135.1| unnamed protein product [Thellungiella halophila]
Cluster_9392	gi|312282599|dbj|BAJ34165.1| unnamed protein product [Thellungiella halophila]
Cluster_84495	gi|312282609|dbj|BAJ34170.1| unnamed protein product [Thellungiella halophila]
Cluster_73841	gi|312282683|dbj|BAJ34207.1| unnamed protein product [Thellungiella halophila]
Cluster_7368	gi|312282709|dbj|BAJ34220.1| unnamed protein product [Thellungiella halophila]
Cluster_39111	gi|312283145|dbj|BAJ34438.1| unnamed protein product [Thellungiella halophila]
Cluster_90156	gi|312283521|dbj|BAJ34626.1| unnamed protein product [Thellungiella halophila]
Cluster_103990	gi|3123745|dbj|BAA25999.1| aluminum-induced [Brassica napus]
Cluster_61765	"gi|313133680|gb|EFR51297.1| LOW QUALITY PROTEIN: hypothetical protein BBNG_01845, partial [Bifidobacterium bifidum NCIMB 41171]"
Cluster_43021	gi|31322574|gb|AAP35052.1| NAC-domain protein 5-8 [Brassica napus]gi|699059118|gb|AIU39721.1| NAC transcription factor 81 [Brassica napus]
Cluster_93270	gi|31322574|gb|AAP35052.1| NAC-domain protein 5-8 [Brassica napus]gi|699059118|gb|AIU39721.1| NAC transcription factor 81 [Brassica napus]
Cluster_84081	gi|31323256|gb|AAP44089.1| chlorophyll a/b binding protein [Brassica oleracea]
Cluster_49007	gi|31323256|gb|AAP44089.1| chlorophyll a/b binding protein [Brassica oleracea]
Cluster_92793	gi|31323256|gb|AAP44089.1| chlorophyll a/b binding protein [Brassica oleracea]
Cluster_83933	gi|31323256|gb|AAP44089.1| chlorophyll a/b binding protein [Brassica oleracea]
Cluster_50756	gi|31323256|gb|AAP44089.1| chlorophyll a/b binding protein [Brassica oleracea]
Cluster_94648	gi|31323256|gb|AAP44089.1| chlorophyll a/b binding protein [Brassica oleracea]
Cluster_110501	gi|313238136|emb|CBY13234.1| unnamed protein product [Oikopleura dioica]
Cluster_82803	gi|313815718|gb|EFS53432.1| hypothetical protein HMPREF9589_01467 [Propionibacterium acnes HL059PA1]gi|314963296|gb|EFT07396.1| hypothetical protein HMPREF9618_01608 [Propionibacterium acnes HL082PA1]gi|315109668|gb|EFT81644.1| hypothetical protein HMPREF9602_02259 [Propionibacterium acnes HL030PA2]
Cluster_84208	gi|313816616|gb|EFS54330.1| hypothetical protein HMPREF9589_00552 [Propionibacterium acnes HL059PA1]
Cluster_108369	"gi|313840435|gb|EFS78149.1| hypothetical protein HMPREF9591_00001, partial [Propionibacterium acnes HL086PA1]"
Cluster_80172	"gi|313840435|gb|EFS78149.1| hypothetical protein HMPREF9591_00001, partial [Propionibacterium acnes HL086PA1]"
Cluster_88418	gi|315078257|gb|EFT50296.1| hypothetical protein HMPREF9565_01483 [Propionibacterium acnes HL053PA2]
Cluster_88243	gi|315078257|gb|EFT50296.1| hypothetical protein HMPREF9565_01483 [Propionibacterium acnes HL053PA2]
Cluster_67310	gi|315078257|gb|EFT50296.1| hypothetical protein HMPREF9565_01483 [Propionibacterium acnes HL053PA2]
Cluster_112556	gi|315078257|gb|EFT50296.1| hypothetical protein HMPREF9565_01483 [Propionibacterium acnes HL053PA2]
Cluster_19896	gi|3157951|gb|AAC17634.1| Contains similarity to vesicle trafficking protein gb|U91538 from Mus musculus. ESTs gb|F15494 and gb|F14097 come from this gene [Arabidopsis thaliana]
Cluster_5503	gi|317141510|gb|ADV03942.1| bHLH DNA binding domain transcription factor BnaC.TT8 [Brassica napus]gi|674933827|emb|CDX99505.1| BnaC09g24870D [Brassica napus]
Cluster_1615	gi|32140557|dbj|BAC78195.1| prolyl-tRNA synthetase [Raphanus sativus]
Cluster_109484	gi|321451286|gb|EFX62987.1| hypothetical protein DAPPUDRAFT_119636 [Daphnia pulex]
Cluster_81017	"gi|321451288|gb|EFX62989.1| hypothetical protein DAPPUDRAFT_37179, partial [Daphnia pulex]"
Cluster_7523	gi|32274562|gb|AAO83658.1| cation-efflux transporter [Brassica juncea]
Cluster_107917	"gi|323462777|pdb|2XTZ|A Chain A, Crystal Structure Of The G Alpha Protein Atgpa1 From Arabidopsis Thalianagi|323462778|pdb|2XTZ|B Chain B, Crystal Structure Of The G Alpha Protein Atgpa1 From Arabidopsis Thalianagi|323462779|pdb|2XTZ|C Chain C, Crystal Structure Of The G Alpha Protein Atgpa1 From Arabidopsis Thaliana"
Cluster_39730	gi|324983869|gb|ADY68771.1| inducer of CBF expression 1 protein [Raphanus sativus]
Cluster_64771	"gi|325089337|gb|EGC42647.1| transcript antisense to ribosomal RNA protein, partial [Histoplasma capsulatum H88]"
Cluster_113322	"gi|325089337|gb|EGC42647.1| transcript antisense to ribosomal RNA protein, partial [Histoplasma capsulatum H88]"
Cluster_106149	"gi|325089337|gb|EGC42647.1| transcript antisense to ribosomal RNA protein, partial [Histoplasma capsulatum H88]"
Cluster_68656	"gi|325089337|gb|EGC42647.1| transcript antisense to ribosomal RNA protein, partial [Histoplasma capsulatum H88]"
Cluster_75163	gi|325179774|emb|CCA14177.1| ribosomal protein L28 putative [Albugo laibachii Nc14]
Cluster_37099	gi|326492680|dbj|BAJ90196.1| predicted protein [Hordeum vulgare subsp. vulgare]
Cluster_92881	gi|326509435|dbj|BAJ91634.1| predicted protein [Hordeum vulgare subsp. vulgare]
Cluster_33094	gi|326512852|dbj|BAK03333.1| predicted protein [Hordeum vulgare subsp. vulgare]
Cluster_88	gi|327177381|gb|AEA29885.1| RNA-dependant RNA polymerase [Huaiyangshan virus]
Cluster_69896	"gi|32765545|gb|AAP87282.1| putative S-adenosylmethionine synthetase, partial [Brassica oleracea var. capitata]"
Cluster_114967	gi|3297824|emb|CAA19882.1| bZIP transcription factor-like protein [Arabidopsis thaliana]gi|7270349|emb|CAB80117.1| bZIP transcription factor-like protein [Arabidopsis thaliana]
Cluster_79632	"gi|330318728|gb|AEC11024.1| 40S ribosomal protein s13, partial [Camellia sinensis]"
Cluster_62842	"gi|330318728|gb|AEC11024.1| 40S ribosomal protein s13, partial [Camellia sinensis]"
Cluster_76328	gi|330846487|ref|XP_003295058.1| hypothetical protein DICPUDRAFT_90946 [Dictyostelium purpureum]gi|325074333|gb|EGC28416.1| hypothetical protein DICPUDRAFT_90946 [Dictyostelium purpureum]gi|646311142|gb|KDQ32284.1| hypothetical protein PLEOSDRAFT_1035220 [Pleurotus ostreatus PC15]gi|646311149|gb|KDQ32291.1| hypothetical protein PLEOSDRAFT_1034336 [Pleurotus ostreatus PC15]
Cluster_8338	gi|33146257|dbj|BAC79412.1| polyprotein [Turnip mosaic virus]
Cluster_4362	gi|332656170|gb|AEE81754.1| constitutively photomorphogenic 1 [Brassica rapa subsp. rapa]
Cluster_1696	gi|33304542|gb|AAQ02674.1| glutamate receptor [Raphanus sativus var. sativus]
Cluster_120580	gi|33304720|gb|AAP34637.1| ubiquitin/ribosomal protein S27a fusion [Bigelowiella natans]
Cluster_66206	gi|333937759|emb|CCA91117.1| conserved hypothetical protein [Novosphingobium sp. PP1Y]gi|333938788|emb|CCA92146.1| conserved hypothetical protein [Novosphingobium sp. PP1Y]gi|333940968|emb|CCA94326.1| conserved hypothetical protein [Novosphingobium sp. PP1Y]
Cluster_30360	gi|33410861|gb|AAO48424.1| cold-regulated protein Cor25 [Brassica rapa subsp. pekinensis]
Cluster_11635	gi|3341723|gb|AAC35496.1| CONSTANS-like 1 protein [Raphanus sativus]
Cluster_3657	gi|3341723|gb|AAC35496.1| CONSTANS-like 1 protein [Raphanus sativus]
Cluster_12308	gi|3341723|gb|AAC35496.1| CONSTANS-like 1 protein [Raphanus sativus]
Cluster_3750	gi|3341723|gb|AAC35496.1| CONSTANS-like 1 protein [Raphanus sativus]
Cluster_23274	gi|334182961|ref|NP_001154386.2| S-adenosyl-L-methionine-dependent methyltransferase domain-containing protein [Arabidopsis thaliana]gi|332193122|gb|AEE31243.1| S-adenosyl-L-methionine-dependent methyltransferase domain-containing protein [Arabidopsis thaliana]
Cluster_31358	gi|334184005|ref|NP_001185433.1| histone acetyltransferase HAC1 [Arabidopsis thaliana]gi|332198071|gb|AEE36192.1| histone acetyltransferase HAC1 [Arabidopsis thaliana]
Cluster_73361	"gi|334184263|ref|NP_001189538.1| splicing factor, CC1-like protein [Arabidopsis thaliana]gi|330251466|gb|AEC06560.1| splicing factor, CC1-like protein [Arabidopsis thaliana]"
Cluster_89824	gi|334184586|ref|NP_001189642.1| BTB/POZ domain-containing protein [Arabidopsis thaliana]gi|330253323|gb|AEC08417.1| BTB/POZ domain-containing protein [Arabidopsis thaliana]
Cluster_100750	gi|334184652|ref|NP_001189664.1| vesicle-associated membrane protein 722 [Arabidopsis thaliana]gi|330253695|gb|AEC08789.1| vesicle-associated membrane protein 722 [Arabidopsis thaliana]
Cluster_52841	gi|334184885|ref|NP_001189734.1| uncharacterized protein [Arabidopsis thaliana]gi|330255064|gb|AEC10158.1| uncharacterized protein AT2G42700 [Arabidopsis thaliana]
Cluster_29781	gi|334185265|ref|NP_001189863.1| TCP-1/cpn60 chaperonin family protein [Arabidopsis thaliana]gi|332641585|gb|AEE75106.1| TCP-1/cpn60 chaperonin family protein [Arabidopsis thaliana]
Cluster_38056	gi|334185265|ref|NP_001189863.1| TCP-1/cpn60 chaperonin family protein [Arabidopsis thaliana]gi|332641585|gb|AEE75106.1| TCP-1/cpn60 chaperonin family protein [Arabidopsis thaliana]
Cluster_27500	gi|334185351|ref|NP_001189893.1| glucan synthase-like 4 [Arabidopsis thaliana]gi|332642019|gb|AEE75540.1| glucan synthase-like 4 [Arabidopsis thaliana]
Cluster_59829	gi|334185685|ref|NP_001189996.1| V-type proton ATPase subunit d2 [Arabidopsis thaliana]gi|332643961|gb|AEE77482.1| V-type proton ATPase subunit d2 [Arabidopsis thaliana]
Cluster_38749	gi|334186042|ref|NP_001190113.1| putative aquaporin SIP2-1 [Arabidopsis thaliana]gi|332646071|gb|AEE79592.1| putative aquaporin SIP2-1 [Arabidopsis thaliana]
Cluster_60700	"gi|334186988|ref|NP_194535.2| cytochrome c oxidase, subunit 6b [Arabidopsis thaliana]gi|347602491|sp|Q9SUD3.2|CX6B3_ARATH RecName: Full=Cytochrome c oxidase subunit 6b-3; Short=AtCOX6b-3gi|332660032|gb|AEE85432.1| cytochrome c oxidase, subunit 6b [Arabidopsis thaliana]"
Cluster_44301	gi|334188531|ref|NP_001190581.1| protein disulfide isomerase-like 1-4 [Arabidopsis thaliana]gi|332009979|gb|AED97362.1| protein disulfide isomerase-like 1-4 [Arabidopsis thaliana]
Cluster_71387	gi|334701495|gb|AEG89522.1| tubulin beta-6 [Brassica oleracea var. botrytis]
Cluster_101964	"gi|336362677|gb|EGN91373.1| hypothetical protein SERLA73DRAFT_67532, partial [Serpula lacrymans var. lacrymans S7.3]"
Cluster_52541	"gi|336362677|gb|EGN91373.1| hypothetical protein SERLA73DRAFT_67532, partial [Serpula lacrymans var. lacrymans S7.3]"
Cluster_106733	gi|33772288|gb|AAQ54577.1| drought-induced protein [Raphanus sativus]
Cluster_98454	gi|338832774|gb|AEJ20974.1| cold-inducible protein [Caragana jubata]
Cluster_40216	gi|339256140|ref|XP_003370555.1| conserved hypothetical protein [Trichinella spiralis]gi|316957852|gb|EFV47204.1| conserved hypothetical protein [Trichinella spiralis]
Cluster_65880	gi|339256140|ref|XP_003370555.1| conserved hypothetical protein [Trichinella spiralis]gi|316957852|gb|EFV47204.1| conserved hypothetical protein [Trichinella spiralis]
Cluster_112455	gi|339263602|ref|XP_003367073.1| conserved hypothetical protein [Trichinella spiralis]gi|316954980|gb|EFV46420.1| conserved hypothetical protein [Trichinella spiralis]
Cluster_15485	gi|339275754|dbj|BAK48742.1| endochitinase [Brassica rapa subsp. chinensis]
Cluster_23551	gi|339275754|dbj|BAK48742.1| endochitinase [Brassica rapa subsp. chinensis]
Cluster_48085	gi|33943513|gb|AAQ55451.1| short vegetative phase protein [Brassica rapa subsp. oleifera]
Cluster_1271	gi|339759430|dbj|BAK52341.1| S9 Tyrosyl aminopeptidase [Raphanus sativus]
Cluster_14782	gi|339896187|gb|AEK21797.1| jmjC domain-containing histone demethylases [Brassica rapa subsp. oleifera]
Cluster_90846	gi|342926033|gb|EGU94755.1| hypothetical protein HMPREF9349_05376 [Escherichia coli MS 79-10]
Cluster_111065	gi|342926033|gb|EGU94755.1| hypothetical protein HMPREF9349_05376 [Escherichia coli MS 79-10]
Cluster_43838	gi|343395098|gb|EGV07643.1| hypothetical protein HMPREF9952_0822 [Haemophilus pittmaniae HK 85]
Cluster_112111	gi|343410685|gb|AEM24404.1| ATP synthase beta subunit [Eleutherococcus senticosus]
Cluster_21662	gi|34398494|gb|AAQ67339.1| photosystem II thylakoid membrane protein [Glycine max]
Cluster_86234	gi|34481807|emb|CAC87839.1| cullin 3B [Arabidopsis thaliana]
Cluster_778	"gi|345505234|gb|AEN99841.1| chlororespiratory reduction 4, partial [Raphanus sativus]"
Cluster_113089	gi|349617882|gb|AEQ02416.1| phospholipase D [Brassica napus]
Cluster_36850	gi|349617882|gb|AEQ02416.1| phospholipase D [Brassica napus]
Cluster_102217	gi|350286273|gb|EGZ67539.1| hypothetical protein NEUTE2DRAFT_133468 [Neurospora tetrasperma FGSC 2509]gi|449539093|gb|EMD30429.1| hypothetical protein CERSUDRAFT_109801 [Ceriporiopsis subvermispora B]gi|449540877|gb|EMD31865.1| hypothetical protein CERSUDRAFT_109223 [Ceriporiopsis subvermispora B]
Cluster_91485	gi|350646623|emb|CCD58743.1| unnamed protein product [Schistosoma mansoni]
Cluster_1017	gi|351727715|ref|NP_001238194.1| uncharacterized protein LOC100306140 [Glycine max]gi|255627661|gb|ACU14175.1| unknown [Glycine max]
Cluster_2651	gi|351727715|ref|NP_001238194.1| uncharacterized protein LOC100306140 [Glycine max]gi|255627661|gb|ACU14175.1| unknown [Glycine max]
Cluster_2552	gi|351727715|ref|NP_001238194.1| uncharacterized protein LOC100306140 [Glycine max]gi|255627661|gb|ACU14175.1| unknown [Glycine max]
Cluster_53316	gi|351727827|ref|NP_001237174.1| uncharacterized protein LOC100306077 [Glycine max]gi|255627461|gb|ACU14075.1| unknown [Glycine max]
Cluster_55612	gi|351727827|ref|NP_001237174.1| uncharacterized protein LOC100306077 [Glycine max]gi|255627461|gb|ACU14075.1| unknown [Glycine max]
Cluster_36673	gi|353526524|ref|YP_004927594.1| orf108c (mitochondrion) [Brassica carinata]gi|335355055|gb|AEH43609.1| orf108c [Brassica carinata]gi|371925885|gb|AEX57686.1| hypothetical protein RasatMp055 (mitochondrion) [Raphanus sativus]gi|443298176|gb|AGC81720.1| hypothetical protein DCGMS_00600 (mitochondrion) [Raphanus sativus]gi|662020295|gb|AIE42584.1| hypothetical protein RadishMT_p054 (mitochondrion) [Raphanus sativus]
Cluster_1765	gi|353526683|ref|YP_004927852.1| ccmFC (mitochondrion) [Brassica rapa subsp. oleifera]gi|353531366|ref|YP_004927755.1| ccmFC (mitochondrion) [Brassica juncea]gi|335354871|gb|AEH43427.1| ccmFC [Brassica rapa subsp. oleifera]gi|335355099|gb|AEH43652.1| ccmFC [Brassica juncea]gi|339511298|emb|CBX48353.1| ccmFC [Brassica napus]gi|730043062|gb|AIZ06182.1| cytochrome c biogenesis ccmF (mitochondrion) [Brassica napus]gi|730043138|gb|AIZ06257.1| cytochrome c biogenesis ccmF (mitochondrion) [Brassica napus]gi|808178884|gb|AKD00195.1| cytochrome c biogenesis ccmF (mitochondrion) [Brassica napus]
Cluster_81927	gi|354803502|gb|AER40616.1| hypothetical protein MADAR_309 [Blattabacterium sp. (Mastotermes darwiniensis) str. MADAR]
Cluster_99126	gi|354832250|gb|AER42623.1| vacuolar ATPase subunit B1 [Hordeum brevisubulatum]
Cluster_10817	gi|3551133|dbj|BAA32778.1| Plasma membrane aquaporin (PAQ2) [Raphanus sativus]
Cluster_48011	gi|355531943|gb|EHH01337.1| hypothetical protein HMPREF9441_00776 [Paraprevotella clara YIT 11840]
Cluster_118553	"gi|355744886|gb|EHH49511.1| hypothetical protein EGM_00180, partial [Macaca fascicularis]"
Cluster_102747	"gi|355753608|gb|EHH57573.1| hypothetical protein EGM_07242, partial [Macaca fascicularis]"
Cluster_93681	gi|3559805|emb|CAA07251.1| putative phytochelatin synthetase [Arabidopsis thaliana]gi|10177315|dbj|BAB10641.1| phytochelatin synthetase [Arabidopsis thaliana]
Cluster_36706	gi|356552494|ref|XP_003544602.1| PREDICTED: homeobox protein knotted-1-like 3-like isoform X1 [Glycine max]
Cluster_92942	gi|356552769|ref|XP_003544735.1| PREDICTED: bidirectional sugar transporter SWEET1-like [Glycine max]gi|734394846|gb|KHN28726.1| Bidirectional sugar transporter SWEET1 [Glycine soja]
Cluster_96017	"gi|357129148|ref|XP_003566228.1| PREDICTED: triose phosphate/phosphate translocator TPT, chloroplastic-like [Brachypodium distachyon]"
Cluster_100471	"gi|357432120|gb|AET78737.1| At2g26140-like protein, partial [Arabidopsis halleri]gi|357432122|gb|AET78738.1| At2g26140-like protein, partial [Arabidopsis halleri]gi|357432124|gb|AET78739.1| At2g26140-like protein, partial [Arabidopsis halleri]gi|357432126|gb|AET78740.1| At2g26140-like protein, partial [Arabidopsis halleri]gi|357432128|gb|AET78741.1| At2g26140-like protein, partial [Arabidopsis halleri]gi|357432130|gb|AET78742.1| At2g26140-like protein, partial [Arabidopsis halleri]gi|357432132|gb|AET78743.1| At2g26140-like protein, partial [Arabidopsis halleri]gi|357432134|gb|AET78744.1| At2g26140-like protein, partial [Arabidopsis halleri]gi|357432136|gb|AET78745.1| At2g26140-like protein, partial [Arabidopsis halleri]gi|357432138|gb|AET78746.1| At2g26140-like protein, partial [Arabidopsis halleri]gi|357432140|gb|AET78747.1| At2g26140-like protein, partial [Arabidopsis halleri]gi|357432142|gb|AET78748.1| At2g26140-like protein, partial [Arabidopsis halleri]gi|357432144|gb|AET78749.1| At2g26140-like protein, partial [Arabidopsis halleri]gi|357432146|gb|AET78750.1| At2g26140-like protein, partial [Arabidopsis halleri]gi|357432148|gb|AET78751.1| At2g26140-like protein, partial [Arabidopsis halleri]gi|357432150|gb|AET78752.1| At2g26140-like protein, partial [Arabidopsis halleri]gi|357432152|gb|AET78753.1| At2g26140-like protein, partial [Arabidopsis halleri]gi|357432154|gb|AET78754.1| At2g26140-like protein, partial [Arabidopsis halleri]gi|357432156|gb|AET78755.1| At2g26140-like protein, partial [Arabidopsis halleri]gi|357432158|gb|AET78756.1| At2g26140-like protein, partial [Arabidopsis halleri]gi|357432160|gb|AET78757.1| At2g26140-like protein, partial [Arabidopsis halleri]gi|357432162|gb|AET78758.1| At2g26140-like protein, partial [Arabidopsis halleri]gi|357432164|gb|AET78759.1| At2g26140-like protein, partial [Arabidopsis halleri]gi|357432166|gb|AET78760.1| At2g26140-like protein, partial [Arabidopsis halleri]gi|357432168|gb|AET78761.1| At2g26140-like protein, partial [Arabidopsis halleri]gi|357432170|gb|AET78762.1| At2g26140-like protein, partial [Arabidopsis halleri]gi|357432172|gb|AET78763.1| At2g26140-like protein, partial [Arabidopsis halleri]gi|357432174|gb|AET78764.1| At2g26140-like protein, partial [Arabidopsis halleri]gi|357432176|gb|AET78765.1| At2g26140-like protein, partial [Arabidopsis halleri]gi|357432178|gb|AET78766.1| At2g26140-like protein, partial [Arabidopsis halleri]gi|357432180|gb|AET78767.1| At2g26140-like protein, partial [Arabidopsis halleri]"
Cluster_97843	gi|357458587|ref|XP_003599574.1| hypothetical protein MTR_3g035620 [Medicago truncatula]gi|355488622|gb|AES69825.1| hypothetical protein MTR_3g035620 [Medicago truncatula]
Cluster_62855	gi|357464165|ref|XP_003602364.1| pre-mRNA-splicing factor SF2-like protein [Medicago truncatula]gi|355491412|gb|AES72615.1| pre-mRNA-splicing factor SF2-like protein [Medicago truncatula]
Cluster_62071	gi|357467743|ref|XP_003604156.1| hypothetical protein MTR_4g006070 [Medicago truncatula]gi|355505211|gb|AES86353.1| hypothetical protein MTR_4g006070 [Medicago truncatula]
Cluster_48718	gi|357467743|ref|XP_003604156.1| hypothetical protein MTR_4g006070 [Medicago truncatula]gi|355505211|gb|AES86353.1| hypothetical protein MTR_4g006070 [Medicago truncatula]
Cluster_104366	"gi|357492397|ref|XP_003616487.1| signal anchor, putative [Medicago truncatula]gi|355517822|gb|AES99445.1| signal anchor, putative [Medicago truncatula]"
Cluster_93883	gi|357640485|gb|AET87126.1| high mobility group B2 protein [Brassica napus]
Cluster_84721	gi|357966948|gb|AET97568.1| heme oxygenase-3 [Brassica juncea]
Cluster_88535	gi|358022829|gb|AEU03868.1| glyceraldehyde 3-phosphate dehydrogenase [Brassica oleracea]
Cluster_79886	gi|358057771|dbj|GAA96382.1| hypothetical protein E5Q_03049 [Mixia osmundae IAM 14324]
Cluster_120090	gi|359285732|gb|AEV17416.1| hypothetical protein GTCCBUS3UF5_870 [Geobacillus thermoleovorans CCB_US3_UF5]
Cluster_65656	gi|359285984|gb|AEV17668.1| hypothetical protein GTCCBUS3UF5_3420 [Geobacillus thermoleovorans CCB_US3_UF5]
Cluster_76289	gi|359285984|gb|AEV17668.1| hypothetical protein GTCCBUS3UF5_3420 [Geobacillus thermoleovorans CCB_US3_UF5]
Cluster_77516	gi|363499185|gb|AEW24953.1| delta8-sphingolipid desaturase [Brassica rapa]
Cluster_60243	gi|365331908|emb|CCE02957.1| hypothetical protein BRAS3809_6780002 [Bradyrhizobium sp. STM 3809]
Cluster_29510	"gi|365927262|gb|AEX07595.1| xyloglucosyl transferase 2, partial [Brassica juncea]"
Cluster_8333	gi|371486490|gb|AEX31290.1| phytoene synthase [Brassica napus]gi|570437841|gb|AHE79745.1| phytoene synthase [Brassica napus]
Cluster_105340	gi|371552241|gb|EHN79496.1| hypothetical protein SMCF_951 [Streptomyces coelicoflavus ZG0656]
Cluster_104023	gi|371766607|gb|AEX55695.1| trehalose-6-phosphate synthase [Brassica juncea]
Cluster_13379	gi|371925833|gb|AEX57634.1| hypothetical protein RasatMp003 (mitochondrion) [Raphanus sativus]gi|443298148|gb|AGC81692.1| hypothetical protein DCGMS_00320 (mitochondrion) [Raphanus sativus]gi|662020246|gb|AIE42535.1| hypothetical protein RadishMT_p003 (mitochondrion) [Raphanus sativus]
Cluster_1077	gi|371925857|gb|AEX57658.1| hypothetical protein RasatMp027 (mitochondrion) [Raphanus sativus]
Cluster_2405	gi|371925857|gb|AEX57658.1| hypothetical protein RasatMp027 (mitochondrion) [Raphanus sativus]
Cluster_19920	gi|371925860|gb|AEX57661.1| hypothetical protein RasatMp030 (mitochondrion) [Raphanus sativus]
Cluster_34836	gi|371925868|gb|AEX57669.1| hypothetical protein RasatMp038 (mitochondrion) [Raphanus sativus]
Cluster_66829	gi|371925869|gb|AEX57670.1| ribosomal protein S4 (mitochondrion) [Raphanus sativus]gi|662242640|dbj|BAP15866.1| ribosomal protein small subunit 4 (mitochondrion) [Raphanus sativus]
Cluster_6432	gi|371925881|gb|AEX57682.1| ribosomal protein L2 (mitochondrion) [Raphanus sativus]
Cluster_3988	gi|371925895|gb|AEX57696.1| hypothetical protein RasatMp065 (mitochondrion) [Raphanus sativus]gi|443298184|gb|AGC81728.1| hypothetical protein DCGMS_00680 (mitochondrion) [Raphanus sativus]gi|662020271|gb|AIE42560.1| hypothetical protein RadishMT_p029 (mitochondrion) [Raphanus sativus]
Cluster_72231	gi|374846134|emb|CCF63204.1| conserved protein of unknown function [Nocardia cyriacigeorgica GUH-2]
Cluster_70053	gi|3776005|emb|CAA09205.1| RNA helicase [Arabidopsis thaliana]
Cluster_54938	"gi|377648662|gb|AFB71086.1| actin 1, partial [Xanthium strumarium]gi|377648666|gb|AFB71088.1| actin 3, partial [Xanthium strumarium]"
Cluster_15053	gi|377657563|gb|AFB74215.1| gamma-tocopherol methyltransferase [Brassica napus]
Cluster_19050	gi|377657569|gb|AFB74218.1| 4-hydroxyphenylpyruvate dioxygenase [Brassica napus]gi|674927023|emb|CDY06216.1| BnaA09g49870D [Brassica napus]
Cluster_78077	gi|377657569|gb|AFB74218.1| 4-hydroxyphenylpyruvate dioxygenase [Brassica napus]gi|674927023|emb|CDY06216.1| BnaA09g49870D [Brassica napus]
Cluster_57712	gi|37791221|gb|AAR03591.1| ARD-like protein [Brassica juncea]
Cluster_82210	"gi|378401463|emb|CCG06579.1| Putative uncharacterized protein, partial [Rhodospirillum photometricum DSM 122]gi|378401483|emb|CCG06599.1| unnamed protein product, partial [Rhodospirillum photometricum DSM 122]"
Cluster_120125	"gi|378401463|emb|CCG06579.1| Putative uncharacterized protein, partial [Rhodospirillum photometricum DSM 122]gi|378401483|emb|CCG06599.1| unnamed protein product, partial [Rhodospirillum photometricum DSM 122]"
Cluster_44967	"gi|378401468|emb|CCG06584.1| unnamed protein product, partial [Rhodospirillum photometricum DSM 122]"
Cluster_59274	"gi|378401468|emb|CCG06584.1| unnamed protein product, partial [Rhodospirillum photometricum DSM 122]"
Cluster_108626	"gi|378401480|emb|CCG06596.1| unnamed protein product, partial [Rhodospirillum photometricum DSM 122]"
Cluster_86030	"gi|378401482|emb|CCG06598.1| Putative uncharacterized protein, partial [Rhodospirillum photometricum DSM 122]"
Cluster_78672	"gi|378401485|emb|CCG06601.1| Putative uncharacterized protein, partial [Rhodospirillum photometricum DSM 122]"
Cluster_82933	"gi|378401486|emb|CCG06602.1| Putative uncharacterized protein, partial [Rhodospirillum photometricum DSM 122]"
Cluster_85050	"gi|378401486|emb|CCG06602.1| Putative uncharacterized protein, partial [Rhodospirillum photometricum DSM 122]"
Cluster_63264	"gi|378401487|emb|CCG06603.1| unnamed protein product, partial [Rhodospirillum photometricum DSM 122]"
Cluster_49682	"gi|378401497|emb|CCG06613.1| Putative uncharacterized protein, partial [Rhodospirillum photometricum DSM 122]"
Cluster_73185	"gi|378401498|emb|CCG06614.1| Putative uncharacterized protein, partial [Rhodospirillum photometricum DSM 122]"
Cluster_45109	gi|378791510|gb|AFC41107.1| FAD2-2 [Brassica oleracea]
Cluster_80141	"gi|378792120|pdb|3QV1|G Chain G, Crystal Structure Of The Binary Complex Of Photosyntetic A4 Glyceraldehyde 3-phosphate Dehydrogenase (gapdh) With Cp12-2, Both From Arabidopsis Thaliana.gi|378792121|pdb|3QV1|H Chain H, Crystal Structure Of The Binary Complex Of Photosyntetic A4 Glyceraldehyde 3-phosphate Dehydrogenase (gapdh) With Cp12-2, Both From Arabidopsis Thaliana.gi|378792122|pdb|3QV1|I Chain I, Crystal Structure Of The Binary Complex Of Photosyntetic A4 Glyceraldehyde 3-phosphate Dehydrogenase (gapdh) With Cp12-2, Both From Arabidopsis Thaliana.gi|385251765|pdb|3RVD|I Chain I, Crystal Structure Of The Binary Complex, Obtained By Soaking, Of Photosyntetic A4 Glyceraldehyde 3-phosphate Dehydrogenase (gapdh) With Cp12-2, Both From Arabidopsis Thaliana.gi|385251766|pdb|3RVD|J Chain J, Crystal Structure Of The Binary Complex, Obtained By Soaking, Of Photosyntetic A4 Glyceraldehyde 3-phosphate Dehydrogenase (gapdh) With Cp12-2, Both From Arabidopsis Thaliana.gi|385251767|pdb|3RVD|K Chain K, Crystal Structure Of The Binary Complex, Obtained By Soaking, Of Photosyntetic A4 Glyceraldehyde 3-phosphate Dehydrogenase (gapdh) With Cp12-2, Both From Arabidopsis Thaliana.gi|385251768|pdb|3RVD|L Chain L, Crystal Structure Of The Binary Complex, Obtained By Soaking, Of Photosyntetic A4 Glyceraldehyde 3-phosphate Dehydrogenase (gapdh) With Cp12-2, Both From Arabidopsis Thaliana.gi|385251769|pdb|3RVD|M Chain M, Crystal Structure Of The Binary Complex, Obtained By Soaking, Of Photosyntetic A4 Glyceraldehyde 3-phosphate Dehydrogenase (gapdh) With Cp12-2, Both From Arabidopsis Thaliana.gi|385251770|pdb|3RVD|N Chain N, Crystal Structure Of The Binary Complex, Obtained By Soaking, Of Photosyntetic A4 Glyceraldehyde 3-phosphate Dehydrogenase (gapdh) With Cp12-2, Both From Arabidopsis Thaliana"
Cluster_104284	"gi|378792627|pdb|4DIX|A Chain A, Crystal Structure Of The Ig-ph Domain Of Actin-binding Protein Scab1gi|378792628|pdb|4DIX|B Chain B, Crystal Structure Of The Ig-ph Domain Of Actin-binding Protein Scab1"
Cluster_4740	gi|379323208|gb|AFD01303.1| auxin response factor 7-1 [Brassica rapa subsp. pekinensis]
Cluster_1211	gi|380841587|gb|AFE83590.1| putative RNA-dependent RNA polymerase [Raphanus sativas chrysovirus 1]
Cluster_1412	gi|380841589|gb|AFE83591.1| putative coat protein [Raphanus sativas chrysovirus 1]
Cluster_1875	gi|380841591|gb|AFE83592.1| putative protease [Raphanus sativas chrysovirus 1]
Cluster_79653	"gi|380863014|gb|AFF18800.1| spermidine synthase, partial [Dimocarpus longan]"
Cluster_311	gi|38194910|gb|AAR13298.1| gag-pol polyprotein [Phaseolus vulgaris]
Cluster_33399	gi|38230552|gb|AAR14296.1| steroid sulfotransferase 4 [Brassica napus]gi|674886898|emb|CDY45713.1| BnaC02g35150D [Brassica napus]
Cluster_82984	gi|383341229|gb|EID19494.1| hypothetical protein HMPREF1043_0706 [Streptococcus anginosus subsp. whileyi CCUG 39159]
Cluster_71832	gi|383341229|gb|EID19494.1| hypothetical protein HMPREF1043_0706 [Streptococcus anginosus subsp. whileyi CCUG 39159]
Cluster_59983	gi|383341229|gb|EID19494.1| hypothetical protein HMPREF1043_0706 [Streptococcus anginosus subsp. whileyi CCUG 39159]
Cluster_83647	gi|383341229|gb|EID19494.1| hypothetical protein HMPREF1043_0706 [Streptococcus anginosus subsp. whileyi CCUG 39159]
Cluster_92547	gi|383341229|gb|EID19494.1| hypothetical protein HMPREF1043_0706 [Streptococcus anginosus subsp. whileyi CCUG 39159]
Cluster_110040	gi|383341229|gb|EID19494.1| hypothetical protein HMPREF1043_0706 [Streptococcus anginosus subsp. whileyi CCUG 39159]
Cluster_100252	gi|383341230|gb|EID19495.1| hypothetical protein HMPREF1043_0707 [Streptococcus anginosus subsp. whileyi CCUG 39159]
Cluster_109106	"gi|383506507|gb|AFH37912.1| actin 2, partial [Brassica oleracea]"
Cluster_1859	gi|383930465|ref|YP_005089977.1| clpP gene product (chloroplast) [Brassica napus]gi|262400762|gb|ACY66251.1| ATP-dependent Clp protease proteolytic subunit [Brassica napus]gi|673539863|gb|AIK29029.1| ATP-dependent Clp protease proteolytic subunit (chloroplast) [Brassica napus]gi|730042984|gb|AIZ06105.1| ATP-dependent Clp protease proteolytic subunit (chloroplast) [Brassica napus]gi|808178802|gb|AKD00114.1| ATP-dependent Clp protease proteolytic subunit (plastid) [Brassica napus]
Cluster_1	gi|383930477|ref|YP_005089952.1| psaA gene product (chloroplast) [Brassica napus]gi|663060374|ref|YP_009046914.1| photosystem I P700 chlorophyll a apoprotein A1 (chloroplast) [Raphanus sativus]gi|262400774|gb|ACY66263.1| photosystem I P700 chlorophyll a apoprotein A1 [Brassica napus]gi|662020176|gb|AIE42466.1| photosystem I P700 chlorophyll a apoprotein A1 (chloroplast) [Raphanus sativus]gi|673539838|gb|AIK29004.1| photosystem I P700 chlorophyll a apoprotein A1 (chloroplast) [Brassica napus]gi|674903577|emb|CDY29455.1| BnaC05g32150D [Brassica napus]gi|674917438|emb|CDY15767.1| BnaC04g15570D [Brassica napus]gi|674933477|emb|CDX99951.1| BnaC09g27540D [Brassica napus]gi|674953635|emb|CDX80066.1| BnaA05g00900D [Brassica napus]gi|730042959|gb|AIZ06080.1| photosystem I P700 chlorophyll a apoprotein A1 (chloroplast) [Brassica napus]gi|808178777|gb|AKD00089.1| photosystem I P700 chlorophyll a apoprotein A1 (plastid) [Brassica napus]gi|844169199|gb|AKM97918.1| PsaA (chloroplast) [Brassica oleracea var. capitata]
Cluster_0	gi|383930477|ref|YP_005089952.1| psaA gene product (chloroplast) [Brassica napus]gi|663060374|ref|YP_009046914.1| photosystem I P700 chlorophyll a apoprotein A1 (chloroplast) [Raphanus sativus]gi|262400774|gb|ACY66263.1| photosystem I P700 chlorophyll a apoprotein A1 [Brassica napus]gi|662020176|gb|AIE42466.1| photosystem I P700 chlorophyll a apoprotein A1 (chloroplast) [Raphanus sativus]gi|673539838|gb|AIK29004.1| photosystem I P700 chlorophyll a apoprotein A1 (chloroplast) [Brassica napus]gi|674903577|emb|CDY29455.1| BnaC05g32150D [Brassica napus]gi|674917438|emb|CDY15767.1| BnaC04g15570D [Brassica napus]gi|674933477|emb|CDX99951.1| BnaC09g27540D [Brassica napus]gi|674953635|emb|CDX80066.1| BnaA05g00900D [Brassica napus]gi|730042959|gb|AIZ06080.1| photosystem I P700 chlorophyll a apoprotein A1 (chloroplast) [Brassica napus]gi|808178777|gb|AKD00089.1| photosystem I P700 chlorophyll a apoprotein A1 (plastid) [Brassica napus]gi|844169199|gb|AKM97918.1| PsaA (chloroplast) [Brassica oleracea var. capitata]
Cluster_439	gi|38456238|gb|AAR21079.1| stress responsive protein [Brassica oleracea var. viridis]
Cluster_4724	gi|384597733|gb|AFI23583.1| embryonic flower 2_1 [Brassica oleracea var. italica]gi|384597739|gb|AFI23586.1| embryonic flower 2_1 [Brassica oleracea var. italica]
Cluster_3852	gi|3850621|emb|CAA75602.1| putative RNA binding protein [Arabidopsis thaliana]
Cluster_111881	gi|3851670|gb|AAC72399.1| J8 [Arabidopsis thaliana]
Cluster_109459	"gi|385271601|gb|AFI56994.1| NAC2, partial [Brassica napus]"
Cluster_775	gi|387166320|gb|AFJ64572.1| retinoblastoma-related protein [Brassica nigra]
Cluster_391	gi|387169525|gb|AFJ66186.1| hypothetical protein 11M19.5 [Arabidopsis halleri]
Cluster_114081	"gi|387392161|gb|AFJ75829.1| ribulose-1,5-bisphosphate carboxylase/oxygenase large subunit, partial (chloroplast) [Dontostemon senilis]"
Cluster_67800	gi|388484123|emb|CCH85655.1| protein of unknown function [Modestobacter marinus]
Cluster_63891	gi|388496408|gb|AFK36270.1| unknown [Lotus japonicus]
Cluster_21447	gi|388497478|gb|AFK36805.1| unknown [Lotus japonicus]
Cluster_96811	gi|388500412|gb|AFK38272.1| unknown [Lotus japonicus]
Cluster_51983	gi|388509110|gb|AFK42621.1| unknown [Medicago truncatula]
Cluster_90510	gi|388514615|gb|AFK45369.1| unknown [Lotus japonicus]
Cluster_78728	gi|388542478|gb|AFK65668.1| chloroplast phytoene desaturase [Brassica rapa subsp. oleifera]
Cluster_10036	gi|389565823|gb|AFK83765.1| PHR1 [Brassica napus]
Cluster_64151	gi|390170458|emb|CCF86070.1| Glycerol-3-phosphate acyltransferase (fragment) [Nitrolancea hollandica Lb]
Cluster_44622	gi|390432205|gb|AFL91694.1| glycine-rich RNA binding protein [Raphanus sativus var. raphanistroides]
Cluster_87708	gi|390432205|gb|AFL91694.1| glycine-rich RNA binding protein [Raphanus sativus var. raphanistroides]
Cluster_89209	gi|392522054|gb|AFM77897.1| MADS-box protein AGL24 [Brassica napus]
Cluster_49121	gi|392522060|gb|AFM77900.1| MADS-box protein AGL24 [Brassica napus]
Cluster_32096	gi|392522060|gb|AFM77900.1| MADS-box protein AGL24 [Brassica napus]
Cluster_44386	gi|392522062|gb|AFM77901.1| MADS-box protein AGL24 [Brassica napus]
Cluster_43666	gi|392522062|gb|AFM77901.1| MADS-box protein AGL24 [Brassica napus]
Cluster_42072	gi|392522062|gb|AFM77901.1| MADS-box protein AGL24 [Brassica napus]
Cluster_22127	gi|392522074|gb|AFM77907.1| MADS-box protein SVP [Brassica napus]
Cluster_31747	gi|392522076|gb|AFM77908.1| MADS-box protein SVP [Brassica napus]
Cluster_74781	gi|3928541|dbj|BAA34686.1| alcohol dehydrogenase [Brassica oleracea]
Cluster_28373	gi|392931135|gb|AFM91083.1| myb-like transcription factor 2 [Brassica oleracea var. viridis]gi|392931137|gb|AFM91084.1| myb-like transcription factor 2 [Brassica oleracea var. viridis]
Cluster_20096	gi|392931135|gb|AFM91083.1| myb-like transcription factor 2 [Brassica oleracea var. viridis]gi|392931137|gb|AFM91084.1| myb-like transcription factor 2 [Brassica oleracea var. viridis]
Cluster_70091	gi|396084208|gb|AFN84603.1| abscisic acid responsive elements-binding factor 4 [Eutrema salsugineum]
Cluster_46701	"gi|396318193|gb|AFN85541.1| ubiquitin-conjugating enzyme, partial [Olea europaea]"
Cluster_64136	gi|396475785|ref|XP_003839870.1| predicted protein [Leptosphaeria maculans JN3]gi|312216440|emb|CBX96391.1| predicted protein [Leptosphaeria maculans JN3]
Cluster_83024	gi|397603475|gb|EJK58437.1| hypothetical protein THAOC_21438 [Thalassiosira oceanica]
Cluster_43627	gi|397603476|gb|EJK58438.1| hypothetical protein THAOC_21439 [Thalassiosira oceanica]
Cluster_68116	gi|397603477|gb|EJK58439.1| hypothetical protein THAOC_21441 [Thalassiosira oceanica]
Cluster_69606	gi|397603479|gb|EJK58441.1| hypothetical protein THAOC_21443 [Thalassiosira oceanica]
Cluster_70028	gi|397787605|gb|AFO66511.1| putative small phosphatase-like protein 2-B [Brassica napus]
Cluster_76288	gi|397787611|gb|AFO66517.1| putative kinase [Brassica napus]
Cluster_51981	gi|397911871|gb|AFO69203.1| ribosomal protein L10 (mitochondrion) [Gossypium hirsutum]
Cluster_74847	"gi|398394659|ref|XP_003850788.1| hypothetical protein MYCGRDRAFT_45585 [Zymoseptoria tritici IPO323]gi|339470667|gb|EGP85764.1| hypothetical protein MYCGRDRAFT_45585 [Zymoseptoria tritici IPO323]gi|452836062|gb|EME38013.1| hypothetical protein DOTSEDRAFT_141299 [Dothistroma septosporum NZE10]gi|452836073|gb|EME38022.1| hypothetical protein DOTSEDRAFT_116518, partial [Dothistroma septosporum NZE10]gi|453079850|gb|EMF07908.1| hypothetical protein SEPMUDRAFT_145509 [Sphaerulina musiva SO2202]"
Cluster_115088	"gi|398395185|ref|XP_003851051.1| hypothetical protein MYCGRDRAFT_30981, partial [Zymoseptoria tritici IPO323]gi|398395197|ref|XP_003851057.1| hypothetical protein MYCGRDRAFT_30987, partial [Zymoseptoria tritici IPO323]gi|339470930|gb|EGP86027.1| hypothetical protein MYCGRDRAFT_30981, partial [Zymoseptoria tritici IPO323]gi|339470936|gb|EGP86033.1| hypothetical protein MYCGRDRAFT_30987, partial [Zymoseptoria tritici IPO323]"
Cluster_2525	gi|398802972|gb|AFP19438.1| VIN3-1 [Raphanus sativus]
Cluster_16360	gi|398802988|gb|AFP19440.1| VIN3-3 [Raphanus sativus]
Cluster_73068	gi|398802988|gb|AFP19440.1| VIN3-3 [Raphanus sativus]
Cluster_63856	gi|399117414|emb|CCG20230.1| hypothetical protein KUM_1452 [Taylorella asinigenitalis 14/45]
Cluster_4758	gi|39986116|gb|AAR36908.1| isopropylmalate synthase [Brassica oleracea]
Cluster_14833	gi|39986116|gb|AAR36908.1| isopropylmalate synthase [Brassica oleracea]
Cluster_3305	gi|400269967|gb|AFP74918.1| auxin response factor 10 [Brassica napus]
Cluster_112306	"gi|400530648|gb|AFP86475.1| glutathione-S-transferase, partial [Brassica rapa subsp. chinensis]"
Cluster_50709	gi|4006868|emb|CAB16786.1| putative protein [Arabidopsis thaliana]gi|7270657|emb|CAB80374.1| putative protein [Arabidopsis thaliana]
Cluster_112301	gi|401396346|ref|XP_003879799.1| hypothetical protein NCLIV_002520 [Neospora caninum Liverpool]gi|325114207|emb|CBZ49764.1| hypothetical protein NCLIV_002520 [Neospora caninum Liverpool]gi|820688600|tpe|CEL64351.1| TPA: 40S ribosomal protein S4 [Neospora caninum Liverpool]
Cluster_86098	"gi|401672042|gb|AFP97540.1| P3 protein, partial [Turnip mosaic virus]"
Cluster_21998	gi|401728845|gb|AFQ00706.1| CBL-interacting protein kinase 3 [Oryza sativa Japonica Group]
Cluster_24194	gi|40287516|gb|AAR83872.1| induced stolon tip protein LRP [Capsicum annuum]
Cluster_90136	gi|403333060|gb|EJY65597.1| hypothetical protein OXYTRI_14248 [Oxytricha trifallax]
Cluster_47250	gi|403333060|gb|EJY65597.1| hypothetical protein OXYTRI_14248 [Oxytricha trifallax]
Cluster_107105	gi|403333060|gb|EJY65597.1| hypothetical protein OXYTRI_14248 [Oxytricha trifallax]
Cluster_85504	gi|403333060|gb|EJY65597.1| hypothetical protein OXYTRI_14248 [Oxytricha trifallax]
Cluster_87615	gi|403333060|gb|EJY65597.1| hypothetical protein OXYTRI_14248 [Oxytricha trifallax]
Cluster_79850	gi|403333060|gb|EJY65597.1| hypothetical protein OXYTRI_14248 [Oxytricha trifallax]
Cluster_60218	gi|403333060|gb|EJY65597.1| hypothetical protein OXYTRI_14248 [Oxytricha trifallax]
Cluster_96019	gi|403333060|gb|EJY65597.1| hypothetical protein OXYTRI_14248 [Oxytricha trifallax]
Cluster_67115	gi|403333060|gb|EJY65597.1| hypothetical protein OXYTRI_14248 [Oxytricha trifallax]
Cluster_65720	gi|403333060|gb|EJY65597.1| hypothetical protein OXYTRI_14248 [Oxytricha trifallax]
Cluster_26445	gi|403333060|gb|EJY65597.1| hypothetical protein OXYTRI_14248 [Oxytricha trifallax]
Cluster_24271	gi|403333060|gb|EJY65597.1| hypothetical protein OXYTRI_14248 [Oxytricha trifallax]
Cluster_36786	gi|403333060|gb|EJY65597.1| hypothetical protein OXYTRI_14248 [Oxytricha trifallax]
Cluster_66973	gi|403333060|gb|EJY65597.1| hypothetical protein OXYTRI_14248 [Oxytricha trifallax]
Cluster_116591	gi|403333060|gb|EJY65597.1| hypothetical protein OXYTRI_14248 [Oxytricha trifallax]
Cluster_72935	gi|403333062|gb|EJY65599.1| hypothetical protein OXYTRI_14247 [Oxytricha trifallax]
Cluster_61359	gi|403333062|gb|EJY65599.1| hypothetical protein OXYTRI_14247 [Oxytricha trifallax]
Cluster_56681	gi|403333062|gb|EJY65599.1| hypothetical protein OXYTRI_14247 [Oxytricha trifallax]
Cluster_78635	gi|403333062|gb|EJY65599.1| hypothetical protein OXYTRI_14247 [Oxytricha trifallax]
Cluster_71628	gi|403333062|gb|EJY65599.1| hypothetical protein OXYTRI_14247 [Oxytricha trifallax]
Cluster_57076	gi|403334965|gb|EJY66653.1| hypothetical protein OXYTRI_13058 [Oxytricha trifallax]
Cluster_72803	gi|403334965|gb|EJY66653.1| hypothetical protein OXYTRI_13058 [Oxytricha trifallax]
Cluster_76478	gi|403334966|gb|EJY66654.1| hypothetical protein OXYTRI_13059 [Oxytricha trifallax]
Cluster_43518	gi|403334966|gb|EJY66654.1| hypothetical protein OXYTRI_13059 [Oxytricha trifallax]
Cluster_21673	gi|403334966|gb|EJY66654.1| hypothetical protein OXYTRI_13059 [Oxytricha trifallax]
Cluster_41133	gi|403334966|gb|EJY66654.1| hypothetical protein OXYTRI_13059 [Oxytricha trifallax]
Cluster_11441	gi|4033353|emb|CAA11416.1| ATP sulfurylase [Brassica juncea]
Cluster_45227	gi|4033365|emb|CAA11417.1| ATP sulfurylase [Brassica juncea]
Cluster_103724	gi|4033365|emb|CAA11417.1| ATP sulfurylase [Brassica juncea]
Cluster_44087	"gi|404335274|gb|EJZ61746.1| hypothetical protein HMPREF9448_02880 [Barnesiella intestinihominis YIT 11860]gi|404336940|gb|EJZ63398.1| hypothetical protein HMPREF9448_02055, partial [Barnesiella intestinihominis YIT 11860]gi|404338790|gb|EJZ65235.1| hypothetical protein HMPREF9448_00968 [Barnesiella intestinihominis YIT 11860]"
Cluster_42529	"gi|404335274|gb|EJZ61746.1| hypothetical protein HMPREF9448_02880 [Barnesiella intestinihominis YIT 11860]gi|404336940|gb|EJZ63398.1| hypothetical protein HMPREF9448_02055, partial [Barnesiella intestinihominis YIT 11860]gi|404338790|gb|EJZ65235.1| hypothetical protein HMPREF9448_00968 [Barnesiella intestinihominis YIT 11860]"
Cluster_88869	gi|404389952|gb|EJZ85023.1| hypothetical protein HMPREF9241_01603 [Actinomyces turicensis ACS-279-V-Col4]gi|404390283|gb|EJZ85352.1| hypothetical protein HMPREF9241_01352 [Actinomyces turicensis ACS-279-V-Col4]gi|404393425|gb|EJZ88479.1| hypothetical protein HMPREF9241_00001 [Actinomyces turicensis ACS-279-V-Col4]
Cluster_20045	gi|404481643|ref|YP_006665977.1| ATP synthase subunit 6 (mitochondrion) [Raphanus sativus]gi|515963|gb|AAA72061.1| ATPase subunit 6 [Raphanus sativus]gi|400278297|dbj|BAM36220.1| ATP synthase subunit 6 (mitochondrion) [Raphanus sativus]
Cluster_19935	gi|404481649|ref|YP_006665984.1| cytochrome c biogenesis protein ccmB (mitochondrion) [Raphanus sativus]gi|371925904|gb|AEX57705.1| CcmB (mitochondrion) [Raphanus sativus]gi|400278275|dbj|BAM36199.1| cytochrome c biogenesis protein ccmB (mitochondrion) [Raphanus sativus]gi|400278303|dbj|BAM36226.1| cytochrome c biogenesis protein ccmB (mitochondrion) [Raphanus sativus]gi|443298147|gb|AGC81691.1| cytochrome c biogenesis B (mitochondrion) [Raphanus sativus]gi|662020282|gb|AIE42571.1| cytochrome c biogenesis protein ccmB (mitochondrion) [Raphanus sativus]gi|662242655|dbj|BAP15881.1| cytochrome c biogenesis protein ccmB (mitochondrion) [Raphanus sativus]
Cluster_48744	gi|404481664|ref|YP_006665998.1| hypothetical protein (mitochondrion) [Raphanus sativus]gi|400278318|dbj|BAM36241.1| hypothetical protein (mitochondrion) [Raphanus sativus]
Cluster_60334	"gi|405778387|gb|AFS18256.1| respiratory burst oxidase protein D, partial [Lepidium sativum]"
Cluster_73420	"gi|413921768|gb|AFW61700.1| hypothetical protein ZEAMMB73_503343, partial [Zea mays]"
Cluster_91584	"gi|413921768|gb|AFW61700.1| hypothetical protein ZEAMMB73_503343, partial [Zea mays]"
Cluster_83957	gi|413926165|gb|AFW66097.1| hypothetical protein ZEAMMB73_419750 [Zea mays]
Cluster_111066	"gi|413932684|gb|AFW67235.1| hypothetical protein ZEAMMB73_027617, partial [Zea mays]"
Cluster_35002	"gi|413942740|gb|AFW75389.1| hypothetical protein ZEAMMB73_083576, partial [Zea mays]"
Cluster_101155	gi|413947842|gb|AFW80491.1| putative ribosomal protein S8 family protein [Zea mays]
Cluster_4993	gi|413953368|gb|AFW86017.1| histone H3 [Zea mays]
Cluster_47177	"gi|414145314|pdb|2LNM|A Chain A, Solution Structure Of The C-Terminal Np-Repeat Domain Of Tic40, A Co- Chaperone During Protein Import Into Chloroplasts"
Cluster_46156	gi|414589551|tpg|DAA40122.1| TPA: histone H4.3 [Zea mays]
Cluster_48564	gi|414873321|tpg|DAA51878.1| TPA: hypothetical protein ZEAMMB73_966926 [Zea mays]
Cluster_59589	gi|414888075|tpg|DAA64089.1| TPA: hypothetical protein ZEAMMB73_890637 [Zea mays]
Cluster_5253	gi|42559318|sp|O05000.2|NU2M_ARATH RecName: Full=NADH-ubiquinone oxidoreductase chain 2; AltName: Full=NADH dehydrogenase subunit 2
Cluster_8821	gi|42562086|ref|NP_173075.3| F-box/kelch-repeat protein [Arabidopsis thaliana]gi|122242689|sp|Q0WW40.1|FBK5_ARATH RecName: Full=F-box/kelch-repeat protein At1g16250gi|110741130|dbj|BAE98658.1| hypothetical protein [Arabidopsis thaliana]gi|119360151|gb|ABL66804.1| At1g16250 [Arabidopsis thaliana]gi|332191305|gb|AEE29426.1| F-box/kelch-repeat protein [Arabidopsis thaliana]
Cluster_59868	gi|42565125|ref|NP_188924.3| transmembrane emp24 domain-containing protein p24beta3 [Arabidopsis thaliana]gi|75273406|sp|Q9LIL4.1|P24B3_ARATH RecName: Full=Transmembrane emp24 domain-containing protein p24beta3; AltName: Full=p24 family protein beta2; Short=p24beta2; AltName: Full=p24 family protein beta3; Short=p24beta3; Flags: Precursorgi|11994713|dbj|BAB03029.1| coated vesicle membrane protein-like [Arabidopsis thaliana]gi|17979492|gb|AAL50082.1| AT3g22845/MWI23_22 [Arabidopsis thaliana]gi|20147305|gb|AAM10366.1| AT3g22845/MWI23_22 [Arabidopsis thaliana]gi|332643162|gb|AEE76683.1| transmembrane emp24 domain-containing protein p24beta3 [Arabidopsis thaliana]
Cluster_100456	gi|42565125|ref|NP_188924.3| transmembrane emp24 domain-containing protein p24beta3 [Arabidopsis thaliana]gi|75273406|sp|Q9LIL4.1|P24B3_ARATH RecName: Full=Transmembrane emp24 domain-containing protein p24beta3; AltName: Full=p24 family protein beta2; Short=p24beta2; AltName: Full=p24 family protein beta3; Short=p24beta3; Flags: Precursorgi|11994713|dbj|BAB03029.1| coated vesicle membrane protein-like [Arabidopsis thaliana]gi|17979492|gb|AAL50082.1| AT3g22845/MWI23_22 [Arabidopsis thaliana]gi|20147305|gb|AAM10366.1| AT3g22845/MWI23_22 [Arabidopsis thaliana]gi|332643162|gb|AEE76683.1| transmembrane emp24 domain-containing protein p24beta3 [Arabidopsis thaliana]
Cluster_11902	"gi|42565158|ref|NP_189079.2| 3-hydroxyisobutyryl-CoA hydrolase-like protein 4 [Arabidopsis thaliana]gi|75273696|sp|Q9LK08.1|HIBC7_ARATH RecName: Full=3-hydroxyisobutyryl-CoA hydrolase-like protein 4, mitochondrial; Flags: Precursorgi|11994698|dbj|BAB02936.1| 3-hydroxyisobutyryl-coenzyme A hydrolase-like protein [Arabidopsis thaliana]gi|332643373|gb|AEE76894.1| 3-hydroxyisobutyryl-CoA hydrolase-like protein 4 [Arabidopsis thaliana]"
Cluster_42155	gi|42566973|ref|NP_193725.3| Toll-Interleukin-Resistance domain-containing protein [Arabidopsis thaliana]gi|332658846|gb|AEE84246.1| Toll-Interleukin-Resistance domain-containing protein [Arabidopsis thaliana]
Cluster_43929	gi|42568353|ref|NP_199459.2| protein RESISTANT TO P. SYRINGAE 6 [Arabidopsis thaliana]gi|728048751|sp|F4KHH8.1|RPS6C_ARATH RecName: Full=Disease resistance protein RPS6; AltName: Full=Resistance to Pseudomonas syringae 6gi|332008006|gb|AED95389.1| TIR-NBS-LRR class disease resistance protein [Arabidopsis thaliana]
Cluster_87537	gi|42568497|ref|NP_200113.3| putative calcium-transporting ATPase [Arabidopsis thaliana]gi|332008906|gb|AED96289.1| putative calcium-transporting ATPase [Arabidopsis thaliana]
Cluster_32957	gi|42569246|ref|NP_179849.2| protein BRICK 1 [Arabidopsis thaliana]gi|565475394|ref|XP_006295338.1| hypothetical protein CARUB_v10024428mg [Capsella rubella]gi|567190742|ref|XP_006404726.1| hypothetical protein EUTSA_v10000402mg [Eutrema salsugineum]gi|727482319|ref|XP_010417024.1| PREDICTED: protein BRICK 1 [Camelina sativa]gi|727598557|ref|XP_010472257.1| PREDICTED: protein BRICK 1 [Camelina sativa]gi|75166375|sp|Q94JY4.1|BRK1_ARATH RecName: Full=Protein BRICK 1; Short=AtBRK1gi|13899071|gb|AAK48957.1|AF370530_1 Unknown protein [Arabidopsis thaliana]gi|21553772|gb|AAM62865.1| unknown [Arabidopsis thaliana]gi|23197618|gb|AAN15336.1| Unknown protein [Arabidopsis thaliana]gi|330252238|gb|AEC07332.1| protein BRICK 1 [Arabidopsis thaliana]gi|482564046|gb|EOA28236.1| hypothetical protein CARUB_v10024428mg [Capsella rubella]gi|557105854|gb|ESQ46179.1| hypothetical protein EUTSA_v10000402mg [Eutrema salsugineum]
Cluster_35404	gi|42569246|ref|NP_179849.2| protein BRICK 1 [Arabidopsis thaliana]gi|565475394|ref|XP_006295338.1| hypothetical protein CARUB_v10024428mg [Capsella rubella]gi|567190742|ref|XP_006404726.1| hypothetical protein EUTSA_v10000402mg [Eutrema salsugineum]gi|727482319|ref|XP_010417024.1| PREDICTED: protein BRICK 1 [Camelina sativa]gi|727598557|ref|XP_010472257.1| PREDICTED: protein BRICK 1 [Camelina sativa]gi|75166375|sp|Q94JY4.1|BRK1_ARATH RecName: Full=Protein BRICK 1; Short=AtBRK1gi|13899071|gb|AAK48957.1|AF370530_1 Unknown protein [Arabidopsis thaliana]gi|21553772|gb|AAM62865.1| unknown [Arabidopsis thaliana]gi|23197618|gb|AAN15336.1| Unknown protein [Arabidopsis thaliana]gi|330252238|gb|AEC07332.1| protein BRICK 1 [Arabidopsis thaliana]gi|482564046|gb|EOA28236.1| hypothetical protein CARUB_v10024428mg [Capsella rubella]gi|557105854|gb|ESQ46179.1| hypothetical protein EUTSA_v10000402mg [Eutrema salsugineum]
Cluster_86764	gi|42571211|ref|NP_973679.1| glyoxalase 2-1 [Arabidopsis thaliana]gi|330255173|gb|AEC10267.1| glyoxalase 2-1 [Arabidopsis thaliana]
Cluster_80521	gi|42571435|ref|NP_973808.1| translation initiation factor 3 subunit H1 [Arabidopsis thaliana]gi|332190532|gb|AEE28653.1| translation initiation factor 3 subunit H1 [Arabidopsis thaliana]
Cluster_50079	gi|42571449|ref|NP_973815.1| methionine aminopeptidase 1B [Arabidopsis thaliana]gi|332190871|gb|AEE28992.1| methionine aminopeptidase 1B [Arabidopsis thaliana]
Cluster_90563	gi|42572939|ref|NP_974566.1| calcineurin B-like protein 1 [Arabidopsis thaliana]gi|332658522|gb|AEE83922.1| calcineurin B-like protein 1 [Arabidopsis thaliana]
Cluster_55892	gi|42573051|ref|NP_974622.1| antitermination NusB domain-containing protein [Arabidopsis thaliana]gi|332659790|gb|AEE85190.1| antitermination NusB domain-containing protein [Arabidopsis thaliana]
Cluster_46598	gi|42573051|ref|NP_974622.1| antitermination NusB domain-containing protein [Arabidopsis thaliana]gi|332659790|gb|AEE85190.1| antitermination NusB domain-containing protein [Arabidopsis thaliana]
Cluster_114077	gi|42573067|ref|NP_974630.1| uncharacterized protein [Arabidopsis thaliana]gi|332660067|gb|AEE85467.1| uncharacterized protein AT4G28300 [Arabidopsis thaliana]
Cluster_33487	gi|42573085|ref|NP_974639.1| vernalization5/VIN3-like protein [Arabidopsis thaliana]gi|332660334|gb|AEE85734.1| vernalization5/VIN3-like protein [Arabidopsis thaliana]
Cluster_51339	gi|42573335|ref|NP_974764.1| uncharacterized protein [Arabidopsis thaliana]gi|21618203|gb|AAM67253.1| unknown [Arabidopsis thaliana]gi|26449812|dbj|BAC42029.1| unknown protein [Arabidopsis thaliana]gi|94807638|gb|ABF47116.1| At5g10745 [Arabidopsis thaliana]gi|110735801|dbj|BAE99877.1| hypothetical protein [Arabidopsis thaliana]gi|332004208|gb|AED91591.1| uncharacterized protein AT5G10745 [Arabidopsis thaliana]
Cluster_38451	gi|42573455|ref|NP_974824.1| Remorin family protein [Arabidopsis thaliana]gi|332005825|gb|AED93208.1| Remorin family protein [Arabidopsis thaliana]
Cluster_67611	gi|42573612|ref|NP_974902.1| uncharacterized protein [Arabidopsis thaliana]gi|332008194|gb|AED95577.1| uncharacterized protein AT5G47830 [Arabidopsis thaliana]
Cluster_43205	gi|425893211|gb|AFY09821.1| R2R3 DNA binding transcription factor MYB29-2 [Brassica juncea]
Cluster_11538	gi|425893215|gb|AFY09823.1| R2R3 DNA binding transcription factor MYB28-2 [Brassica nigra]
Cluster_21618	gi|42766610|gb|AAS45435.1| S-adenosylmethionine decarboxylase [Brassica juncea]
Cluster_20192	gi|42766610|gb|AAS45435.1| S-adenosylmethionine decarboxylase [Brassica juncea]
Cluster_36053	gi|42766610|gb|AAS45435.1| S-adenosylmethionine decarboxylase [Brassica juncea]
Cluster_80604	gi|428675592|gb|AFZ41789.1| putative progesterone 5-beta-reductase [Raphanus sativus]
Cluster_13380	gi|428675592|gb|AFZ41789.1| putative progesterone 5-beta-reductase [Raphanus sativus]
Cluster_57266	gi|429151742|gb|EKX94600.1| hypothetical protein HMPREF9999_00001 [Prevotella sp. oral taxon 473 str. F0040]
Cluster_64499	"gi|429439347|gb|EKZ75334.1| hypothetical protein O7E_02948, partial [Escherichia coli O104:H4 str. Ec11-5604]gi|429441943|gb|EKZ77907.1| hypothetical protein S7Y_04888, partial [Escherichia coli O104:H4 str. Ec12-0465]gi|429458824|gb|EKZ94644.1| hypothetical protein MO7_05239, partial [Escherichia coli O104:H4 str. Ec11-9941]"
Cluster_10464	gi|430217058|gb|AGA37177.1| mitogen-activated protein kinase kinase 4.1 [Brassica napus]
Cluster_46640	gi|430217221|gb|AGA37182.1| mitogen-activated protein kinase 17.1 [Brassica napus]
Cluster_59751	gi|430217486|gb|AGA37192.1| calcineurin B-like 1.1 [Brassica napus]
Cluster_66371	gi|430217486|gb|AGA37192.1| calcineurin B-like 1.1 [Brassica napus]
Cluster_52141	gi|430217531|gb|AGA37194.1| calcineurin B-like 2.1 [Brassica napus]
Cluster_22324	gi|430217627|gb|AGA37197.1| calcineurin B-like 9.1 [Brassica napus]
Cluster_3148	gi|430218243|gb|AGA37219.1| mitogen-activated protein kinase kinase kinase ZIK3.1 [Brassica napus]
Cluster_2773	gi|430218243|gb|AGA37219.1| mitogen-activated protein kinase kinase kinase ZIK3.1 [Brassica napus]
Cluster_57491	gi|430218243|gb|AGA37219.1| mitogen-activated protein kinase kinase kinase ZIK3.1 [Brassica napus]
Cluster_61378	"gi|430883699|gb|ELC06673.1| hypothetical protein WCM_04769, partial [Escherichia coli KTE10]"
Cluster_83291	"gi|440136373|gb|AGB85039.1| hypothetical protein CHLPROCp009, partial [Auxenochlorella protothecoides]"
Cluster_48405	"gi|440136373|gb|AGB85039.1| hypothetical protein CHLPROCp009, partial [Auxenochlorella protothecoides]"
Cluster_69833	"gi|440808121|gb|AGC24235.1| glutamine synthetase 1, partial [Brassica napus]"
Cluster_94915	"gi|440808121|gb|AGC24235.1| glutamine synthetase 1, partial [Brassica napus]"
Cluster_78502	"gi|440808137|gb|AGC24242.1| glutamine synthetase 1, partial [Brassica napus]gi|440808139|gb|AGC24243.1| glutamine synthetase 1, partial [Brassica napus]"
Cluster_70063	gi|442743021|ref|YP_007353973.1| Ycf1 protein (chloroplast) [Tectona grandis]gi|438687662|emb|CCP47191.1| YCF1 protein (chloroplast) [Tectona grandis]gi|438688346|emb|CCP47280.1| YCF1 protein (chloroplast) [Tectona grandis]gi|438688470|emb|CCP47369.1| YCF1 protein (chloroplast) [Tectona grandis]
Cluster_78211	gi|442771200|gb|AGC71893.1| hypothetical protein [uncultured bacterium A1Q1_fos_4]
Cluster_44978	gi|442803143|gb|AGC78878.1| hypothetical protein (mitochondrion) [Vicia faba]gi|442803182|gb|AGC78917.1| hypothetical protein (mitochondrion) [Vicia faba]
Cluster_20075	gi|442803171|gb|AGC78906.1| hypothetical protein (mitochondrion) [Vicia faba]gi|442803202|gb|AGC78937.1| hypothetical protein (mitochondrion) [Vicia faba]gi|442803285|gb|AGC79020.1| hypothetical protein (mitochondrion) [Vicia faba]
Cluster_3739	gi|442803210|gb|AGC78945.1| hypothetical protein (mitochondrion) [Vicia faba]
Cluster_27673	gi|442803210|gb|AGC78945.1| hypothetical protein (mitochondrion) [Vicia faba]
Cluster_43063	gi|442803210|gb|AGC78945.1| hypothetical protein (mitochondrion) [Vicia faba]
Cluster_9823	gi|442803210|gb|AGC78945.1| hypothetical protein (mitochondrion) [Vicia faba]
Cluster_9457	gi|442803284|gb|AGC79019.1| hypothetical protein (mitochondrion) [Vicia faba]gi|443267195|gb|AGC79350.1| hypothetical protein (mitochondrion) [Vicia faba]gi|443267197|gb|AGC79352.1| hypothetical protein (mitochondrion) [Vicia faba]
Cluster_2186	gi|443298121|gb|AGC81665.1| hypothetical protein DCGMS_00050 (mitochondrion) [Raphanus sativus]gi|662020321|gb|AIE42610.1| hypothetical protein RadishMT_p079 (mitochondrion) [Raphanus sativus]
Cluster_29675	gi|443298138|gb|AGC81682.1| hypothetical protein DCGMS_00220 (mitochondrion) [Raphanus sativus]
Cluster_24968	gi|443298155|gb|AGC81699.1| hypothetical protein DCGMS_00390 (mitochondrion) [Raphanus sativus]gi|662020252|gb|AIE42541.1| hypothetical protein RadishMT_p010 (mitochondrion) [Raphanus sativus]
Cluster_86330	gi|443332439|gb|ELS47048.1| hypothetical protein C789_3193 [Microcystis aeruginosa DIANCHI905]
Cluster_81890	gi|443332439|gb|ELS47048.1| hypothetical protein C789_3193 [Microcystis aeruginosa DIANCHI905]
Cluster_97399	gi|443332439|gb|ELS47048.1| hypothetical protein C789_3193 [Microcystis aeruginosa DIANCHI905]
Cluster_34828	gi|443332439|gb|ELS47048.1| hypothetical protein C789_3193 [Microcystis aeruginosa DIANCHI905]
Cluster_57335	gi|443332439|gb|ELS47048.1| hypothetical protein C789_3193 [Microcystis aeruginosa DIANCHI905]
Cluster_90229	"gi|443711443|gb|ELU05225.1| hypothetical protein CAPTEDRAFT_108619, partial [Capitella teleta]"
Cluster_34315	gi|443909535|gb|AGD80385.1| polyprotein [Turnip mosaic virus]
Cluster_5312	gi|443909535|gb|AGD80385.1| polyprotein [Turnip mosaic virus]
Cluster_47590	gi|445114|prf||1908420A acyl carrier protein 2
Cluster_82766	gi|445563935|gb|ELY20074.1| hypothetical protein HALTITAN_3299 [Halomonas titanicae BH1]
Cluster_55532	gi|445563935|gb|ELY20074.1| hypothetical protein HALTITAN_3299 [Halomonas titanicae BH1]
Cluster_53744	gi|445563935|gb|ELY20074.1| hypothetical protein HALTITAN_3299 [Halomonas titanicae BH1]
Cluster_16667	"gi|446339285|ref|WP_000417140.1| Immunoglobulin A1 protease, partial [Streptococcus pneumoniae]"
Cluster_64871	gi|4467097|emb|CAB37531.1| heat shock protein 70 like protein [Arabidopsis thaliana]gi|7270774|emb|CAB80456.1| heat shock protein 70 like protein [Arabidopsis thaliana]
Cluster_39742	gi|4467359|emb|CAB37928.1| Phosphatidylinositol 4-kinase [Arabidopsis thaliana]
Cluster_207	gi|448888979|ref|YP_004869995.2| read-through protein [Brassica yellows virus]
Cluster_42324	gi|449445296|ref|XP_004140409.1| PREDICTED: 60S ribosomal protein L23a isoform X2 [Cucumis sativus]
Cluster_52178	gi|449445296|ref|XP_004140409.1| PREDICTED: 60S ribosomal protein L23a isoform X2 [Cucumis sativus]
Cluster_50256	gi|449445296|ref|XP_004140409.1| PREDICTED: 60S ribosomal protein L23a isoform X2 [Cucumis sativus]
Cluster_86146	"gi|449462836|ref|XP_004149146.1| PREDICTED: alanine--glyoxylate aminotransferase 2 homolog 1, mitochondrial [Cucumis sativus]gi|700198081|gb|KGN53239.1| hypothetical protein Csa_4G036590 [Cucumis sativus]"
Cluster_75922	"gi|449538699|gb|EMD30280.1| hypothetical protein CERSUDRAFT_146047, partial [Ceriporiopsis subvermispora B]gi|449538929|gb|EMD30358.1| hypothetical protein CERSUDRAFT_146011, partial [Ceriporiopsis subvermispora B]gi|449539002|gb|EMD30387.1| hypothetical protein CERSUDRAFT_145996, partial [Ceriporiopsis subvermispora B]"
Cluster_82777	"gi|449538699|gb|EMD30280.1| hypothetical protein CERSUDRAFT_146047, partial [Ceriporiopsis subvermispora B]gi|449538929|gb|EMD30358.1| hypothetical protein CERSUDRAFT_146011, partial [Ceriporiopsis subvermispora B]gi|449539002|gb|EMD30387.1| hypothetical protein CERSUDRAFT_145996, partial [Ceriporiopsis subvermispora B]"
Cluster_71880	"gi|449538699|gb|EMD30280.1| hypothetical protein CERSUDRAFT_146047, partial [Ceriporiopsis subvermispora B]gi|449538929|gb|EMD30358.1| hypothetical protein CERSUDRAFT_146011, partial [Ceriporiopsis subvermispora B]gi|449539002|gb|EMD30387.1| hypothetical protein CERSUDRAFT_145996, partial [Ceriporiopsis subvermispora B]"
Cluster_39819	"gi|449538870|gb|EMD30337.1| hypothetical protein CERSUDRAFT_61260, partial [Ceriporiopsis subvermispora B]"
Cluster_72198	"gi|449539155|gb|EMD30456.1| hypothetical protein CERSUDRAFT_61147, partial [Ceriporiopsis subvermispora B]"
Cluster_90856	"gi|449539278|gb|EMD30512.1| hypothetical protein CERSUDRAFT_61093, partial [Ceriporiopsis subvermispora B]"
Cluster_60997	"gi|449540881|gb|EMD31869.1| hypothetical protein CERSUDRAFT_162701, partial [Ceriporiopsis subvermispora B]"
Cluster_55232	"gi|449540881|gb|EMD31869.1| hypothetical protein CERSUDRAFT_162701, partial [Ceriporiopsis subvermispora B]"
Cluster_22300	gi|451798815|gb|AGF69111.1| PPR [Raphanus sativus]
Cluster_85249	gi|45181461|gb|AAS55410.1| photosystem II protein [Brassica rapa]
Cluster_44544	gi|45181461|gb|AAS55410.1| photosystem II protein [Brassica rapa]
Cluster_99339	gi|451998783|gb|EMD91247.1| hypothetical protein COCHEDRAFT_1156575 [Bipolaris maydis C5]gi|477581388|gb|ENH98554.1| hypothetical protein COCC4DRAFT_67253 [Bipolaris maydis ATCC 48331]
Cluster_46182	gi|452835958|gb|AGG14201.1| palmitoyl-ACP-thioesterase [Brassica napus]
Cluster_28666	gi|452835958|gb|AGG14201.1| palmitoyl-ACP-thioesterase [Brassica napus]
Cluster_101251	"gi|452836069|gb|EME38018.1| hypothetical protein DOTSEDRAFT_109051, partial [Dothistroma septosporum NZE10]"
Cluster_465	gi|4538901|emb|CAB39638.1| RNA-directed DNA polymerase-like protein [Arabidopsis thaliana]gi|7267666|emb|CAB78094.1| RNA-directed DNA polymerase-like protein [Arabidopsis thaliana]
Cluster_4688	gi|455659394|gb|AGG35953.1| ABA insensitive PP2C protein 5 [Brassica napus]
Cluster_6473	gi|455659394|gb|AGG35953.1| ABA insensitive PP2C protein 5 [Brassica napus]
Cluster_2299	gi|455659394|gb|AGG35953.1| ABA insensitive PP2C protein 5 [Brassica napus]
Cluster_6969	gi|455659417|gb|AGG35955.1| ABA-responsive element binding factor 1 [Brassica napus]
Cluster_4633	gi|455659471|gb|AGG35959.1| ABA insensitive PP2C protein 2 [Brassica napus]gi|674894538|emb|CDY38260.1| BnaA10g11080D [Brassica napus]
Cluster_2927	gi|455659471|gb|AGG35959.1| ABA insensitive PP2C protein 2 [Brassica napus]gi|674894538|emb|CDY38260.1| BnaA10g11080D [Brassica napus]
Cluster_5309	gi|455659481|gb|AGG35960.1| ABA hypersensitive PP2C protein AHG3/PP2CA [Brassica napus]
Cluster_8260	gi|455659481|gb|AGG35960.1| ABA hypersensitive PP2C protein AHG3/PP2CA [Brassica napus]
Cluster_51833	gi|455659630|gb|AGG35976.1| calcium-dependent protein kinase 7 [Brassica napus]
Cluster_4270	gi|45720463|emb|CAG17932.1| plasma membrane sulphate transporter [Brassica oleracea var. viridis]
Cluster_47159	gi|45720467|emb|CAG17934.1| adenosine nucleotide translocator [Brassica oleracea var. viridis]
Cluster_55241	gi|4580517|gb|AAD24405.1|AF036302_1 scarecrow-like 5 [Arabidopsis thaliana]
Cluster_38052	gi|4582447|gb|AAD24831.1| putative non-LTR retroelement reverse transcriptase [Arabidopsis thaliana]
Cluster_13557	gi|4586253|emb|CAB40994.1| auxilin-like protein [Arabidopsis thaliana]gi|7267978|emb|CAB78319.1| auxilin-like protein [Arabidopsis thaliana]
Cluster_82231	gi|459350493|emb|CCQ78409.1| hypothetical protein GBS90503_1758 [Streptococcus agalactiae LADL-90-503]
Cluster_78764	gi|459978402|dbj|BAM99058.1| polyprotein [Turnip mosaic virus]
Cluster_78655	gi|459978402|dbj|BAM99058.1| polyprotein [Turnip mosaic virus]
Cluster_78880	gi|460150953|gb|EMI15242.1| lipoprotein [Bacillus stratosphericus LAMA 585]
Cluster_99865	gi|460371608|ref|XP_004231627.1| PREDICTED: ALA-interacting subunit 5 [Solanum lycopersicum]
Cluster_94224	gi|460414901|ref|XP_004252800.1| PREDICTED: tubulin beta chain-like [Solanum lycopersicum]
Cluster_50164	gi|460837918|dbj|BAM99219.1| polyprotein [Turnip mosaic virus]
Cluster_96094	gi|460837942|dbj|BAM99231.1| polyprotein [Turnip mosaic virus]
Cluster_63	gi|4678197|gb|AAD26943.1| putative retroelement pol polyprotein [Arabidopsis thaliana]
Cluster_62674	gi|4678939|emb|CAB41330.1| putative protein [Arabidopsis thaliana]
Cluster_97874	gi|469479233|gb|AGH49458.1| hypothetical protein G432_08665 [Sphingomonas sp. MM-1]gi|469479495|gb|AGH49720.1| hypothetical protein G432_09975 [Sphingomonas sp. MM-1]
Cluster_104105	gi|469479233|gb|AGH49458.1| hypothetical protein G432_08665 [Sphingomonas sp. MM-1]gi|469479495|gb|AGH49720.1| hypothetical protein G432_09975 [Sphingomonas sp. MM-1]
Cluster_76093	gi|470116864|ref|XP_004294593.1| PREDICTED: histone H2B [Fragaria vesca subsp. vesca]
Cluster_67143	gi|470133423|ref|XP_004302565.1| PREDICTED: uncharacterized protein LOC101314001 [Fragaria vesca subsp. vesca]
Cluster_36313	gi|47026867|gb|AAT08659.1| 40S ribosomal protein S23 [Hyacinthus orientalis]
Cluster_24707	gi|472279469|gb|AGI37649.1| translation initiation factor eIF4E.c1 [Brassica rapa subsp. pekinensis]
Cluster_67829	"gi|472408368|gb|EMR91350.1| IS1 transposase InsAB, partial [Escherichia coli ONT:H33 str. C48/93]"
Cluster_47087	"gi|472408368|gb|EMR91350.1| IS1 transposase InsAB, partial [Escherichia coli ONT:H33 str. C48/93]"
Cluster_49918	gi|472581115|gb|EMS18870.1| 60S ribosomal protein l11 [Rhodosporidium toruloides NP11]gi|647403114|emb|CDR49272.1| RHTO0S25e00166g1_1 [Rhodosporidium toruloides]
Cluster_68484	"gi|472582435|gb|EMS20121.1| mitochondrial ATPase inhibitor, IATP [Rhodosporidium toruloides NP11]gi|647402437|emb|CDR48691.1| RHTO0S19e02542g1_1 [Rhodosporidium toruloides]"
Cluster_67262	gi|472582485|gb|EMS20171.1| large subunit ribosomal protein L40e [Rhodosporidium toruloides NP11]gi|647402387|emb|CDR48641.1| RHTO0S19e01398g1_1 [Rhodosporidium toruloides]
Cluster_39087	gi|472583563|gb|EMS21196.1| 40S ribosomal protein s4 [Rhodosporidium toruloides NP11]gi|647396924|emb|CDR39630.1| RHTO0S04e07250g1_1 [Rhodosporidium toruloides]
Cluster_68092	gi|472587356|gb|EMS24855.1| 60S ribosomal protein l43 [Rhodosporidium toruloides NP11]gi|647401285|emb|CDR47413.1| RHTO0S14e03400g1_1 [Rhodosporidium toruloides]
Cluster_52436	gi|472588569|gb|EMS26041.1| 60S ribosomal protein l34 [Rhodosporidium toruloides NP11]gi|647396358|emb|CDR38469.1| RHTO0S03e09846g1_1 [Rhodosporidium toruloides]
Cluster_61003	gi|473433374|gb|EMS40254.1| Hypothetical protein MmSR116_4659 [Methylobacterium mesophilicum SR1.6/6]
Cluster_37803	"gi|474022370|gb|EMS52911.1| Chlorophyll a-b binding protein 1C, chloroplastic [Triticum urartu]"
Cluster_85906	"gi|474022370|gb|EMS52911.1| Chlorophyll a-b binding protein 1C, chloroplastic [Triticum urartu]"
Cluster_89426	"gi|475501925|gb|EMT04380.1| Chlorophyll a-b binding protein, chloroplastic [Aegilops tauschii]"
Cluster_56292	gi|475564778|gb|EMT14601.1| hypothetical protein F775_43796 [Aegilops tauschii]
Cluster_45345	gi|475611794|gb|EMT28215.1| BEL1-like homeodomain protein 2 [Aegilops tauschii]
Cluster_110436	gi|475620036|gb|EMT30970.1| Protein transport protein Sec61 subunit alpha [Aegilops tauschii]
Cluster_38637	gi|47716275|emb|CAG30068.1| putative auxin response factor [Brassica napus]
Cluster_43427	gi|47716275|emb|CAG30068.1| putative auxin response factor [Brassica napus]
Cluster_30750	gi|47779328|gb|AAT38563.1| cytosolic serine acetyltransferase [Thlaspi goesingense]
Cluster_50639	"gi|478257412|gb|ENN77568.1| hypothetical protein YQE_05864, partial [Dendroctonus ponderosae]"
Cluster_81691	gi|478759114|emb|CCH69100.1| conserved hypothetical protein [Tetrasphaera elongata Lp2]
Cluster_81739	gi|478759114|emb|CCH69100.1| conserved hypothetical protein [Tetrasphaera elongata Lp2]
Cluster_111053	gi|478759114|emb|CCH69100.1| conserved hypothetical protein [Tetrasphaera elongata Lp2]
Cluster_63555	gi|478759114|emb|CCH69100.1| conserved hypothetical protein [Tetrasphaera elongata Lp2]
Cluster_112980	"gi|479645162|gb|ENS17103.1| hypothetical protein B972_01486, partial [Brucella abortus F10/05-11]gi|479645784|gb|ENS17707.1| hypothetical protein B972_01288, partial [Brucella abortus F10/05-11]"
Cluster_97837	"gi|479645162|gb|ENS17103.1| hypothetical protein B972_01486, partial [Brucella abortus F10/05-11]gi|479645784|gb|ENS17707.1| hypothetical protein B972_01288, partial [Brucella abortus F10/05-11]"
Cluster_760	gi|47971189|dbj|BAD22536.1| gamma-glutamyl transferase [Raphanus sativus]
Cluster_65297	"gi|480030975|gb|ENV71128.1| hypothetical protein F947_00014, partial [Acinetobacter towneri DSM 14962 = CIP 107472]"
Cluster_45827	gi|4836922|gb|AAD30624.1|AC007153_16 Hypothetical protein [Arabidopsis thaliana]
Cluster_20320	gi|4836940|gb|AAD30642.1|AC006085_15 Unknown protein [Arabidopsis thaliana]gi|119935887|gb|ABM06024.1| At1g51310 [Arabidopsis thaliana]
Cluster_64160	gi|484358049|gb|EOB10733.1| hypothetical protein H376_690 [Rickettsia prowazekii str. GvF12]gi|484358399|gb|EOB11076.1| hypothetical protein H377_530 [Rickettsia prowazekii str. Cairo 3]
Cluster_41598	gi|48527854|gb|AAT46023.1| pathogenesis-related protein 1 [Brassica rapa subsp. oleifera]
Cluster_2656	gi|488509727|gb|AGL08130.1| chloroplast zeta-carotene desaturase [Brassica napus]
Cluster_135	gi|4914361|gb|AAD32898.1| putative retroelement pol polyprotein [Arabidopsis thaliana]
Cluster_1244	gi|4914361|gb|AAD32898.1| putative retroelement pol polyprotein [Arabidopsis thaliana]
Cluster_88604	gi|4914459|emb|CAB43698.1| hypothetical protein [Arabidopsis thaliana]gi|7269417|emb|CAB81377.1| hypothetical protein [Arabidopsis thaliana]
Cluster_111136	"gi|49246405|gb|AAT58334.1| FtsH-like protein, partial [Triticum urartu]gi|49246419|gb|AAT58341.1| FtsH-like protein, partial [Aegilops tauschii]gi|49246423|gb|AAT58343.1| FtsH-like protein, partial [Hordeum vulgare subsp. spontaneum]gi|49246425|gb|AAT58344.1| FtsH-like protein, partial [Hordeum vulgare subsp. spontaneum]gi|49246437|gb|AAT58350.1| FtsH-like protein, partial [Triticum urartu]gi|49246441|gb|AAT58352.1| FtsH-like protein, partial [Triticum urartu]gi|49246443|gb|AAT58353.1| FtsH-like protein, partial [Hordeum vulgare subsp. spontaneum]gi|49246445|gb|AAT58354.1| FtsH-like protein, partial [Triticum urartu]gi|49246451|gb|AAT58357.1| FtsH-like protein, partial [Aegilops tauschii]gi|49246455|gb|AAT58359.1| FtsH-like protein, partial [Hordeum vulgare subsp. spontaneum]"
Cluster_36886	gi|49359169|gb|AAT65501.1| photosystem II protein [Brassica oleracea]
Cluster_51162	"gi|494226392|ref|WP_007136570.1| MULTISPECIES: 30S ribosomal protein S12 [Flavobacterium]gi|189040459|sp|A5FMY5.1|RS12_FLAJ1 RecName: Full=30S ribosomal protein S12gi|146152583|gb|ABQ03437.1| 30S ribosomal protein S12 [Flavobacterium johnsoniae UW101]gi|379651735|gb|EIA10298.1| SSU ribosomal protein S12p (S23e) [Flavobacterium frigoris PS1]gi|395435880|gb|EJG01819.1| 30S ribosomal protein S12 [Flavobacterium sp. F52]gi|398075574|gb|EJL66680.1| ribosomal protein S12, bacterial/organelle [Flavobacterium sp. CF136]gi|558900092|gb|ESU27324.1| 30S ribosomal protein S12 [Flavobacterium limnosediminis JC2902]gi|640829104|gb|KDN55375.1| 30S ribosomal protein S12 [Flavobacterium sp. EM1321]gi|671220137|gb|KFF05276.1| 30S ribosomal protein S12 [Flavobacterium reichenbachii]gi|671233345|gb|KFF18331.1| 30S ribosomal protein S12 [Flavobacterium hydatis]gi|687222870|gb|KGD68061.1| 30S ribosomal protein S12 [Flavobacterium aquatile LMG 4008]gi|700535238|gb|KGO82757.1| 30S ribosomal protein S12 [Flavobacterium cauense R2A-7]gi|700550240|gb|KGO97117.1| 30S ribosomal protein S12 [Flavobacterium enshiense DK69]gi|742429256|gb|KIA85336.1| 30S ribosomal protein S12 [Flavobacterium sp. AED]gi|742444216|gb|KIA99884.1| 30S ribosomal protein S12 [Flavobacterium sp. KMS]gi|742448067|gb|KIC03467.1| 30S ribosomal protein S12 [Flavobacterium sp. JRM]gi|752501850|gb|KIO54131.1| 30S ribosomal protein S12 [Flavobacterium hibernum]gi|755331161|gb|KIQ18655.1| 30S ribosomal protein S12 [Flavobacterium sp. MEB061]gi|831385399|gb|KLT71111.1| 30S ribosomal protein S12 [Flavobacterium sp. ABG]gi|923117309|gb|KOP39432.1| 30S ribosomal protein S12 [Flavobacterium sp. VMW]"
Cluster_21746	"gi|495078806|ref|WP_007803631.1| MULTISPECIES: 50S ribosomal protein L22 [Flavobacterium]gi|215274860|sp|A5FMZ5.1|RL22_FLAJ1 RecName: Full=50S ribosomal protein L22gi|146152574|gb|ABQ03428.1| 50S ribosomal protein L22 [Flavobacterium johnsoniae UW101]gi|395435889|gb|EJG01828.1| 50S ribosomal protein L22 [Flavobacterium sp. F52]gi|398075583|gb|EJL66689.1| ribosomal protein L22, bacterial type [Flavobacterium sp. CF136]gi|668936316|gb|KFC59308.1| 50S ribosomal protein L22 [Flavobacterium sp. EM1308]gi|671220128|gb|KFF05267.1| 50S ribosomal protein L22 [Flavobacterium reichenbachii]gi|671233336|gb|KFF18322.1| 50S ribosomal protein L22 [Flavobacterium hydatis]gi|742444207|gb|KIA99875.1| 50S ribosomal protein L22 [Flavobacterium sp. KMS]gi|742448058|gb|KIC03458.1| 50S ribosomal protein L22 [Flavobacterium sp. JRM]gi|752501859|gb|KIO54140.1| 50S ribosomal protein L22 [Flavobacterium hibernum]gi|755331170|gb|KIQ18664.1| 50S ribosomal protein L22 [Flavobacterium sp. MEB061]gi|831385390|gb|KLT71102.1| 50S ribosomal protein L22 [Flavobacterium sp. ABG]gi|923117318|gb|KOP39441.1| 50S ribosomal protein L22 [Flavobacterium sp. VMW]"
Cluster_66011	gi|495226739|ref|WP_007951510.1| hypothetical protein [Pseudomonas sp. GM25]gi|398142006|gb|EJM30911.1| hypothetical protein PMI24_00940 [Pseudomonas sp. GM25]
Cluster_115825	gi|495738610|ref|WP_008463189.1| DNA topoisomerase I [Flavobacterium sp. F52]gi|395436897|gb|EJG02820.1| DNA topoisomerase [Flavobacterium sp. F52]
Cluster_57524	gi|495738612|ref|WP_008463191.1| hypothetical protein [Flavobacterium sp. F52]gi|395436899|gb|EJG02822.1| hypothetical protein FF52_04185 [Flavobacterium sp. F52]
Cluster_8121	gi|495739713|ref|WP_008464292.1| MULTISPECIES: 30S ribosomal protein S3 [Flavobacterium]gi|395435890|gb|EJG01829.1| 30S ribosomal protein S3 [Flavobacterium sp. F52]
Cluster_34217	"gi|495740374|ref|WP_008464953.1| translation initiation factor IF-3, partial [Flavobacterium sp. F52]gi|395435830|gb|EJG01770.1| translation initiation factor IF-3 [Flavobacterium sp. F52]"
Cluster_98375	gi|495742004|ref|WP_008466583.1| hypothetical protein [Flavobacterium sp. F52]gi|395434869|gb|EJG00812.1| hypothetical protein FF52_14281 [Flavobacterium sp. F52]
Cluster_79942	gi|495742085|ref|WP_008466664.1| hypothetical protein [Flavobacterium sp. F52]gi|395434921|gb|EJG00864.1| carboxymuconolactone decarboxylase [Flavobacterium sp. F52]
Cluster_43824	gi|49609454|emb|CAG77504.1| peroxidase precursor [Raphanus sativus var. niger]
Cluster_68777	gi|496379958|ref|WP_009088948.1| hypothetical protein [Elizabethkingia anophelis]gi|365755399|gb|EHM97329.1| hypothetical protein EAAG1_11607 [Elizabethkingia anophelis Ag1]
Cluster_109575	gi|496379958|ref|WP_009088948.1| hypothetical protein [Elizabethkingia anophelis]gi|365755399|gb|EHM97329.1| hypothetical protein EAAG1_11607 [Elizabethkingia anophelis Ag1]
Cluster_33208	"gi|500577029|gb|EOQ35791.1| hypothetical protein HMPREF1526_02587, partial [Butyricicoccus pullicaecorum 1.2]"
Cluster_16564	gi|500932255|ref|WP_012023705.1| transcription termination factor NusA [Flavobacterium johnsoniae]gi|146153807|gb|ABQ04661.1| NusA antitermination factor [Flavobacterium johnsoniae UW101]
Cluster_49534	gi|500935710|ref|WP_012025349.1| hypothetical protein [Flavobacterium johnsoniae]gi|146155526|gb|ABQ06380.1| hypothetical protein Fjoh_3366 [Flavobacterium johnsoniae UW101]
Cluster_91189	gi|502101698|ref|XP_004491852.1| PREDICTED: SNF1-related protein kinase catalytic subunit alpha KIN10-like [Cicer arietinum]gi|828297261|ref|XP_012568804.1| PREDICTED: SNF1-related protein kinase catalytic subunit alpha KIN10-like [Cicer arietinum]
Cluster_83508	gi|502138151|ref|XP_004503304.1| PREDICTED: guanine nucleotide-binding protein subunit beta-like protein [Cicer arietinum]
Cluster_102809	gi|50251326|dbj|BAD28302.1| Rho-GTPase-activating protein-like [Oryza sativa Japonica Group]gi|50252140|dbj|BAD28136.1| Rho-GTPase-activating protein-like [Oryza sativa Japonica Group]
Cluster_41471	gi|50429310|gb|AAT77224.1| group I late embryogenesis abundant protein [Brassica carinata]
Cluster_78873	gi|507795309|gb|EOS53058.1| hypothetical protein C809_00001 [Lachnospiraceae bacterium COE1]
Cluster_94203	gi|508998576|gb|AGN12866.1| putative vesicle-associated membrane family protein [Leavenworthia alabamica]
Cluster_100455	gi|508998605|gb|AGN12880.1| putative cysteine-rich receptor-like protein kinase 28 [Sisymbrium irio]
Cluster_6388	gi|511261437|gb|AGN71005.1| phospholipase D1 [Brassica napus]
Cluster_98813	gi|514784162|ref|XP_004970523.1| PREDICTED: ubiquitin-conjugating enzyme E2 7-like isoform X1 [Setaria italica]
Cluster_72795	gi|514793469|ref|XP_004972822.1| PREDICTED: DNA topoisomerase 1-like [Setaria italica]
Cluster_69897	"gi|51556170|dbj|BAD38828.1| polyprotein, partial [Turnip mosaic virus]"
Cluster_45629	gi|516557171|gb|AGO87813.1| hypothetical protein [uncultured bacterium 4050020-J15]
Cluster_24401	gi|51969276|dbj|BAD43330.1| unnamed protein product [Arabidopsis thaliana]
Cluster_86958	"gi|51969574|dbj|BAD43479.1| unknown protein [Arabidopsis thaliana]gi|51970100|dbj|BAD43742.1| unknown protein, partial [Arabidopsis thaliana]gi|51970434|dbj|BAD43909.1| unknown protein, partial [Arabidopsis thaliana]"
Cluster_99367	gi|51970988|dbj|BAD44186.1| unknown protein [Arabidopsis thaliana]
Cluster_67351	gi|51971110|dbj|BAD44247.1| unknown protein [Arabidopsis thaliana]
Cluster_95754	gi|520478|gb|AAA52225.1| pyruvate dehydrogenase E1 beta subunit [Arabidopsis thaliana]gi|1090498|prf||2019230A pyruvate dehydrogenase
Cluster_24903	gi|521312243|gb|AGP76186.1| kinase-associated protein phosphatase [Brassica rapa subsp. chinensis]
Cluster_18160	gi|521312243|gb|AGP76186.1| kinase-associated protein phosphatase [Brassica rapa subsp. chinensis]
Cluster_13377	gi|523485415|gb|AGQ45632.1| ferretin 1 [Hirschfeldia incana]
Cluster_99538	"gi|52353107|emb|CAH55681.1| polyprotein, partial [Turnip mosaic virus]"
Cluster_116594	gi|523674243|emb|CDF98816.1| Putative Uncharacterized protein [Avibacterium paragallinarum JF4211]gi|523675038|emb|CDF97944.1| Putative Uncharacterized protein [Avibacterium paragallinarum JF4211]
Cluster_83021	gi|524142162|emb|CCZ19492.1| putative uncharacterized protein [Sutterella wadsworthensis CAG:135]
Cluster_61516	gi|524299514|emb|CDA58910.1| putative uncharacterized protein [Clostridium sp. CAG:245]
Cluster_86099	gi|524390510|emb|CDB39267.1| putative uncharacterized protein [Azospirillum sp. CAG:260]
Cluster_77949	gi|524390510|emb|CDB39267.1| putative uncharacterized protein [Azospirillum sp. CAG:260]
Cluster_50921	gi|524390510|emb|CDB39267.1| putative uncharacterized protein [Azospirillum sp. CAG:260]
Cluster_85021	gi|524390510|emb|CDB39267.1| putative uncharacterized protein [Azospirillum sp. CAG:260]
Cluster_83650	gi|524390510|emb|CDB39267.1| putative uncharacterized protein [Azospirillum sp. CAG:260]
Cluster_68162	gi|524390510|emb|CDB39267.1| putative uncharacterized protein [Azospirillum sp. CAG:260]
Cluster_111853	gi|525313988|ref|NP_001265926.1| ras-related protein RABD2c-like [Cicer arietinum]gi|4586580|dbj|BAA76422.1| rab-type small GTP-binding protein [Cicer arietinum]
Cluster_97498	"gi|525678038|gb|AGR56031.1| NADH dehydrogenase subunit F, partial (chloroplast) [Peltaria alliacea]"
Cluster_59837	"gi|527192153|gb|EPS62691.1| hypothetical protein M569_12098, partial [Genlisea aurea]"
Cluster_68351	"gi|527195118|gb|EPS64483.1| hypothetical protein M569_10301, partial [Genlisea aurea]"
Cluster_50765	"gi|527195118|gb|EPS64483.1| hypothetical protein M569_10301, partial [Genlisea aurea]"
Cluster_65653	"gi|527196146|gb|EPS65123.1| hypothetical protein M569_09659, partial [Genlisea aurea]"
Cluster_86052	"gi|527200959|gb|EPS68222.1| hypothetical protein M569_06548, partial [Genlisea aurea]"
Cluster_5820	"gi|527203623|gb|EPS70027.1| hypothetical protein M569_04734, partial [Genlisea aurea]"
Cluster_91703	"gi|527209896|gb|EPS74505.1| hypothetical protein M569_00222, partial [Genlisea aurea]"
Cluster_94888	"gi|527209896|gb|EPS74505.1| hypothetical protein M569_00222, partial [Genlisea aurea]"
Cluster_86383	"gi|527209896|gb|EPS74505.1| hypothetical protein M569_00222, partial [Genlisea aurea]"
Cluster_19859	"gi|527209896|gb|EPS74505.1| hypothetical protein M569_00222, partial [Genlisea aurea]"
Cluster_55875	"gi|527209922|gb|EPS74531.1| hypothetical protein M569_00248, partial [Genlisea aurea]"
Cluster_58782	"gi|527209922|gb|EPS74531.1| hypothetical protein M569_00248, partial [Genlisea aurea]"
Cluster_106239	"gi|527210156|gb|EPS74717.1| hypothetical protein M569_00042, partial [Genlisea aurea]"
Cluster_63391	"gi|527210156|gb|EPS74717.1| hypothetical protein M569_00042, partial [Genlisea aurea]"
Cluster_18139	gi|529060319|gb|AGS49159.1| MYB51 protein [Eruca vesicaria subsp. sativa]
Cluster_42563	"gi|529085698|gb|EPZ62104.1| hypothetical protein H477_5704, partial [, partial [[Clostridium] sordellii ATCC 9714]"
Cluster_37256	"gi|529085698|gb|EPZ62104.1| hypothetical protein H477_5704, partial [, partial [[Clostridium] sordellii ATCC 9714]"
Cluster_65225	"gi|529085698|gb|EPZ62104.1| hypothetical protein H477_5704, partial [, partial [[Clostridium] sordellii ATCC 9714]"
Cluster_100473	gi|5302770|emb|CAB10237.2| protein kinase [Arabidopsis thaliana]gi|7268140|emb|CAB78477.1| protein kinase [Arabidopsis thaliana]
Cluster_65291	gi|530278049|gb|AGT16095.1| ADP-ribosylation factor [Saccharum hybrid cultivar R570]
Cluster_111805	gi|531977257|gb|EQL27844.1| hypothetical protein BDFG_09353 [Blastomyces dermatitidis ATCC 26199]
Cluster_80883	gi|531977257|gb|EQL27844.1| hypothetical protein BDFG_09353 [Blastomyces dermatitidis ATCC 26199]
Cluster_72243	"gi|532020176|gb|AGT63113.1| glyceraldehyde 3-phosphate dehydrogenase, partial [Brassica rapa subsp. nipposinica]"
Cluster_92584	"gi|532212746|gb|AGT80625.1| chloroplast elongation factor Tu, partial [Brassica rapa subsp. chinensis]"
Cluster_22192	"gi|534471745|gb|AGU28428.1| peptidase C15, partial [Sinapis alba]"
Cluster_37949	"gi|534471745|gb|AGU28428.1| peptidase C15, partial [Sinapis alba]"
Cluster_76066	gi|534471772|gb|AGU28429.1| dormancy/auxin associated family protein [Sinapis alba]
Cluster_58356	"gi|534471855|gb|AGU28435.1| HSP70-interacting protein 1, partial [Sinapis alba]"
Cluster_102493	"gi|534472005|gb|AGU28443.1| photosystem I light-harvesting complex protein 2, partial (chloroplast) [Sinapis alba]"
Cluster_119609	gi|534502491|gb|AGU11424.1| hypothetical protein [uncultured organism]
Cluster_93899	"gi|535498309|gb|EQW37646.1| hypothetical protein G903_04242, partial [Escherichia coli UMEA 3053-1]"
Cluster_72013	"gi|535498309|gb|EQW37646.1| hypothetical protein G903_04242, partial [Escherichia coli UMEA 3053-1]"
Cluster_117612	gi|536031160|gb|ERB30050.1| hypothetical protein G961_04162 [Escherichia coli UMEA 3298-1]gi|578212402|gb|EUL72607.1| hypothetical protein P833_02834 [Enterobacter cloacae UCI 30]
Cluster_17518	gi|5360593|dbj|BAA82068.1| nClpP4 [Arabidopsis thaliana]
Cluster_13775	gi|536720521|gb|AGU42192.1| dihydroflavonol 4-reductase [Raphanus sativus]
Cluster_81453	gi|53756913|gb|AAU91204.1| conserved hypothetical protein [Methylococcus capsulatus str. Bath]gi|53758694|gb|AAU92985.1| conserved hypothetical protein [Methylococcus capsulatus str. Bath]
Cluster_50944	gi|54043095|gb|AAV28535.1| glycolate oxidase [Brassica napus]
Cluster_6679	gi|54043095|gb|AAV28535.1| glycolate oxidase [Brassica napus]
Cluster_73534	gi|541620|gb|AAA66068.1| low-temperature regulated protein BN115 [Brassica napus]gi|544694|gb|AAB29482.1| 14.8 kda protein [Brassica napus]gi|674872833|emb|CDY61206.1| BnaA03g56750D [Brassica napus]
Cluster_37704	gi|541620|gb|AAA66068.1| low-temperature regulated protein BN115 [Brassica napus]gi|544694|gb|AAB29482.1| 14.8 kda protein [Brassica napus]gi|674872833|emb|CDY61206.1| BnaA03g56750D [Brassica napus]
Cluster_21995	gi|543173557|gb|AGV52329.1| MAPK3 [Brassica juncea]
Cluster_19295	gi|543173557|gb|AGV52329.1| MAPK3 [Brassica juncea]
Cluster_4448	gi|543173557|gb|AGV52329.1| MAPK3 [Brassica juncea]
Cluster_8320	gi|543173557|gb|AGV52329.1| MAPK3 [Brassica juncea]
Cluster_48539	gi|543177544|gb|AGV54793.1| hypothetical protein [Phaseolus vulgaris]
Cluster_96704	gi|543177544|gb|AGV54793.1| hypothetical protein [Phaseolus vulgaris]
Cluster_91535	gi|543177544|gb|AGV54793.1| hypothetical protein [Phaseolus vulgaris]
Cluster_34488	gi|543177598|gb|AGV54820.1| cell wall-associated hydrolase [Phaseolus vulgaris]
Cluster_17632	gi|543862185|gb|AGV68673.1| PTL [Brassica rapa subsp. chinensis]
Cluster_55022	gi|545357407|ref|XP_005644355.1| hypothetical protein COCSUDRAFT_19213 [Coccomyxa subellipsoidea C-169]gi|384246320|gb|EIE19811.1| hypothetical protein COCSUDRAFT_19213 [Coccomyxa subellipsoidea C-169]
Cluster_99659	"gi|545362891|ref|XP_005646644.1| hypothetical protein COCSUDRAFT_83496, partial [Coccomyxa subellipsoidea C-169]gi|384248616|gb|EIE22100.1| hypothetical protein COCSUDRAFT_83496, partial [Coccomyxa subellipsoidea C-169]"
Cluster_47880	"gi|545362891|ref|XP_005646644.1| hypothetical protein COCSUDRAFT_83496, partial [Coccomyxa subellipsoidea C-169]gi|384248616|gb|EIE22100.1| hypothetical protein COCSUDRAFT_83496, partial [Coccomyxa subellipsoidea C-169]"
Cluster_26038	gi|545364732|ref|XP_005647408.1| elongation factor EF-3 [Coccomyxa subellipsoidea C-169]gi|384249382|gb|EIE22864.1| elongation factor EF-3 [Coccomyxa subellipsoidea C-169]
Cluster_11111	gi|545364732|ref|XP_005647408.1| elongation factor EF-3 [Coccomyxa subellipsoidea C-169]gi|384249382|gb|EIE22864.1| elongation factor EF-3 [Coccomyxa subellipsoidea C-169]
Cluster_93594	gi|545371852|ref|XP_005650451.1| translation elongation factor [Coccomyxa subellipsoidea C-169]gi|384252431|gb|EIE25907.1| translation elongation factor [Coccomyxa subellipsoidea C-169]
Cluster_38619	gi|545372264|ref|XP_005650618.1| ribosomal protein S3Ae [Coccomyxa subellipsoidea C-169]gi|384252598|gb|EIE26074.1| ribosomal protein S3Ae [Coccomyxa subellipsoidea C-169]
Cluster_95686	gi|545699775|ref|XP_005702341.1| hypothetical protein Gasu_65200 [Galdieria sulphuraria]gi|452818524|gb|EME25821.1| hypothetical protein Gasu_65200 [Galdieria sulphuraria]
Cluster_101513	gi|545700148|ref|XP_005702479.1| hypothetical protein Gasu_nc0100 [Galdieria sulphuraria]gi|452818759|gb|EME25959.1| hypothetical protein Gasu_nc0100 [Galdieria sulphuraria]
Cluster_6370	gi|54606792|dbj|BAD66815.1| orf174 (mitochondrion) [Beta vulgaris subsp. vulgaris]
Cluster_56569	gi|546301728|ref|XP_005711498.1| unnamed protein product [Chondrus crispus]gi|507107770|emb|CDF41204.1| unnamed protein product [Chondrus crispus]
Cluster_117508	gi|548852485|gb|ERN10593.1| hypothetical protein AMTR_s00028p00129850 [Amborella trichopoda]
Cluster_65165	gi|549080199|dbj|GAD81569.1| hypothetical protein NCAST_03_00007 [Nocardia asteroides NBRC 15531]
Cluster_94999	"gi|549886|gb|AAA56901.1| homeobox protein, partial [Arabidopsis thaliana]"
Cluster_38898	"gi|550545239|pdb|4IL1|A Chain A, Crystal Structure Of The Rat Calcineuringi|550545240|pdb|4IL1|B Chain B, Crystal Structure Of The Rat Calcineuringi|550545241|pdb|4IL1|C Chain C, Crystal Structure Of The Rat Calcineuringi|550545242|pdb|4IL1|D Chain D, Crystal Structure Of The Rat Calcineurin"
Cluster_78555	gi|551557186|ref|XP_005765668.1| hypothetical protein EMIHUDRAFT_79785 [Emiliania huxleyi CCMP1516]gi|551581819|ref|XP_005776389.1| hypothetical protein EMIHUDRAFT_79134 [Emiliania huxleyi CCMP1516]gi|551603865|ref|XP_005783427.1| hypothetical protein EMIHUDRAFT_413798 [Emiliania huxleyi CCMP1516]gi|551620832|ref|XP_005790932.1| hypothetical protein EMIHUDRAFT_79409 [Emiliania huxleyi CCMP1516]gi|485615706|gb|EOD13239.1| hypothetical protein EMIHUDRAFT_79785 [Emiliania huxleyi CCMP1516]gi|485628493|gb|EOD23960.1| hypothetical protein EMIHUDRAFT_79134 [Emiliania huxleyi CCMP1516]gi|485636411|gb|EOD30998.1| hypothetical protein EMIHUDRAFT_413798 [Emiliania huxleyi CCMP1516]gi|485644565|gb|EOD38503.1| hypothetical protein EMIHUDRAFT_79409 [Emiliania huxleyi CCMP1516]
Cluster_92193	gi|551557186|ref|XP_005765668.1| hypothetical protein EMIHUDRAFT_79785 [Emiliania huxleyi CCMP1516]gi|551581819|ref|XP_005776389.1| hypothetical protein EMIHUDRAFT_79134 [Emiliania huxleyi CCMP1516]gi|551603865|ref|XP_005783427.1| hypothetical protein EMIHUDRAFT_413798 [Emiliania huxleyi CCMP1516]gi|551620832|ref|XP_005790932.1| hypothetical protein EMIHUDRAFT_79409 [Emiliania huxleyi CCMP1516]gi|485615706|gb|EOD13239.1| hypothetical protein EMIHUDRAFT_79785 [Emiliania huxleyi CCMP1516]gi|485628493|gb|EOD23960.1| hypothetical protein EMIHUDRAFT_79134 [Emiliania huxleyi CCMP1516]gi|485636411|gb|EOD30998.1| hypothetical protein EMIHUDRAFT_413798 [Emiliania huxleyi CCMP1516]gi|485644565|gb|EOD38503.1| hypothetical protein EMIHUDRAFT_79409 [Emiliania huxleyi CCMP1516]
Cluster_112576	gi|551557186|ref|XP_005765668.1| hypothetical protein EMIHUDRAFT_79785 [Emiliania huxleyi CCMP1516]gi|551581819|ref|XP_005776389.1| hypothetical protein EMIHUDRAFT_79134 [Emiliania huxleyi CCMP1516]gi|551603865|ref|XP_005783427.1| hypothetical protein EMIHUDRAFT_413798 [Emiliania huxleyi CCMP1516]gi|551620832|ref|XP_005790932.1| hypothetical protein EMIHUDRAFT_79409 [Emiliania huxleyi CCMP1516]gi|485615706|gb|EOD13239.1| hypothetical protein EMIHUDRAFT_79785 [Emiliania huxleyi CCMP1516]gi|485628493|gb|EOD23960.1| hypothetical protein EMIHUDRAFT_79134 [Emiliania huxleyi CCMP1516]gi|485636411|gb|EOD30998.1| hypothetical protein EMIHUDRAFT_413798 [Emiliania huxleyi CCMP1516]gi|485644565|gb|EOD38503.1| hypothetical protein EMIHUDRAFT_79409 [Emiliania huxleyi CCMP1516]
Cluster_114518	gi|55168340|gb|AAV44205.1| unknow protein [Oryza sativa Japonica Group]
Cluster_28798	gi|552546120|ref|YP_008592670.1| cytochrome b6 (chloroplast) [Berberis bealei]gi|552546168|ref|YP_008592718.1| cytochrome b6 (chloroplast) [Berberis bealei]gi|536462711|gb|AGU37076.1| cytochrome b6 (chloroplast) [Berberis bealei]gi|536462759|gb|AGU37124.1| cytochrome b6 (chloroplast) [Berberis bealei]
Cluster_78830	"gi|552842366|ref|XP_005850545.1| hypothetical protein CHLNCDRAFT_20170, partial [Chlorella variabilis]gi|307110207|gb|EFN58443.1| hypothetical protein CHLNCDRAFT_20170, partial [Chlorella variabilis]"
Cluster_38737	gi|552842501|ref|XP_005850582.1| hypothetical protein CHLNCDRAFT_48528 [Chlorella variabilis]gi|307110244|gb|EFN58480.1| hypothetical protein CHLNCDRAFT_48528 [Chlorella variabilis]
Cluster_66752	gi|553192604|ref|XP_005855606.1| transcript antisense to ribosomal rna protein [Nannochloropsis gaditana CCMP526]gi|422293454|gb|EKU20754.1| transcript antisense to ribosomal rna protein [Nannochloropsis gaditana CCMP526]
Cluster_62930	gi|553192604|ref|XP_005855606.1| transcript antisense to ribosomal rna protein [Nannochloropsis gaditana CCMP526]gi|422293454|gb|EKU20754.1| transcript antisense to ribosomal rna protein [Nannochloropsis gaditana CCMP526]
Cluster_34121	gi|553192604|ref|XP_005855606.1| transcript antisense to ribosomal rna protein [Nannochloropsis gaditana CCMP526]gi|422293454|gb|EKU20754.1| transcript antisense to ribosomal rna protein [Nannochloropsis gaditana CCMP526]
Cluster_55791	gi|553192604|ref|XP_005855606.1| transcript antisense to ribosomal rna protein [Nannochloropsis gaditana CCMP526]gi|422293454|gb|EKU20754.1| transcript antisense to ribosomal rna protein [Nannochloropsis gaditana CCMP526]
Cluster_69909	gi|553192604|ref|XP_005855606.1| transcript antisense to ribosomal rna protein [Nannochloropsis gaditana CCMP526]gi|422293454|gb|EKU20754.1| transcript antisense to ribosomal rna protein [Nannochloropsis gaditana CCMP526]
Cluster_21763	gi|553836895|gb|AGY62789.1| orf109 (mitochondrion) [Eruca vesicaria subsp. sativa]
Cluster_1749	gi|553836941|gb|AGY62835.1| orf224 (mitochondrion) [Eruca vesicaria subsp. sativa]gi|620598324|gb|AHY20313.1| NADH dehydrogenase subunit 9 (mitochondrion) (mitochondrion) [Brassica juncea var. tumida]gi|674887128|emb|CDY45537.1| BnaCnng12960D [Brassica napus]
Cluster_56755	gi|554753426|gb|ESK57859.1| hypothetical protein PAJL_2583 [Propionibacterium acnes HL042PA3]
Cluster_73758	gi|554753426|gb|ESK57859.1| hypothetical protein PAJL_2583 [Propionibacterium acnes HL042PA3]
Cluster_11627	"gi|555371|gb|AAA47824.1| putative RNA polymerase, partial [Saccharomyces cerevisiae]"
Cluster_74541	gi|555946148|gb|AGZ19352.1| hypothetical protein CH29B_p069 (chloroplast) (chloroplast) [Chlorella sp. ArM0029B]
Cluster_60122	"gi|556549683|gb|AGZ62687.1| actin, partial [Medicago ruthenica]"
Cluster_28152	"gi|557159508|gb|AGZ90158.1| tubulin alpha, partial [Litsea cubeba]"
Cluster_6225	gi|557695221|gb|AHA15416.1| 4-coumarate:CoA ligase [Isatis tinctoria]
Cluster_60697	"gi|557749544|gb|AHA33627.1| beta-1,4-xylosyltransferase [Brassica oleracea var. italica]"
Cluster_35858	gi|557798890|gb|AHA36968.1| heat shock protein 70a [Leptinotarsa decemlineata]
Cluster_52024	gi|557803952|gb|AGZ89690.2| NEDD8-activating enzyme E1 catalytic subunit [Brassica rapa subsp. chinensis]
Cluster_61167	gi|557879573|gb|AHA41541.1| NADH dehydrogenase subunit 5 (mitochondrion) (mitochondrion) [Diabrotica virgifera virgifera]
Cluster_11758	gi|559163151|gb|AHB11194.1| cytochrome P450 83A1 [Raphanus sativus]
Cluster_42103	gi|559783746|gb|AHB18587.1| heat shock 90 kDa protein [Leptinotarsa decemlineata]
Cluster_47050	gi|56078799|gb|AAH53371.1| Ribosomal protein S27a [Homo sapiens]
Cluster_34532	gi|560877813|ref|YP_008854776.1| ATP synthase F0 subunit 6 (mitochondrion) (mitochondrion) [Diabrotica barberi]gi|558476605|gb|AHA51724.1| ATP synthase subunit 6 (mitochondrion) (mitochondrion) [Diabrotica barberi]
Cluster_1951	gi|56201401|dbj|BAD20774.2| beta-galactosidase [Raphanus sativus]
Cluster_28190	gi|56201401|dbj|BAD20774.2| beta-galactosidase [Raphanus sativus]
Cluster_18868	gi|562776559|gb|AHB33817.1| WRKY transcription factor 4 [Brassica rapa]
Cluster_119092	gi|562889589|gb|AHB36893.1| heat shock protein 90 [Matricaria chamomilla var. recutita]
Cluster_82721	gi|564324583|ref|XP_006227711.1| PREDICTED: proline-rich protein HaeIII subfamily 1-like [Rattus norvegicus]
Cluster_103503	"gi|565345357|ref|XP_006339763.1| PREDICTED: glycine-rich RNA-binding protein GRP1A-like, partial [Solanum tuberosum]"
Cluster_33652	gi|565348379|ref|XP_006341190.1| PREDICTED: SRSF protein kinase 1-like isoform X1 [Solanum tuberosum]
Cluster_15938	gi|565377681|ref|XP_006355298.1| PREDICTED: serine/threonine-protein kinase Aurora-1-like [Solanum tuberosum]
Cluster_91199	gi|565385039|ref|XP_006358427.1| PREDICTED: U6 snRNA-associated Sm-like protein LSm2-like [Solanum tuberosum]gi|723731659|ref|XP_010326627.1| PREDICTED: U6 snRNA-associated Sm-like protein LSm2 [Solanum lycopersicum]gi|723731663|ref|XP_010326628.1| PREDICTED: U6 snRNA-associated Sm-like protein LSm2 [Solanum lycopersicum]
Cluster_87285	gi|565422727|ref|XP_006279324.1| hypothetical protein CARUB_v10012765mg [Capsella rubella]gi|482548012|gb|EOA12222.1| hypothetical protein CARUB_v10012765mg [Capsella rubella]
Cluster_49839	gi|565431462|ref|XP_006279989.1| hypothetical protein CARUB_v10025860mg [Capsella rubella]gi|482548693|gb|EOA12887.1| hypothetical protein CARUB_v10025860mg [Capsella rubella]
Cluster_116097	gi|565432311|ref|XP_006280261.1| hypothetical protein CARUB_v10026179mg [Capsella rubella]gi|482548965|gb|EOA13159.1| hypothetical protein CARUB_v10026179mg [Capsella rubella]
Cluster_53245	gi|565432576|ref|XP_006280348.1| hypothetical protein CARUB_v10026275mg [Capsella rubella]gi|482549052|gb|EOA13246.1| hypothetical protein CARUB_v10026275mg [Capsella rubella]
Cluster_28737	"gi|565432994|ref|XP_006280486.1| hypothetical protein CARUB_v10026424mg, partial [Capsella rubella]gi|482549190|gb|EOA13384.1| hypothetical protein CARUB_v10026424mg, partial [Capsella rubella]"
Cluster_39368	gi|565433081|ref|XP_006280514.1| hypothetical protein CARUB_v10026451mg [Capsella rubella]gi|482549218|gb|EOA13412.1| hypothetical protein CARUB_v10026451mg [Capsella rubella]
Cluster_41916	gi|565433917|ref|XP_006280790.1| hypothetical protein CARUB_v10026758mg [Capsella rubella]gi|482549494|gb|EOA13688.1| hypothetical protein CARUB_v10026758mg [Capsella rubella]
Cluster_68508	gi|565434519|ref|XP_006280985.1| hypothetical protein CARUB_v10026986mg [Capsella rubella]gi|482549689|gb|EOA13883.1| hypothetical protein CARUB_v10026986mg [Capsella rubella]
Cluster_58330	gi|565434927|ref|XP_006281121.1| hypothetical protein CARUB_v10027151mg [Capsella rubella]gi|482549825|gb|EOA14019.1| hypothetical protein CARUB_v10027151mg [Capsella rubella]
Cluster_55706	gi|565434927|ref|XP_006281121.1| hypothetical protein CARUB_v10027151mg [Capsella rubella]gi|482549825|gb|EOA14019.1| hypothetical protein CARUB_v10027151mg [Capsella rubella]
Cluster_8876	gi|565434937|ref|XP_006281126.1| hypothetical protein CARUB_v10027156mg [Capsella rubella]gi|567168568|ref|XP_006398417.1| hypothetical protein EUTSA_v10001029mg [Eutrema salsugineum]gi|482549830|gb|EOA14024.1| hypothetical protein CARUB_v10027156mg [Capsella rubella]gi|557099506|gb|ESQ39870.1| hypothetical protein EUTSA_v10001029mg [Eutrema salsugineum]gi|674238626|gb|KFK31391.1| hypothetical protein AALP_AA6G105800 [Arabis alpina]
Cluster_67648	"gi|565435024|ref|XP_006281156.1| hypothetical protein CARUB_v10027190mg, partial [Capsella rubella]gi|482549860|gb|EOA14054.1| hypothetical protein CARUB_v10027190mg, partial [Capsella rubella]"
Cluster_38442	gi|565435135|ref|XP_006281192.1| hypothetical protein CARUB_v10027227mg [Capsella rubella]gi|482549896|gb|EOA14090.1| hypothetical protein CARUB_v10027227mg [Capsella rubella]
Cluster_84853	gi|565435156|ref|XP_006281199.1| hypothetical protein CARUB_v10027237mg [Capsella rubella]gi|482549903|gb|EOA14097.1| hypothetical protein CARUB_v10027237mg [Capsella rubella]
Cluster_36998	gi|565435394|ref|XP_006281278.1| hypothetical protein CARUB_v10027326mg [Capsella rubella]gi|482549982|gb|EOA14176.1| hypothetical protein CARUB_v10027326mg [Capsella rubella]
Cluster_73233	"gi|565435668|ref|XP_006281363.1| hypothetical protein CARUB_v10027419mg, partial [Capsella rubella]gi|482550067|gb|EOA14261.1| hypothetical protein CARUB_v10027419mg, partial [Capsella rubella]"
Cluster_92565	gi|565436422|ref|XP_006281602.1| hypothetical protein CARUB_v10027720mg [Capsella rubella]gi|482550306|gb|EOA14500.1| hypothetical protein CARUB_v10027720mg [Capsella rubella]
Cluster_72251	gi|565437778|ref|XP_006282043.1| hypothetical protein CARUB_v10028285mg [Capsella rubella]gi|482550747|gb|EOA14941.1| hypothetical protein CARUB_v10028285mg [Capsella rubella]
Cluster_67198	gi|565438076|ref|XP_006282130.1| hypothetical protein CARUB_v10028382mg [Capsella rubella]gi|482550834|gb|EOA15028.1| hypothetical protein CARUB_v10028382mg [Capsella rubella]
Cluster_67328	gi|565438238|ref|XP_006282183.1| hypothetical protein CARUB_v10028448mg [Capsella rubella]gi|482550887|gb|EOA15081.1| hypothetical protein CARUB_v10028448mg [Capsella rubella]
Cluster_63563	gi|565438238|ref|XP_006282183.1| hypothetical protein CARUB_v10028448mg [Capsella rubella]gi|482550887|gb|EOA15081.1| hypothetical protein CARUB_v10028448mg [Capsella rubella]
Cluster_60080	gi|565438750|ref|XP_006282346.1| hypothetical protein CARUB_v10028643mg [Capsella rubella]gi|482551050|gb|EOA15244.1| hypothetical protein CARUB_v10028643mg [Capsella rubella]
Cluster_37029	gi|565439314|ref|XP_006282493.1| hypothetical protein CARUB_v10006469mg [Capsella rubella]gi|482551198|gb|EOA15391.1| hypothetical protein CARUB_v10006469mg [Capsella rubella]
Cluster_12080	gi|565440868|ref|XP_006282986.1| hypothetical protein CARUB_v10003971mg [Capsella rubella]gi|482551691|gb|EOA15884.1| hypothetical protein CARUB_v10003971mg [Capsella rubella]
Cluster_82225	gi|565441271|ref|XP_006283118.1| hypothetical protein CARUB_v10004140mg [Capsella rubella]gi|482551823|gb|EOA16016.1| hypothetical protein CARUB_v10004140mg [Capsella rubella]
Cluster_17514	"gi|565442164|ref|XP_006283400.1| hypothetical protein CARUB_v10004441mg, partial [Capsella rubella]gi|482552105|gb|EOA16298.1| hypothetical protein CARUB_v10004441mg, partial [Capsella rubella]"
Cluster_27838	gi|565442304|ref|XP_006283444.1| hypothetical protein CARUB_v10004491mg [Capsella rubella]gi|482552149|gb|EOA16342.1| hypothetical protein CARUB_v10004491mg [Capsella rubella]
Cluster_19830	"gi|565443069|ref|XP_006283684.1| hypothetical protein CARUB_v10004747mg, partial [Capsella rubella]gi|482552389|gb|EOA16582.1| hypothetical protein CARUB_v10004747mg, partial [Capsella rubella]"
Cluster_55760	gi|565443226|ref|XP_006283731.1| hypothetical protein CARUB_v10004802mg [Capsella rubella]gi|482552436|gb|EOA16629.1| hypothetical protein CARUB_v10004802mg [Capsella rubella]
Cluster_10122	gi|565443816|ref|XP_006283919.1| hypothetical protein CARUB_v10005037mg [Capsella rubella]gi|482552624|gb|EOA16817.1| hypothetical protein CARUB_v10005037mg [Capsella rubella]
Cluster_64809	gi|565443907|ref|XP_006283948.1| hypothetical protein CARUB_v10005069mg [Capsella rubella]gi|482552653|gb|EOA16846.1| hypothetical protein CARUB_v10005069mg [Capsella rubella]
Cluster_67276	gi|565443907|ref|XP_006283948.1| hypothetical protein CARUB_v10005069mg [Capsella rubella]gi|482552653|gb|EOA16846.1| hypothetical protein CARUB_v10005069mg [Capsella rubella]
Cluster_56649	gi|565443954|ref|XP_006283963.1| hypothetical protein CARUB_v10005086mg [Capsella rubella]gi|482552668|gb|EOA16861.1| hypothetical protein CARUB_v10005086mg [Capsella rubella]
Cluster_20631	gi|565444208|ref|XP_006284045.1| hypothetical protein CARUB_v10005166mg [Capsella rubella]gi|482552750|gb|EOA16943.1| hypothetical protein CARUB_v10005166mg [Capsella rubella]
Cluster_33207	gi|565444247|ref|XP_006284057.1| hypothetical protein CARUB_v10005183mg [Capsella rubella]gi|482552762|gb|EOA16955.1| hypothetical protein CARUB_v10005183mg [Capsella rubella]
Cluster_91923	gi|565444343|ref|XP_006284087.1| hypothetical protein CARUB_v10005217mg [Capsella rubella]gi|482552792|gb|EOA16985.1| hypothetical protein CARUB_v10005217mg [Capsella rubella]
Cluster_15357	gi|565444439|ref|XP_006284118.1| hypothetical protein CARUB_v10005251mg [Capsella rubella]gi|482552823|gb|EOA17016.1| hypothetical protein CARUB_v10005251mg [Capsella rubella]
Cluster_22516	gi|565444833|ref|XP_006284244.1| hypothetical protein CARUB_v10005407mg [Capsella rubella]gi|565444836|ref|XP_006284245.1| hypothetical protein CARUB_v10005407mg [Capsella rubella]gi|482552949|gb|EOA17142.1| hypothetical protein CARUB_v10005407mg [Capsella rubella]gi|482552950|gb|EOA17143.1| hypothetical protein CARUB_v10005407mg [Capsella rubella]
Cluster_31347	gi|565444970|ref|XP_006284287.1| hypothetical protein CARUB_v10005456mg [Capsella rubella]gi|482552992|gb|EOA17185.1| hypothetical protein CARUB_v10005456mg [Capsella rubella]
Cluster_96791	gi|565445233|ref|XP_006284371.1| hypothetical protein CARUB_v10005542mg [Capsella rubella]gi|482553076|gb|EOA17269.1| hypothetical protein CARUB_v10005542mg [Capsella rubella]
Cluster_55856	gi|565445603|ref|XP_006284457.1| hypothetical protein CARUB_v10005646mg [Capsella rubella]gi|567217960|ref|XP_006412609.1| hypothetical protein EUTSA_v10026126mg [Eutrema salsugineum]gi|567217962|ref|XP_006412610.1| hypothetical protein EUTSA_v10026126mg [Eutrema salsugineum]gi|685345619|ref|XP_009108934.1| PREDICTED: proteasome subunit beta type-6 [Brassica rapa]gi|922411963|ref|XP_013636666.1| PREDICTED: proteasome subunit beta type-6 [Brassica oleracea var. oleracea]gi|922440435|ref|XP_013625269.1| PREDICTED: proteasome subunit beta type-6 [Brassica oleracea var. oleracea]gi|923669532|ref|XP_013650190.1| PREDICTED: proteasome subunit beta type-6 [Brassica napus]gi|923739512|ref|XP_013670790.1| PREDICTED: proteasome subunit beta type-6 [Brassica napus]gi|923899611|ref|XP_013720288.1| PREDICTED: proteasome subunit beta type-6 [Brassica napus]gi|482553162|gb|EOA17355.1| hypothetical protein CARUB_v10005646mg [Capsella rubella]gi|557113779|gb|ESQ54062.1| hypothetical protein EUTSA_v10026126mg [Eutrema salsugineum]gi|557113780|gb|ESQ54063.1| hypothetical protein EUTSA_v10026126mg [Eutrema salsugineum]gi|674904860|emb|CDY28254.1| BnaA01g05950D [Brassica napus]gi|674909827|emb|CDY23291.1| BnaA08g12550D [Brassica napus]gi|674964270|emb|CDX68732.1| BnaC01g07210D [Brassica napus]
Cluster_24789	gi|565445603|ref|XP_006284457.1| hypothetical protein CARUB_v10005646mg [Capsella rubella]gi|567217960|ref|XP_006412609.1| hypothetical protein EUTSA_v10026126mg [Eutrema salsugineum]gi|567217962|ref|XP_006412610.1| hypothetical protein EUTSA_v10026126mg [Eutrema salsugineum]gi|685345619|ref|XP_009108934.1| PREDICTED: proteasome subunit beta type-6 [Brassica rapa]gi|922411963|ref|XP_013636666.1| PREDICTED: proteasome subunit beta type-6 [Brassica oleracea var. oleracea]gi|922440435|ref|XP_013625269.1| PREDICTED: proteasome subunit beta type-6 [Brassica oleracea var. oleracea]gi|923669532|ref|XP_013650190.1| PREDICTED: proteasome subunit beta type-6 [Brassica napus]gi|923739512|ref|XP_013670790.1| PREDICTED: proteasome subunit beta type-6 [Brassica napus]gi|923899611|ref|XP_013720288.1| PREDICTED: proteasome subunit beta type-6 [Brassica napus]gi|482553162|gb|EOA17355.1| hypothetical protein CARUB_v10005646mg [Capsella rubella]gi|557113779|gb|ESQ54062.1| hypothetical protein EUTSA_v10026126mg [Eutrema salsugineum]gi|557113780|gb|ESQ54063.1| hypothetical protein EUTSA_v10026126mg [Eutrema salsugineum]gi|674904860|emb|CDY28254.1| BnaA01g05950D [Brassica napus]gi|674909827|emb|CDY23291.1| BnaA08g12550D [Brassica napus]gi|674964270|emb|CDX68732.1| BnaC01g07210D [Brassica napus]
Cluster_43208	gi|565445673|ref|XP_006284473.1| hypothetical protein CARUB_v10005658mg [Capsella rubella]gi|482553178|gb|EOA17371.1| hypothetical protein CARUB_v10005658mg [Capsella rubella]
Cluster_42899	gi|565445883|ref|XP_006284521.1| hypothetical protein CARUB_v10005722mg [Capsella rubella]gi|482553226|gb|EOA17419.1| hypothetical protein CARUB_v10005722mg [Capsella rubella]
Cluster_71825	"gi|565445891|ref|XP_006284523.1| hypothetical protein CARUB_v10005725mg, partial [Capsella rubella]gi|482553228|gb|EOA17421.1| hypothetical protein CARUB_v10005725mg, partial [Capsella rubella]"
Cluster_34751	"gi|565446005|ref|XP_006284550.1| hypothetical protein CARUB_v10005766mg, partial [Capsella rubella]gi|482553255|gb|EOA17448.1| hypothetical protein CARUB_v10005766mg, partial [Capsella rubella]"
Cluster_43709	gi|565446463|ref|XP_006284655.1| hypothetical protein CARUB_v10005912mg [Capsella rubella]gi|482553360|gb|EOA17553.1| hypothetical protein CARUB_v10005912mg [Capsella rubella]
Cluster_61739	gi|565446579|ref|XP_006284681.1| hypothetical protein CARUB_v10005939mg [Capsella rubella]gi|482553386|gb|EOA17579.1| hypothetical protein CARUB_v10005939mg [Capsella rubella]
Cluster_113365	"gi|565446711|ref|XP_006284711.1| hypothetical protein CARUB_v10005980mg, partial [Capsella rubella]gi|482553416|gb|EOA17609.1| hypothetical protein CARUB_v10005980mg, partial [Capsella rubella]"
Cluster_65409	"gi|565446905|ref|XP_006284752.1| hypothetical protein CARUB_v10006017mg, partial [Capsella rubella]gi|482553457|gb|EOA17650.1| hypothetical protein CARUB_v10006017mg, partial [Capsella rubella]"
Cluster_50065	"gi|565446905|ref|XP_006284752.1| hypothetical protein CARUB_v10006017mg, partial [Capsella rubella]gi|482553457|gb|EOA17650.1| hypothetical protein CARUB_v10006017mg, partial [Capsella rubella]"
Cluster_46659	"gi|565446905|ref|XP_006284752.1| hypothetical protein CARUB_v10006017mg, partial [Capsella rubella]gi|482553457|gb|EOA17650.1| hypothetical protein CARUB_v10006017mg, partial [Capsella rubella]"
Cluster_51935	gi|565447260|ref|XP_006284834.1| hypothetical protein CARUB_v10006114mg [Capsella rubella]gi|482553539|gb|EOA17732.1| hypothetical protein CARUB_v10006114mg [Capsella rubella]
Cluster_32001	"gi|565447349|ref|XP_006284854.1| hypothetical protein CARUB_v10006139mg, partial [Capsella rubella]gi|482553559|gb|EOA17752.1| hypothetical protein CARUB_v10006139mg, partial [Capsella rubella]"
Cluster_58794	gi|565448462|ref|XP_006285100.1| hypothetical protein CARUB_v10006433mg [Capsella rubella]gi|482553805|gb|EOA17998.1| hypothetical protein CARUB_v10006433mg [Capsella rubella]
Cluster_64400	gi|565448462|ref|XP_006285100.1| hypothetical protein CARUB_v10006433mg [Capsella rubella]gi|482553805|gb|EOA17998.1| hypothetical protein CARUB_v10006433mg [Capsella rubella]
Cluster_57493	gi|565448462|ref|XP_006285100.1| hypothetical protein CARUB_v10006433mg [Capsella rubella]gi|482553805|gb|EOA17998.1| hypothetical protein CARUB_v10006433mg [Capsella rubella]
Cluster_51664	gi|565448462|ref|XP_006285100.1| hypothetical protein CARUB_v10006433mg [Capsella rubella]gi|482553805|gb|EOA17998.1| hypothetical protein CARUB_v10006433mg [Capsella rubella]
Cluster_114370	gi|565449452|ref|XP_006285418.1| hypothetical protein CARUB_v10006831mg [Capsella rubella]gi|482554123|gb|EOA18316.1| hypothetical protein CARUB_v10006831mg [Capsella rubella]
Cluster_116633	gi|565449452|ref|XP_006285418.1| hypothetical protein CARUB_v10006831mg [Capsella rubella]gi|482554123|gb|EOA18316.1| hypothetical protein CARUB_v10006831mg [Capsella rubella]
Cluster_52656	gi|565449524|ref|XP_006285443.1| hypothetical protein CARUB_v10006862mg [Capsella rubella]gi|482554148|gb|EOA18341.1| hypothetical protein CARUB_v10006862mg [Capsella rubella]
Cluster_13745	"gi|565450067|ref|XP_006285616.1| hypothetical protein CARUB_v10007067mg, partial [Capsella rubella]gi|482554321|gb|EOA18514.1| hypothetical protein CARUB_v10007067mg, partial [Capsella rubella]"
Cluster_110572	gi|565450687|ref|XP_006285810.1| hypothetical protein CARUB_v10007286mg [Capsella rubella]gi|482554515|gb|EOA18708.1| hypothetical protein CARUB_v10007286mg [Capsella rubella]
Cluster_51203	gi|565451746|ref|XP_006286120.1| hypothetical protein CARUB_v10007669mg [Capsella rubella]gi|482554825|gb|EOA19018.1| hypothetical protein CARUB_v10007669mg [Capsella rubella]
Cluster_40092	"gi|565453723|ref|XP_006286599.1| hypothetical protein CARUB_v10002200mg, partial [Capsella rubella]gi|482555305|gb|EOA19497.1| hypothetical protein CARUB_v10002200mg, partial [Capsella rubella]"
Cluster_51884	gi|565453754|ref|XP_006286608.1| hypothetical protein CARUB_v10002333mg [Capsella rubella]gi|482555314|gb|EOA19506.1| hypothetical protein CARUB_v10002333mg [Capsella rubella]
Cluster_109491	gi|565454215|ref|XP_006286795.1| hypothetical protein CARUB_v10003470mg [Capsella rubella]gi|482555501|gb|EOA19693.1| hypothetical protein CARUB_v10003470mg [Capsella rubella]
Cluster_76551	gi|565454215|ref|XP_006286795.1| hypothetical protein CARUB_v10003470mg [Capsella rubella]gi|482555501|gb|EOA19693.1| hypothetical protein CARUB_v10003470mg [Capsella rubella]
Cluster_17988	gi|565457985|ref|XP_006286992.1| hypothetical protein CARUB_v10000137mg [Capsella rubella]gi|482555698|gb|EOA19890.1| hypothetical protein CARUB_v10000137mg [Capsella rubella]
Cluster_6448	gi|565458349|ref|XP_006287174.1| hypothetical protein CARUB_v10000341mg [Capsella rubella]gi|482555880|gb|EOA20072.1| hypothetical protein CARUB_v10000341mg [Capsella rubella]
Cluster_94432	"gi|565458454|ref|XP_006287226.1| hypothetical protein CARUB_v10000404mg, partial [Capsella rubella]gi|482555932|gb|EOA20124.1| hypothetical protein CARUB_v10000404mg, partial [Capsella rubella]"
Cluster_65612	gi|565458558|ref|XP_006287278.1| hypothetical protein CARUB_v10000473mg [Capsella rubella]gi|482555984|gb|EOA20176.1| hypothetical protein CARUB_v10000473mg [Capsella rubella]
Cluster_95586	gi|565458618|ref|XP_006287308.1| hypothetical protein CARUB_v10000501mg [Capsella rubella]gi|565458620|ref|XP_006287309.1| hypothetical protein CARUB_v10000501mg [Capsella rubella]gi|482556014|gb|EOA20206.1| hypothetical protein CARUB_v10000501mg [Capsella rubella]gi|482556015|gb|EOA20207.1| hypothetical protein CARUB_v10000501mg [Capsella rubella]
Cluster_22821	"gi|565458868|ref|XP_006287433.1| hypothetical protein CARUB_v10000637mg, partial [Capsella rubella]gi|482556139|gb|EOA20331.1| hypothetical protein CARUB_v10000637mg, partial [Capsella rubella]"
Cluster_101638	gi|565459670|ref|XP_006287834.1| hypothetical protein CARUB_v10001054mg [Capsella rubella]gi|482556540|gb|EOA20732.1| hypothetical protein CARUB_v10001054mg [Capsella rubella]
Cluster_110821	gi|565459760|ref|XP_006287879.1| hypothetical protein CARUB_v10001106mg [Capsella rubella]gi|482556585|gb|EOA20777.1| hypothetical protein CARUB_v10001106mg [Capsella rubella]
Cluster_54613	gi|565459808|ref|XP_006287903.1| hypothetical protein CARUB_v10001137mg [Capsella rubella]gi|482556609|gb|EOA20801.1| hypothetical protein CARUB_v10001137mg [Capsella rubella]
Cluster_10072	"gi|565459904|ref|XP_006287951.1| hypothetical protein CARUB_v10001186mg, partial [Capsella rubella]gi|482556657|gb|EOA20849.1| hypothetical protein CARUB_v10001186mg, partial [Capsella rubella]"
Cluster_71489	gi|565460378|ref|XP_006288188.1| hypothetical protein CARUB_v10001423mg [Capsella rubella]gi|482556894|gb|EOA21086.1| hypothetical protein CARUB_v10001423mg [Capsella rubella]
Cluster_44532	gi|565460702|ref|XP_006288350.1| hypothetical protein CARUB_v10001598mg [Capsella rubella]gi|482557056|gb|EOA21248.1| hypothetical protein CARUB_v10001598mg [Capsella rubella]
Cluster_23010	"gi|565460808|ref|XP_006288403.1| hypothetical protein CARUB_v10001660mg, partial [Capsella rubella]gi|482557109|gb|EOA21301.1| hypothetical protein CARUB_v10001660mg, partial [Capsella rubella]"
Cluster_28564	gi|565461096|ref|XP_006288547.1| hypothetical protein CARUB_v10001828mg [Capsella rubella]gi|482557253|gb|EOA21445.1| hypothetical protein CARUB_v10001828mg [Capsella rubella]
Cluster_23985	gi|565461126|ref|XP_006288562.1| hypothetical protein CARUB_v10001851mg [Capsella rubella]gi|482557268|gb|EOA21460.1| hypothetical protein CARUB_v10001851mg [Capsella rubella]
Cluster_71767	gi|565461232|ref|XP_006288615.1| hypothetical protein CARUB_v10001910mg [Capsella rubella]gi|482557321|gb|EOA21513.1| hypothetical protein CARUB_v10001910mg [Capsella rubella]
Cluster_92235	gi|565461376|ref|XP_006288687.1| hypothetical protein CARUB_v10001997mg [Capsella rubella]gi|482557393|gb|EOA21585.1| hypothetical protein CARUB_v10001997mg [Capsella rubella]
Cluster_111401	"gi|565461548|ref|XP_006288773.1| hypothetical protein CARUB_v10002094mg, partial [Capsella rubella]gi|482557479|gb|EOA21671.1| hypothetical protein CARUB_v10002094mg, partial [Capsella rubella]"
Cluster_41154	"gi|565461548|ref|XP_006288773.1| hypothetical protein CARUB_v10002094mg, partial [Capsella rubella]gi|482557479|gb|EOA21671.1| hypothetical protein CARUB_v10002094mg, partial [Capsella rubella]"
Cluster_26488	"gi|565461548|ref|XP_006288773.1| hypothetical protein CARUB_v10002094mg, partial [Capsella rubella]gi|482557479|gb|EOA21671.1| hypothetical protein CARUB_v10002094mg, partial [Capsella rubella]"
Cluster_30469	gi|565461782|ref|XP_006288890.1| hypothetical protein CARUB_v10002252mg [Capsella rubella]gi|727565467|ref|XP_010455092.1| PREDICTED: probable U6 snRNA-associated Sm-like protein LSm4 [Camelina sativa]gi|482557596|gb|EOA21788.1| hypothetical protein CARUB_v10002252mg [Capsella rubella]
Cluster_94124	gi|565461852|ref|XP_006288925.1| hypothetical protein CARUB_v10002288mg [Capsella rubella]gi|482557631|gb|EOA21823.1| hypothetical protein CARUB_v10002288mg [Capsella rubella]
Cluster_97336	gi|565461862|ref|XP_006288930.1| hypothetical protein CARUB_v10002294mg [Capsella rubella]gi|482557636|gb|EOA21828.1| hypothetical protein CARUB_v10002294mg [Capsella rubella]
Cluster_42449	gi|565461866|ref|XP_006288932.1| hypothetical protein CARUB_v10002296mg [Capsella rubella]gi|482557638|gb|EOA21830.1| hypothetical protein CARUB_v10002296mg [Capsella rubella]
Cluster_28597	gi|565461962|ref|XP_006288980.1| hypothetical protein CARUB_v10002354mg [Capsella rubella]gi|482557686|gb|EOA21878.1| hypothetical protein CARUB_v10002354mg [Capsella rubella]
Cluster_18320	gi|565462956|ref|XP_006289477.1| hypothetical protein CARUB_v10003006mg [Capsella rubella]gi|482558183|gb|EOA22375.1| hypothetical protein CARUB_v10003006mg [Capsella rubella]
Cluster_80434	gi|565462980|ref|XP_006289489.1| hypothetical protein CARUB_v10003022mg [Capsella rubella]gi|482558195|gb|EOA22387.1| hypothetical protein CARUB_v10003022mg [Capsella rubella]
Cluster_96457	gi|565463064|ref|XP_006289531.1| hypothetical protein CARUB_v10003074mg [Capsella rubella]gi|482558237|gb|EOA22429.1| hypothetical protein CARUB_v10003074mg [Capsella rubella]
Cluster_51707	"gi|565464502|ref|XP_006290250.1| hypothetical protein CARUB_v100035111mg, partial [Capsella rubella]gi|482558956|gb|EOA23148.1| hypothetical protein CARUB_v100035111mg, partial [Capsella rubella]"
Cluster_71591	"gi|565464502|ref|XP_006290250.1| hypothetical protein CARUB_v100035111mg, partial [Capsella rubella]gi|482558956|gb|EOA23148.1| hypothetical protein CARUB_v100035111mg, partial [Capsella rubella]"
Cluster_24663	gi|565464626|ref|XP_006290277.1| hypothetical protein CARUB_v10017856mg [Capsella rubella]gi|482558984|gb|EOA23175.1| hypothetical protein CARUB_v10017856mg [Capsella rubella]
Cluster_37162	gi|565464694|ref|XP_006290311.1| hypothetical protein CARUB_v10019235mg [Capsella rubella]gi|482559018|gb|EOA23209.1| hypothetical protein CARUB_v10019235mg [Capsella rubella]
Cluster_15944	gi|565464960|ref|XP_006290444.1| hypothetical protein CARUB_v10019413mg [Capsella rubella]gi|482559151|gb|EOA23342.1| hypothetical protein CARUB_v10019413mg [Capsella rubella]
Cluster_51178	gi|565465937|ref|XP_006290859.1| hypothetical protein CARUB_v10016968mg [Capsella rubella]gi|482559566|gb|EOA23757.1| hypothetical protein CARUB_v10016968mg [Capsella rubella]
Cluster_8681	gi|565466206|ref|XP_006290983.1| hypothetical protein CARUB_v10017099mg [Capsella rubella]gi|565466208|ref|XP_006290984.1| hypothetical protein CARUB_v10017099mg [Capsella rubella]gi|482559690|gb|EOA23881.1| hypothetical protein CARUB_v10017099mg [Capsella rubella]gi|482559691|gb|EOA23882.1| hypothetical protein CARUB_v10017099mg [Capsella rubella]
Cluster_4316	gi|565466222|ref|XP_006290991.1| hypothetical protein CARUB_v10017105mg [Capsella rubella]gi|482559698|gb|EOA23889.1| hypothetical protein CARUB_v10017105mg [Capsella rubella]
Cluster_79496	"gi|565466778|ref|XP_006291269.1| hypothetical protein CARUB_v10017399mg, partial [Capsella rubella]gi|482559976|gb|EOA24167.1| hypothetical protein CARUB_v10017399mg, partial [Capsella rubella]"
Cluster_20177	gi|565467104|ref|XP_006291432.1| hypothetical protein CARUB_v10017570mg [Capsella rubella]gi|482560139|gb|EOA24330.1| hypothetical protein CARUB_v10017570mg [Capsella rubella]
Cluster_63214	"gi|565467394|ref|XP_006291577.1| hypothetical protein CARUB_v10017730mg, partial [Capsella rubella]gi|482560284|gb|EOA24475.1| hypothetical protein CARUB_v10017730mg, partial [Capsella rubella]"
Cluster_22206	"gi|565467460|ref|XP_006291610.1| hypothetical protein CARUB_v10017764mg, partial [Capsella rubella]gi|482560317|gb|EOA24508.1| hypothetical protein CARUB_v10017764mg, partial [Capsella rubella]"
Cluster_46248	gi|565467496|ref|XP_006291628.1| hypothetical protein CARUB_v10017780mg [Capsella rubella]gi|482560335|gb|EOA24526.1| hypothetical protein CARUB_v10017780mg [Capsella rubella]
Cluster_72261	"gi|565468064|ref|XP_006291912.1| hypothetical protein CARUB_v10018096mg, partial [Capsella rubella]gi|482560619|gb|EOA24810.1| hypothetical protein CARUB_v10018096mg, partial [Capsella rubella]"
Cluster_45285	gi|565468108|ref|XP_006291934.1| hypothetical protein CARUB_v10018120mg [Capsella rubella]gi|482560641|gb|EOA24832.1| hypothetical protein CARUB_v10018120mg [Capsella rubella]
Cluster_75409	"gi|565468132|ref|XP_006291946.1| hypothetical protein CARUB_v10018134mg, partial [Capsella rubella]gi|482560653|gb|EOA24844.1| hypothetical protein CARUB_v10018134mg, partial [Capsella rubella]"
Cluster_100404	"gi|565468206|ref|XP_006291983.1| hypothetical protein CARUB_v10018171mg, partial [Capsella rubella]gi|482560690|gb|EOA24881.1| hypothetical protein CARUB_v10018171mg, partial [Capsella rubella]"
Cluster_41118	"gi|565468426|ref|XP_006292093.1| hypothetical protein CARUB_v10018288mg, partial [Capsella rubella]gi|482560800|gb|EOA24991.1| hypothetical protein CARUB_v10018288mg, partial [Capsella rubella]"
Cluster_106691	gi|565469072|ref|XP_006292339.1| hypothetical protein CARUB_v10018551mg [Capsella rubella]gi|482561046|gb|EOA25237.1| hypothetical protein CARUB_v10018551mg [Capsella rubella]
Cluster_100867	gi|565469072|ref|XP_006292339.1| hypothetical protein CARUB_v10018551mg [Capsella rubella]gi|482561046|gb|EOA25237.1| hypothetical protein CARUB_v10018551mg [Capsella rubella]
Cluster_93645	gi|565469112|ref|XP_006292359.1| hypothetical protein CARUB_v10018572mg [Capsella rubella]gi|482561066|gb|EOA25257.1| hypothetical protein CARUB_v10018572mg [Capsella rubella]
Cluster_34977	gi|565469380|ref|XP_006292493.1| hypothetical protein CARUB_v10018723mg [Capsella rubella]gi|482561200|gb|EOA25391.1| hypothetical protein CARUB_v10018723mg [Capsella rubella]
Cluster_38810	gi|565469910|ref|XP_006292758.1| hypothetical protein CARUB_v10019006mg [Capsella rubella]gi|482561465|gb|EOA25656.1| hypothetical protein CARUB_v10019006mg [Capsella rubella]
Cluster_40151	gi|565469910|ref|XP_006292758.1| hypothetical protein CARUB_v10019006mg [Capsella rubella]gi|482561465|gb|EOA25656.1| hypothetical protein CARUB_v10019006mg [Capsella rubella]
Cluster_106077	gi|565470140|ref|XP_006292873.1| hypothetical protein CARUB_v10019133mg [Capsella rubella]gi|482561580|gb|EOA25771.1| hypothetical protein CARUB_v10019133mg [Capsella rubella]
Cluster_69483	gi|565470140|ref|XP_006292873.1| hypothetical protein CARUB_v10019133mg [Capsella rubella]gi|482561580|gb|EOA25771.1| hypothetical protein CARUB_v10019133mg [Capsella rubella]
Cluster_110411	"gi|565471124|ref|XP_006293364.1| hypothetical protein CARUB_v10022685mg, partial [Capsella rubella]gi|482562072|gb|EOA26262.1| hypothetical protein CARUB_v10022685mg, partial [Capsella rubella]"
Cluster_39607	gi|565471526|ref|XP_006293565.1| hypothetical protein CARUB_v10022514mg [Capsella rubella]gi|565471528|ref|XP_006293566.1| hypothetical protein CARUB_v10022514mg [Capsella rubella]gi|482562273|gb|EOA26463.1| hypothetical protein CARUB_v10022514mg [Capsella rubella]gi|482562274|gb|EOA26464.1| hypothetical protein CARUB_v10022514mg [Capsella rubella]
Cluster_94544	gi|565471890|ref|XP_006293747.1| hypothetical protein CARUB_v10022709mg [Capsella rubella]gi|482562455|gb|EOA26645.1| hypothetical protein CARUB_v10022709mg [Capsella rubella]
Cluster_98541	gi|565471978|ref|XP_006293791.1| hypothetical protein CARUB_v10022773mg [Capsella rubella]gi|482562499|gb|EOA26689.1| hypothetical protein CARUB_v10022773mg [Capsella rubella]
Cluster_94298	gi|565473121|ref|XP_006294361.1| hypothetical protein CARUB_v10023378mg [Capsella rubella]gi|482563069|gb|EOA27259.1| hypothetical protein CARUB_v10023378mg [Capsella rubella]
Cluster_113337	"gi|565474066|ref|XP_006294674.1| hypothetical protein CARUB_v10023709mg, partial [Capsella rubella]gi|482563382|gb|EOA27572.1| hypothetical protein CARUB_v10023709mg, partial [Capsella rubella]"
Cluster_43987	"gi|565474066|ref|XP_006294674.1| hypothetical protein CARUB_v10023709mg, partial [Capsella rubella]gi|482563382|gb|EOA27572.1| hypothetical protein CARUB_v10023709mg, partial [Capsella rubella]"
Cluster_25698	"gi|565474066|ref|XP_006294674.1| hypothetical protein CARUB_v10023709mg, partial [Capsella rubella]gi|482563382|gb|EOA27572.1| hypothetical protein CARUB_v10023709mg, partial [Capsella rubella]"
Cluster_27836	gi|565474242|ref|XP_006294762.1| hypothetical protein CARUB_v10023808mg [Capsella rubella]gi|482563470|gb|EOA27660.1| hypothetical protein CARUB_v10023808mg [Capsella rubella]
Cluster_23483	"gi|565474252|ref|XP_006294767.1| hypothetical protein CARUB_v10023819mg, partial [Capsella rubella]gi|482563475|gb|EOA27665.1| hypothetical protein CARUB_v10023819mg, partial [Capsella rubella]"
Cluster_21317	"gi|565474346|ref|XP_006294814.1| hypothetical protein CARUB_v10023865mg, partial [Capsella rubella]gi|482563522|gb|EOA27712.1| hypothetical protein CARUB_v10023865mg, partial [Capsella rubella]"
Cluster_38486	gi|565474466|ref|XP_006294874.1| hypothetical protein CARUB_v10023927mg [Capsella rubella]gi|482563582|gb|EOA27772.1| hypothetical protein CARUB_v10023927mg [Capsella rubella]
Cluster_92356	gi|565474502|ref|XP_006294892.1| hypothetical protein CARUB_v10023941mg [Capsella rubella]gi|482563600|gb|EOA27790.1| hypothetical protein CARUB_v10023941mg [Capsella rubella]
Cluster_75938	gi|565474776|ref|XP_006295029.1| hypothetical protein CARUB_v10024098mg [Capsella rubella]gi|482563737|gb|EOA27927.1| hypothetical protein CARUB_v10024098mg [Capsella rubella]
Cluster_104544	gi|565474838|ref|XP_006295060.1| hypothetical protein CARUB_v10024128mg [Capsella rubella]gi|482563768|gb|EOA27958.1| hypothetical protein CARUB_v10024128mg [Capsella rubella]
Cluster_58327	gi|565474928|ref|XP_006295105.1| hypothetical protein CARUB_v10024180mg [Capsella rubella]gi|482563813|gb|EOA28003.1| hypothetical protein CARUB_v10024180mg [Capsella rubella]
Cluster_38167	gi|565474928|ref|XP_006295105.1| hypothetical protein CARUB_v10024180mg [Capsella rubella]gi|482563813|gb|EOA28003.1| hypothetical protein CARUB_v10024180mg [Capsella rubella]
Cluster_99351	gi|565474928|ref|XP_006295105.1| hypothetical protein CARUB_v10024180mg [Capsella rubella]gi|482563813|gb|EOA28003.1| hypothetical protein CARUB_v10024180mg [Capsella rubella]
Cluster_108149	gi|565474928|ref|XP_006295105.1| hypothetical protein CARUB_v10024180mg [Capsella rubella]gi|482563813|gb|EOA28003.1| hypothetical protein CARUB_v10024180mg [Capsella rubella]
[truncated: 4,426,085 more chars]
