# Supplementary material for: Transcriptomic dynamics changes related to anthocyanin accumulation in the fleshy roots of carmine radish (Raphanus sativus L.) characterized using RNA-Seq
Source: PeerJ. 2021 Apr 7;9:e10978. doi: 10.7717/peerj.10978 (PMC8035900; doi:10.7717/peerj.10978)
Supplement: Supplemental Information 8 [file peerj-09-10978-s008.xlsx]

## Sheet: Sheet1
Sample_ID	Expriment_Replicates	SS_root	IE_root	FE_root	BS_root	IFS_root	FBS_root	PS_root
Hongxin 1	Rep1	1.498	1.598	1.876	2.587	2.947	2.686	3.456
	Rep2	1.489	1.589	1.858	2.498	2.948	2.689	3.386
	Rep3	1.512	1.612	1.884	2.516	2.936	2.616	3.498
Guanguan	Rep1	0.986	1.034	1.408	2.034	2.134	2.194	1.968
	Rep2	0.979	1.089	1.389	2.098	2.198	2.198	1.959
	Rep3	0.982	1.056	1.431	2.065	2.165	2.215	1.975
Longquan 1	Rep1	0.628	0.758	0.868	1.503	2.042	2.384	1.708
	Rep2	0.632	0.732	0.832	1.498	2.086	2.348	1.737
	Rep3	0.633	0.763	0.903	1.515	2.065	2.365	1.761
Yanzhi 1	Rep1	1.338	1.438	1.758	2.184	2.684	2.787	2.597
	Rep2	1.329	1.429	1.767	2.148	2.648	2.749	2.525
	Rep3	1.331	1.431	1.741	2.165	2.665	2.736	2.509
Yanzhi 2	Rep1	1.116	1.216	1.638	1.938	2.194	2.154	1.928
	Rep2	1.098	1.198	1.627	1.929	2.168	2.158	1.909
	Rep3	1.101	1.201	1.641	1.945	2.185	2.185	1.875
